# Supplementary material for: The chromosome-scale genome assembly for the West Nile vector Culex quinquefasciatus uncovers patterns of genome evolution in mosquitoes
Source: BMC Biol. 2024 Jan 25;22:16. doi: 10.1186/s12915-024-01825-0 (PMC10809549; doi:10.1186/s12915-024-01825-0)
Supplement: Supplementary file 2 — Additional file 2: Table S1. A list of the BAC clones mapped by FISH to the chromosomes of Culex quinquefasciatus. Table S2. Genome Resequencing Sample Metadata. Table S3. Odorant Receptor Annotation Details. Table S4. Novel odorant binding proteins and their subfamily/group classifications in Culex quinquefasciatus. Table S5. Chemosensory Gene Expression Sample Metadata. Table S6. Statistics related to TrioCanu separation of the maternal and paternal reads. Table S7. Assembly statistics through the process steps. Table S8. Hi-C Statistics. Table S9. QC and mapping information on the male and female Illumina reads used for CQ analysis. Table S10. Log Transformed FKPM Chemosensory Gene Expression. [file 12915_2024_1825_MOESM2_ESM.xlsx]

## Sheet: Table S1
Chr	Probe	sequence ID	Coordinate (Mbp)	Cytologic Location
1	CPQ_Ba003N20	KS518711	0.1	1p33
		KS520059	0.1
	NDJ.002H17	KG961579	1	1p33
		KG961609	1.1
	CPQ_Ba003F11	KS519870	11.2	1p31
		KS518543	11.3
	CPQ_Ba003P05	KS518740	15.3	1p32
		KS520090	15.4
	CPQ_Ba004I22	KS518963	17	1p31
		KS520308	17
	CPQ_Ba005G05	KS520607	18.9	1p31
	CPQ_Ba004H01	KS520266	22.4	1p23
		KS518921	22.5
	CPQ_Ba004O19	KS519096	23.4	1p23
	CPQ_Ba005K14	KS520701	24.2	1p23
	NDJ.001J24	KG777556	37.1	1p21
	CPQ_Ba005C16	KS520526	39.4	1p13
	CPQ_Ba004M11	KS520390	43.4	1p13
	CPQ_Ba004G15	KS518911	44.5	1p13
	CPQ_Ba006O04	KS519546	46.8	1p12
		KS520978	46.9
	NDJ.020P4	GF110931	53.1	1p12
	CPQ_Ba004A08	KS518766	72.3	1q11
		KS520116	72.4
	CPQ_Ba006I13	KS519488	108.6	1q24
		KS520915	108.7
	CPQ_Ba002L07	KS518381	117.6	1q31
		KS519689	117.6
	NDJ.048G24	FD664718	118.5	1q31
		FD664718	118.5
	CPQ_Ba005H01	KS520623	125.6	1q33
		KS519240	125.7
	CPQ_Ba002P19	KS518429	132.3	1q34
2	NDJ.001K16	KG961597	0.3	2p35
	CPQ_Ba002N01	KS518397	0.4	2p35
		KS519707	0.6
	CPQ_Ba006M15	KS519534	0.9	2p35
		KS520965	1
	CPQ_Ba004H21	KS520285	2.9	2p35
		KS518938	3
	NDJ.001N13	KG961594	9.9	2p34
		KG961595	9.8
		FD664728.1	9.8
	NDJ.002C09	KG777563	13.4	2p34
		KG777564	13.5
	CPQ_Ba002F09	KS519620	23.6	2p34
	CPQ_Ba004H09	KS518927	18.7	2p33
	CPQ_Ba004M09	KS519041	30.3	2p33
		KS520388	30.4
	CPQ_Ba004B12	KS520143	32.5	2p33
	NDJ.002N10	KG961586	24	2p32
		KG961587	24.1
	CPQ_Ba005H22	KS519260	25.4	2p32
	CPQ_Ba004H22	KS520286	27.7	2p32
	NDJ.064F11	FD664723	59.6	2p25
		FD664723	59.6
	CPQ_Ba002N03	KS519709	76.9	2p21
		KS518399	77
	CPQ_Ba002N07	KS519713	95.5	2p12
		KS518403	95.6
	CPQ_Ba004K09	KS518996	98.5	2p12
	CPQ_Ba002H23	KS519657	115.3	2q11
	CPQ_Ba002B11	KS518283	115.7	2q11
		KS519575	115.7
	CPQ_Ba005O13	KS519365	117.1	2q12
		KS520784	116.9
	NDJ.002E04	KG777569	119.1	2q12
		KG777570	119.2
	CPQ_Ba004O10	KS519087	121	2q14
		KS520434	121.1
	CPQ_Ba004D10	KS518839	121.8	2q14
	NDJ.001N24	KG777567	130.4	2q12
		KG777568	130.5
	NDJ.001E14	KG777571	140.1	2q13
	CPQ_Ba003F24	KS519882	141.4	2q21
		KS518556	141.5
		BM005503	141.6
	CPQ_Ba002J11	KS519669	149.4	2q21
		KS518365	149.5
	CPQ_Ba004E01	KS518852	150.6	2q21
	CPQ_Ba002H21	KS519655	156.3	2q24
	CPQ_Ba003P16	KS520100	173.9	2q24
		KS518751	174
	CPQ_Ba004I10	KS518951	177.7	2q31
		KS520297	177.8
	CPQ_Ba004N16	KS519071	181.7	2q31
	CPQ_Ba002B13	KS519577	184.8	2q24
	CPQ_Ba002L02	KS518377	185.1	2q24
	NDJ.002L02	KG961600	185.2	2q24
	CPQ_Ba004N07	KS520409	188.5	2q34
	NDJ.001J08	KG777575	192.7	2q32
		KG777576	192.6
	CPQ_Ba002N17	KS518410	195.6	2q32
		KS519721	195.8
	CPQ_Ba004L19	KS519028	200.8	2q41
	CPQ_Ba002J19	KS518370	207.4	2q41
		KS519677	207.4
	CPQ_Ba004D03	KS518833	208.1	2q41
	CPQ_Ba002P20	KS519745	213	2q42
	N/A	BM005505	215.7	2q42
	CPQ_Ba003K09	KS518643	216.1	2q42
		KS519980	216.2
	CPQ_Ba003H21	KS518593	217.8	2q43
	CPQ_Ba005L03	KS520711	219.9	2q43
	NDJ.033G10	BM005506	223.3	2q43
3	CPQ_Ba003E21	KS519857	11.3	3p33
	NDJ.003E21	C208GCA1_F	11.5	3p32
		C208GCA1_R	11.5
	NDJ.009F06	FD664697	17.9	3p32
	CPQ_Ba002N11	KS519716	45	3p23
	CPQ_Ba002P09	KS518422	59.1	3p22
	CPQ_Ba002P07	KS519733	59.2	3p22
		KS518421	59.4
	CPQ_Ba004N18	KS519073	69.7	3p14
	CPQ_Ba005M09	KS519330	74.9	3p21
	CPQ_Ba003F22	KS519880	75.6	3p21
		KS518554	75.7
	NDJ.001G13	KG777581	104.4	3q12
		KG777582	104.5
	CPQ_Ba005B18	KS519151	108.7	3q12
	CPQ_Ba002F04	KS519615	110	3q13
	CPQ_Ba005O14	KS520785	110	3q12
	CPQ_Ba004O20	KS519097	134.8	3q14
	CPQ_Ba004F08	KS518882	140.7	3q22
		KS520228	140.9
	NDJ.013B09	FD664714	144.2	3q21
	CPQ_Ba006G05	KS519461	157.5	3q22
	CPQ_Ba005A07	KS520475	160.9	3q24
	NDJ.005A07	FD664699	161.3	3q24
	NDJ.024B18	FD664727	162	3q24
	CPQ_Ba002N05	KS518401	167.5	3q31
		KS519711	167.5
	CPQ_Ba002J16	KS519674	167.6	3q21
	CPQ_Ba005E12	KS520570	182.7	3q31
	CPQ_Ba005F02	KS519205	190.5	3q33
		KS520582	190.4
	CPQ_Ba004F04	KS520224	190.5	3q34
	CPQ_Ba002F15	KS519626	194.1	3q32
		KS518326	194.2
	CPQ_Ba004O14	KS519091	196.5	3q32
		KS520438	196.4
	NDJ.001M21	R67978	197.5	3q33
	CPQ_Ba004I03	KS520290	200.2	3q33

## Sheet: Table S2
Year	Month	Day	Latitude	Longitude	Region	Trapping Method	Bait	Life Stage at collection	Life Stage at gDNA extraction	Sex	Mean genome-wide coverage after deduplication
2019	March	13	34.4202	-119.859	Santa Barbara	Dip net	NA	Larvae	Adult	Male	25.23
2019	April	17	34.4202	-119.859	Santa Barbara	EVS	CO2	Adults	Adult	Male	29.48
2019	May	1	34.4569	-119.814	Santa Barbara	Dip net	NA	Larvae	Adult	Female	26.58
2019	May	8	34.4385	-119.786	Santa Barbara	Dip net	NA	Larvae	Adult	Female	28.16
2019	May	14	34.4445	-119.745	Santa Barbara	Dip net	NA	Larvae	Adult	Female	31.18
2019	June	12	34.4203	-119.664	Santa Barbara	EVS	CO2	Adults	Adult	Female	50.8
2019	December	21	32.7598	-117.091	San Diego	Gravid	Gravid Water	Adults	Adult	Male	13.88
2020	April	17	32.6655	-117.093	San Diego	Gravid	Gravid Water	Adults	Adult	Female	9.6
2020	April	17	32.6655	-117.093	San Diego	Gravid	Gravid Water	Adults	Adult	Female	9.01
2020	April	17	32.6655	-117.093	San Diego	Gravid	Gravid Water	Adults	Adult	Female	14.92

## Sheet: Table S3
		New genes			Status of coding sequence			Notes on sequence corrections made to preserve receptor coding sequences			Previous Annotation Naming Notes				Attributes of Gene Model					General Notes
Name	Comparison to previous annotations	Type of New Gene	Location of New genes in CpipJ2/3	Annotated in CpipJ2/3?	Fragment (<350 aa)	Pseudogene	LOF notes	Source of correction JHB: PRJNA939628 California: PRJNA219477	Correction Detail	Notes	Name used by Leal et al 2013	Name used by Taparia et al 2017	Previous publications that address given receptor	Naming notes	WebApollo Location	Start Codon	Stop Codon	Non-canonical splice sites	Length	Notes2
Or80	Remain										Or80	Or80			CM027410.1:10118748..10125712	Present	Present		381
Or110	Remain										Or110	Or110			CM027410.1:10325731..10327983	Present	Present		400
Or11	Remain										Or125	Or125	Choo et al 2018 PNAS: https://doi.org/10.1073/pnas.171828411	Renamed Or11 to match orthologs: AaegOr11, AgamOr11	CM027410.1:113644030..113648554	Present	Present		414
Or206	New	Newly annotated	chromosomal contig	no	Fragment			Corrected [California]	Substituted "C" at 120804575 (+)	Substitution prevents premature stop codon	-	-			CM027410.1:120803811..120805113	Present	Present		301	No RefSeq model
Or133	Remain										Or133	Or133			CM027410.1:120809016..120811805	Present	Present		386
Or50	Remain										-	Or50			CM027410.1:13566752..13579082	Present	Present		390
Or17	Remain										Or17	Or17			CM027410.1:15422167..15424474	Present	Present		418
Or174	Remain							Corrected [California]	Substituted "G" at 15570280 (+)	Substitution prevents premature stop codon	-	Or174			CM027410.1:15568472..15574374	Present	Present		422	RefSeq Partial to full length
Or198	New	Newly present	absent								-	-			CM027410.1:17511131..17513651	Present	Present		384
Or25	Remain										Or111	Or111			CM027410.1:17589700..17591490	Present	Present		377	A repetitive region (that BLASTed to many places in genome) was included in Leal et al 2013 Or111 so I truncated the sequence to remove this repetitive region when looking for additional ORs in the genome
Or165	Remain										-	Or165			CM027410.1:19127925..19130997	Present	Present		441	RefSeq Partial to full length
Or200	New	Newly annotated	chromosomal contig	no	Fragment						-	-			CM027410.1:19326435..19328420	Present	Present		289	No RefSeq model + Partial/Fragment
Or187	Remain										Or11	Or11		Renamed Or187 because 'Or11' needed for former CquiOr125 (ortholog to AaegOr11 and AgamOr11)	CM027410.1:19847123..19851456	Present	Present		443	RefSeq Partial to full length
Or207	New	Newly present	absent								-	-			CM027410.1:24519286..24522096	Present	Present		384
Or186	Remain										Or6	Or6		Renamed Or186 because 'Or6' needed for former CquiOr71 (ortholog to AaegOr6 and AgamOr6)	CM027410.1:25433745..25436463	Present	Present		434
Or79	Remain										Or79	Or79			CM027410.1:29039090..29042369	Present	Present		384	RefSeq Partial to full length
Or78	Remain										Or78	Or78			CM027410.1:29059814..29063477	Present	Present		385
Or77	Remain										Or77	Or77			CM027410.1:29063430..29065853	Present	Present		417
Or76	Remain										Or76	Or76			CM027410.1:29069430..29071923	Present	Present	GA-AG	397	Non-Canonical splice site
Or75	Merged										Or75	Or75, Or74			CM027410.1:29081054..29084595	Present	Present		382	There is an alternative model with more homology to AaegOR54 but which causes an alternatively spliced model
Or73	Remain										Or73	Or73			CM027410.1:29088927..29091598	Present	Present		395
Or70	Merged										Or70, Or170	Or70, Or170			CM027410.1:34159251..34162115	Present	Present		414
Or68	Remain										Or68	Or68			CM027410.1:41775334..41778886	Present	Present		396	RefSeq Partial to full length
Or212	New	Newly annotated	chromosomal contig	no	Fragment	Pseudogene	Uncorrected premature stop	Corrected [JHB]	Inserted "AA" at 41844921 (-)	Insertion corrects frame	-	-			CM027410.1:41844237..41845482	Present	Present	GC-GA + GT-AA	167	No RefSeq model + Non-Canonical splice sites
Or129	Remain										Or129	Or129			CM027410.1:43225964..43229426	Present	Present		418
Or66	Remain										Or112	Or112		Renamed Or66 to match orthologs: AaegOr66, AgamOr66	CM027410.1:52651492..52654218	Present	Present		390
Or161	Remain										Or161	Or161			CM027410.1:94137317..94139859	Present	Present		383
Or160	Remain										Or160	Or160			CM027410.1:94146195..94149005	Present	Present		380
Or1	Remain										Or1	Or1			CM027411.1:129177342..129180585	Present	Present		391
Or190	Remain										Or2	Or2	Zeng et al 2019 Insect Biochem Mol Biol, https://doi.org/10.1016/j.ibmb.2019.103213	Renamed Or190 because 'Or2' needed for former CquiOr121 (ortholog to AaegOr2 and AgamOr2)	CM027411.1:129184277..129186583	Present	Present		391
Or3	Remain										-	Or3			CM027411.1:129185881..129188172	Present	Present		390
Or4	Remain										Or4	Or4	Zeng et al 2019 Insect Biochem Mol Biol, https://doi.org/10.1016/j.ibmb.2019.103213		CM027411.1:129201276..129204347	Present	Present		391
Or5	Remain										Or5	Or5	Zeng et al 2019 Insect Biochem Mol Biol, https://doi.org/10.1016/j.ibmb.2019.103213		CM027411.1:129204008..129206531	Present	Present		393
Or205a	New	Newly annotated	chromosomal contig	no							-	-			CM027411.1:129204482..129216280	Present	Present		397
Or205b	New	Newly annotated	chromosomal contig	no							-	-			CM027411.1:129212526..129214752	Present	Present		397
Or184	Remain										Or10	Or10		Renamed Or184 because 'Or10' needed for former CquiOr21 (ortholog to AaegOr10 and AgamOr10)	CM027411.1:130602285..130604847	Present	Present		427	RefSeq Partial to full length
Or9	Merged					Pseudogene	Premature stop codon in middle of gene				Or8	Or8, Or9		Retained the name Or9 for the merged copy of former Or8 and Or9 because 'Or8' needed for former CquiOr113 (ortholog to AaegOr8 and AgamOr8)	CM027411.1:130606920..130609704	Present	Present		431	Merged 2 RefSeq models and extended models
Or85	Merged										Or85, Or84	Or85, Or84	Zeng et al 2019 Insect Biochem Mol Biol, https://doi.org/10.1016/j.ibmb.2019.103213		CM027411.1:132613239..132616005	Present	Present		394
Or188	Remain										-	Or66		Renamed Or188 because 'Or66' needed for former CquiOr112 (ortholog to AaegOr66 and AgamOr66)	CM027411.1:137514947..137517590	Present	Present		422	No RefSeq model
Or162	Remain										Or162	Or162			CM027411.1:138997342..138999799	Present	Present		372	Sequence is short but is the same size as the AaegOr128
Or203	New	Newly present	absent								-	-			CM027411.1:189889290..189891360	Present	Present	GT-TA	410	2 RefSeq Partial to 1 full length + Non-canonical splice site (but only one bp off from being canonical)
Or202	New	Newly annotated	chromosomal contig	no							(Or141)	(Or141)		This new gene is similar in sequence and position to Or141 from previous annotations, but the sequence was deemed too divergent to give it the same name	CM027411.1:209435684..209437693	Present	Present		395	No RefSeq model
Or140	Remain										-	Or140			CM027411.1:209437230..209439190	Present	Present		410	No RefSeq model
Or201	New	Newly annotated	chromosomal contig	no							-	-			CM027411.1:209439859..209441806	Present	Present		417	No RefSeq model
Or142	Remain										Or142	Or142			CM027411.1:209441388..209443262	Present	Present		418
Or143	Remain										Or143	Or143			CM027411.1:209443801..209445675	Present	Present		418	No RefSeq model
Or144	Remain					Pseudogene					Or144	Or144			CM027411.1:209445362..209447162	Present	Present		399	No RefSeq model
Or181	Merged				Fragment						Or181	Or181, Or98			CM027411.1:219748567..219751154	Present	Present	AT-AG	236	Non-Canonical splice site
Or182	Remain				Fragment						Or182	-			CM027411.1:219750405..219753329	Present	Present		305
Or27	Remain										-	Or27			CM027411.1:219752754..219755160	Present	Present		395	RefSeq Partial to full length
Or204	New	Newly annotated	chromosomal contig	no				Corrected [Both]	Deleted 1bp at 219756475	Deletion corrects frame	-	-			CM027411.1:219754952..219757279	Present	Present		398	RefSeq Partial to full length
Or28	Remain					Pseudogene	Premature stop codon in middle of gene				Or183	Or28			CM027411.1:219757983..219760550	Present	Present		416	Pseudogene with a premature stop codon
Or29	Remain										Or29	Or29			CM027411.1:219846943..219849923	Present	Present		398	No RefSeq model
Or30	Remain							Corrected [Both]	Substituted "C" at 220171454 (-)	Substitution polymorphism prevents premature stop codon	Or30	Or30			CM027411.1:220170489..220172924	Present	Present		387	2 RefSeq Partial to 1 full length + A lot of RNA evidence suggesting there could be 50bp longer but reading through that intron results in a fragment
Or32	Remain										Or32	Or32			CM027411.1:220198767..220201093	Present	Present		397
Or185	Remain				Fragment						-	Or33		The name Or33 was used for the gene matching Or33 from Leal et al. 2013. This gene, which is similar in sequence to Or33 from Taparia et al. 2017 was therefore given a new name (Or185).	CM027411.1:220240272..220242562	Present	Present		335
Or34	Remain										Or34	Or34			CM027411.1:220241845..220244421	Present	Present		397
Or35	Remain										Or35	Or35			CM027411.1:220244883..220248167	Present	Present		410	No RefSeq model
Or36	Remain										Or36	Or36			CM027411.1:220248251..220250955	Present	Present		421
Or37	Remain										Or37	Or37			CM027411.1:220255952..220258548	Present	Present		385
Or38	Remain										Or38	Or38			CM027411.1:220259718..220261689	Present	Present		401	No RefSeq model
Or39	Remain										Or39	Or39			CM027411.1:220312619..220314184	Present	Present		397	No RefSeq model
Or189	Remain				Fragment						Or40	Or40		Renamed Or189 because 'Or40' needed for former CquiOr91 (ortholog to AaegOr40 and AgamOr40)	CM027411.1:220314358..220315923	Present	Present	GG-AG	276	No RefSeq model + Non-Canonical splice site + Partial with a lot of homology at front of gene but many stop codons prevent some kind of correction
Or41	Remain										-	Or41			CM027411.1:220350727..220353247	Present	Present		404
Or10	Remain										Or21	Or21		Renamed Or10 to match orthologs: AaegOr10, AgamOr10	CM027411.1:224195475..224198330	Present	Present	GC-AG	377	Non-Canonical GC splice site
Or2	Remain										Or121	Or121		Renamed Or2 to match orthologs: AaegOr2, AgamOr2	CM027411.1:224265838..224268202	Present	Present		375
Or120	Remain										Or120	Or120			CM027411.1:224271888..224274307	Present	Present		377
Or119	Remain										Or119	Or119			CM027411.1:224273679..224276209	Present	Present	GC-AG	377	Non-Canonical GC splice site
Or136	Merged										Or136, Or149	Or136, Or149			CM027411.1:4520414..4524260	Present	Present		414
Or138	Merged										Or138, Or145	Or138, Or145			CM027411.1:4850145..4852817	Present	Present		437	No RefSeq model
Or22	Remain										Or137	Or137		Renamed Or22 to match orthologs: AaegOr22, AgamOr22	CM027411.1:51249453..51251666	Present	Present		390
Or64	Remain							Corrected [Both]	Inserted "AA" at 58395417 (+)	Insertion corrects frame	Or64	Or64			CM027411.1:58393168..58396168	Present	Present	CA-TA	394	There is an alternative model with a canonical reading frame but RNA strongly suggests current model is expressed AND this non-canonical model has more homology AND that extra region was part of the old quinqs annotation (Leal 2013 OR65a)
Or65	Remain										Or65	Or65			CM027411.1:58402062..58408558	Present	Present	TT-CA	421	No RefSeq model + Non-Canonical splice site
Or168	Merged										Or168, Or150	Or168, Or150			CM027411.1:62626141..62628926	Present	Present		397	On different chromosome in CpipJ3
Or97	Remain										Or97	Or97			CM027411.1:63199215..63202492	Present	Present	TT-TA	434	No RefSeq model + Non-Canonical splice site
Or44	Remain										Or44	Or44			CM027411.1:72801426..72804276	Present	Present		423
Or105a	Remain										Or105	Or105			CM027411.1:82429110..82467130	Present	Present		397	Shared terminal exons; Repetitive region in HillOR105 BLASTed to 10,000 places in the genome so I truncated at AA 380 which preserved the most of the sequence with any homology to new Culq annotations when looking for ORs missed in genome
Or104	Remain										Or104	Or104			CM027411.1:82429388..82432049	Present	Present		410	Extended RefSeq model
Or105b	Remain							Corrected [Both]	Substituted "T" at 82442887 (+)	Substitution prevents premature stop codon	-	Or106		Significant reannotation of original Or106 gene model makes this an alternative splice form of Or105	CM027411.1:82430404..82467891	Present	Present		401	Shared Terminal exons; Repetitive region in HillOR105 BLASTed to 10,000 places in the genome so I truncated at AA 380 which preserved the most of the sequence with any homology to new Culq annotations when looking for ORs missed in genome
Or105c	Remain										Or107	Or107		Significant reannotation of original Or107 gene model makes this an alternative splice form of Or105	CM027411.1:82449153..82466146	Present	Present		400	No RefSeq model + Shared Terminal exons; Repetitive region in HillOR105 BLASTed to 10,000 places in the genome so I truncated at AA 380 which preserved the most of the sequence with any homology to new Culq annotations when looking for ORs missed in genome
Or105d	Remain										Or108	Or108			CM027411.1:82454868..82465165	Present	Present		401	Shared Terminal exons; Repetitive region in HillOR105 BLASTed to 10,000 places in the genome so I truncated at AA 380 which preserved the most of the sequence with any homology to new Culq annotations when looking for ORs missed in genome
Or211	New	Newly present	absent								-	-			CM027411.1:82617613..82619773	Absent	Present		373	No RefSeq model
Or20	Remain										Or20	Or20			CM027411.1:82708589..82711118	Present	Present		396
Or19	Remain										-	Or19			CM027411.1:82720081..82723808	Present	Present		399	RefSeq Partial to full length
Or18	Remain										Or18	Or18			CM027411.1:82732727..82741419	Present	Present	GT-TA	398	Non-Canonical splice site but 2bp away from normal site
Or57	Remain										-	Or57			CM027411.1:95232946..95236265	Present	Present		395
Or56	Remain										Or56	Or56			CM027411.1:95243187..95252021	Present	Present	GT-CA	401	RefSeq Partial to full length + Non-canonical splice site
Or55	Remain										Or55	Or55			CM027411.1:95254412..95257013	Present	Present		400
Or54	Remain										Or54	Or54			CM027411.1:95259785..95262110	Present	Present		396
Or53	Remain							Corrected [California]	Substituted "G" at 952639934 (+)	Substitution prevents premature stop codon	Or53	Or53			CM027411.1:95261092..95265516	Present	Present		395
Or52	Remain										-	Or52			CM027411.1:95266490..95269560	Present	Present		394
Or51	Remain										Or51	Or51			CM027411.1:95291890..95294997	Present	Present		394
Or176	Remain										-	Or176			CM027411.1:95294530..95295906	Present	Present		394	No RefSeq model
Or82	Remain										Or82	Or82			CM027411.1:95753521..95756507	Present	Present	TT-TG	396	No RefSeq model + Non-Canonical splice site
Or83	Remain										Or83	Or83			CM027411.1:95761912..95765049	Present	Present		396
Or33	Remain										Or33	-			CM027412.1:105605587..105608311	Present	Present		401
Or6	Remain										Or71	Or71		Renamed Or6 to match orthologs: AaegOr6, AgamOr6	CM027412.1:107425489..107429546	Present	Present		396
Or95	Remain										Or95	Or95			CM027412.1:112154566..112157456	Present	Present		398
Or96	Remain										Or96	Or96			CM027412.1:112156211..112163282	Present	Present		402
Or135	Remain					Pseudogene	RNAseq data suggests one exon needed to create full length gene model is not transcribed				Or135	Or135			CM027412.1:12540365..12554754	Present	Present	GT-AT	407	Non-Canonical splice site; The two ORs with most homology to LealOR135 (from new Culq ORs or Aedes ORs, GRs, and IRs) show that homology is not present in the end of the old Culq sequence starting at AA 350 so sequence was truncated there hen looking for missing ORs in genome
Or208	New	Newly present	absent								-	-			CM027412.1:143859200..143861199	Present	Present		382
Or42	Remain										Or42	Or42			CM027412.1:160589560..160592159	Present	Present		394
Or43	Remain										Or43	Or43			CM027412.1:160595135..160597726	Present	Present		394
Or194	New	Newly present	absent					Corrected [Both]	Inserted "C" at 16084990 (+)	Insertion corrects frame	-	-			CM027412.1:16084237..16086383	Present	Present		413	RefSeq Partial to full length
Or132	Remain										Or58	Or58		Renamed Or123 to match one of two orthologs: AaegOr132, AgamOr80	CM027412.1:161881478..161889323	Present	Present		416
Or169	Remain										Or169	Or169			CM027412.1:16958661..16961753	Present	Present		431
Or164	Remain										Or164	Or164			CM027412.1:17100087..17102617	Present	Present		431
Or163	Remain										Or163	Or163			CM027412.1:17106335..17108508	Present	Present		435	No RefSeq model
Or157	Remain										Or157	Or157			CM027412.1:17164004..17165978	Present	Present		433	No RefSeq model
Or67	Remain										Or67	Or67			CM027412.1:172301797..172305715	Present	Present		388	No RefSeq model
Or148	Remain										Or148	Or148			CM027412.1:17231063..17234482	Present	Present		425
Or171	Remain										Or171	Or171			CM027412.1:172512660..172515092	Present	Present		393
Or156	Remain										Or156	Or156			CM027412.1:172713956..172715873	Present	Present		393
Or155	Remain										Or155	Or155			CM027412.1:172718024..172720458	Present	Present		391
Or147	Remain										-	Or147			CM027412.1:17283697..17286088	Present	Present		417	No RefSeq model
Or180	Remain										-	Or180			CM027412.1:17292554..17294974	Present	Present		406	No RefSeq model
Or146	Remain							Corrected [California]	Substituted "C" at 17342116 (+)	Substitution prevents premature stop codon	Or146	Or146			CM027412.1:17341341..17343745	Present	Present		424	RefSeq Partial to full length
Or81	Remain										Or81	Or81			CM027412.1:181877911..181880111	Present	Present		362
Or69	Remain										Or69	Or69			CM027412.1:195290020..195292553	Present	Present		436	No RefSeq model
Or122	Remain										-	Or122			CM027412.1:19584382..19586645	Present	Present		433
Or123	Remain										-	Or123			CM027412.1:19586128..19588273	Present	Present		433
Or8	Merged										Or113, Or118	Or113, Or118	Hill et al 2015 Insect Mol Biol, https://doi.org/10.1111/imb.12176 Xu et al 2015 F1000Research, https://doi.org/10.12688/f1000research.6646.1	Renamed Or8 to match orthologs: AaegOr8, AgamOr8	CM027412.1:24251758..24256598	Present	Present		392	Split 1 RefSeq model into 2
Or114	Merged										Or114, Or117	Or114, Or117			CM027412.1:24262859..24265690	Present	Present		405	Split 1 RefSeq model into 2
Or115	Merged										Or115, Or116	Or115, Or116			CM027412.1:24270455..24272434	Present	Present		404
Or99	Merged										Οr99	Οr99, Οr134			CM027412.1:26514107..26516446	Present	Present		389
Or63	Remain										Or63	Or63			CM027412.1:28519039..28521438	Present	Present		381
Or192	Remain										Or132	Or132		Renamed Or192 because 'Or132' needed for former CquiOr58 (ortholog to AaegOr132 and AgamOr80)	CM027412.1:39987937..39991300	Present	Present		406
Or209	New	Newly annotated	chromosomal contig	no							-	-			CM027412.1:42858958..42861855	Present	Present	GC-AG	387	Non-Canonical GC splice site
Or40	Remain							Corrected [California]	Substituted "C" at 46861725 (-)	Substitution prevents premature stop codon	Or91	Or91	Hughes et al 2017 Chem Senses, https://doi.org/10.1093%2Fchemse%2Fbjx011	Renamed Or40 to match orthologs: AaegOr40, AgamOr40	CM027412.1:46861136..46863927	Present	Present		468
Orco											Orco	Or7			CM027412.1:46908701..46955926	Present	Present		480
Or197	New	Newly annotated	extrachromosomal contig	no				Corrected [California]	Deleted 8bp from 47768265-47768272	Deletion corrects frame	-	-			CM027412.1:47765277..47783883	Present	Present	TG-TT	417	No RefSeq model + Non-Canonical splice sites
Or196	New	Newly annotated	extrachromosomal contig	no							-	-			CM027412.1:47782860..47785452	Present	Present		421	No RefSeq model
Or152	Merged										-	Or152, Or49, Or178			CM027412.1:47785833..47788405	Present	Present		416
Or173	New/Merged	Newly assembled	Both merged copies on extrachromosomal contigs	yes							Or173	Or173, Or179			CM027412.1:47792454..47795217	Present	Present		420	RefSeq Partial to full length
Or195	New	Newly annotated	chromosomal contig	no							-	-			CM027412.1:47803133..47805972	Present	Present		419
Or153	New	Newly assembled	extrachromosomal contig	yes							Or153	Or153			CM027412.1:47836730..47839100	Present	Present		404	No RefSeq model
Or177	Remain										-	Or177			CM027412.1:47841579..47845196	Present	Present		398	RefSeq Partial to full length
Or154	New	Newly assembled	extrachromosomal contig	yes							Or154	Or154			CM027412.1:47844044..47848103	Present	Present		395	No RefSeq model
Or48	Remain										Or48	Or48			CM027412.1:47850644..47856264	Present	Present		393
Or47	Remain				Fragment	Pseudogene	LOF mutations - many premature stop codons + False intron in middle of gene needed for generating most putitively functional model for tree				Or47	Or47			CM027412.1:47859837..47863562	Present	Present		183	Pseudo gene with premature stop codon + No RefSeq model
Or46	Remain										Or46	Or46			CM027412.1:47864459..47866687	Present	Present		393
Or167	Merged				Fragment						Or45	Or167, Or45			CM027412.1:47935382..47938392	Present	Present		271	There is homology prior to an available start codon that extends the gene but leaves model without start codon (the RNA suggests existing model but there is a homologous sequence that ignores the obvious first intron in current model and has a larger intron which is not shown to be present) + No RefSeq model
Or109	Remain										Or109	Or109			CM027412.1:48015365..48018123	Present	Present		416	No RefSeq model
Or210	New	Newly present	absent								-	-			CM027412.1:48187078..48189374	Present	Present	GC-AG	415	Non-Canonical GC splice site
Or193	New	Newly annotated	chromosomal contig	no	Fragment	Pseudogene	LOF mutations - many premature stop codons + False intron in middle of gene needed for generating most putitively functional model for tree				-	-			CM027412.1:59004224..59005431	Present	Present		257
Or93	Remain										Or93	Or93			CM027412.1:59004899..59007455	Present	Present		410
Or151	Remain										Or151	Or151			CM027412.1:6222854..6225968	Present	Present		427
Or127	Remain										Or127	Or127			CM027412.1:64607032..64609556	Present	Present		416
Or126	Remain										Or126	Or126			CM027412.1:64610605..64614243	Present	Present		414	RefSeq Partial to full length
Or16	Remain										Or16	Or16			CM027412.1:66849583..66852224	Present	Present		395
Or12	Remain										Or12	Or12			CM027412.1:7479840..7482890	Present	Present		385
Or13	Remain										Or13	Or13			CM027412.1:7483440..7486522	Present	Present		384	RefSeq Pseudo to full length
Or14	Remain										Or14	Or14			CM027412.1:7485253..7490851	Present	Present		384	2 RefSeq Partial to 1 full length
Or15	Remain										Or15	Or15			CM027412.1:7489244..7496065	Present	Present		389
Or158	Remain										Or158	Or158			CM027412.1:7814000..7822177	Present	Present		408
Or159	Merged										Or159	Or159, Or101, Or100			CM027412.1:7822685..7827419	Present	Present		404
Or175	Merged										Or102	Or175, Or102			CM027412.1:7825281..7834210	Present	Present		409
Or166	Merged										Or166	Or166, Or103			CM027412.1:8214307..8217762	Present	Present		424
Or86	Remain										Or86	Or86			CM027412.1:8545707..8547859	Present	Present		447	No RefSeq model
Or87	Remain										Or87	Or87			CM027412.1:8550849..8552955	Present	Present	AC-AG	394	No RefSeq model + Non-Canonical splice site
Or199	New	Newly present	absent								-	-			CM027412.1:8554119..8556079	Present	Present		382	No RefSeq model
Or88	Remain										-	Or88			CM027412.1:8557803..8559861	Present	Present	GT-CC	408	No RefSeq model
Or89	Remain										Or89	Or89			CM027412.1:8589735..8591809	Present	Present		411	No RefSeq model
Or90	Remain							Corrected [California]	Substituted "G" at 8596367 (+)	Substitution prevents premature stop codon	Or90	Or90			CM027412.1:8595190..8599235	Present	Present		418	RefSeq Partial to full length
Or191	Unplaced										Or22	Or22		Renamed Or191 because 'Or22' needed for former CquiOr137 (ortholog to AaegOr22 and AgamOr22)						found on alt hap 74.1
Or23	Unplaced										-	Or23								found on alt hap 74.1
Or24	Unplaced										-	Or24								found on alt hap 74.1
Or213	Unplaced										Or25	Or25								found on alt hap 74.1
Or26	Unplaced										Or26	Or26								found on alt hap 74.1
Or92	Unplaced										Or92	Or92								found on alt hap 74.1
Or172	Unplaced										-	Or172		This 'unplaced' gene may be an allele of Or188 (formerly Or66)						found on alt hap 76.1
Or139	Unplaced										Or139	Or139								found on alt hap 87.1
Or94	Unplaced										-	Or94								found on alt hap 87.1
Or31	Unplaced										-	Or31		This 'unplaced' gene is highly divergent from other Ors and may represent a misannotation in CpipJ2/3
Or59	Unplaced										-	Or59
Or60	Unplaced										Or60	Or60
Or61	Unplaced										Or61	Or61
Or62	Unplaced										Or62	Or62
Or130	Unplaced										Or130	Or130
Or131	Unplaced										Or131	Or131
Or72	Unplaced										Or72	Or72		This 'unplaced' gene is related to the cluster of unplaced genes found on alternative haplotype 74.1 from the new assembly (see row 167-172), but it is not on that alternative haplotype in CpipJ5 and also located away from the other cluster in CpipJ3)
Or128	Unplaced										Or128	Or128		This unplaced gene may be an allele of Or126 or Or127
Or124	Unplaced											Or124		This unplaced gene may be an allele of Or97

## Sheet: Table S4
OBP	Chr	Start	Stop	Subfamily/group
CquiOBP115	1 (CM027410.1)	76677928	76678918	Classic
CquiOBP116	3 (CM027412.1)	15550842	15567776	Classic
CquiOBP117	1 (CM027410.1)	1725780	1726689	Atypical-2 domain
CquiOBP118	3 (CM027412.1)	151368825	151369720	PlusC
CquiOBP119	3 (CM027412.1)	200668576	200669812	PlusC
CquiOBP120	2 (CM027411.1)	49821446	49822252	Atypical-2 domain
CquiOBP121	2 (CM027411.1)	182570460	182571337	PlusC
CquiOBP122	2 (CM027411.1)	204761750	204822829	Classic
CquiOBP123	1 (CM027410.1)	1724684	1725696	Atypical-2 domain
CquiOBP124	3 (CM027412.1)	41095464	41095987	Classic
CquiOBP125	3 (CM027412.1)	131771762	131772376	MinusC
CquiOBP126	2 (CM027411.1)	177872250	177872745	MinusC

## Sheet: Table S5
Sample	Sex	Tissue	Source	SRR
FemaleAntenna1	Female	Antenna	JHB	SRR23829117
FemaleAntenna2	Female	Antenna	JHB	SRR23829116
FemaleAntennaBF	Female	Antenna	California	SRR991016
FemaleAntennaBFC1	Female	Antenna	Beijing	SRR15597214
FemaleAntennaBFC2	Female	Antenna	Beijing	SRR15597215
FemaleAntennaBFC3	Female	Antenna	Beijing	SRR15597216
FemaleAntennaC1	Female	Antenna	Beijing	SRR15597217
FemaleAntennaC2	Female	Antenna	Beijing	SRR15597220
FemaleAntennaC3	Female	Antenna	Beijing	SRR15597221
FemaleLeg	Female	Leg	California	SRR991017
FemaleProboscis	Female	Proboscis	JHB	SRR23829115
LarvaeAceton	Both	Larvae	Brazil	SRR1012914
LarvaeControl	Both	Larvae	Brazil	SRR1012913
LarvaeLC50	Both	Larvae	Brazil	SRR1012915
LarvaeLC70	Both	Larvae	Brazil	SRR1012916
MaleAntenna1	Male	Antenna	JHB	SRR23829113
MaleAntenna2	Male	Antenna	JHB	SRR23829114

## Sheet: Table S6
	Maternal	Paternal	Unknown	Total	Maternal percentage (%)	Paternal percentage (%)	Unknown percentage (%)
kmer	17858493	20593001	0	38451494	46.44	53.56	0
ONT reads separated by TrioCanu (bp)	43434830128	42699010228	2549726882	88683567238	48.98	48.145	2.88

## Sheet: Tables S7
Assembly	Contig N50	Scaffold N50	Total Length
Canu assembly	2563679	NA	808338279
Bionano scaffolds	2563679	67583881	781372952
Hi-C scaffolds	2875282	201550677	573230032

## Sheet: Table S8
Parameter	Result
Normal Paired:	305,889,500 (61.03%)
Chimeric Paired:	105,710,899 (21.09%)
Chimeric Ambiguous:	65,809,237 (13.13%)
Unmapped:	23,806,521 (4.75%)
Ligation Motif Present:	212,192,643 (42.34%)
Alignable (Normal+Chimeric Paired):	411,600,399 (82.12%)
Unique Reads:	324,678,870 (64.78%)
PCR Duplicates:	84,021,449 (16.76%)
Optical Duplicates:	2,900,080 (0.58%)
Library Complexity Estimate:	852,511,858
Intra-fragment Reads:	29,421,807 (5.87% / 9.06%)
Below MAPQ Threshold:	117,130,344 (23.37% / 36.08%)
Hi-C Contacts:	178,126,719 (35.54% / 54.86%)
Ligation Motif Present:	56,562,445 (11.29% / 17.42%)
3' Bias (Long Range):	67% - 33%
Pair Type %(L-I-O-R):	25% - 25% - 25% - 25%
Inter-chromosomal:	14,773,778 (2.95% / 4.55%)
Intra-chromosomal:	163,352,941 (32.59% / 50.31%)
Short Range (<20Kb):	82,195,316 (16.40% / 25.32%)
Long Range (>20Kb):	81,156,702 (16.19% / 25.00%)

## Sheet: Table S9
Sample	Raw reads	Raw data (G)	Effective(%)	Error (%)	Q20(%)	Q30(%)	GC(%)	Aligned reads	Mapping rate (%)	Coverage (%)	Average Depth
Male	163630820	49.1	99.87	0.03	97.31	92.89	38.3	163442812	97.4428	93.39	82
Female	156155356	46.8	99.86	0.03	97.22	92.75	38.41	155780335	97.7126	93.37	78

## Sheet: Table S10
Gene	FemaleAntenna1	FemaleAntenna2	FemaleAntennaBF	FemaleAntennaBFC1	FemaleAntennaBFC2	FemaleAntennaBFC3	FemaleAntennaC1	FemaleAntennaC2	FemaleAntennaC3	FemaleLeg	FemaleProboscis	LarvaeAceton	LarvaeControl	LarvaeLC50	LarvaeLC70	MaleAntenna1	MaleAntenna2
rna-NC_014574.1:2..69	0	0	0	0	0	0	0	0	0	0	0	0	0	0	0	0	0
rna-NC_014574.1:70..138	0	0	0	0	0	0	0	0	0	0	0	0	0	0	0	0	0
rna-NC_014574.1:142..210	0	0	0	0	0	0	0	0	0	0	0	0	0	0	0	0	0
rna-NC_014574.1:1235..1303	0	0	0	0	0	0	0	0	0	0	0	0	0	0	0	0	0
rna-NC_014574.1:1304..1369	0	0	0	0	0	0	0	0	0	0	0	0	0	0	0	0	0
rna-NC_014574.1:1382..1447	0	0	0	0	0	0	0	0	0	0	0	0	0	0	0	0	0
rna-NC_014574.1:2983..3049	0	0	0	0	0	0	0	0	0	0	0	0	0	0	0	0	0
rna-NC_014574.1:3740..3810	0	0	0	0	0	0	0	0	0	0	0	0	0	0	0	0	0
rna-NC_014574.1:3821..3888	0	0	0	0	0	0	0	0	0	0	0	0	0	0	0	0	0
rna-NC_014574.1:5516..5582	0	0	0	0	0	0	0	0	0	0	0	0	0	0	0	0	0
rna-NC_014574.1:5935..5998	0	0	0	0	0	0	0	0	0	0	0	0	0	0	0	0	0
rna-NC_014574.1:5999..6064	0	0	0	0	0	0	0	0	0	0	0	0	0	0	0	0	0
rna-NC_014574.1:6065..6131	0	0	0	0	0	0	0	0	0	0	0	0	0	0	0	0	0
rna-NC_014574.1:6130..6194	0	0	0	0	0	0	0	0	0	0	0	0	0	0	0	0	0
rna-NC_014574.1:6202..6267	0	0	0	0	0	0	0	0	0	0	0	0	0	0	0	0	0
rna-NC_014574.1:6266..6332	0	0	0	0	0	0	0	0	0	0	0	0	0	0	0	0	0
rna-NC_014574.1:8076..8141	0	0	0	0	0	0	0	0	0	0	0	0	0	0	0	0	0
rna-NC_014574.1:9780..9844	0	0	0	0	0	0	0	0	0	0	0	0	0	0	0	0	0
rna-NC_014574.1:9845..9910	0	0	0	0	0	0	0	0	0	0	0	0	0	0	0	0	0
rna-NC_014574.1:11566..11634	0	0	0	0	0	0	0	0	0	0	0	0	0	0	0	0	0
rna-NC_014574.1:12606..12671	0	0	0	0	0	0	0	0	0	0	0	0	0	0	0	0	0
rna-NC_014574.1:12675..14007	0	0	0	0	0	0	0	0	0	0	0	0	0	0	0	0	0
rna-NC_014574.1:14008..14079	0	0	0	0	0	0	0	0	0	0	0	0	0	0	0	0	0
rna-NC_014574.1:14080..14883	0	0	0	0	0	0	0	0	0	0	0	0	0	0	0	0	0
rna-XM_038266605.1	0.243126	0.122076	0	2.28203	2.24918	2.16321	4.06748	4.10376	4.19669	0	6.13844	0.711117	0.912747	0.900007	1.37575	0.418346	0.121258
rna-XM_038249326.1	0.296179	0	0.151072	3.13618	2.77597	2.96835	2.89413	3.75497	3.57961	0.0567758	4.19537	1.05883	0.834319	0.927223	1.12214	0.589273	0.236507
rna-XM_038259966.1	0.0095793	0.012747	0	0	0.0315295	0	0	0.120285	0.0777694	0	2.67865	0.142804	0.10462	0.0288623	0.0811904	0	0
rna-XM_001842624.2	0.00957663	0.0253754	0	0.0302722	0.0925687	0.207173	0.160508	0.300769	0.255553	2.73826	4.25977	0.767344	0.869546	0.788483	1.10935	0.0137157	0
rna-XM_001842625.2	0	0	0	0.307111	0	0	0	0	0.301343	0.359496	0.988628	0	0	0	0	0	0
rna-XM_038259124.1	0	0	0	0	0	0	0	0	0	0.0228524	0	0	0	0	0	0	0
rna-XM_038259144.1	0	0	0	0	0	0	0	0	0	0	0	0	0	0	0	0	0
rna-XM_038259131.1	0.12632	0	0.0305322	0	0	0.114585	0	0	0	3.23905	0.0999911	0.857605	0.644769	0.749558	0.844112	0	0
rna-XM_038259139.1	0	0	0	0	0	0.176292	0.562356	0	0	0.110338	0	0.156929	0.288655	0.308066	0.328535	0	0.0542809
rna-XM_038266651.1	0.0305882	0.0136628	0	0	0	0	0	0	0	0.51279	0.0545206	0.223223	0.281003	0.230605	0.295825	0	0.00803279
rna-XM_038266652.1	0	0	0	0	0	0	0	0	0	0	0	0	0	0	0	0	0
rna-XR_005276601.1	0	0	0.0579088	0	0	0	0	0	0	0	0	3.60824	3.12643	2.79553	2.96022	0	0
rna-XM_038267023.1	0	0	0.0301147	0.435751	0.362545	0.217904	0.283845	0.668028	0.268565	0.0178688	0.17977	3.22658	3.1865	2.87684	3.04813	0	0.0138112
rna-XM_038267016.1	4.08083	4.13938	3.77885	3.4923	3.46013	3.54118	3.76545	3.3559	3.40272	3.84276	3.84307	3.14279	2.94918	3.04006	3.28029	4.19876	4.23964
rna-XM_001842642.2	2.49811	2.70915	2.86312	2.31164	2.1531	2.2582	2.82904	3.13797	2.73354	2.50439	2.52488	1.19758	1.4204	1.14586	1.21635	2.90622	2.80199
rna-XM_038267022.1	2.40028	2.5932	2.93775	2.30351	2.69058	2.3289	3.18172	2.98598	3.04265	2.65599	2.40324	1.32842	1.22353	1.12036	1.55131	2.85396	2.67136
rna-XM_038267017.1	0.852209	0.921391	0.884866	0.140849	0.0504808	0.279037	0.413596	0.247131	0.487156	0.860401	0.82844	0.0592486	0.165062	0.176666	0	0.978318	1.01716
rna-XM_038267020.1	0	0	0.138748	0.140486	0	0.145878	0.249994	0.0656893	0	0.134353	0	0.0590916	0	0	0.128356	0	0
rna-XR_005279103.1	1.45379	1.69468	2.58158	0.818687	1.57972	0.674433	1.51325	2.29685	0.805629	2.07698	1.38786	1.40012	0.293601	0.447667	1.54148	2.03446	2.04999
rna-XM_038267018.1	0	0	0	0	0	0	0	0	0	0	0	0	0	0	0	0	0
rna-XM_038267019.1	0	0	0	0	0	0	0	0	0	0	0	0	0	0	0	0	0
rna-XR_005279104.1	0.915475	0.437399	1.41735	0.645518	0	0	1.56429	0	0.796385	1.28452	0.252334	1.7749	1.00034	0.343467	0.597777	0.652568	0.570371
rna-XM_038267021.1	2.09165	2.39479	2.5794	2.16893	2.43299	2.12097	3.11868	2.86636	2.31553	2.40168	2.19432	1.23801	1.25784	1.15084	1.25456	2.33554	2.17334
rna-XM_038267024.1	0.438087	0.253404	2.70302	3.01084	2.63735	2.98269	4.20449	3.81974	3.52462	2.57068	0	2.317	2.58665	2.03355	2.11773	0.192983	0.353151
rna-XM_001842648.2	3.5663	3.917	4.07698	4.82517	4.95715	4.53345	4.5687	4.11768	3.99757	3.84292	3.86957	3.80557	4.01737	3.67427	3.99143	3.85634	3.7383
rna-XM_001842649.2	2.4863	1.98861	2.55771	2.60591	2.70996	2.4509	1.73612	1.97597	1.99497	2.12286	2.42317	2.77374	2.5766	2.67371	3.01644	2.24254	2.3577
rna-XM_038248712.1	2.68027	2.68111	2.68262	3.61646	3.74881	3.7861	4.22831	4.08009	3.66939	2.44594	2.23699	2.22362	2.5579	2.22682	2.32489	2.99651	2.79887
rna-XM_038249512.1	0	0	0	0	0	0	0	0	0	0	0	0.0786475	0.0758731	0.00894254	0.0422074	0	0
rna-XM_038249513.1	0	0	0	0	0	0	0	0	0	0	0	0	0	0	0	0	0
rna-XM_038249514.1	0.12003	0	0.0265721	0	0.100218	0	0	0	0.705855	0.0313476	0.189462	5.35062	5.80558	1.25191	0.861339	0	0.0481086
rna-XM_001842653.2	0.662747	0.200854	0.276712	1.54986	0.802241	1.12998	0.673019	0	0.878931	0.240869	0.61548	8.10511	9.39112	5.73637	5.66192	0	0.275445
rna-XM_001842655.2	3.52616	3.64736	3.67167	2.01816	2.29848	2.72862	2.78606	2.9128	2.99701	3.94129	2.72707	4.42641	3.64553	5.09307	4.85864	3.77689	4.04693
rna-XM_038266880.1	0.955618	1.07753	0.870115	1.51276	1.15621	1.09726	1.03706	1.21658	1.03209	2.28072	1.89181	2.81649	2.79185	2.41532	2.85738	1.64405	1.67474
rna-XM_001842657.2	3.11897	2.94837	3.30909	2.95247	2.84382	2.79117	2.48898	2.7683	2.70378	3.2667	3.03999	2.64476	2.31207	2.5061	2.57544	3.08695	2.93115
rna-XM_038248761.1	0.0448589	0.0787415	0.100548	2.25928	2.13317	2.23152	2.88186	2.67907	2.58224	0.400379	0	2.6839	2.69312	2.38268	2.34657	0.115093	0.0467237
rna-XM_001842659.2	1.54814	0.833157	0	2.55011	2.4219	2.52151	3.30968	2.48401	2.37706	0	0.203951	1.07012	1.0425	1.18987	1.23851	2.24886	1.78235
rna-XM_001842660.2	5.239	5.41557	6.0278	6.01518	6.1108	6.01826	6.34645	6.27735	6.35885	6.4303	5.67435	5.41286	5.45969	5.21372	5.39548	5.53794	5.40635
rna-XM_038249359.1	0	0	0	0	0	0	0	0	0	0	0	0	0	0	0	0	0
rna-XM_038249360.1	0	0	0	0	0	0	0	0	0	0	0	0	0	0	0	0	0
rna-XM_038249361.1	0	0	0	0	0	0	0	0	0	0	0	0	0	0	0	0	0
rna-XM_038249367.1	0.260031	0.298913	0	0	0	0	0	0	0	0	0	0	0	0	0	0.050201	0.300509
rna-XR_005276755.1	0.140971	0.0484945	0.0157784	0.0577643	0	0	0	0	0.0749648	0	0.0198253	0	0	0	0	0.0132141	0.0843066
rna-XM_038249364.1	4.81836	5.11461	5.50066	7.28279	7.35045	7.2857	6.51509	7.50725	7.52853	8.60321	7.35942	6.86561	7.0519	7.0383	7.34727	4.87193	5.24712
rna-XM_001842665.2	0.0295007	0.0148126	0.0284546	0.229783	0.129891	0.299771	1.5157	0.153606	0.215387	0.122899	0.357569	7.71453	7.95352	7.55184	7.30444	0.00799295	0.0430348
rna-XM_038249363.1	0.0357974	0.0160056	0.0103178	0.214097	0	0.0778967	0.0524064	0.14965	0.143306	0	0	5.08994	3.7561	4.49445	4.66277	0.0510706	0.0372904
rna-XM_001842666.2	0	0	0.0103615	0	0	0.0396395	0.052625	0.0518429	0	0	0	6.66696	6.9084	4.4473	4.33599	0	0.00945321
rna-XM_001842667.2	0	0.0122422	0.0105079	0.331113	0.436808	0.0792985	1.44059	0.24554	0.16876	0.0905642	0.168864	5.28044	6.00378	3.29604	3.05964	0	0.00958687
rna-XM_001842669.2	1.51017	1.7227	1.5914	2.12973	1.9927	1.98243	1.63901	2.19797	2.07528	3.61174	2.52334	2.29591	2.30314	1.87113	2.05555	1.06935	1.14707
rna-XM_038249366.1	2.3631	2.35535	2.32043	3.30802	2.90091	2.69222	2.20512	2.65616	2.92929	4.27171	4.88586	2.06761	2.18969	2.21852	2.09822	1.33466	1.52215
rna-XM_001842671.2	5.62276	6.01027	6.97576	5.78259	6.19545	5.66905	6.23626	6.3885	6.8026	8.05908	6.60328	3.96222	3.55832	3.74288	3.86473	3.79797	4.1161
rna-XM_001842673.2	4.64085	5.1525	5.70118	4.38591	4.44034	4.12582	4.31239	4.5233	4.92364	6.90319	7.62435	4.00619	3.5638	3.57444	3.79465	3.3506	3.6385
rna-XM_001842674.2	4.23663	3.82712	3.31434	4.1184	4.00571	4.27314	3.56894	3.17429	3.38401	2.98471	3.07002	2.80176	2.84238	2.72173	2.82281	4.37948	3.92376
rna-XM_001842675.2	4.66098	4.69668	5.19788	5.5711	5.98141	5.61132	5.66122	5.43016	5.6581	5.34257	4.8962	4.86905	4.72136	4.97454	4.95871	5.10305	5.08396
rna-XM_001842676.2	0.180827	0.297146	0.198048	1.10701	1.09682	0.914273	0	0.41356	1.18189	0.961006	1.60246	2.88864	1.78274	3.00025	3.44503	0.482048	0.977649
rna-XM_001842677.2	0.695322	1.32439	0.321645	4.01211	3.40661	3.90652	2.7294	3.22031	3.07372	1.23053	2.95175	5.66418	5.69072	5.78935	6.04428	1.3676	1.46748
rna-XM_001842678.2	4.74341	6.09452	5.32178	7.15345	7.43265	7.12386	6.65447	7.02627	7.27615	6.3651	7.78557	1.90459	1.43044	2.20396	2.45649	4.91794	5.70719
rna-XM_001842679.2	4.68039	5.17794	5.19979	5.67987	5.88608	5.39031	4.85798	5.12736	5.60508	6.42185	6.85302	4.65139	5.38969	5.09447	5.30374	4.39334	4.56109
rna-XM_001842680.2	3.49278	4.08768	2.23787	3.22168	3.49496	2.83928	5.10645	4.4373	4.27157	1.38047	0.801052	1.88281	0.829589	1.41709	2.31847	5.6273	5.36635
rna-XM_001842681.2	3.88765	4.00115	3.95934	3.40084	3.18233	3.49301	3.75488	3.50733	3.38153	3.68404	3.74944	4.20505	4.31951	4.20563	4.25079	3.96739	3.99332
rna-XM_001842682.2	3.63354	3.66118	3.76531	4.1652	4.17014	4.16839	3.83543	3.89174	3.82307	3.78481	3.78372	3.1875	3.26527	3.17252	3.24403	3.59907	3.66644
rna-XM_001842683.2	3.71749	3.93821	4.83758	4.72588	5.23275	4.94022	4.35873	4.56735	4.84896	4.65342	4.18176	4.05742	4.42053	4.25935	4.36466	4.03452	3.88324
rna-XM_001842684.2	1.17793	0.750599	1.77189	1.57565	1.85178	1.61383	0.719499	0.967346	0.296516	1.22294	0.688569	1.65228	1.88182	1.63645	1.64154	1.08981	1.03146
rna-XM_001842685.2	2.80924	2.29886	2.52706	3.1419	2.81236	2.66403	2.35117	2.20927	2.49957	2.3951	2.32365	3.37648	3.2835	3.21492	3.2245	2.83412	2.82479
rna-XM_038259727.1	0	0	0	0	0	0	0	0	0	0	0.00832059	0.197359	0.240812	0.388586	0.373157	0	0
rna-XM_038259734.1	0	0	0	0	0	0	0	0	0	0	0	0	0	0	0	0	0
rna-XR_005278210.1	5.34871	5.20379	4.19611	6.66586	6.59725	6.70316	6.79878	7.1986	7.08161	6.50833	5.73381	10.3615	10.7698	9.96427	9.88467	4.80554	4.62956
rna-XM_038259781.1	4.73255	3.97422	4.01283	2.93453	3.04966	2.64259	3.08254	2.5101	3.03208	4.47317	3.67335	2.53037	2.95808	2.56358	2.65898	4.55475	4.21134
rna-XM_038259769.1	3.30276	3.18308	2.90215	2.24548	2.15133	2.43257	2.12804	2.51468	2.16658	2.82275	2.70721	2.51304	2.20748	2.16102	2.12436	3.87278	3.68745
rna-XM_038259753.1	0	0.00614508	0	0	0	0	0	0	0	0	0	0	0	0	0	0	0
rna-XM_038259761.1	0	0	0	0	0	0	0	0	0	0	0	0	0	0	0	0	0
rna-XM_038259746.1	0	0	0	0	0	0	0	0	0	0	0	0	0	0	0	0	0
rna-XR_005278213.1	0	0	0	0	0	0	0	0	0	0	0	0	0	0	0	0	0
rna-XR_005278215.1	0	0	0	0	0	0	0	0	0	0	0	0	0	0	0	0	0
rna-XM_038248830.1	4.78992	5.32511	4.99434	3.77712	3.66736	4.00907	4.39731	4.45747	4.43983	5.45477	6.1103	4.02639	3.77079	3.92725	4.00867	5.23307	5.68506
rna-XM_001842689.2	1.60976	1.45792	0.61848	4.18246	4.75699	5.32651	5.08524	4.76348	4.98675	0.304428	0.603642	1.59478	1.65479	1.16662	1.09564	2.22815	1.58235
rna-XM_038248831.1	1.64152	1.24742	1.03154	0.525697	0.489628	0.875018	0.654506	0.398386	0.558449	0.929692	1.12597	4.05618	4.83338	3.62157	3.58058	1.24418	1.38202
rna-XM_038248832.1	0	0	0	0	0	0	0	0	0	0	0	0	0	0	0	0	0.00898091
rna-XM_038248833.1	0	0	0	0	0	0	0	0	0	0	0	0	0	0	0	0	0
rna-XM_038248834.1	0	0	0	0	0	0	0	0	0	0	0	0	0	0	0	0	0
rna-XM_038248835.1	0	0	0	0	0	0	0	0	0	0	0	0	0	0	0	0	0
rna-XM_038248836.1	0	0	0	0	0	0	0	0	0	0	0	0	0	0	0	0	0
rna-XM_038248837.1	0	0	0	0	0	0	0	0	0	0	0	0	0	0	0	0	0
rna-XM_038248838.1	0	0	0	0	0	0	0	0	0	0	0	0	0	0	0	0	0
rna-XM_038248839.1	0	0	0	0	0	0	0	0	0	0	0	0	0	0	0	0	0
rna-XM_038248840.1	0	0	0	0	0	0	0	0	0	0	0	0	0	0	0	0	0
rna-XM_038248841.1	0	0	0	0	0	0	0	0	0	0	0	0	0	0	0	0	0
rna-XM_038248842.1	0	0	0	0	0	0	0	0	0	0	0	0	0	0	0	0	0
rna-XM_001842695.2	0	0.0895595	0	0.819951	0	0.398891	0	0	0	0.0685889	0.208564	11.2472	12.1703	10.9802	10.6207	0.0962008	0
rna-XM_038250059.1	4.80631	4.76086	4.78805	4.06248	4.3302	4.30713	3.76192	3.74849	3.95167	3.61339	4.18521	7.016	6.94504	6.77637	6.84851	4.9726	4.92018
OBP123	3.09581	2.45054	2.12289	1.13378	0.891686	1.30773	0.500052	0.777363	1.24147	1.29184	1.22651	1.75708	2.43601	1.58073	1.43176	2.84207	2.80965
OBP117	2.93151	2.1512	2.03885	0.583585	0.683398	1.53698	0.299335	0.749547	1.50807	1.07734	1.0095	1.15242	1.82928	1.3692	1.53103	2.49611	2.48291
rna-XM_038250058.1	4.86224	5.21713	5.61337	4.322	4.65745	4.28369	3.89537	4.36123	4.93865	5.16076	6.97772	2.23553	1.54844	1.71829	2.16755	4.27301	4.36409
rna-XM_038250056.1	0.239138	0.15326	0.232807	0.156787	0	0.0563223	0.213229	0.0735325	0.378255	1.39568	0.108047	0.644465	0.492699	0.448445	0.538625	0.0489021	0.225415
rna-XM_038250057.1	0.358644	0.778854	0.794885	0.46483	0.324239	0.404455	0.417535	0.305816	0.745718	0.411204	0.0333859	0.374822	0.166772	0.337307	0.0879819	0.849416	0.892953
rna-XM_001842697.2	1.59881	2.22769	2.32662	1.84418	1.17879	1.59108	1.67074	1.90043	1.96761	1.44969	1.44441	1.44848	1.2602	1.35726	1.20953	2.182	2.27266
rna-XM_038250054.1	0.0652601	0.0967322	0.0561105	0.0521823	0	0	0	0	0	0	0.137244	0	0	0	0	0.0927061	0.0512626
rna-XM_038250055.1	0.619421	0.51585	0.284653	0.230979	0.239851	0.44496	1.38184	0.439235	0.647753	0.127041	0.0554827	0.511844	0.227767	0.254577	0.480172	0.72973	0.756314
rna-XM_001842698.2	0.751688	1.00639	0.665414	2.8314	3.24747	3.16971	2.55922	3.16111	2.95678	0.144292	0.345599	1.08082	0.806645	1.15957	1.05522	0.986007	0.884172
rna-XM_001842699.2	1.87135	2.05022	3.04482	3.20491	3.47668	3.72181	3.30233	3.57959	3.19055	1.54397	0.567994	0.886338	0.566602	0.472719	0.374292	1.44538	1.46392
rna-XM_038250062.1	0.427132	0.409102	0.198687	2.34331	1.81984	1.94607	1.4539	1.32136	0.77916	0.23202	0.074617	0.132375	0	0	0	0.579361	0.344074
rna-XM_038249212.1	2.59268	2.33426	1.82508	3.49066	3.47917	3.28236	2.70044	2.609	2.24862	2.48066	2.79755	1.27378	0.863906	1.15536	1.13892	2.04443	2.31915
rna-XM_038249214.1	0	0	0	0	0	0	0	0	0.339578	0	0	0	0	0	0	0	0
rna-XM_001842702.2	1.13674	0.681926	0.874273	0.270613	0.895064	0.280537	0.363177	2.17762	0.958131	1.36463	1.43942	1.33236	1.15011	0.836923	0.954954	0.722992	0.815428
rna-XM_038249215.1	1.35135	0.692493	0.69039	0	0	0	0	0	0	0.811829	1.48637	0	0	0	0	0.788677	1.01878
rna-XM_038248867.1	0	0	0	0	0	0	0	0	0	0	0	0	0	0	0	0	0
rna-XM_038248868.1	0.00427877	0.0394156	0	0	0	0	0	0	0	0.00433331	0.00921265	0	0	0	0.0123591	0.0334131	0.106507
rna-XM_038248866.1	0.666626	1.20503	1.08335	0.0276903	0	0.0429824	0.111914	0.33891	0.265925	0.656598	0.41302	0.361979	0.310926	0.233139	0.397633	1.42718	1.79563
rna-XM_038248858.1	0	0	0	0	0	0	0	0	0	0	0	0	0	0	0	0	0
rna-XM_038248859.1	0	0	0	0	0	0	0	0	0	0	0	0	0	0	0	0	0
rna-XM_038248860.1	0.0308333	0.0807316	0.0524554	0	0	0	0.0951284	0	0	0.00898993	0.0332229	0	0	0.0267592	0	0.0253189	0.0309865
rna-XM_038248864.1	0	0	0	0	0	0	0	0	0	0	0	0	0	0	0	0	0
rna-XM_038248865.1	0	0	0	0	0	0	0	0	0	0	0	0	0	0	0	0	0
rna-XM_038248861.1	0	0	0	0	0	0	0	0	0	0	0	0	0	0	0	0	0
rna-XM_038248863.1	0	0	0	0	0	0	0	0	0	0	0	0	0	0	0	0	0
rna-XM_038248870.1	0	0	0	0	0	0	0	0	0	0	0	0	0	0	0	0	0
rna-XR_005276623.1	1.44045	1.71317	1.8099	0.106217	0.0797686	0.308543	0.762638	0.803812	0.902458	1.29963	0.935929	0.593251	0.587965	0.671473	0.64708	1.86114	2.19453
rna-XM_038248869.1	0	0	0	0	0	0	0	0	0	0	0	0	0	0	0	0	0
rna-XM_038248871.1	0	0	0	0	0	0	0	0	0	0	0	0	0	0	0	0	0
rna-XM_038248872.1	0	0	0	0	0	0	0	0	0	0	0	0	0	0	0	0	0
rna-XM_001842705.2	5.67115	5.71558	5.06291	5.26446	5.19486	5.33035	5.25467	4.90905	4.8652	5.09687	5.45034	5.14331	4.99375	4.9516	5.00407	6.01123	5.99789
rna-XM_001842706.2	0	0.0310346	0.0398114	0	0.0760623	0	0	0	0	0	0	3.34735	3.47708	4.17248	3.93791	0	0
rna-XM_038250268.1	0	0	0	0	0	0	0	0	0	0	0	0	0	0	0	0	0
rna-XM_001842707.2	0.0859266	0	0.0250746	0	0	0.18335	0	0	0	0.0585729	0	2.78883	2.70988	2.74599	2.31324	0	0
rna-XM_038250279.1	0	0	0	0	0	0	0	0	0	0	0	0	0	0	0	0	0
rna-XM_038250285.1	0	0	0	0	0	0	0	0	0	0	0	0	0	0	0	0	0
rna-XM_038250289.1	0	0	0	0	0	0	0	0	0	0	0	0	0	0	0	0	0
rna-XM_038250293.1	0	0	0	0	0	0	0	0	0	0	0	0	0	0	0	0	0
rna-XM_038250273.1	3.92048	4.09209	3.67865	2.1859	2.39003	2.76797	3.21893	3.2037	3.06463	3.37764	3.49389	1.47919	1.48634	1.33928	1.47151	3.53952	3.84491
rna-XM_038250297.1	0.406522	0.612621	0.82018	0.055785	0	0.105909	0.199711	0.326497	0.287585	0.458833	0.334963	0.263399	0.262682	0.280511	0.340781	0.116	0.266955
rna-XM_001842712.2	1.40188	1.38908	0.293051	0.504211	0.985887	0.521283	0.367611	0.893339	0.75081	0.302031	1.04456	0.174102	0.318734	0.262166	0.131128	0.940151	1.22357
rna-XM_038266795.1	0.716204	0.538018	0.243248	0.0536715	0.161501	0.211299	0.0739405	0.0728495	0	0.22502	0.254074	0	0	0	0	0.652597	0.406755
rna-XM_038248185.1	4.45754	4.64045	4.3873	3.55211	3.26706	3.65991	4.46236	4.59169	4.31648	4.8941	4.80494	6.33376	6.19189	6.16129	6.26127	4.50382	4.69644
rna-XM_038248138.1	1.21523	0.535623	0.268885	0	0	0	0.0869403	0	0.0819545	0.060356	0.348176	0.525303	1.14866	0.512498	0.361893	0.509469	0.621611
rna-XM_038257767.1	5.6462	5.39841	3.98011	0.2748	0.268931	0.936673	3.58592	3.33418	2.84761	3.45549	4.68451	2.5262	1.98006	2.54475	2.11791	5.41624	5.52201
rna-XM_038257827.1	0	0.0869154	0.238517	0.103271	0	0.107288	0	0	0.13341	0.0336585	0.233814	0	0.121293	0	0	0.0705854	0.101482
rna-XM_038257835.1	0	0	0.220602	0	0	0	0	0	0	0.159812	0	0	0	0.55364	0.152738	0	0
rna-XM_038257778.1	3.0203	3.86299	0.744326	6.23011	6.34529	5.7862	5.18644	5.935	5.88691	3.19634	1.77558	4.42875	4.23841	5.01236	5.28741	3.43123	4.17051
rna-XM_038257787.1	1.98557	2.34481	0.184739	0	0	0	0	0	0	0.127297	0.372585	0	0	0	0	3.32864	4.15691
rna-XM_038257798.1	0	0	0	0	0	0	0	0	0	0	0	0	0	0	0	0	0
rna-XM_038257799.1	0	0	0	0	0	0	0	0	0	0	0	0	0	0	0	0	0
rna-XM_038257802.1	0	0	0	0	0	0	0	0	0	0	0	0	0	0	0	0	0
rna-XM_038257811.1	0	0	0	0	0	0	0	0	0	0	0	0	0	0	0	0	0
rna-XM_038266806.1	0.832348	0.90779	0.052648	2.49783	2.63824	2.59155	1.37649	2.48306	1.66136	0	0.339141	0.154302	0.148993	0.0619088	0.170709	1.21196	0.971185
rna-XM_038266817.1	0.131433	0.0514464	0.0333086	0.0612686	0.124836	0.183202	0	0.374511	0	0.0392783	0.179188	1.78549	2.50238	1.99124	2.17399	0.209572	0.291219
rna-XM_038257759.1	2.57828	3.05184	2.05027	3.96822	3.88823	4.1026	3.33446	4.20753	4.20372	3.96381	3.30513	1.09899	0.526343	0.960751	1.1096	2.82004	3.21358
rna-XR_005277774.1	0.870064	2.00909	1.3688	3.27047	3.50433	3.51156	3.08754	4.15424	3.73893	3.42745	2.61517	1.16548	0.30989	0.536695	1.15675	1.48338	2.20169
rna-XM_038257773.1	2.37491	2.78291	1.06046	4.33315	4.54156	4.27035	3.74783	3.91484	3.93859	2.81922	2.85254	0.867342	0	0.512881	0.86023	2.67231	3.00736
rna-XM_038266892.1	3.25873	3.76804	4.51893	3.2522	3.96794	3.00342	2.47901	3.44524	2.82512	4.75587	4.25756	0.595803	1.38559	0.784248	1.07276	2.53766	2.71066
rna-XM_038257754.1	1.59578	0.61255	0.0453094	0.871564	1.10589	1.23655	0.86568	1.70811	1.28938	0.394155	0	0.704741	0.725732	0.460877	0.687972	0.539854	0.83646
rna-XM_001845361.2	2.64092	3.5494	1.00587	6.74897	7.36098	6.55104	6.1702	7.01462	6.78705	0.749103	0.907564	0	0	0	0	3.76906	3.87606
rna-XM_038261589.1	0.327803	0.458188	0.0916536	0.36095	0.117173	0.172164	0.536801	0	0	0.223957	0.470032	0.200893	0.253383	0.107524	0.102849	1.5821	1.50819
rna-XM_038261521.1	0.422237	0.435397	0.652613	0.263596	0.503504	0.625037	0.531086	0.57828	0	0.711649	0.251106	2.18276	2.20212	1.87726	1.60533	0.148437	0.0557151
rna-XM_038261446.1	0.036017	0.0594864	0	0	0	0	0	0	0	0	0.0388029	0	0	0.0542774	0.0518755	0.0639467	0.0141842
rna-XM_001845363.2	0.776702	1.11588	1.36279	0.440244	0.419993	0.801133	0	0.43788	0.509468	1.98604	1.02348	1.32869	1.70584	1.67547	1.51565	1.29085	1.29718
rna-XM_038249141.1	0.294528	0.228266	0.0864606	0.335958	0.184692	0.563056	0.184505	1.14357	0.513927	0.907502	0.552155	1.24287	1.4146	0.832408	1.22766	0.468738	0.479555
rna-XM_001845364.2	3.02565	3.35327	3.10722	3.48039	3.74085	3.16828	3.23912	2.78508	3.13585	3.3112	3.11828	4.52508	3.84863	4.21408	4.014	3.19272	3.22785
rna-XM_001845365.2	2.43505	2.14688	1.89571	2.57435	2.67065	2.47078	1.9984	1.59049	0.923648	2.51051	2.43413	5.07367	4.21066	4.56231	4.32319	2.02594	2.11673
rna-XM_038249142.1	0.0215788	0.0979652	0.018514	0.067611	0.137452	0.137284	0	0	0	0.0645881	0.155436	0.912739	0.360142	0.543099	0.284814	0.105207	0.114312
rna-XR_005276687.1	2.70922	2.48354	0.932936	0	0	0	0	0	0	0.779235	2.28591	0	0	0	0	2.40892	2.24227
rna-XM_038249143.1	0.582973	0.323379	0.286697	0.132355	0.0704498	0.0703614	0	0.0917269	0	0.185909	0.315076	0.913599	0.482825	0.866967	0.432584	0.42896	0.145551
rna-XM_038249144.1	4.95387	4.36422	3.46862	5.38167	5.25778	5.40622	4.56679	4.34663	4.16622	2.94401	3.96715	3.66343	3.02642	3.4184	3.17963	4.29859	3.94471
rna-XM_001845368.2	3.32552	3.27263	3.07054	3.77811	3.81638	3.81878	3.32749	3.69177	3.48235	3.68966	3.37544	3.14514	3.17327	3.30251	3.1542	3.36852	3.37011
rna-XM_001845369.2	4.69669	4.92315	5.31297	4.53156	4.69661	4.66767	4.74217	4.67795	4.79012	5.21892	5.15842	4.62027	4.82337	4.54891	4.70886	4.80135	4.65028
rna-XM_001845370.2	2.7906	2.19275	2.05375	2.49009	2.55073	2.51285	2.59651	1.87859	2.16075	1.81052	1.94261	2.76085	2.42109	2.37224	2.58683	2.67583	2.38573
rna-XM_038248874.1	0.995993	1.3107	0.750043	0.4568	0.39003	0.472516	1.9991	0.776178	0.86928	0.334195	0.463099	1.06789	0.911153	0.969493	0.775392	1.61539	1.67988
rna-XM_038249282.1	7.04951	7.19789	8.05692	5.51034	5.48708	5.56331	5.96955	6.09746	6.39199	6.29441	6.13508	6.62518	6.26518	6.23121	6.29525	5.65671	6.03847
rna-XM_038255584.1	0.879772	1.60741	1.41738	0.316356	0.231604	0.442998	1.46609	1.22657	1.02366	0.536272	0.568684	0.654465	0.424907	0.339633	0.552274	1.13413	1.47857
rna-XM_038255580.1	1.5749	1.34148	1.02593	0.302141	0.142752	0.501312	1.37038	1.36545	1.00998	0.212633	0.651826	0.535032	0.423232	0.397335	0.499588	1.36135	1.42983
rna-XM_038258619.1	6.54376	6.23151	5.73278	4.54862	4.51369	5.05123	5.74583	5.29457	5.13968	4.16468	4.27429	2.23255	2.04519	2.18067	2.2294	6.70743	6.52799
rna-XM_038267015.1	1.64149	0.492466	1.45411	0.156263	0	0.777436	0.397733	0.392464	0.200825	1.78921	0.301567	0.275531	0.182963	0.408118	0.0731859	0.524098	0.549345
rna-XM_038258626.1	1.98245	1.11021	2.38454	0.169247	0.40507	0.332266	0	0.11775	0.217241	2.40488	0.300857	0.204952	0.102403	0	0.154765	1.05616	0.972785
rna-XM_001845378.2	5.22846	5.1723	2.80864	4.65178	4.59948	4.58844	5.01199	4.70842	4.60258	1.68514	1.88258	1.42772	0.841967	1.16482	0.96264	5.85824	5.47468
rna-XM_038267050.1	3.59722	3.00477	2.87004	2.55062	2.37176	2.74132	2.78632	1.87017	2.3346	2.41871	2.60923	2.30676	2.26446	1.80244	2.01402	3.43594	3.33572
rna-XM_001845380.2	4.62935	4.28234	3.67107	3.62006	3.37418	3.31581	3.43524	3.04972	3.5118	3.40962	3.54998	3.29013	2.92598	3.16989	3.09137	4.62557	4.64364
rna-XM_038267054.1	4.95155	4.05345	3.87858	4.55225	4.44091	4.03044	4.14182	3.99955	3.85118	3.36067	3.55387	3.57708	3.67295	3.59789	3.59402	4.28821	4.09078
rna-XM_001845381.2	6.66094	6.81581	6.77898	8.08113	8.31649	7.99966	7.36922	7.48627	7.45365	7.36322	7.35224	7.97137	8.4468	7.90729	7.74116	6.47464	6.49496
rna-XM_001845382.2	4.75987	4.97354	4.86305	4.90532	5.12778	4.89562	4.34428	4.09652	4.17209	4.75636	5.2875	4.73366	4.92349	5.05036	4.68046	4.79872	4.76636
rna-XM_001845383.2	3.15841	2.84519	3.08126	3.31521	3.28379	2.95809	2.49707	2.60624	3.07323	3.93209	3.56137	5.8993	6.01215	5.61336	5.40643	3.46814	3.72763
rna-XM_001845385.2	1.50417	1.16973	1.33611	0.904112	0.94086	0.653119	0.515524	0.286101	0.505023	1.00214	1.30332	0.694829	0.519708	0.638849	0.565433	0.97706	1.06115
rna-XM_038254540.1	0	0	0	0	0	0	0	0	0	0	0	0	0	0	0	0	0
rna-XM_001845386.2	3.95885	4.40953	4.53955	4.45821	4.69409	4.59245	4.72833	4.11453	4.2912	4.22059	4.47797	4.55744	4.76937	4.57643	4.66562	4.38285	4.21096
rna-XM_001845387.2	2.80929	2.49606	3.01712	3.30073	2.65553	3.30653	3.3068	3.15813	3.34599	3.04466	2.13032	3.02044	3.39272	3.09805	3.37176	2.93069	2.68864
rna-XM_001845388.2	3.03169	3.38239	3.53389	1.92473	1.30481	1.48601	3.08775	3.08082	2.6116	3.63959	3.48352	3.17559	3.16427	3.38397	3.29932	3.14323	3.51559
rna-XM_001845389.2	0.292569	0.0171803	0.022069	0.263541	0.0835893	0.342651	0.261378	0.108688	0.104018	0.207679	0.120723	1.99444	2.10985	2.17592	2.31014	0.0547707	0.116836
rna-XM_038248098.1	3.8857	3.78299	3.20553	3.79175	3.8619	3.89643	3.77103	4.26343	4.08114	5.25088	6.158	4.3133	4.18446	4.27728	4.52565	3.97616	4.173
rna-XM_038261428.1	0	0	0	0	0	0	0	0	0	0.00964188	0	0.0368236	0	0	0	0	0.0148569
rna-XM_038261433.1	0	0	0	0	0	0	0	0	0	0	0	0	0	0	0	0	0
rna-Trnat-ugu	1.13916	0	0	0	0	0	0	0	0	0	0	0	0	0	0	0	0
rna-XM_038267059.1	1.46428	1.74139	0.686085	2.18733	1.84027	2.00924	3.60983	3.38128	3.05535	2.25369	4.05759	3.643	2.41379	3.18697	3.49692	2.25847	2.26549
rna-XM_001845394.2	3.94394	3.85632	3.67392	3.58632	3.61706	3.7503	4.41631	3.35144	3.50525	3.08456	2.91579	2.90995	2.79938	2.65959	2.66087	4.1245	3.88484
rna-XM_038266906.1	0.49961	0.381321	0.142489	0	0.0934956	0	0	0	0	0.166931	0.371713	0.109456	0	0.0435065	0.0415744	0.612021	0.387038
rna-XM_038266904.1	0.668799	0.302204	0.196151	0.0451983	0	0	0.179467	0.0614127	0.221817	0.0850712	0.242754	0	0	0	0	0.620699	0.515757
rna-XM_038248944.1	0	0	0.00997773	0	0	0	0	0	0	0	0	0	0	0	0	0	0
rna-XM_038248952.1	0	0	0	0	0	0	0	0	0	0	0	0	0	0	0	0	0
rna-XM_038248938.1	0	0	0	0	0	0	0	0	0	0	0	0	0	0	0	0	0
rna-XM_038248935.1	1.73264	1.69143	1.62148	0.822843	0.870715	0.75667	1.34766	1.18143	1.46749	1.46164	1.48339	0.634835	0.673936	0.683667	0.658925	1.92177	1.68109
rna-XM_038248932.1	2.88393	2.57994	2.929	2.56122	2.62122	2.40388	2.74274	2.75029	2.31252	2.70434	2.28145	1.78586	1.66724	1.64816	1.65958	2.68388	2.48166
rna-XM_038249343.1	3.4973	3.19479	2.91157	2.92243	2.92067	2.71632	3.18958	2.34861	2.24283	2.35872	2.22946	2.25853	2.16577	1.81063	2.03455	3.41702	3.39152
rna-XR_005276571.1	0	0.052122	0	0	0	0	0	0	0	0	0.0834685	0	0	0	0	0	0.119487
rna-XM_001845400.2	4.33183	3.85027	3.14542	3.41382	3.38645	3.75699	3.46729	2.90578	2.85695	3.02715	3.19896	2.7477	2.52438	2.67775	2.54855	4.21201	3.84238
rna-XM_001845403.2	4.20141	3.97642	4.04574	4.33403	4.36622	4.2122	3.51785	3.17607	3.89664	4.06229	3.84455	4.68956	4.59247	4.7039	4.42665	4.44221	4.27697
rna-XM_038266658.1	2.93742	2.79577	2.46466	2.51515	2.62957	2.60957	2.20547	2.03336	2.10455	2.55115	2.98676	4.00768	4.14767	4.13519	4.12174	2.98825	3.04017
rna-XM_001845404.2	3.73837	3.79738	3.63999	4.41746	4.31546	4.16615	4.09289	3.40201	3.65199	3.88751	3.98764	4.14188	4.27916	4.21996	4.04223	3.865	3.84332
rna-XM_001845406.2	2.79341	3.08816	2.72566	3.79915	3.62578	3.61656	2.92087	2.63517	3.28626	2.66515	2.95457	3.25193	3.44496	3.5445	3.43238	2.98968	3.30483
rna-XM_038248399.1	4.92662	4.87335	5.96292	4.59384	4.68577	4.94098	5.03302	5.21147	5.30661	5.70355	5.15796	4.80322	4.89442	4.74055	4.88974	4.70863	4.84906
rna-XM_001845408.2	0.0524337	0.0118073	0.338397	0	0	0.057785	0.149259	0.147112	0.387043	0.153748	0	2.80188	1.23047	2.64999	2.25945	0.0127084	0.0546075
rna-XM_001843211.2	0.243057	0.0736576	0.124153	0	0	0	0	0	0	0	0.154553	0.690757	0.670742	0.710265	0.815008	0.178354	0.0860681
rna-XM_001843210.2	3.55182	3.68631	4.35172	4.8039	5.05763	4.8721	4.70644	4.39015	4.55569	4.22928	3.91381	3.83114	4.2152	4.069	3.9926	3.99338	3.91458
rna-XM_038260071.1	4.11268	4.0747	3.78051	4.23922	4.09133	4.44431	4.30816	4.28085	3.83195	3.63135	3.70056	4.08542	4.03319	4.18756	4.05278	4.21727	4.18712
rna-XM_001843208.2	1.42426	1.40749	0.884651	1.51305	1.57213	1.61106	0.922028	0.580818	1.2114	0.854197	1.19113	1.66675	1.36299	1.4879	0.938666	1.31552	1.44985
rna-XM_001843207.2	3.19046	2.99127	2.85674	3.435	3.47383	3.19499	2.33118	2.24683	2.68726	2.59475	2.74855	2.56292	2.56699	2.76524	2.58223	3.10155	3.09862
rna-XM_001843206.2	3.67681	3.79723	3.46012	3.75283	3.74736	3.63952	3.83358	3.62872	3.39918	3.40175	3.52145	2.58253	2.1389	2.27285	2.41294	3.93671	3.95017
rna-XM_001843205.2	3.63138	2.98701	3.19423	4.23205	4.13028	4.03536	3.6046	3.48826	3.4426	3.3464	3.44475	3.3747	3.57833	3.49643	3.53083	3.32042	3.09342
rna-Trnah-gug	0	0	0	0	0	0	0	0	0	0	0	0	0	0	0	0	0
rna-Trnah-gug-2	0.730939	0	0.359194	0	1.06627	0	0	0	0	1.00159	0	0	0	0	0	0.558861	0.826631
rna-Trnag-ucc	0.992463	1.9472	0.646548	1.03578	0	0	0	0	0	1.00159	0.77521	1.83832	0	0	0	2.88498	1.73145
rna-Trnag-ucc-2	1.86349	1.0694	1.27115	1.63248	1.06627	0	0	0	0	1.58709	0	0	0	1.00039	0	2.5188	1.34884
rna-XM_038249250.1	3.93578	3.97548	4.07976	4.41399	4.31639	4.4853	4.24135	4.183	4.15841	3.84356	3.77387	3.17629	3.42757	3.30968	3.22916	3.99415	3.83858
rna-Trnaq-cug	2.40277	0	0	1.03578	0	1.0653	2.42529	0	1.90394	0.738241	0	0	0	0	0	0.960669	0
rna-XM_001843203.2	3.73163	4.05357	0.9234	5.69537	5.64246	5.65839	5.23627	5.7007	5.15793	0.359773	2.59661	5.697	6.25591	6.00192	6.2616	3.64364	3.50426
rna-XR_005276916.1	0.529994	0.67027	0.816342	0.771204	0	0	0	0	0	0.743632	0.968976	0	1.41715	0	0.716269	0.398735	0.760448
rna-XM_001843202.2	2.50728	2.62204	3.2094	1.17247	1.13333	1.00875	1.18577	1.42435	1.41435	1.67684	2.51036	1.72541	1.44621	1.71193	1.72733	1.27907	1.48513
rna-Trnar-ucg	0	0	0.354831	2.03827	0	0	0	0	0	0	0	0	0	0	0	0	1.18369
rna-Trnah-gug-3	0	0.909845	0.359194	0	0	0	0	0	0	0	0	0	0	0	0.96751	1.12616	0.330956
rna-Trnag-ucc-3	1.40561	0	0	0	0	0	0	0	0	0.415835	0	0	0	0	0	0	0
rna-XM_038249794.1	5.30459	5.31014	5.06215	4.9079	5.02209	4.95336	4.60617	4.24699	4.80223	4.8045	4.55451	5.92369	5.94498	6.13176	6.02202	4.14243	4.18333
rna-XR_005276833.1	0.971814	0.0533404	0.255631	0	0.129313	0.24769	0	0	0	0.0407306	0.204706	0	0.145872	0	0.113563	0.0851907	0.122215
rna-XM_038248235.1	2.52936	2.1661	3.25171	3.28628	3.37859	3.15747	2.99671	2.83646	2.86063	3.99649	3.27519	3.90971	3.8601	3.84072	3.85699	2.29916	1.9723
rna-XM_038249837.1	0.244918	0.247716	0.622147	0.033601	0	0	0.607003	0.215359	0.386973	0.292623	0.173383	0.760052	0.586239	0.683583	0.735146	0.239344	0.502371
rna-XM_038249839.1	0	0	0	0	0	0	0	0	0	0	0	0	0	0	0	0	0
rna-XM_038249838.1	0.360566	0.263326	0.418339	0.0747465	0	0.0393645	0.0522616	0.408145	0.353554	0.246183	0.0635413	0.407154	0.24921	0.235495	0.284159	0.397694	0.407502
rna-XM_038249840.1	0	0	0	0	0	0	0	0	0	0	0	0.201246	0	0.158706	0.187525	0	0
rna-XR_005276837.1	0.404524	0.398604	0.0560659	0	0	0	0	0	0.400892	0.0223447	0	0.0843059	0	0	0	0.448616	0.132746
rna-XM_038249841.1	0.209881	0.112532	0.0107169	0.610007	0.23035	0.299278	1.25306	0.540203	0.658646	0.0252008	0.449834	0	0.0464747	0	0	0.0788132	0.0291362
rna-XM_038249844.1	0	0	0	0	0	0	0	0	0	0	0	0	0	0	0	0	0
rna-XM_038249843.1	0	0	0	0.0554166	0	0	0.148819	0	0	0	0	0	0	0	0	0	0.0410221
rna-XM_038249842.1	0	0	0	0	0	0	0	0	0	0	0	0	0	0	0	0	0
rna-XM_038249845.1	0	0	0	0	0	0	0	0	0	0	0	0	0	0	0	0	0
rna-XM_001843197.2	0	0	0	0	0	0	0	0	0	0	0	0	0	0	0	0	0
rna-XM_038249848.1	0.0193598	0.0758617	0.0492621	0.331219	0.123815	0.343114	0.37672	0.160338	0.153564	0.39472	0.120899	0.507917	0	0.113641	0.701421	0	0.0151553
rna-XM_038249847.1	0.505745	0.732791	0.0510019	1.6296	1.56047	2.06992	0.946608	3.00036	2.05014	6.4515	2.20857	5.93592	6.14963	5.61506	5.49653	0.741955	0.765663
rna-XM_038249849.1	0	0	0	0	0	0	0	0	0	0.0882077	0	1.67251	0.665107	1.02756	2.23162	0	0.0685511
rna-XM_001843195.2	5.77181	5.92599	6.98455	6.86629	6.91078	6.7172	6.88472	6.6893	7.23692	6.72695	6.72285	7.47441	7.60974	7.83983	7.65333	5.4208	5.46943
rna-XM_001843194.2	4.33463	4.34392	5.28627	5.057	5.30035	4.95084	4.5025	4.25777	4.79842	4.93807	4.56734	5.43266	5.98443	5.91109	5.77711	4.41712	4.31966
rna-XM_001843193.2	4.40802	4.1045	5.26664	4.79497	4.90328	4.95116	4.30645	4.5432	4.62356	3.50779	6.25276	6.46237	6.61709	6.41937	6.27908	3.58547	3.73922
rna-XM_038255234.1	4.67193	5.22112	5.6587	4.27742	4.11231	4.74113	6.16395	5.64371	5.37968	3.01943	3.93592	2.14341	1.86447	2.10872	1.89024	4.92495	5.41203
rna-XR_005277388.1	0.150169	0	0.190334	0.76429	0	0	1.555	0.966804	0.542009	0.222371	0.916282	0.279965	0	0.584111	0.212726	0.394707	0.228358
rna-XR_005276656.1	0	0	0	0	0	0	0	0	0	0	0	0.0353728	0	0	0	0	0
rna-XR_005276657.1	0	0	0	0	0	0	0	0	0	0	0	0	0	0	0	0	0
rna-XR_005276658.1	3.75755	3.80186	1.90489	0	0	0	0	0	0.610917	2.08525	3.15364	1.6909	1.13308	1.54775	0.633274	4.24866	4.45741
rna-XM_038267090.1	0	0	0	0	0	0	0	0	0	0	0	0	0	0	0	0	0
rna-XM_038267091.1	0	0	0	0	0	0	0	0	0	0	0	0	0	0	0	0	0
rna-XM_038248210.1	3.22684	3.28475	3.47167	2.61165	2.94049	2.93888	2.93065	3.4686	3.39971	3.0852	3.10331	4.25367	4.36019	4.3457	4.33242	2.51373	2.42162
rna-XM_001843189.2	0	0	0	0	0	0	0	0	0	0	0	0	0	0	0	0	0
rna-XM_038249180.1	0.162502	0.045115	0.0435617	1.04466	1.048	0.559642	0.706644	0.830297	0.673304	2.30346	0.457187	1.14429	0.578736	0.929111	0.843421	0.140911	0.0657084
rna-XR_005276510.1	0.585805	0.558394	1.05186	0	0.352611	0.186826	1.50782	0	0	0.591938	0	0.574275	0.210482	0.171983	0.16466	0	0
rna-XM_001843188.2	1.2584	0.724085	0.197864	0.925565	1.28621	0.767058	0.738566	0.610437	0.666431	0.680648	0.84338	2.72974	2.85333	3.34344	3.53709	0.923851	0.780458
rna-XM_001843187.2	3.77801	3.6454	3.94308	4.82468	5.02064	5.01884	4.81076	4.36209	4.17919	3.66989	3.55767	4.28073	4.27828	4.48807	4.35169	4.10056	4.13739
rna-XM_038248617.1	0.882362	0.512923	0.194802	1.38468	1.29546	0.833667	0.533135	0.526376	0.642406	0.495691	2.49065	1.80849	0.816988	1.87205	1.56284	0.704001	1.07558
rna-Trnaq-uug	0	0	0	0	0	0	0	0	0	0	0	0	0	0	0	0	0
rna-Trnaq-cug-2	0.730939	0	1.09142	0	0	0	0	0	0	0	0	0	0	0	0.96751	0.558861	0
rna-Trnag-ucc-4	0.730939	0.525489	0	0	0	0	0	0	0	0.415835	0	0	0	0	0	0.960669	0.330956
rna-Trnaq-cug-3	1.86349	0.730429	0	0	0	0	0	0	0	1.00159	0	0	0	0	0	0.558861	1.02246
rna-Trnag-ucc-5	0	0	0	0	0	0	0	0	0	0	0	0	0	0	0	0.558861	0.330956
rna-XM_038249317.1	0	0	0.0327452	0	0	0	0	0	0	0	0	0	0	0	0	0	0.0199987
rna-XM_001843185.2	1.43676	1.98999	1.24687	0.608289	0.430454	0.73952	0.581225	0.751941	0.698192	0.415379	0.733003	0.0415725	0	0.125444	0.0909388	1.99472	1.92509
rna-XM_038249318.1	0	0	0	0	0	0	0	0	0	0	0	0	0	0	0	0	0
rna-XM_038254846.1	0.215874	0.202919	0.671624	0	0	0.0182488	0	0	0.0228645	0.623867	0.216148	0.623114	0.77285	0.407505	0.520178	0.200155	0.1791
rna-XM_038254852.1	0	0	0	0	0	0	0	0	0	0	0	0	0	0	0	0	0
rna-XM_001843182.2	1.35107	1.12325	0.296868	1.47231	1.55043	1.33639	0.401806	1.6363	0.682062	2.84992	1.8741	1.3833	0.629657	0.667277	1.22265	1.06688	1.20609
rna-XM_001843181.2	1.70728	1.41942	0.616746	2.21601	2.21194	2.26099	1.90661	1.56049	1.61809	2.07109	1.92298	0.256298	0.643497	0.294591	0.444192	1.38227	1.7123
rna-XM_038250086.1	0	0	0	0	0	0	0	0	0	0	0	0	0	0	0	0	0
rna-XM_038250085.1	0.06492	0.116774	0.0963071	0	0	0	0	0.0704727	0	0.128596	0.0440752	0.12414	0.061157	0.0494949	0.0703826	0.0697174	0.0880906
rna-XM_038250084.1	0	0	0	0	0	0	0	0	0	0	0	0	0	0.0218665	0	0	0.0169345
rna-XM_038250083.1	0.916784	0.914642	1.11076	0.182205	0.0841985	0.0285792	0.247043	0.506346	0.323171	1.18032	0.827923	1.41926	1.36087	1.46406	1.55681	0.873156	0.959251
OBP92	0.173896	0.162796	0.0920368	0.407389	0.22644	0.327215	0.15468	0	0.278575	0.240779	0.288098	0	0	0.107971	0	1.14576	0.766333
rna-XM_038248233.1	0	0	0.198764	0	0	0.424955	0.816673	0	0.193186	0.0973684	0	0.854035	0.332777	0.792347	0.1373	0.0696186	0.216198
rna-XM_038248207.1	0.269328	0	0	1.08423	0.47403	0.47351	0	0	0	0.0422173	0.250618	2.5663	2.10776	1.76608	1.68176	0.0594299	0.156524
rna-XM_001843176.2	5.26124	5.60235	4.91322	6.43672	6.66167	6.24317	5.16138	5.84474	5.44951	4.96931	5.68984	5.80255	5.95486	5.71304	5.56783	5.63861	5.52092
rna-XR_005279098.1	2.73639	2.24874	0.865449	0.0672359	0	0	0	0	0	0.737877	1.26653	0.434073	0.225479	0.0641246	0.723376	3.02225	3.02796
rna-XM_038248728.1	0.0488068	0.0924921	0.202549	0	0	0	0	0.0702512	0.110313	0.0867193	0.0410476	0.042443	0.0609642	0.21705	0.0777507	0.011818	0.0424841
rna-XM_038248720.1	0.00550966	0.0182681	0.0556849	0	0	0	0	0.0238182	0	0.0166753	0.0118571	0.326518	0.264943	0.40596	0.615409	0.00395329	0.0425178
rna-XM_038248749.1	0.453182	0.212954	0.333979	1.2524	0.841581	2.10695	1.68062	1.78895	1.44073	0.547661	0.483354	0.117383	0.113295	0.0920031	0	0.302788	0.560865
rna-XM_038248240.1	0.780264	0.318664	0.91068	0.83808	0.495958	0.452865	0.149629	1.19633	0.443533	1.88006	0.356289	0.0680499	0.065641	0.498478	0.193228	0.257199	0.334648
rna-XM_038248740.1	0	0	0	0	0	0	0	0	0	0	0	0	0	0	0	0	0
rna-XM_038248733.1	0	0	0	0	0	0	0	0	0	0	0	0	0	0	0	0	0
rna-XM_038249689.1	2.76422	3.67687	1.0695	4.58311	4.40087	4.61964	3.78762	5.43277	5.14411	8.04112	6.1583	6.9126	6.97394	6.92552	6.8455	2.97454	3.45217
rna-XM_038248296.1	4.29311	4.31047	3.67699	4.37027	4.23993	4.24118	3.50652	3.51291	3.57795	3.87806	4.21898	4.26881	4.33514	4.18275	4.45105	4.55397	4.69154
rna-XM_001843167.2	3.66634	3.86681	3.98773	3.70946	3.83305	3.43743	3.25978	2.99854	3.12121	4.06276	3.9353	3.48507	3.5955	3.48846	3.62231	3.62635	3.72967
rna-XM_038248967.1	0	0	0.024127	0	0	0	0	0	0	0.0563837	0	0.054383	0.103058	0.343213	0.227724	0	0
rna-XM_038248968.1	0	0	0	0	0	0	0	0	0	0	0	0	0	0	0	0	0
rna-XM_038248271.1	4.26981	4.62244	3.88292	4.37719	4.28019	4.59425	4.20365	4.63971	4.6267	5.28325	5.45955	3.57431	3.23469	3.36625	3.47716	4.2643	4.51219
rna-XM_038267071.1	0	0	0	0	0	0	0	0	0	0	0	0	0	0	0	0	0
rna-XM_038267072.1	0	0	0	0	0	0	0	0	0	0	0	0	0	0	0	0	0
rna-XM_038267074.1	0	0	0	0	0	0	0	0	0	0	0	0	0	0	0	0	0
rna-XM_038267069.1	0	0	0	0	0	0	0	0	0	0	0	0	0	0	0	0	0
rna-XM_038267070.1	0	0	0	0	0	0	0	0	0	0	0	0	0	0	0	0	0
rna-XM_038267073.1	2.21993	1.51969	2.33879	0.65985	0.728251	0.879239	1.49523	0.2293	0.610419	0.329585	0.588677	0.354219	0.342801	0.365414	0.29794	1.10626	1.10112
rna-XM_038266898.1	2.70163	2.46461	3.0334	3.49733	3.66419	3.87546	3.79355	3.28879	2.69044	2.97083	2.77988	2.52335	2.51036	2.52539	2.39638	2.5354	2.27145
rna-XM_001843162.2	3.70244	4.0539	3.83791	3.85819	3.89909	4.02775	3.92252	3.59028	3.67151	3.65186	3.96256	3.52888	3.34186	3.42893	3.57832	4.25032	4.42573
rna-XM_001843161.2	0.509205	0.884229	0.215651	0.377924	0.699476	0.208865	0.872624	0.690474	0	0.0671291	0	2.74256	1.37453	2.32026	2.68907	0.98409	0.884036
rna-XM_038254521.1	1.07733	1.17701	0.529209	0.133347	0.280191	0.539377	0.453617	0.658919	0.678549	0.585486	0.565288	1.10961	0.678876	0.943014	0.885918	1.26549	1.52962
rna-XM_038254528.1	0	0	0	0	0	0	0	0	0	0	0	0	0	0	0	0	0
rna-XM_038249331.1	1.01405	0.999052	0.576446	1.1846	1.2179	1.18918	0.890381	0.491472	0.383721	1.15157	1.12337	1.89997	1.33898	1.48489	1.53188	1.33324	1.30389
rna-XR_005276746.1	4.15094	3.50195	3.89621	0	0	0	0	0	0	4.28799	3.49118	2.91569	2.38015	2.60528	2.90201	3.966	2.59059
rna-XM_038249334.1	0.937547	0.802496	0.465383	1.20605	0.987033	1.3182	1.85444	1.74085	1.34405	2.47856	1.15949	5.05154	5.46866	5.36793	5.39416	1.07396	1.19131
rna-XM_038249332.1	0.287694	0.0906508	0.0856871	0.0867803	0.0307281	0	0.363703	0	0	0.0829247	0.0690115	0.0713343	0.102025	0.055718	0.178374	0.0720406	0.139437
rna-XM_038249333.1	0	0	0	0	0	0	0	0	0	0	0	0	0	0	0	0	0
rna-XM_038261684.1	1.45691	1.41567	0.767524	1.66642	1.32766	1.63748	0.851552	1.25488	1.76431	1.22474	1.42526	1.27627	0.936398	1.30626	1.26702	0.647004	0.814923
rna-XM_038261677.1	0	0	0	0	0	0	0	0	0	0	0	0	0	0	0	0	0
rna-XM_001843147.2	0	0	0	0	0	0	0	0	0	0	0	0	0	0	0	0	0
rna-XM_038261653.1	0.209569	0.295377	0.0935567	0.0638509	0.0985658	0.332199	0.248963	0.127965	0	0.264863	0.507413	0.321618	0.0751715	0.147669	0.219928	0.185993	0.159184
rna-XM_038261664.1	0	0	0	0	0	0	0	0	0	0	0	0	0.0397418	0	0	0	0
rna-XM_038261631.1	0.0611785	0.0187978	0.0525908	0	0	0	0	0	0	0.0508766	0.0362996	0.0220143	0.122893	0.0507932	0.155835	0.0162056	0.0264028
rna-XM_038261623.1	0	0	0	0	0	0	0	0	0	0	0	0	0	0	0	0	0
rna-XM_038261640.1	0	0	0	0	0	0	0	0	0	0	0	0	0	0	0	0	0
rna-XM_001843145.2	1.52765	2.06098	1.76234	1.18249	0.102294	0.102167	1.9404	1.68566	2.48663	1.65719	1.8109	2.4815	3.32254	2.84447	3.12114	1.86919	2.47818
rna-XM_038249824.1	0	0	0.0150352	0	0	0	0	0	0	0	0	0.0340234	0	0	0	0.0125912	0
rna-XM_038249822.1	0	0	0.0146599	0	0	0	0	0	0	0.0258838	0	0.0656132	0.0939213	0.100698	0.164543	0	0
rna-XM_001843101.2	0	0	0	0	0	0	0	0	0	0	0	0	0	0	0	0	0
rna-XM_038249823.1	0.157167	0.238977	0.357421	0	0	0	0	0.0704893	0.162993	0.295489	0.208077	0.124169	0.176243	0.143698	0.15922	0.210168	0.34472
rna-XM_038249826.1	0	0	0	0	0	0	0	0	0	0	0	0	0	0	0	0	0
rna-XM_038249825.1	0	0	0.0198869	0	0	0.0753866	0	0	0	0.0465656	0	0	0	0	0	0	0
rna-XM_038248759.1	0.422159	0.240175	0.0277524	0.100511	0.104553	0.3788	0.766173	0.373819	0	0.0327376	0	0.339661	0.227204	0.350449	0.47908	0.276524	0.168645
rna-XM_001843098.2	4.63367	4.6217	4.9668	3.89582	3.82025	3.92599	4.13924	3.94974	3.99167	4.26996	4.2759	4.21647	4.01702	4.17218	4.01546	4.16232	4.18798
rna-XM_038248293.1	5.59036	6.06303	6.64932	4.40614	4.23473	4.8623	5.98601	5.25501	5.60115	3.60889	4.34747	2.58892	1.98554	2.18494	2.17274	5.6176	5.57174
rna-XM_001843096.2	0.55383	0.540597	0.752908	0.696727	1.11375	0.827863	1.39866	1.18427	0.85642	1.60124	0.89696	2.45734	2.54671	2.44252	2.50789	0.402306	0.512763
rna-XM_038267058.1	5.88142	6.14024	6.3752	3.7161	3.54383	4.13431	5.67195	5.05528	5.02327	3.84931	4.60929	2.15798	2.01631	2.16541	2.06317	5.75837	5.82353
rna-XM_038248905.1	1.30668	0.909213	0.404576	1.65336	1.91666	0.81593	0.408316	1.27359	1.27265	0.266043	1.4547	4.69791	4.26291	5.76777	5.29294	0.516194	0.333996
rna-XM_038255197.1	6.65776	6.81734	7.09176	5.01872	4.84545	5.56437	6.71564	6.00646	5.94258	3.6474	4.7513	1.82072	1.57547	1.73924	1.85254	6.27797	6.23448
rna-XM_038266622.1	0	0	0	0	0	0	0	0	0	0	0	0	0	0	0	0	0
rna-XM_038266623.1	0.0187045	0	0.0319148	0	0.119767	0	0.0409936	0	0	0.0560951	0.0498831	0	0.0349957	0.0282734	0.0535264	0	0.0363293
rna-XM_038252888.1	0	0	0	0	0	0	0	0	0	0	0	0	0	0	0	0	0
rna-XM_038252894.1	0	0	0	0	0	0	0	0	0	0	0	0	0	0	0	0	0
rna-XM_038252907.1	0	0	0	0	0	0	0	0	0	0	0	0	0	0	0	0	0
rna-XR_005277167.1	2.92121	2.59898	3.23894	1.99656	1.5206	2.34737	1.98682	2.26136	1.19084	3.06912	2.01905	3.26973	2.99427	3.05762	2.97094	2.39054	2.49198
rna-XM_038252899.1	0	0	0	0	0	0	0	0	0	0	0	0	0	0	0	0	0
rna-XM_038252874.1	0	0	0	0	0	0	0	0	0	0	0	0	0	0	0	0	0
rna-XM_038252882.1	0	0	0	0	0	0	0	0	0	0	0	0	0	0	0	0	0
rna-XM_001850151.2	4.71722	5.12925	4.40722	5.33145	5.47586	5.34507	5.11901	5.72303	5.47295	5.92709	6.01343	4.45102	5.01202	4.29554	4.11481	4.10595	4.19055
rna-XM_001850152.2	0.440084	0.360571	0.15295	0.443689	0.657242	0.428457	0.106829	0.463079	0.325545	0.407074	0.527006	3.26213	1.82928	3.00819	2.90229	0.458724	0.568348
rna-XM_001850154.2	3.73694	3.48777	3.30846	3.19679	3.13663	2.95403	2.93869	2.35822	2.5679	3.18436	3.43614	4.41776	4.32973	4.28118	4.19867	3.35488	3.45318
rna-XM_038248330.1	0.152737	0	0.173278	0.306894	0	0	0	0	0	0.104875	0.164055	0	0.189144	0	0	0.0750414	0.267464
rna-XM_038249309.1	0.0193707	0	0.00833278	0	0	0	0	0	0.116742	0	0	0.56073	0.43944	0.293377	0.327112	0	0
rna-XM_001850155.2	0	0	0	0	0	0	0	0	0	0	0	0	0	0	0	0	0
rna-XM_038249310.1	4.73062	4.68004	4.33116	2.45064	2.83931	2.57904	1.93239	1.96257	2.70863	1.60988	3.4221	2.89109	1.67193	2.71034	2.70956	4.25541	4.07761
rna-XM_038249304.1	0	0	0	0	0	0	0	0	0	0	0	0	0	0	0	0	0
rna-XM_038249306.1	0	0	0	0	0	0	0	0	0	0	0	0	0	0	0	0	0
rna-XM_038249308.1	0	0	0	0	0	0	0	0	0	0	0	0	0	0	0	0	0
rna-XM_038249307.1	0.114876	0.0775242	0.169041	0	0	0	0	0.0759947	0	0.0120595	0.05689	0	0.0223254	0	0.0172146	0.0792458	0.192236
rna-XR_005276740.1	0.466948	0.241022	0.458745	0	0.240105	0	0	0	0	0.151325	0.160605	0	0	0	0.211817	0.304419	0.173811
rna-XM_038249311.1	0	0	0.124946	0	0	0	0	0	0	0	0.0537278	1.32839	0.732956	1.49278	1.33842	0.0359509	0
rna-XM_038257124.1	4.53166	4.13018	3.96723	3.48835	3.35305	3.54865	3.85099	3.39454	3.39648	3.68811	3.68896	3.21811	2.92748	3.12101	3.07977	4.07913	3.9364
rna-XM_038257131.1	0.663896	0.322177	0.3631	0	0	0	0	0	0	0.225386	0.182738	2.47595	1.7468	2.56989	2.5148	0	0.476669
rna-XM_001850159.2	2.76013	2.45676	2.61864	3.1833	3.63248	3.19957	3.57508	2.6947	3.03418	2.19304	1.75472	1.78932	1.67737	1.78808	1.82304	2.71704	2.39726
rna-XM_001850160.2	4.05037	4.00077	3.75053	3.8906	3.79645	3.71085	3.43054	3.31788	3.72534	3.55473	3.91038	4.0103	4.09542	4.06088	4.26411	4.44317	4.33999
rna-XM_001850161.2	3.05057	3.37954	3.50848	3.45482	3.94011	3.49011	3.50338	3.49802	3.523	3.2002	3.19669	2.65278	2.95054	2.92251	3.04884	3.39186	3.29117
rna-XM_038260531.1	3.43586	2.9244	3.11512	2.64188	2.53909	2.54138	2.46452	2.51452	2.46052	3.21411	3.39349	3.34365	3.08878	3.3096	3.26619	3.46619	3.43157
rna-XM_038260929.1	0.621962	1.1494	2.37086	0.617759	0.465664	0.88653	0.73423	1.88392	1.48525	3.77303	2.03109	2.02518	2.17775	1.84784	2.06126	0.876868	1.13412
rna-XM_038260935.1	0.0829778	0.0466458	0.0714052	0.0879112	0	0	0.177292	0.228613	0.167417	0.367143	0.186915	0.157794	0.199784	0.163132	0.0801952	0.0697457	0.0758615
rna-XM_038248564.1	1.76325	0.911915	1.4617	0.777538	0.786918	0.891015	1.25536	0.751157	0.457313	0.902249	0.917626	0.820807	0.882965	1.13141	0.678998	1.14701	0.924979
rna-XR_005276556.1	0.949536	0.459778	0.838322	0.401683	0.437343	0.394358	0.143795	0.417349	0.199044	0.548495	0.393341	0.430182	0.416649	0.499588	0.549808	0.590904	0.594573
rna-XR_005276557.1	0.163511	0.0839981	0.318291	0.25223	0.162736	0.162538	0.42716	0.0371789	0.201204	0.173279	0	0.219098	0.0945644	0.218852	0.0969679	0.202399	0.270686
rna-XM_001850165.2	5.77602	5.69148	7.03802	5.80842	5.91202	5.67897	6.16681	5.9649	6.27006	6.76739	4.97239	6.5262	6.64968	6.93208	6.94584	3.49829	3.49662
gene-LOC6040890	1.56521	1.38376	1.41169	0.636426	0.843333	0.7833	1.04109	0.889366	1.23716	0.895168	1.23975	0.952323	0.987721	0.993096	0.705361	0.303539	0.162358
rna-XM_038249440.1	0.417422	0.371097	0.596693	3.67636	3.79362	3.06405	2.55176	2.37764	2.42187	0.199967	0.0638212	5.06643	5.91992	5.65608	5.26602	0.41236	0.435572
rna-XM_001850169.2	3.72052	3.85453	2.13916	2.93341	3.29407	2.96982	2.47436	2.79091	2.47563	0.208656	1.2892	0.330119	0.658294	0.616014	0.326904	3.14646	2.76541
rna-XM_001850170.2	12.0622	11.3706	12.0997	10.3636	10.5678	10.3197	10.7291	10.6514	11.0755	6.71349	11.3373	6.01406	7.26293	6.23329	6.36293	9.74616	9.71533
rna-XM_038267026.1	3.69693	3.23952	3.50101	3.29352	3.17898	3.20664	2.23709	2.14221	2.42991	3.25609	3.31426	3.4873	3.48495	3.34795	3.36591	3.53267	3.49421
rna-XM_001850174.2	0.410842	0.054035	0.0691624	0.125934	0.192227	0.464229	0.171915	0.0872173	0.308216	0.0614608	0.0221155	4.47235	3.32225	4.13017	4.30712	0.305991	0.0785906
rna-XM_038248398.1	0.321169	0.413769	0	0	0	1.02318	0	0	0	0	0	1.43497	0.954812	2.46933	1.8908	0.181559	0
rna-XM_038249795.1	0.187773	0.0743779	0	0	0	0	0	0	0.114427	0.0287265	0.11857	0.625509	0.742057	1.54965	1.17978	0.0405156	0.0869061
rna-XM_001850175.2	0.332111	0.1193	0.0523819	0.0958294	0	0.0995664	0	0	0	0.0311786	0.188494	2.59779	2.90576	3.48635	3.57706	0.168328	0.0478507
rna-XM_038248691.1	0	0	0	0	0	0	0	0	0	0	0	0	0	0	0	0	0
rna-XM_038248658.1	0.387848	0.40411	0.293342	0.0810211	0.0843027	0.220663	0.422906	0.306616	0.0793807	1.00104	0.191377	1.40441	1.30333	1.32965	1.51887	0.159761	0.356262
rna-XM_038248671.1	0	0.00997084	0.0255214	0	0	0	0	0.0323112	0	0.0226412	0	0.0290322	0	0	0	0.00537614	0.0116945
rna-XM_038248685.1	0	0	0	0	0	0	0	0	0	0	0	0	0	0	0	0	0
rna-XM_038248675.1	0.0362034	0.00487561	0.0554774	0.0231581	0	0	0	0.031552	0.0301615	0.0438813	0.0619095	0.0283493	0.0273324	0.0220709	0	0.0156891	0.0339858
rna-XM_038248663.1	0.0236328	0	0	0.0250686	0	0	0	0	0	0	0	0.30621	0.195377	0.115692	0.0452935	0	0.0367783
rna-XR_005276585.1	0	0.0384294	0.637628	0	0	0.343114	0	0.234284	0	0.26931	0	0	0	0	0	0.0413335	0.130987
rna-XM_001850180.2	0	0	0	0	0	0	0	0	0	0	0	3.86627	1.84862	4.93993	4.52928	0.067607	0.07354
rna-XM_001850181.2	8.4155	8.60728	8.61599	10.0051	10.3066	10.0721	10.0285	10.472	10.6089	8.77364	8.98645	9.35572	9.85101	9.225	8.97286	8.7198	8.42654
rna-XM_001850182.2	2.40354	2.42223	1.31747	1.29942	0.615013	0.864306	0.111638	0.414456	0.295282	1.28178	1.69383	3.50517	3.49932	3.59347	3.3416	3.10066	3.18554
rna-XM_038249370.1	2.32558	1.77304	1.04071	2.30086	1.84256	1.74343	1.28723	1.23702	0.771695	0.768622	0.742254	2.21847	2.79136	2.6332	2.50641	2.54348	2.65488
rna-XM_038266910.1	0	0	0	0	0	0	0	0	0	0	0	0	0	0	0	0	0
rna-XM_038266909.1	0	0	0.0102244	0	0	0	0	0	0	0	0	0	0	0	0	0	0
rna-XM_038266976.1	0	0	0	0	0	0	0	0	0	0	0	0	0	0	0	0	0
rna-XM_038266977.1	0	0	0	0	0	0	0	0	0	0	0	0	0	0	0	0	0
rna-XM_001850187.2	4.84725	4.80974	5.02163	5.04856	5.27723	5.14273	4.73264	4.40678	4.68697	4.97831	5.11773	5.24042	5.67828	5.22335	5.3012	4.98057	5.0544
rna-XM_001850188.2	3.5217	3.62806	4.13414	3.96396	4.45353	4.40665	4.4305	4.13063	4.53408	3.96992	3.33131	3.20253	3.73667	3.19482	3.42664	4.11156	4.04209
rna-XM_001850189.2	3.90955	4.61864	1.26223	4.24942	4.75628	4.15313	4.81498	4.51751	4.58189	0.855035	0.247588	0.746637	0.606598	1.48049	1.26787	5.98698	5.8807
rna-XM_038249133.1	3.48411	3.25346	3.19586	3.17041	3.36056	3.11957	4.04312	3.70205	3.76596	3.54379	3.79923	2.84914	2.9689	3.63056	3.34227	3.39538	3.30345
rna-XM_001850191.2	4.86697	4.46843	3.62952	4.68043	5.0311	4.52678	4.25109	3.84954	3.89109	3.83361	4.9028	5.98355	5.61335	5.74386	5.47497	4.93394	4.82825
rna-XM_038249043.1	0	0	0	0	0	0	0	0	0	0	0	0	0	0	0	0	0
rna-XM_038249042.1	1.1348	0.811163	1.04956	0.341639	0.485539	0.373345	0.0330455	0.064384	0.177366	0.110605	0.727818	0.140648	0.135787	0.110428	0.0643015	0.703243	0.5693
rna-XM_038249107.1	6.62457	6.87363	4.89246	7.69506	7.84327	7.93961	7.58759	8.19432	7.95801	7.96209	10.4537	6.68965	6.86011	6.10006	6.16601	7.11193	7.05371
rna-XM_001850194.2	1.49284	1.02631	0.856207	2.91399	1.90901	2.35392	1.63655	1.75195	1.51889	1.65844	1.72993	3.91596	4.58279	4.23375	4.34787	1.55487	1.60307
rna-XM_001850195.2	6.28109	5.95623	6.46627	6.18357	6.17249	6.38513	6.0891	6.2071	6.07714	6.04977	6.44141	6.66586	7.15352	6.78551	6.67008	5.76174	5.80466
rna-XM_001850196.2	3.53028	3.59781	3.51751	3.78691	3.65477	3.59583	2.55034	3.12299	3.42712	3.3209	3.69854	2.56917	2.5557	2.4279	2.46375	3.50862	3.29863
rna-XM_001850197.2	3.49073	3.077	3.08434	3.37765	3.6789	3.84875	3.50341	3.1107	3.05274	2.49638	3.09538	3.36884	3.41074	3.20316	3.36781	3.56366	3.15544
rna-XM_038248204.1	0	0	0	0	0	0	0	0	0	0	0	0	0	0	0	0	0
rna-XM_001850198.2	0	0	0	0	0	0	0	0	0	0	0	0	0	0	0	0	0
rna-XM_001850199.2	2.73229	2.6748	0.641893	4.26801	4.166	4.09641	3.73616	3.39166	3.50278	0.757162	1.08556	4.47811	4.82844	4.01004	3.72431	3.51113	3.50572
rna-XM_001850200.2	0.0256497	0.0998851	0	0.936434	0.618653	0.161996	0.397208	0.894094	0.457147	0.262838	0	0.765878	0.419562	0.771742	0.990748	0.072388	0.116539
rna-XM_038267119.1	0.171629	0.102492	0.0574181	0.264365	0.0736464	0.0735541	0	0	0.0917212	0.194005	0.347627	0	0	0	0	0.267642	0.0351839
rna-XM_038267116.1	0	0	0	0	0	0	0	0	0	0.0288699	0.030721	0	0	0	0	0	0
rna-XM_038267112.1	0	0	0	0	0.224424	0	0	0	0.189834	0	0	0	0	0.0721878	0.069012	0	0
rna-XM_038267113.1	0	0	0	0	0	0	0	0	0	0	0	0	0	0	0	0	0
rna-XM_038267118.1	0	0	0	0	0	0	0	0	0	0	0	0	0	0	0	0	0
rna-XM_038267120.1	0	0	0	0	0	0	0	0	0	0	0	0	0	0	0	0	0
rna-XM_038267115.1	0	0	0	0	0	0	0	0	0	0	0	0	0	0	0	0	0
rna-XM_038267114.1	0	0	0.0838244	0.0780077	0.0811706	0	0.107132	0	0	0.145402	0	0	0	0.0744107	0	0.0531705	0.113492
rna-XM_038267121.1	0	0	0.0164594	0	0	0	0	0.158968	0	0	0	0	0	0	0	0.013785	0
rna-XM_001850202.2	0	0	0	0	0	0	0	0	0	0.0399797	0	0	0	0	0.11152	0	0
rna-XM_038267107.1	0	0	0	0	0	0	0	0	0	0	0	0	0	0	0.0351786	0	0.0285462
rna-XM_038267110.1	0	0	0	0	0	0	0	0	0	0	0	0	0	0	0	0	0
rna-XM_038267111.1	0	0	0	0	0	0	0	0	0	0	0	0	0	0	0	0	0
rna-XM_038267106.1	0	0	0	0	0	0	0	0	0	0	0	0	0	0	0	0	0
rna-XM_038267108.1	0	0	0	0	0	0	0	0	0	0	0	0	0	0	0	0	0
rna-XM_038267109.1	0	0	0	0	0	0	0	0	0	0	0	0	0	0	0	0	0
rna-XM_001850205.2	4.10278	4.90188	1.7265	5.02747	5.32764	5.76149	4.4766	4.99483	4.75753	4.81819	3.62775	4.29408	3.7338	4.38092	3.98765	5.05202	4.91545
rna-XM_038267122.1	0.970863	0.713203	0.280529	2.56488	1.55488	1.85873	2.48788	1.39743	0.901124	0.631843	0.443708	1.71443	0.557017	0.915515	0	3.08461	2.44289
rna-XM_001850207.2	4.5043	4.86149	4.41358	5.39688	5.70829	5.44895	4.91846	5.19433	5.09246	4.58571	5.05965	5.23896	5.35745	5.31761	5.22485	5.0658	4.94898
rna-XM_001850210.2	6.717	6.52084	5.80563	5.9089	6.00392	5.93826	6.59095	6.18961	6.28337	5.50148	5.50128	5.31718	4.76101	5.05586	5.0709	6.22627	6.14584
rna-XM_001850209.2	3.45642	4.01857	2.76154	6.27257	6.35215	6.26024	4.48284	6.18528	5.92593	7.61816	7.02494	7.76629	6.94723	7.73461	7.40866	3.88595	3.76144
rna-XM_001850211.2	4.92007	4.71048	4.84754	5.36727	5.62135	5.21424	5.60086	5.56654	5.61921	5.16991	4.98796	4.8203	5.00035	4.60738	4.66838	5.20714	5.05166
rna-XM_038248415.1	5.18915	4.76332	3.87293	4.9085	4.96552	4.83731	4.6689	4.82426	4.55919	4.4618	4.21828	3.19374	3.44807	3.50162	3.67787	5.16909	5.14525
rna-XM_038266575.1	2.6363	2.53278	2.31988	2.0315	2.36266	2.02392	2.00678	2.34826	2.19341	2.46593	1.92799	2.12334	2.08251	2.02712	1.93769	2.67365	2.8067
rna-XM_001850214.2	5.39701	5.62945	5.1386	4.92366	4.674	5.07018	4.89215	4.46536	4.50188	5.27835	5.59874	5.94165	5.62219	5.74246	5.77029	5.59688	5.77331
rna-XM_038266576.1	2.1063	1.75522	1.66095	2.44141	2.33327	2.33178	1.44855	1.32994	1.48961	1.13056	1.05581	1.82685	0.862715	1.69731	1.25456	1.95227	1.37745
rna-XM_001850215.2	4.23598	4.11613	3.92772	3.72103	3.74057	4.18919	4.47304	4.13003	4.24292	3.78827	3.97644	4.8053	4.51051	4.63204	4.98228	4.1375	4.23247
rna-XM_038250746.1	1.236	1.1801	0.792753	0.189951	0.476034	0.475512	0.604696	0.469454	0.316113	1.11361	0.989189	1.72294	1.52862	1.28099	1.84929	1.27879	1.50139
rna-XM_001850216.2	0.301654	0.183376	0.153305	1.76824	1.109	1.42495	0.925152	1.25771	1.49188	3.05589	0.645494	3.16114	3.15884	3.15245	3.5055	0.0589309	0.169897
rna-XM_001850217.2	4.92915	4.75097	5.55354	5.74462	5.96257	5.54279	5.82159	5.64566	5.6879	5.29899	5.22389	4.09005	4.36156	4.24567	4.55024	4.93329	4.74394
rna-XM_001850218.2	8.41597	8.70327	10.0086	8.97405	9.14894	8.86298	9.53084	9.38798	9.833	9.12315	8.48812	7.34003	7.61766	7.45346	7.67666	6.99719	7.46514
rna-XM_038267014.1	0.28637	0.16591	0.493369	0.551932	0.839078	0.570324	0.489678	0.213138	0.105756	0.245263	0.94665	1.0997	1.7986	1.35276	1.64154	0	0.0204883
rna-XM_038249494.1	0	0	0	0	0	0	0	0	0	0	0	0	0	0	0	0	0
rna-XM_038249495.1	0	0	0	0	0	0	0	0	0	0	0	0	0	0	0	0	0
rna-XM_038249496.1	0	0.0144637	0	0	0	0	0	0	0	0	0	0	0	0	0.0618693	0	0
rna-XR_005279099.1	0	0	0	0	0	0	0	0	0	0	0	0	0	0	0	0	0
rna-XM_038267005.1	0.0939757	0.173883	0.0352336	0.243283	0.0452897	0.0890896	0	0.323073	0.0565407	0.0278281	0.0586304	0.104455	0.100801	0	0.115772	0.141998	0.0427349
rna-XM_038266999.1	0	0	0	0	0	0	0	0	0	0	0	0	0	0	0	0	0
rna-XM_038267000.1	0	0	0	0	0	0	0	0	0	0	0	0	0	0	0	0	0
rna-XM_038267001.1	0	0	0	0	0	0	0	0	0	0	0	0	0	0	0	0	0
rna-XM_038267002.1	0	0	0	0	0	0	0	0	0	0	0	0	0	0	0	0	0
rna-XM_038267003.1	0	0	0	0	0	0	0	0	0	0	0	0	0	0	0	0	0
rna-XM_038267004.1	0	0	0	0	0	0	0	0	0	0	0	0	0	0	0	0	0
rna-XM_038248877.1	2.9054	2.67308	3.28705	3.65684	3.75369	3.59744	3.08006	2.87117	2.87375	3.10288	2.65723	4.08298	4.30347	4.30985	4.1803	2.80597	2.86831
rna-XM_038266876.1	0.866537	0.515164	0.29876	0	0	0	0	0	0	0.125161	0.277754	6.83023	7.22605	6.68505	6.19611	0.401489	0.258051
rna-XM_001846751.2	0.32547	0.651249	0	1.45178	1.19617	1.19512	2.56112	0.817406	0.978967	0	0.0593367	1.74689	2.71538	2.12623	2.13201	0.81054	0.877307
rna-XM_001846750.2	0	0.0822915	0.053479	0.506774	0.664081	0.369498	0.663508	0	0.631787	0	0	0.755477	0.871124	0.738348	0.920994	0.171714	0.311623
rna-XM_001846749.2	0.139321	0.541847	0	1.19611	0.506223	1.00539	1.83804	0.287525	1.03817	0	0	1.12936	1.75899	1.38655	0.966757	0.284661	0.690826
rna-XM_038260849.1	3.44549	3.16573	2.41653	3.40122	3.24535	3.309	2.76901	3.92029	3.58042	5.72905	4.67715	3.50354	2.77953	3.03085	2.89187	2.66878	2.86842
rna-XM_001846746.2	5.37387	5.04787	5.50596	5.53241	5.62452	5.37937	4.95389	4.77405	5.11648	5.65898	6.01601	7.51455	7.48189	7.73917	7.64295	4.9328	4.95855
rna-XM_038250903.1	2.58808	3.44814	3.61334	1.66985	0.796696	1.40946	2.89453	2.99211	2.98244	3.7634	3.35343	3.48188	3.48231	3.43462	3.62497	2.75606	3.64552
rna-XM_038250896.1	0.342295	0.904551	0.496903	0.0829814	0.0524215	0.119332	0.670321	1.16727	0.887734	1.87003	0.981546	1.72635	1.56529	1.85485	1.5919	0.66365	1.07362
rna-XM_001846741.2	5.20894	5.23659	5.57212	6.458	6.60259	6.14555	5.90336	5.82675	5.78207	5.55283	5.28497	5.9492	5.99875	5.99581	5.63092	5.60568	5.43281
rna-XM_038250882.1	0.0435537	0.0130309	0.0778655	0.0155584	0	0.0161828	0.0843005	0.0212178	0	0.00991744	0.0105578	0.0190572	0.0365119	0.0148261	0.0141614	0.0140249	0.0527891
rna-XM_038250887.1	0	0	0	0	0	0	0	0	0	0	0	0	0	0	0	0	0
rna-XR_005276911.1	1.90747	0.901592	1.16425	0.54703	0.971296	0	0	0	0	0.197444	0.953837	0	1.39776	0	0	1.09921	1.16685
rna-XM_038248155.1	5.58825	5.53236	4.79283	6.23938	6.32776	5.88949	5.18056	5.59819	5.74308	5.77634	7.17946	4.7357	4.48811	6.25653	6.64513	5.42048	5.461
rna-XR_005276914.1	1.00765	0.742572	0.783926	0	1.08222	0	1.99141	0	0	0.423501	0.44709	1.57195	1.18125	1.01566	0	1.21954	0.337234
rna-XM_001846737.2	5.02999	5.41919	6.12733	6.39951	6.53549	6.23283	5.75869	5.91281	6.01754	6.11725	6.32886	6.76682	6.95897	7.20597	7.28573	5.27989	5.2554
rna-XM_001846736.2	5.28781	4.89971	3.78756	5.19009	5.23645	5.42076	5.13892	5.21995	5.17239	5.21191	5.99718	4.36214	4.13473	4.35185	4.41966	5.73595	5.58581
rna-XR_005276908.1	2.29574	1.40042	1.80005	0.54703	0	0	0	0	0	2.12872	1.59941	2.3098	3.57282	1.86218	2.12293	2.47755	1.54815
rna-XM_001846735.2	1.08425	1.27861	0.377081	1.82228	1.26522	1.26414	1.40576	2.12351	1.71222	5.75415	1.47087	2.23075	1.89409	2.16143	1.93066	1.09936	0.766013
rna-XM_038259948.1	3.57781	3.56571	3.89715	3.49687	3.86814	3.42376	2.6058	3.39361	3.60141	4.13967	4.93802	3.85243	4.1398	4.11779	4.35787	3.15324	3.27922
rna-XM_038259940.1	5.85797	5.35415	5.30514	4.51676	4.65316	4.74471	4.69772	4.71323	4.46681	4.46351	4.76791	4.78501	4.80977	4.76974	4.99282	4.91387	4.80552
rna-XM_001846726.2	0.753379	0.516779	0.722319	0.956626	0.814024	0.843233	0.504534	0.593927	0.980634	3.14264	1.69444	3.44399	2.76798	4.0944	3.54725	0.685005	1.42808
rna-XM_001846728.2	3.77258	3.18987	3.34917	2.91274	3.17887	3.42147	3.10936	2.90631	3.32908	2.94593	2.68979	2.40202	2.39661	2.37914	2.5217	3.69897	3.28511
rna-XM_038266578.1	3.95192	3.92121	3.872	4.08417	4.03384	3.72754	3.45487	3.06366	3.39337	3.19958	4.02735	3.36427	3.75472	3.49366	3.2249	3.95979	3.90308
rna-XM_038258373.1	0	0	0	0	0	0	0	0	0	0	0	0	0	0	0	0	0
rna-XM_038258381.1	0	0	0	0	0	0	0	0	0	0	0	0	0	0	0	0	0
rna-XM_038258365.1	4.15464	4.18963	4.26188	4.44111	4.725	4.6327	4.49286	4.01279	4.12425	4.41713	4.56297	4.73692	4.68119	4.82733	4.70226	4.22111	4.2071
rna-XM_001846724.2	6.85963	7.07223	6.91765	7.05406	7.12253	7.25649	7.6219	7.43053	7.56015	7.01348	7.54863	6.87947	7.19963	6.97716	6.98224	7.31357	7.26719
rna-XM_038251443.1	5.43601	5.4528	5.7226	5.61643	5.70544	5.67079	5.33455	5.3971	5.26887	5.76526	5.99122	6.1483	6.21828	6.25961	6.19735	5.34018	5.46567
rna-XM_038257681.1	0.927678	1.49545	1.55244	1.44828	1.16786	1.30249	0.19863	1.49425	1.12476	3.31976	2.44156	0.134687	0.0446558	0.0713207	0.101102	0.719845	1.11695
rna-XM_001846722.2	1.86015	1.75506	0.604315	0.358227	0	0	0.152804	0.28697	0	1.28361	1.61321	1.85483	2.41434	2.77202	2.73938	0.779437	0.832649
rna-XM_038257689.1	0.436751	0.979224	0.423193	0.479211	0.525793	0.4653	0.629122	1.15738	0.79479	2.34284	1.258	0.142133	0	0.0381695	0.328863	0.42469	0.751899
rna-XM_001846720.2	3.41372	3.89821	4.39661	4.14822	4.30648	4.37713	4.51455	4.18752	4.35281	4.52228	4.01116	4.42752	4.62973	4.46017	4.36251	4.42507	4.42529
rna-XM_001846719.2	4.06806	4.01876	4.51118	4.10482	4.00119	3.87064	3.7149	3.82505	3.86688	5.30969	4.59326	5.63984	5.23288	5.65881	5.79104	4.01916	4.02068
rna-XM_038249668.1	0	0	0	0	0	0	0	0	0	0	0	0	0	0	0	0	0
rna-XM_038249669.1	0	0	0	0	0	0	0	0	0	0	0	0	0	0	0	0	0
rna-XM_038249671.1	0	0	0	0	0	0	0	0	0	0	0	0	0	0	0	0	0
rna-XM_038249670.1	0	0	0	0	0	0	0	0	0	0	0	0	0	0	0	0	0
rna-XM_001846716.2	0.11835	0.227536	0.233708	3.48287	4.07713	3.11202	1.9524	3.68119	3.59548	0.802916	0.452891	0.553203	0.71673	0.743498	0.37536	0.228563	0.263618
rna-XM_001846714.2	3.4909	3.82546	2.30948	4.29459	4.62717	4.36276	3.93138	4.46983	4.33127	5.88086	2.41315	6.04423	6.01898	5.76043	5.59603	3.99673	3.94003
rna-XM_001846712.2	3.01605	3.11268	1.49715	3.88449	3.59111	4.12417	4.35167	4.83819	4.48321	5.61149	3.70925	7.66784	7.29897	7.65636	7.3616	1.88541	1.71023
rna-XR_005276476.1	0	0	0.348484	0.266633	0.276748	0.397018	0.357996	0	0	0.293961	0.0487639	0	0	0	0	0	0
rna-XM_038259476.1	0	0	0	0	0	0	0	0	0	0	0	0	0	0	0	0	0
rna-XM_038259555.1	0	0	0	0	0	0	0	0	0	0	0	0	0	0	0	0	0
rna-XR_005278203.1	1.76455	0.473491	0.41493	1.34903	0.97611	1.70212	1.00137	0	0	0.336302	0.607973	0	0	0.135245	0	0.639379	0.490814
rna-XM_038259624.1	0.157816	0.0786059	0.0384642	0.586767	0.27396	1.10346	0.245722	0.0644954	0	0.0601468	0.0482333	0	0.0559546	0.0452691	0.0432598	0.053363	0.0694099
rna-XM_038249504.1	0	0.0129385	0	0.0608244	0	0	0	0	0	0.0580989	0	0.276483	0.732629	0.537314	0.349629	0	0.131129
rna-XM_038249505.1	0	0	0	0	0	0	0	0	0	0	0	0	0	0	0	0	0
rna-XM_038249506.1	0	0	0	0	0	0	0	0	0	0	0	0	0	0	0	0	0
rna-XM_038249507.1	0	0	0	0	0	0	0	0	0	0	0	0	0	0	0	0	0
rna-XM_038267093.1	0.222909	0.110354	0.280721	0.105673	0.161885	0.396437	0.276055	0.142537	0.0698533	0.210552	0.239011	0.45712	0.238358	0.283569	0.271924	0.0365752	0.153091
rna-XM_038267092.1	0	0	0	0	0	0	0	0	0	0	0	0	0	0.0511013	0	0	0
rna-XM_038248648.1	1.40994	0.866829	2.17224	1.57958	1.75178	1.23343	1.12604	1.32047	1.68959	2.23037	1.36021	0.200792	0.417724	0.511316	0.735236	0.791915	0.813398
rna-XM_001846484.2	2.52619	2.17236	2.9879	1.33692	1.73561	1.63678	1.13042	1.22813	1.38425	2.8382	2.22715	0.469442	0.40188	0.442016	0.816213	1.742	1.82193
rna-XM_038248706.1	0.456345	0.411889	0.42809	0	0	0	0	0.265838	0	0.286652	0.34197	0.0847869	0	0.0662928	0.124075	0.276473	0.340959
rna-XM_038249443.1	0.156859	0.650327	0.385437	0.266829	0.276951	0.0597317	0	0.151914	0.277622	0.224068	0.350778	0.845815	0.61191	1.2823	1.19774	0.185587	0.534968
rna-XM_038249445.1	1.05981	0.860996	0.100894	0	0	0	0	0	0	0.0405877	0.27819	0	0	0	0	0.719422	0.702782
rna-XM_038249784.1	2.93726	3.48422	3.73856	1.45415	0.78158	1.5173	2.59637	2.57089	2.41344	3.53213	3.46793	3.50372	3.1735	3.34942	3.26131	2.90199	3.64859
rna-XM_038249376.1	0	0	0	0	0	0	0	0	0	0	0	0	0	0	0	0	0
rna-XM_001846488.2	0	0	0	0	0	0	0	0	0	0	0	0	0	0	0	0	0
rna-XM_038249375.1	0	0	0.157381	0	0	0	0	0	0	0.0765322	0	0.144074	0.382561	0.113146	0.108235	0	0
rna-XM_001846489.2	0	0	0.0182721	0.0667422	0.135727	0.069372	0	0	0	0.021567	0	11.7222	12.2964	10.091	9.90094	0	0.0331583
rna-XM_001846490.2	0	0	0.0373076	0	0.204221	0.266027	0	0	0	0	0	11.4695	11.9001	9.7685	9.10357	0	0.0171331
rna-XM_001846493.2	2.91118	3.9583	1.29764	6.39343	6.11344	7.35192	5.548	6.95352	5.33316	4.22321	6.85495	5.76621	5.58523	6.06183	6.02392	4.55223	4.45382
rna-XM_038249786.1	0.0222226	0	0	0.530871	0.27015	0.906189	0	0.685084	0.403406	0	0.303759	3.6665	4.2737	4.16972	3.81139	0.0317676	0
rna-XR_005276765.1	0	0	1.32108	2.08655	2.32971	2.54257	3.01435	3.06961	2.81899	1.36403	0	0	0.6307	0	0.357679	0	0
rna-XR_005276516.1	0	0.148029	0.03957	0.141826	0	0	0	0	0.34453	0.513159	0.0975806	2.84951	3.29146	3.08397	3.67214	0	0.204356
rna-XM_038248985.1	0.338507	0.192309	0.29472	0.0567132	0.248466	0.415426	0.222658	0.439469	0.242706	1.05497	0.242852	4.38467	4.5854	4.70254	5.03432	0.0699339	0.0961334
rna-Trnar-ucg-2	0	0	0	0	0	0	0	0	0	0.406038	1.25364	1.17195	1.1426	0.980755	0	0	0
rna-XM_038249368.1	2.98744	2.99774	2.9433	3.05955	2.99252	3.21984	2.30753	2.26777	2.38343	3.00031	3.28319	3.22134	2.95059	3.1669	3.28796	3.23814	3.26962
rna-XM_038253061.1	2.51562	2.0748	2.12701	1.70474	1.60824	1.79971	1.85306	1.55785	1.87856	1.93932	1.53569	2.51636	2.37967	2.52209	2.46738	2.29618	2.14444
rna-XM_038253086.1	4.35274	4.06011	3.30483	4.17865	4.04803	4.06468	3.0975	3.00495	2.51605	3.57691	4.01437	4.58754	4.06769	4.35765	4.28763	4.23444	4.13152
rna-XM_038253053.1	2.93481	3.12014	2.99823	3.59973	3.49765	3.45941	3.11034	2.87877	3.12797	2.73527	2.82067	3.05655	2.92537	3.02915	3.21509	3.12818	3.00576
rna-XM_038253069.1	0	0	0	0	0	0	0	0	0	0	0	0.403447	0.582621	0.433942	0.193606	0	0
rna-XM_038253073.1	0	0	0	0	0	0	0	0	0	0	0	0	0	0	0	0	0
rna-XM_038249937.1	0	0.073992	0.183238	0.138317	0	0	0	0	0	0.111054	0	0	0	0	0.0645665	0	0
rna-XM_038249936.1	0	0	0	0	0	0	0	0	0	0	0	0	0	0	0	0	0
rna-XM_038249036.1	0	0.0419369	0.05374	1.35098	0.371539	0.574271	0	0	0	0.0214074	0.0672994	1.2176	0.584891	0.92254	0.788135	0	0.0490934
rna-XM_038266912.1	0.0745234	0.0865034	0.0641038	0.325593	0.233673	0	0	0.230175	0	0	0	0.742207	0.201162	0.402288	0.428145	0.0538307	0.0728597
rna-XM_038267097.1	0.259866	0.0819221	0.154156	1.12893	0.447487	0.101165	0	0	0	0	0.130398	1.01972	0.411539	0.792186	1.01174	0.0665088	0.206992
rna-XM_038248082.1	0	0	0	0	0	0	0	0	0	0	0	0	0	0	0	0	0
rna-XM_038248083.1	0	0	0	0	0	0	0	0	0	0	0	0	0	0	0	0	0
rna-XM_038248084.1	0	0	0	0	0	0	0	0	0	0	0	0	0	0	0	0	0
rna-XM_038248850.1	0.0718154	0.169476	0	1.36223	0.293606	0.536868	0	0	0	0	0.174312	0.614874	0.534219	0.648596	0.57801	0.017495	0.128413
rna-XM_038249560.1	0.202829	0.181498	0.0609121	0.890969	0.0781016	0.0780038	0	0	0	0.0243007	0.217587	1.0341	1.00712	1.01257	0.943414	0.0172494	0.126677
rna-XM_038266973.1	0.23807	0	0.299423	0.892851	0.103505	0.604068	0.759985	0.257176	0	0.212869	0.225638	1.36525	0.947373	1.63635	1.20114	0.292971	0.254397
rna-XM_001846504.2	0.0428397	0	0.0367934	0.468676	0	0.0702742	0	0	0.170289	0	0.0686755	0.720062	0.360142	0.0644827	0.384662	0.0460314	0
rna-Trnar-ucg-3	0	0	0	0	0	0	0	0	0	0	0	0	0	0	0	0	0
gene-LOC6040156	0	0	0.0437239	0.156151	0	0.162112	0	0.10849	0	0.0259936	0	0.275341	0.0943107	0.149132	0.272611	0	0
rna-XR_005276792.1	0	0	0	0	0	0	0	0	0	0	0	0	0	0	0	0	0
rna-XR_005276612.1	0	0	0	0	0	0	0	0	0	0	0	0	0	0	0	0	0
rna-XM_038250705.1	1.12804	1.11328	1.07067	2.3857	2.47644	2.31472	2.56821	3.13751	2.96191	3.45769	4.20561	3.97174	3.72592	4.47422	4.29673	1.17156	1.04274
rna-XM_038250711.1	0	0.0542534	0	0.197291	0	0	0	0.137663	0	0.113134	0.017792	0.12414	0.119827	0.097348	0.263011	0.0236155	0
rna-XM_038250718.1	0	0	0	0	0	0	0	0	0	0	0	0	0	0	0	0	0
rna-XM_038250722.1	0	0	0	0	0	0	0	0	0	0	0	0	0	0	0	0	0
rna-XM_038250729.1	0	0	0	0	0	0	0	0	0	0	0	0	0	0	0	0	0
rna-XM_001846511.2	5.42333	5.55447	5.23936	5.60312	5.66853	5.47703	5.06557	4.94009	5.18528	4.97697	5.45609	5.46965	5.57171	5.22811	5.15629	5.70872	5.62149
rna-XM_001846512.2	3.4575	3.85276	3.98006	4.13169	3.97375	4.0138	3.69486	3.33434	3.22512	4.04188	4.00138	3.33442	3.93519	3.5899	3.59243	3.97723	3.91523
rna-XM_001846513.2	4.82739	5.06152	5.10264	5.51934	5.66426	5.30551	5.92323	5.94258	5.86443	4.94857	4.80914	4.75854	5.09877	5.03109	4.91277	5.14893	4.89306
rna-XM_038248927.1	0.035698	0	0.0205049	0	0.0394145	0	0	0	0.230898	0.0479989	0	0	0.0879408	0	0	0	0
rna-XM_038248223.1	0.502498	0.249853	0.291228	0.608629	0.432185	0.447836	0.8226	1.30689	0.877704	0.410602	0.357775	3.41818	3.50534	4.18096	3.97953	1.25041	1.16936
rna-XM_038249785.1	3.01468	3.51279	3.83519	1.56256	0.900221	1.71965	3.07031	3.66756	3.18322	5.06201	5.80059	3.89004	3.87924	3.99695	3.97272	3.15146	3.88821
gene-LOC6050042	1.3287	1.49783	0.35802	3.00817	3.00873	3.0071	2.99428	3.60315	3.18675	2.61488	1.31528	1.96666	1.8633	2.31829	2.46096	1.38865	1.40279
rna-XM_038248357.1	0.466866	0.433662	0.558791	0.43451	0.0400677	0.719748	1.57917	1.68549	1.16051	0.489729	0.297393	0.613979	0.655511	0.471277	0.288487	0.321538	0.563545
rna-XM_038248358.1	0	0	0.143734	0	0.165584	0	0.147945	0	0	0.01775	0	0.131529	0	0	0.0987045	0	0.0407723
rna-XM_038249415.1	0.188574	0.118038	0.0838443	0.103125	0	0	0.269763	0	0.255176	0.0169027	0.0179912	0.0641039	0.0618316	0.0500431	0	0.0704842	0.0641654
rna-XR_005276642.1	3.52378	1.56475	0.895811	0.206747	0.163989	0.2145	0.891513	0.881416	1.41123	0.587252	1.12915	0.732374	0.789505	0.939196	0.609447	2.13788	1.4984
rna-XM_038249123.1	1.53113	1.63571	0.0742649	0	0	0	0	0	0	0.771838	1.17815	0	0	0	0.0833969	2.33255	2.10173
rna-XM_038262373.1	0.210167	0.158416	0.219431	0	0	0	0.206573	0.203658	0	0.0984042	0.0791183	0	0	0.0743042	0	0.169872	0.422788
rna-XM_038248726.1	0	0	0	0	0	0	0	0	0	0	0	0	0	0	0	0	0
rna-XM_038248724.1	3.15809	3.17184	3.66242	1.50807	1.23431	1.37066	2.03814	2.26481	2.55211	3.02214	2.76295	2.2861	2.10914	2.24707	2.4053	3.01037	3.66401
rna-XM_038248725.1	0.174671	0.222737	0.217307	0.0904511	0.0320543	0.063332	0.27437	0	0.190037	0.0581963	0.0209257	0	0.0717412	0.113953	0.0280338	0.256185	0.206094
rna-XM_038248723.1	0	0	0	0	0	0	0	0	0	0	0	0	0	0	0	0	0
rna-XM_038248721.1	0	0	0	0	0	0	0	0	0	0	0	0	0	0	0	0	0
rna-XM_038248722.1	0	0	0	0	0	0	0	0	0	0	0	0	0	0	0	0	0
rna-XM_001849341.2	0.0721685	0.155605	0	0.284227	0.0795786	0.154807	0.539219	0.200098	0.0990601	0	0.472196	5.56682	5.69221	4.84795	4.58677	0.182541	0.0380588
rna-XM_001849342.2	5.61501	5.84429	6.23111	6.22142	6.21784	6.00438	6.23966	5.91319	6.05741	6.50037	6.15958	6.50252	6.55111	6.23916	6.52303	5.65714	5.6199
rna-XM_001849343.2	3.63475	3.61267	3.51634	3.81375	3.63446	3.77627	2.90033	3.01537	3.37031	3.42074	3.46875	3.07139	3.16849	2.84616	3.13145	3.84748	3.75203
rna-XM_038257996.1	0	0	0	0	0	0	0	0	0	0	0	0	0	0	0	0	0
rna-XM_038258012.1	0	0	0	0	0	0	0	0	0	0	0	0	0	0	0	0	0
rna-XM_038258016.1	0.0132045	0	0.0612123	0	0	0	0	0	0	0.103661	0	0	0	0	0	0	0
rna-XM_038258019.1	0	0	0	0	0	0	0	0	0	0	0	0	0	0	0	0	0
rna-XM_038258024.1	0	0	0	0	0	0	0	0	0	0	0	0	0	0	0	0	0
rna-XM_038258030.1	0	0	0	0	0	0	0	0	0	0	0	0	0	0	0	0	0
rna-XM_038258038.1	0	0	0	0	0	0	0	0	0	0	0	0	0	0	0	0	0
rna-XM_038258049.1	0	0	0	0	0	0	0	0	0	0	0	0	0	0	0	0	0
rna-XM_038258043.1	0	0	0	0	0	0	0	0	0	0	0	0	0	0	0	0	0
rna-XM_038258001.1	0.0865235	0.0534426	0.0623214	0	0.0244373	0.0720136	0	0	0	0.0297933	0.0159385	0.138234	0.0815433	0.066082	0.162668	0.0106187	0.0173214
rna-XM_001849345.2	0	0	0	0	0	0	0	0	0	0	0	0	0	0	0	0	0
rna-XM_038257987.1	3.13048	3.13744	3.08631	4.31186	4.4457	4.53614	3.66819	4.30459	4.02709	3.37416	4.4562	2.86262	2.89085	2.95826	3.15981	2.028	1.91895
rna-XM_038258008.1	0.270914	0.239808	0.277929	0.0532262	0.108758	0.134548	0.108645	0.174261	0.19812	0.309288	0.40556	1.47221	2.38406	1.10148	0.904491	0.0772748	0.0840318
OBP31_v1	0	0	0	0	0	0	0	0	0	0	0	0	0	0	0	0	0
OBP31_v2	0	0	0	0	0	0	0	0	0	0	0	0	0	0	0	0	0
rna-XM_001849350.2	1.3361	0.434601	0.680875	1.92623	1.45966	1.77738	2.12683	1.01471	1.06828	1.78031	0.865608	3.67718	2.99122	4.71469	4.15511	1.05128	0.93869
rna-XM_001849351.2	3.91824	4.18835	4.10193	5.93866	6.34317	6.07158	6.34518	6.35026	6.21147	6.2206	3.96065	4.01878	5.71146	4.29245	4.77226	3.46804	3.36661
rna-XM_038248339.1	0	0	0	0.144458	0	0	0	0	0	0	0.0994192	0.175244	0	0	0	0	0
rna-XM_001849352.2	0.125645	0	0.241198	0	0.138289	0	0	0	0	0.167199	0.046435	0.774504	1.24473	1.19412	0.909647	0.0912002	0.0338071
rna-XM_038248329.1	2.05528	3.233	3.61562	3.37653	3.4888	3.65852	3.26374	4.05613	3.84596	5.16244	3.99358	3.84204	4.20814	3.71858	3.68795	2.84354	3.66685
rna-XM_038248328.1	1.1678	1.66456	2.63823	1.73763	1.59229	1.9301	2.72239	3.1661	3.10054	3.35634	2.88645	4.46646	5.11556	4.41316	4.19353	1.83872	2.25804
rna-XM_001849353.2	2.47718	2.58607	2.70255	2.30703	2.05433	2.55118	3.37916	3.54303	3.58987	2.9348	2.96939	4.05108	4.67036	3.95261	3.7499	3.71835	4.02045
rna-XM_038248327.1	2.76841	2.51598	2.41984	2.61302	2.60043	2.69098	2.50452	1.94695	2.19018	2.15685	2.19157	1.39034	1.8565	1.84815	2.15486	2.80618	2.6669
rna-XM_001849355.2	4.9893	5.08842	5.22192	6.66263	7.00156	6.65725	6.21161	5.81287	5.94899	5.21402	5.52922	6.28161	6.43405	6.08451	6.0913	5.24049	5.23629
rna-XM_001849356.2	3.90411	3.43725	3.03488	3.28329	3.34664	3.07936	2.36998	2.65534	2.60025	2.77772	3.10802	4.39022	3.8708	4.18144	3.98024	3.89642	3.79374
rna-XR_005276518.1	2.3697	1.96553	2.25289	0	0	0.401733	0	0	0	1.38047	1.67595	0.171422	0.165558	0	0.247554	1.9536	2.13245
rna-XM_001849357.2	3.2323	2.94122	2.87492	2.74931	2.83178	2.79804	2.67389	2.24985	2.10235	2.2622	2.46342	2.71985	2.61321	2.53789	2.85504	3.26187	3.2032
rna-XM_038248326.1	3.12892	2.78451	2.77453	2.51272	2.49334	2.52629	2.45277	2.21187	1.9642	2.43525	2.47162	1.67419	1.63786	1.36614	1.59558	3.23011	3.07667
rna-XM_001849359.2	2.97381	2.75035	3.30772	2.82335	2.98371	2.73193	2.97197	2.89335	3.01474	2.78746	2.54244	2.5968	2.69701	2.53463	2.51776	2.89393	3.05604
rna-XM_001849360.2	3.65673	3.6732	3.6539	3.2572	3.51888	3.386	2.98208	3.06782	2.80624	3.85442	3.73288	4.32223	4.28015	3.87476	4.17448	3.94213	3.97715
rna-XM_038249154.1	2.86372	2.62581	2.24918	2.36439	2.54432	2.50121	2.3194	2.27509	2.19074	2.36322	2.43665	2.87268	2.48714	3.05309	2.90701	2.6581	2.33968
rna-XM_001849364.2	0.82519	0.680916	0.445295	0.783062	0.890034	0.308704	0.398561	0.488427	0.0604273	0.415209	0.573633	0.882653	0.624933	0.806616	0.803361	0.827693	0.375866
rna-XM_001849366.2	3.82243	3.70368	3.79706	3.64294	3.46174	3.47629	3.89686	3.42028	3.57777	4.04976	3.50154	4.03693	3.75975	3.93128	3.82925	3.69028	3.49529
rna-XM_038248325.1	3.22971	3.0125	3.04249	2.68639	2.33678	2.5648	2.2009	2.43308	1.96125	3.16493	2.80865	2.26169	2.36525	2.27055	2.40588	2.94091	2.96682
rna-XM_038248324.1	0	0	0	0	0	0	0	0	0	0	0	0	0	0	0.0539923	0	0
rna-XM_001849368.2	2.98699	2.39498	1.89873	2.44302	2.61385	2.1652	1.69308	1.44576	1.85317	1.90845	2.27685	1.3789	1.09176	1.41033	1.04873	2.61245	2.07926
rna-XM_038248331.1	2.96117	3.04905	3.43084	3.14765	3.15215	3.1984	3.1321	3.00555	3.01684	3.38774	3.37034	2.62037	2.91064	2.74963	2.71806	2.8743	3.06651
rna-XM_001849370.2	3.73987	3.90408	3.42587	3.57231	3.61978	3.75694	3.44985	2.96611	3.3099	3.29184	3.5099	2.98431	2.92582	3.28968	3.20719	4.28608	4.22085
rna-XM_001849371.2	3.31362	3.37445	2.95655	3.17846	3.17281	3.18298	2.88319	2.85452	2.49886	2.76148	2.83418	2.78652	2.76816	2.85729	2.82015	3.6752	3.65545
rna-XM_001849372.2	0	0	0	0	0	0	0	0	0	0	0	0	0	0	0	0	0
rna-XM_038248334.1	0	0	0.0211548	0	0	0	0	0	0	0	0	0	0	0	0	0	0
rna-XM_038248335.1	0	0	0	0	0	0	0	0	0	0	0	0	0	0	0	0	0
rna-XM_038248336.1	0	0	0	0	0	0	0	0	0	0	0	0	0	0	0	0	0
rna-XM_038248332.1	0	0	0	0	0	0	0	0	0	0	0	0	0	0	0	0	0
rna-XM_038248333.1	0	0	0	0	0	0	0	0	0	0	0	0	0	0	0	0	0
rna-XM_038248337.1	5.04448	5.27068	4.70387	5.30693	5.23887	5.32709	5.17215	5.13801	5.29009	4.97409	5.28192	4.12028	4.60072	4.15289	3.96884	5.31043	5.06124
rna-XM_038248322.1	4.14063	3.63971	3.48375	3.8242	3.55474	3.55304	2.8932	3.17932	3.20227	3.69096	3.64225	4.30528	4.04237	4.16372	4.28243	4.01134	3.84736
rna-XM_001849375.2	0.411985	0.109192	0.241355	0.104558	0.304392	0	0	0	0	0	0.13991	0.635135	0.340879	0.441532	0.564311	0.0242207	0
Or80	0.417326	0.322213	1.00036	0.469354	0.236351	0.289511	1.56364	0.232817	0.739255	0.0194732	0.0613059	0.073672	0	0	0	0.0275009	0.130137
rna-XM_001849377.2	0.912284	1.66789	1.28838	0.623901	0.431776	0.692854	1.90092	1.89854	1.67192	0.588813	1.03362	0.306809	0.165824	0.198203	0.219181	1.29664	1.91718
rna-XM_038257401.1	0	0	0	0	0	0	0	0	0	0	0	0	0	0	0	0	0
rna-XM_001849378.2	5.23269	5.12465	4.87909	6.99374	7.05775	6.77269	6.6369	6.75614	6.47815	4.44695	4.49997	5.20467	6.3058	5.6982	5.37043	5.24002	4.9857
rna-XM_001849379.2	5.00448	5.01137	4.71965	4.89288	4.90085	5.11836	5.07727	4.97392	4.72106	5.00055	5.14718	5.80864	5.80902	5.37052	5.75176	5.21725	5.0753
rna-XM_001849380.2	6.14328	6.0696	5.26912	5.87112	5.84495	5.79336	5.46273	5.24246	5.38937	5.70785	6.09026	6.06637	5.82524	5.93967	6.05287	6.15965	6.12328
rna-XM_038255452.1	4.93786	4.98282	4.63698	4.54601	4.56936	4.64105	4.21546	4.46059	4.39495	4.48688	5.10474	4.64939	4.83609	4.81579	4.86926	4.81351	4.76934
rna-XM_001849382.2	4.29834	4.28938	4.18707	4.03722	3.99703	3.83767	3.8566	3.65915	3.7995	4.09347	4.13483	3.81751	3.73418	3.92187	3.83745	4.20866	4.1992
rna-XR_005276823.1	0.168419	0.240559	0.0303011	0	0	0.113742	0	0	0	0.070613	0.341494	0	0	0.293201	0	0.146081	0.1076
rna-XM_038248186.1	0.0310408	0.0207496	0.164993	0	0	0.051052	0	0	0.183467	0	0.0168201	0.0599926	0	0	0	0.294141	0.205402
rna-XM_038248178.1	0.0150092	0.0199601	0.270409	0	0	0	0	0	0	0.0151998	0	0	0	0	0	0.0107794	0.0349543
rna-XM_038248170.1	0	0	0.0129129	0.047398	0	0	0	0	0	0.0303337	0	0.0579147	0.0558576	0	0	0	0
rna-XM_038248163.1	0.414664	0.393001	0.223888	0.726675	0.908443	0.507643	0.561587	1.43527	1.20336	2.19244	1.8173	0.787911	0.528342	0.801298	0.888345	0.478518	0.376924
rna-XM_038248156.1	1.2941	1.61672	1.35269	0.516802	0.410426	0.853355	0.602161	0.803727	0.247896	0.339048	0.533516	0.190146	0.226166	0.252803	0.143406	2.44122	2.65102
rna-XM_038248176.1	0	0.0310557	0.0134021	0	0	0	0	0	0	0	0	0	0	0	0	0	0
rna-XM_038248152.1	1.38366	1.41092	1.49942	0.780712	0.347065	0.718173	0.538831	0.575833	0.376578	1.34868	1.59591	0.40074	0.254436	0.424391	0.307458	1.61269	1.64677
rna-XM_038248191.1	4.37541	3.70743	3.54033	4.22502	4.08539	4.78769	5.8431	5.20959	5.01404	2.1743	2.04388	2.49033	1.76366	2.11464	2.28912	4.26901	4.04044
rna-XM_038248212.1	0.928457	0.145572	0.399181	0.225477	0	0.233877	0	0	0.527788	3.1112	0.4263	0	0	0	0	0.297033	0.368183
rna-XR_005276492.1	0	0	0	0	0	0	0	0	0	0	0	0	0	0	0	0	0
rna-XR_005276493.1	0.734944	0	0	0	0	0	0.793816	0	0	3.47147	0	0	0	0	0	0	0
Or110	0.301277	0.0583158	0.110518	0.259633	0	0.495964	0.564369	0.0940424	0.402488	0.0445479	0	0.164663	0.0816983	0.0662083	0.0632899	0.0159298	0
rna-XM_038248208.1	2.17915	3.35268	2.345	1.7305	0.455811	2.75524	4.13571	3.82368	2.86526	0.699568	1.79768	2.42606	1.63595	2.39165	2.24236	3.33892	3.42228
rna-XM_038249300.1	1.32017	0.852271	0	0	0	0	0	0	0	0	0.551559	0.153681	0	0	0	2.43224	2.38696
rna-XM_038248373.1	0	0.00399276	0	0	0	0	0	0	0	0.00606663	0.00645889	0	0	0	0.00866765	0.00215079	0
rna-XM_038248379.1	0	0	0	0	0	0	0	0	0	0	0	0	0	0	0	0	0
rna-XM_038248372.1	0	0	0	0	0	0	0	0	0	0	0	0	0	0	0	0	0
rna-XM_038248375.1	0	0	0	0	0	0	0	0	0	0	0	0	0	0	0	0	0
rna-XM_038248376.1	0	0	0	0	0	0	0	0	0	0	0	0	0	0	0	0	0
rna-XM_038248377.1	0	0	0	0	0	0	0	0	0	0	0	0	0	0	0	0	0
rna-XM_038248378.1	0	0	0	0	0	0	0	0	0	0	0	0	0	0	0	0	0
rna-XM_038248380.1	0	0	0	0	0	0	0	0	0	0	0	0	0	0	0	0	0
rna-XM_038248381.1	0	0	0	0	0	0	0	0	0	0	0	0	0	0	0	0	0
rna-XM_038248382.1	0	0	0	0	0	0	0	0	0	0	0	0	0	0	0	0	0
rna-XM_038248374.1	0.080856	0.060272	0.015753	0.00977365	0	0.0302877	0.0664763	0.026555	0.0127472	0.0185966	0.00662805	0.0473226	0.0343615	0.00931275	0	0.0262661	0.0566581
rna-XM_001863676.2	2.95439	2.71314	3.74448	3.43433	3.50261	3.58604	3.32526	3.06701	2.98327	3.28253	2.69783	3.20883	3.41158	3.2647	3.07397	3.07866	2.82008
rna-XM_001863675.2	2.93196	1.63973	2.03313	3.3891	3.48267	3.08034	3.26059	2.44048	2.50583	1.72071	2.87834	1.28995	1.32708	1.39903	1.01965	2.06529	1.9565
rna-XM_001863674.2	6.29394	5.62459	6.53925	5.84158	5.93534	5.96559	6.13209	5.98989	5.94279	6.81378	7.29723	7.5201	7.95759	7.67377	7.46458	5.57859	5.64373
rna-XM_038248844.1	0.163158	0.147829	0.353525	1.11509	0.0658751	0.552471	0.0442023	0.351378	0.197095	0.393811	0.184874	1.79705	1.15007	1.55783	1.70688	0.171558	0.150706
rna-XM_001863672.2	3.43819	3.33917	3.23132	3.94032	4.16021	3.97178	3.83538	3.23798	3.4559	3.01671	3.13125	3.63805	3.57821	3.7779	3.60423	3.51006	3.25168
rna-XM_001863671.2	6.51847	6.54578	6.87066	5.85153	5.9612	5.94045	6.00152	5.66253	6.13535	6.67184	7.05452	6.28836	6.28211	5.67982	5.73475	6.06682	6.14038
rna-XR_005279124.1	0	0	0.111216	0	0	0	0	0	0	0	0	0	0	0	0	0	0
rna-XM_038250124.1	6.3389	6.51602	5.98107	5.88655	5.84002	6.00076	5.92429	5.95636	5.97737	6.70346	6.84547	7.38431	7.1866	7.23926	7.13339	6.23527	6.31528
rna-XM_038250132.1	1.4578	1.76789	1.51119	2.08734	1.97432	1.76789	2.13142	1.68716	2.24888	1.3051	1.27392	0.997337	0.857985	0.777733	1.34202	1.7505	1.48291
rna-XM_038250144.1	0	0	0	0	0	0	0	0	0	0	0	0	0	0	0	0	0
rna-XM_038250138.1	0	0	0	0	0	0	0	0	0	0	0	0	0	0	0	0	0
rna-XM_038254976.1	2.8207	2.89592	3.17555	2.47082	2.40155	2.47571	2.21745	2.58738	2.70881	4.49806	3.79255	3.39292	3.47624	3.33566	3.50592	2.86708	3.17376
rna-XM_038249305.1	0	0	0	0	0	0	0	0	0	0	0	0.0668929	0	0.0522314	0.0499184	0	0
rna-XM_038249037.1	0.0281119	0	0	0.248467	0.0912061	0	0	0	0	0	0	0	0	0	0	0	0
rna-XR_005279090.1	0	0	0	0	0	0	0	0	0	0	0	0	0	0	0	0	0
rna-XR_005279091.1	0	0	0	0	0	0	0	0	0	0	0	0	0	0	0	0	0
rna-XR_005279092.1	0	0	0	0	0	0	0	0	0	0	0	0	0	0	0	0	0
rna-XR_005279093.1	0	0	0	0	0	0	0	0	0	0	0	0	0	0	0	0	0
rna-XR_005279094.1	0.179271	0	0.226629	0	0	0	0	0	0	0.851201	0	0	0	0.263834	0	0	0
rna-XM_038258346.1	2.28484	2.03852	2.86519	2.87646	2.76739	2.88085	2.73546	3.23846	3.10808	4.08339	3.27262	3.22899	3.42081	3.25924	3.39456	2.02892	2.19932
rna-XM_038256491.1	0.125258	0.135629	0.228777	0	0	0	0.224909	0.0872003	0	0.312363	0.0934592	0.128557	0.281644	0.139288	0.288352	0.158852	0.133593
rna-XM_038256488.1	0	0.0407391	0.0407708	0	0	0.0226524	0	0.0296799	0	0.114044	0.0366949	0.128656	0.0257084	0.139395	0.0777293	0.00985231	0.0735256
rna-XM_038256494.1	0	0	0.0120025	0	0	0	0	0	0	0.00710361	0.00756275	0	0	0	0	0	0
rna-XM_001844310.2	1.95787	3.01999	3.76561	1.69046	1.50776	1.89925	2.57374	2.46029	2.5608	3.72684	3.3133	2.84293	2.81954	2.86382	2.95863	2.21713	2.86803
rna-XM_038258543.1	1.28915	1.32699	1.66835	0.254217	0.193297	0.456587	0.466671	0.460626	0.193778	1.3895	1.75197	0.934682	0.72309	0.815995	0.585791	1.44554	1.56884
rna-XR_005276513.1	0	0	0.525961	0.199824	0	0	0	0.266632	0	0.191268	0	0	0	0	0	0.0474844	0.101578
rna-XM_038248755.1	0	0	0	0	0	0	0	0	0	0	0	0	0	0	0	0	0
rna-XM_038248752.1	0	0	0	0	0	0	0	0	0	0	0	0	0	0	0	0	0
rna-XM_038248754.1	0	0	0	0	0	0	0	0	0	0	0	0	0	0	0	0	0
rna-XM_038248753.1	0.273381	0.143035	0.3085	0	0	0	0	0.295044	0.194773	0.45394	0.0531099	1.15184	1.32473	0.660023	1.14318	0.16952	0.094849
rna-XM_001844307.2	0.0863599	0	0.0252038	1.12329	0.69045	0.966099	0.125431	0.342984	0	0.142905	0.314896	1.03122	1.16228	0.856649	1.00902	0	0.0456485
rna-XM_001844305.2	0	0.181338	0.545541	1.7734	1.02674	1.51103	0.259893	0	0	0.44577	0.164103	1.03341	0.589257	1.01188	0.829114	0	0
rna-XM_038248392.1	4.57647	4.17703	4.23437	2.77766	2.66816	2.91887	2.70397	2.21966	2.90127	1.75955	2.81591	0.778281	0.286039	0.8544	0.613982	3.99857	3.78042
rna-XM_038248393.1	0.554427	0.57803	0.465157	0.30517	0.113428	0	0	0	0	0.459073	0.074768	2.09562	1.92002	1.88481	1.97412	0.213099	0.230823
rna-XM_038248390.1	0.114746	0.162817	0.114735	0.0620234	0.106037	0.223513	0.139575	0.0566078	0	0.152882	0.136446	0.19366	0.230294	0.24044	0.262825	0.0787043	0.193838
rna-XM_038248391.1	0	0	0	0	0	0	0	0	0	0	0	0	0	0	0	0	0
rna-XM_001844302.2	0	0	0.0505338	0	0	0	0	0	0	0.116696	0	0	0	0	0	0	0
rna-XM_038248395.1	0	0	0	0	0	0	0	0	0	0	0	0	0	0	0	0	0
rna-XM_038248394.1	0.716254	0.352857	0.507274	0.444905	0.322918	0.322545	0.222877	0	0	1.20304	0.218015	0.198702	0.191964	0.15667	0	0.217509	0.23557
rna-XM_001844300.2	3.76265	4.1666	4.67455	3.65857	3.56378	3.23991	3.37361	3.19017	3.95266	1.87911	3.61867	1.30755	1.15337	1.5091	1.14794	3.63951	3.56824
rna-XM_001844299.2	5.4868	4.71487	4.5805	4.52221	4.71213	4.35493	4.21773	4.0333	3.51336	4.18481	4.41541	4.87763	4.39929	4.50376	4.46378	4.85472	4.63602
rna-XM_001844298.2	4.04998	3.99914	4.00712	4.18321	4.12387	4.11611	3.57244	3.65376	3.69794	3.60982	3.70366	4.14614	3.83042	4.14449	4.28733	4.07132	4.09514
rna-XM_001844297.2	6.44923	6.34952	6.68596	5.05708	5.17123	5.1895	5.89581	5.72388	5.61665	6.01359	5.27973	5.17169	4.91608	4.93642	5.08792	6.76437	6.8318
rna-XM_038248883.1	2.22489	1.56026	0.71507	0.282933	0	0	0	0	0.646856	0.814033	0.598083	1.37533	0.596631	0.695321	0.259562	2.44386	2.7764
rna-XR_005276628.1	1.11513	0.608921	0.522438	0	0	0.0764275	0	0	0	0.432231	0.399247	0	0.0865241	0.0701412	0.131128	1.25693	1.30078
rna-XM_038248881.1	0.0848172	0.0288046	0.194809	0.0197317	0	0	0	0.104697	0.0509661	0.17253	0.0266688	0.286346	0.237618	0.336156	0.379267	0.0177895	0.0526812
rna-XM_001844296.2	0	0	0	0	0	0	0	0	0	0	0	0	0	0	0	0	0
rna-XM_038248880.1	0	0	0	0	0	0	0	0	0	0	0	0	0	0	0	0	0
rna-XM_038248882.1	0	0	0	0	0	0	0	0	0	0	0	0	0	0	0	0	0
rna-XM_038249345.1	3.57924	3.20638	3.14852	3.82875	3.43961	3.70851	3.25509	3.02946	3.10335	3.14676	3.09602	3.92566	4.53078	4.15506	4.16963	3.36819	3.44133
rna-XM_038249969.1	5.48423	5.60247	5.06979	4.10595	3.79083	4.30495	4.16524	4.33419	4.37951	5.50996	5.58241	5.8007	5.60849	5.65919	5.60469	5.65563	5.9146
rna-XM_038248669.1	0.627106	0.470055	0.500951	0.643294	0.687265	0.913088	0.984503	0.442962	0.780722	0.54235	0.206485	0.321056	0.294063	0.361475	0.334607	0.593531	0.666332
rna-XM_038248665.1	0	0	0	0	0	0	0	0	0	0	0	0	0	0	0	0	0
rna-XM_038248666.1	0	0	0	0	0	0	0	0	0	0	0	0	0	0	0	0	0
rna-XM_038248667.1	0	0	0	0	0	0	0	0	0	0	0	0	0	0	0	0	0
rna-XM_038248668.1	0	0	0	0	0	0	0	0	0	0	0	0	0	0	0	0	0
rna-XM_038248670.1	0	0	0	0	0	0	0	0	0	0	0.0425083	0.0760599	0	0	0	0	0
rna-XM_038248672.1	0	0	0	0	0	0	0	0	0	0	0	0	0	0	0	0	0
rna-XM_038256346.1	0	0	0	0	0	0	0	0	0	0	0	0	0	0	0	0	0
rna-XM_038256349.1	0	0	0	0	0	0	0	0.263093	0	0	0	0	0	0	0	0	0
rna-XM_038256338.1	0.157601	0.132388	0.455219	0	0	0	0	0	0.0840343	0.741748	0.0658205	1.39716	1.27009	1.3892	1.48396	0.246412	0.345614
rna-XR_005277570.1	0	0	0	0	0	0	0	0	0	0	0	0	0	0	0	0	0
rna-XR_005277575.1	0	0	0	0	0	0	0	0	0	0.0110302	0	0	0	0	0	0	0
rna-XM_038256297.1	0	0	0	0	0	0	0	0	0	0	0	0	0	0	0	0	0
rna-XM_038256303.1	0	0	0	0	0	0	0	0	0	0	0	0	0	0	0	0	0
rna-XM_001844288.2	0	0	0	0	0	0	0	0	0	0	0	0	0	0	0	0	0
rna-XM_038256311.1	0.108475	0.042254	0.0407978	0	0	0	0	0	0	0.0322358	0	0	0	0	0	0.0565829	0.0249438
rna-XR_005277573.1	1.7532	0.718685	1.23098	0.0589507	0	0.176544	0.081158	0.29627	0.284293	0.834107	0.697398	0.328545	0.578186	0.441071	0.503236	0.653565	0.846964
rna-XR_005277574.1	1.02193	0.785925	1.27911	0	0.104505	0.0531315	0	0	0	1.08684	0.620489	0.0624285	0.118016	0.141511	0.219126	0.540852	0.873569
rna-XR_005277572.1	0.0492433	0.0758257	0.136449	0	0	0	0	0	0	0.144694	0.232341	0.239725	0.28425	0.576757	0.304131	0.169286	0.315306
rna-XM_001844286.2	0.994961	1.06444	1.02537	0.144554	0.0770946	0	0.196884	0.282156	0	1.16374	2.42086	1.70567	1.35449	1.29622	1.44669	2.70203	2.39761
rna-XM_001844285.2	1.84574	1.54854	2.35158	3.31112	3.11779	2.9102	2.02737	2.41084	1.59769	2.66119	3.34528	3.64267	3.44549	3.31116	3.23613	1.43865	1.23944
rna-XM_038254947.1	6.11047	6.51202	5.90662	6.95781	7.08764	6.87275	5.85557	6.30267	6.36366	8.07565	8.08894	6.09068	5.73335	5.9737	6.1663	6.24008	6.80584
rna-XM_038254938.1	3.46576	3.23083	1.82512	4.17813	4.1704	3.68037	2.71344	3.48197	3.0733	4.65456	6.47023	4.40127	3.58811	4.152	4.23398	3.09924	3.47261
rna-XM_001844281.2	5.67271	6.3196	6.77993	6.32742	6.74989	6.30722	6.50757	6.39513	6.56846	7.12867	8.46142	4.9702	5.17233	4.78147	4.95058	5.66619	6.2954
rna-XM_038249035.1	2.41198	1.43839	2.04175	1.10975	0.712525	1.09353	1.48326	0.551323	1.10851	1.62306	1.71558	0.738422	0.488096	0.72159	0.948331	1.52204	1.81783
rna-XM_038249034.1	0.0528109	0.29102	1.62155	0	0	0.167997	0	0	0	1.62143	0.164298	0.905714	0.642681	0.538402	0.622911	0.0751562	0.267848
rna-XM_038249526.1	3.7239	3.6801	4.55843	2.69556	2.80124	2.57879	2.99736	2.32883	2.95209	0.0708872	0.366902	0.473352	0.49743	0.240012	0.365221	1.70528	1.58025
rna-XM_038248074.1	0.915885	0.29099	0.0293326	1.99125	0.212842	0.777739	0.509403	0	0	0.447921	0.0368119	0.356963	0.536984	0.593451	0.18756	0.388858	0.516894
rna-XM_001844278.2	0	0	0	1.23879	0.191147	0.647044	0	0	0	0	0	8.68052	9.64718	8.37635	8.13124	0	0
rna-XM_001844277.2	0	0.0367581	0	0	0	0	0	0	0	0	0	8.83542	9.0549	8.52498	8.34226	0	0
rna-XM_001844276.2	0	0	0	0.186483	0	0.364135	0	0	0	0	0	9.8139	10.3517	8.85469	8.68958	0	0.183341
rna-XM_001844275.2	0.375038	0	0	0.182729	0	0	0	0	0	0	0	9.87996	10.1384	6.9283	6.73504	0	0
rna-XM_001844274.2	0.180373	0	0.0538715	0	0	0	0.258336	0.254753	0	0	1.82263	13.0469	14.1118	10.8113	10.3058	0	0
rna-XM_001844273.2	0.116458	0	0	0	0	0	0	0	0	0	0	13.0137	13.0543	11.7629	11.3922	0	0
rna-XM_001844272.2	0	0	0	0	0	0	0	0	0	0	0	7.9991	7.56845	7.63839	7.32062	0.0461466	0
rna-XM_001844271.2	0	0	0	0	0	0	0	0	0	0	0	11.1146	10.887	9.41761	9.2437	0	0
rna-XM_001844270.2	0	0.113277	0	0	0	0	0	0	0	0	0	12.647	13.2701	10.6747	10.4545	0	0.0453778
rna-XM_001844269.2	0	0	0	0.177374	0	0	0	0	0	0.272706	0	15.5055	15.7689	14.2773	14.0295	0	0
rna-XM_001844268.2	0	0	0	0.624851	0	0	3.45481	0	2.23738	0.119305	1.35647	5.01836	3.96121	4.48742	5.5274	0	0.0929394
rna-XM_001844267.2	0.598193	0.273991	0.197603	0.788334	1.02957	0.558527	1.53179	0.581839	0.672011	1.43599	0.607217	4.53483	3.70391	3.9585	3.88833	0.473992	0.209385
rna-XM_038248757.1	0	0	0	0	0	0	0	0	0	0	0	0	0	0	0	0	0
rna-XM_038248758.1	0	0	0	0	0	0	0	0	0	1.17609	0	0	0	0	0	0	0
rna-XM_001844265.2	0	0	0.0939514	0.169906	0.723328	0	0	0	0	5.32343	0.117252	0	0.198781	0	0	0	0.127049
rna-XM_001844264.2	0	0.0346381	0.129352	1.03237	0.164783	0	0	0.212529	0.933494	4.98321	0.210849	0	0	0.151416	0	0.0735805	0
rna-XM_001844262.2	0.216891	0.0906268	0	2.47125	1.75163	1.75032	0.193233	1.64031	2.37321	3.69974	0	0.172085	0	0	0	0	0.0361332
rna-XM_001844261.2	0	0	0.209262	0.659814	0.446188	0	0	0	0	4.86715	0	0	0	0	0.144714	0	0
rna-XM_001844260.2	0	0	0.471435	1.48269	0	0	0	0	1.16971	6.74854	0.0573116	0	0	0	0	0	0.0417685
rna-XM_038249698.1	0	0	0	0	0	0	0	0	0	0	0	0	0	0	0	0	0
rna-XM_038249699.1	0	0	0	0	0	0	0	0	0	0	0	0	0	0	0	0	0
rna-XM_038249703.1	3.7446	2.95344	2.99826	3.09037	3.20341	2.95341	2.59679	2.53587	2.71386	3.60552	2.80331	0.766927	0.573754	0.749599	0.723017	3.32387	2.89794
rna-XM_038249700.1	0	0	0	0	0	0	0	0	0	0	0	0	0	0	0	0	0
rna-XM_038249701.1	0	0	0	0	0	0	0	0	0	0	0	0	0	0	0	0	0
rna-XM_038249704.1	4.47947	4.60772	4.76454	4.9631	5.13354	5.00357	4.79762	4.61388	4.62218	4.52985	4.49381	4.97738	4.92589	4.77966	4.74931	4.70156	4.6606
rna-XM_038249706.1	0.639316	0.367543	0.715596	0.0778962	0.366203	0.0809534	0	0.10542	0	2.39797	2.50561	6.42474	7.5334	4.22133	3.75131	0.572732	0.362928
rna-XM_038249705.1	2.22317	2.4212	2.23588	2.04554	1.7841	1.36536	1.66455	1.76743	1.90462	4.37045	5.81157	0	0.0810307	0.12847	0.0627695	2.06791	2.69961
rna-XM_001844255.2	4.9013	5.89826	6.27192	3.55224	3.45105	3.0777	4.11513	3.31245	4.73389	2.88726	1.9014	0.190938	0.184448	0.197324	0.0496189	2.97952	3.43572
rna-XM_001844254.2	0.152936	0.0266184	1.40127	0.884106	0.680512	0.760892	0.747813	0.571941	1.75804	3.0292	0.906374	1.51388	0.839212	1.38473	2.12456	0.227024	0.0767436
rna-XM_001844253.2	0.188271	0.0493777	1.28313	0.414533	0.366203	0.489561	0.299732	0.46366	0	2.92601	0.91316	1.10877	1.28842	1.31028	1.35875	0	0.235198
rna-XM_038253521.1	0	0	0	0	0	0	0	0	0	0	0	0	0	0	0	0	0
rna-XM_038253512.1	0	0	0	0	0	0	0	0	0	0	0	0	0	0	0	0	0
rna-XM_038253569.1	0.185017	0	0.587455	0.0871038	0	0	0	0	0.314711	2.22107	0.464077	1.42176	0.287686	1.82763	1.7318	0	0
rna-XM_001844250.2	0.574223	0.059378	1.7391	0.434529	0	0.210026	1.03206	0	0.608269	3.27151	1.02673	1.1973	1.50576	2.29937	2.02167	0.183597	0.0351377
rna-XM_001844249.2	0.818613	0.175896	1.64046	0.466151	0.261424	0.261117	0.179254	0.0910543	0.32076	3.31658	2.07505	10.6739	10.9702	9.69782	9.45388	0.558277	0.233376
rna-XM_001844248.2	3.8945	2.25959	6.37803	3.23704	3.07474	2.88041	4.29108	4.04716	4.83819	8.46021	6.7737	0.235357	0.0798759	0.243107	0.178176	2.79369	2.93462
rna-XM_001844247.2	0	0	1.2315	1.43618	1.28286	0.894388	0.617758	1.36693	1.72214	5.15913	4.02217	0.684752	0.333642	0.837096	0.808194	0.0698165	0.0573252
rna-XM_001844246.2	0	0	0.0944805	0.587702	0.782619	0.543745	0.431715	0.426059	0.317529	0.111001	0.226902	4.6244	4.56888	4.19896	3.89129	0	0
rna-XM_001844245.2	6.40557	6.08613	5.00853	6.03789	6.2017	5.94166	5.3785	5.16103	5.08902	5.67909	6.05246	7.57334	7.38884	7.45846	7.10268	6.28064	6.14346
rna-XM_038260352.1	0	0	0	0	0	0	0	0	0	0	0	0	0	0	0	0	0
rna-XM_001844241.2	0	0	0	0	0	0	0	0	0	0	0	0	0	0	0	0	0
rna-XM_038260916.1	0	0	0	0	0	0	0	0	0	0	0	0	0	0	0	0	0
rna-XM_038261391.1	0.477635	0.547495	0.599367	0.134378	0	0.217225	0.250498	0.247014	0.173065	0.640566	0.783085	0.655028	0.403892	0.355021	0.565189	0.530226	0.757239
rna-XR_005279062.1	4.64248	5.80322	6.32044	4.27286	3.56603	4.41258	5.42814	5.91222	5.87938	7.43476	6.35059	6.68153	6.42177	6.47583	6.7727	5.52834	6.10497
rna-XM_038249483.1	3.86575	3.53381	3.56328	2.72315	2.72739	2.98164	2.47626	2.43968	2.32964	3.10217	3.21262	2.81802	3.07254	2.70795	2.88889	3.79202	3.92463
rna-XR_005276462.1	0	0	0	0	0	0	0	0	0	0	0	0	0	0	0	0	0
rna-XR_005276460.1	0.0283211	0	0	0	0	0	0	0	0	0	0	0	0	0	0	0.0203662	0
rna-XR_005276461.1	0	0	0	0	0	0	0	0	0	0	0	0	0	0	0	0	0
rna-XR_005276917.1	0	0	0.249109	0	0	0	0	0	0	0	0	0	0	0	0	0.395506	0.228846
rna-XM_038248105.1	1.29262	0.497546	0.242109	2.75908	2.63979	2.94648	3.36786	3.32148	3.42604	0.332392	0.0648576	6.94586	6.76697	6.32234	6.33823	0.529449	0.793492
rna-XM_038266981.1	6.07238	6.13206	6.26672	6.50249	6.02251	6.37711	7.0085	6.69012	6.8823	6.29386	6.37588	8.3237	8.41144	7.977	8.4483	5.92687	6.1654
rna-XR_005279097.1	0	0.0704727	0.215414	0.676475	0.856091	0.58294	0.804883	1.68127	0.554466	0.228066	0	0	0	0	0.218193	0.0383646	0.355086
rna-XM_001850893.2	4.42034	4.07204	4.35524	4.05626	3.80527	3.59177	3.21799	2.80925	3.28864	3.86408	3.90147	3.81082	3.90742	3.98004	3.71302	4.57183	4.46495
rna-XM_038266979.1	2.12592	0.930764	1.19343	1.69782	1.08271	1.23891	0.649439	0.591322	0.493272	1.80542	0.599833	2.40807	2.65118	2.42959	2.61604	1.49327	1.52749
rna-XM_001850894.2	1.25505	0.21589	0.416445	0.470716	0.440666	0.342075	0.502147	0.554437	0.476911	0.378491	0.0412967	4.6331	3.06119	4.49847	4.39542	0.879709	0.856288
rna-XM_038266980.1	3.81744	3.85383	3.84506	3.96366	3.80626	3.92064	4.0509	3.57622	3.60133	3.8335	3.97333	4.62968	4.34017	4.57458	4.3314	4.01648	3.95081
rna-XM_001850898.2	3.9664	3.25962	2.32144	2.18899	2.40155	2.20406	1.544	1.74343	1.58656	2.62387	3.45935	4.00825	3.93807	3.69574	3.56811	3.83786	3.56126
rna-XM_038249342.1	5.02892	4.69327	4.79073	4.16522	4.00033	4.06362	4.15294	4.22222	3.9168	4.55426	4.6178	4.55543	4.68362	4.69246	4.73132	5.3699	5.06576
rna-XM_038248930.1	2.90207	2.99887	3.61205	3.42098	3.73924	3.57661	3.40705	3.12469	2.99324	3.42597	3.19674	2.87675	3.61936	3.32536	3.4394	3.09555	3.05802
rna-XM_038248929.1	2.92035	3.3238	3.24103	2.14962	2.39492	1.79331	2.07265	2.13783	1.4341	2.84835	3.0507	2.46097	2.86867	2.9377	3.03042	3.22379	3.16091
rna-XM_038266788.1	0.277828	0.140334	0.0849769	0.898379	0.801966	0.801175	0.605186	0.94405	0.94996	0.441979	0.297506	4.33041	4.14881	3.64655	3.28014	0.105877	0.115037
rna-XM_038266787.1	1.64301	1.4252	2.30013	2.7856	2.90083	2.6495	2.54918	3.04439	2.55449	3.23283	2.93657	5.80721	5.73874	5.24624	5.2509	1.45157	1.53649
rna-XM_038266789.1	0.590067	0.149468	0.588148	1.91949	1.29247	1.62336	0.380337	1.82981	1.43462	1.49864	1.55782	4.29357	4.23133	4.53114	4.51078	0.546284	0.435411
rna-XM_038248245.1	3.10552	0	8.98442	0	0.371133	0	0	0	0	5.74014	3.19467	0.22982	0.222106	0	0	0.680428	0.635193
rna-XM_001857207.2	3.93629	3.94851	6.37628	3.20742	3.15204	3.20224	3.11051	3.23698	3.70358	4.15088	3.90204	5.35669	5.38186	5.18167	5.13026	1.92787	2.05424
rna-XR_005276483.1	2.91974	3.68114	1.48711	0.266633	0.145	0.144822	0	0.353191	0.482895	2.59374	3.12114	1.31829	0.782244	0.975971	0.352781	3.59275	2.50078
rna-XM_038249485.1	0.263106	0	0.73236	0	0	0	0	0	0	0	0.0862959	0.639662	0.281079	0.230669	0.320024	0	0
rna-XR_005276468.1	0.335872	0.315504	1.25879	0	0	0	0.549117	0	0	1.11646	0.0793449	1.39927	1.91156	1.45906	1.64435	0.248522	0
rna-XM_038249531.1	2.54906	3.63202	3.705	0.250328	0.278058	0.555882	2.69153	2.86267	2.46701	1.20048	2.40327	1.05136	0.649388	0.874317	0.886468	2.95658	3.69789
OBP25	0.270317	0.42562	0.43641	0	0	0	0	0	0	5.20339	3.78431	0.264425	0	0	0.675279	0.0523399	0.0569594
OBP26	0	0	0.329498	0	0	0	0	0	0	7.23529	5.05208	0	0	0	0	0	0.108362
rna-XM_038266866.1	0.455936	0.347459	0.0452396	0.161353	0.167704	1.15776	0.409651	0.216235	0.694202	0.0533084	0	0.521422	0	0.154112	0.281331	0.565372	0.400083
rna-XR_005279078.1	1.24661	0	0	0	0	0	0	0	0	0.187812	0	0	0	0	0	0.373341	0
rna-XR_005279079.1	0.113187	0	0	0	0	0	0	0	0	0	0	0	0	0	0	0	0
rna-XM_038249541.1	0	0.0768842	0.0334795	0	0	0	0	0	0	0	0	0	0	0	0	0	0
OBP27	0.279153	0	0.242409	0	1.04408	0	0	0	0	2.5914	4.82762	0	0	0.216467	0	0.0541869	0
OBP56a	0.0960462	0	0	0	0	0	0	0	0	0	0.290084	0	0	0.503467	0	0	0.0756167
OBP56b_v2	0	0	0	0	0	0	0	0	0	0	0	0	0	0	0	0	0
OBP56b_v1	0	0	0	0	0	0	0	0	0	0	0	0	0	0	0	0	0
OBP32	0	0	0.500261	0.89172	0.919192	0	0.307264	0	1.47864	8.48354	6.6887	0	0	0	0	0.0545478	0.324249
rna-XM_038266865.1	0	0	0.138947	0	0	0	0	0	0	4.50737	4.11834	0	0	0	0	0	0.0860681
gene-LOC119765705	0	0	0	0	0	0	0	0	0	0	0	0	0	0	0	0	0
gene-LOC119765702	0	0	0	0	0	0	0	0	0	0	0	0	0	0	0	0	0
gene-LOC119765707	0	0	0.00890647	0	0	0	0	0	0	0.0105187	0	0	0	0	0	0	0
gene-LOC119765704	0	0	0	0	0	0	0	0	0	0	0	0	0	0	0	0	0
gene-LOC119765706	0	0.00691394	0	0	0	0	0	0	0	0	0	0	0	0	0	0	0.0558396
gene-LOC119765710	0	0	0	0	0	0	0	0	0	0	0	0	0	0	0	0	0
gene-LOC119765708	0	0	0.0182835	0	0	0	0	0	0	0	0	0	0	0	0	0.00767744	0
rna-XM_038249398.1	3.93412	4.10497	3.89693	4.84679	4.98051	4.7824	4.27258	3.73267	3.51615	4.55093	4.63074	6.5943	6.18629	6.37925	6.3588	3.92764	3.76787
rna-XM_001864868.2	0.361607	0.161674	0.166162	0.842837	0.596214	0.258907	0.394602	0.60062	0.479952	0.530829	0.0894948	2.14712	2.47401	2.21293	1.89374	0.476678	0.343757
rna-XM_001864869.2	1.07039	0.616223	0.716148	5.9883	5.87551	5.26103	2.7533	3.82379	3.29766	3.03397	0.182437	9.89889	10.8176	10.1354	10.0378	0.839026	0.717989
rna-XM_001864870.2	0	0	0	0	0	0	0	0	0	0	0	0	0	0	0	0	0
rna-XM_038260011.1	0	0	0.0303795	0	0	0	0	0	0	0.170867	0	0.133499	0	0.104759	0	0	0
rna-XM_001864871.2	6.09343	5.98264	4.28681	5.47675	6.09335	5.1317	6.08877	6.42372	6.30892	10.2432	8.53947	3.6843	3.9874	3.27816	3.23528	7.72706	7.8982
rna-XM_038249045.1	3.87843	4.60244	2.23067	5.96932	6.18547	5.85104	5.01261	5.80542	5.54998	7.70682	7.15699	6.68649	6.99788	6.8722	6.71256	4.66273	4.47676
rna-XM_038259972.1	3.16152	2.83717	3.38839	4.02019	4.03833	3.6257	3.03323	4.76391	4.56548	5.61552	4.58007	4.90541	4.76783	5.68851	5.31175	3.40155	3.57417
rna-XM_001864875.2	1.10122	0.488552	2.33805	0.868414	0.516057	0.653199	0.818601	0.129636	0.95845	0.0917459	0.764804	3.54524	1.83257	3.47604	3.24991	0.310587	0.325834
rna-XM_001864876.2	6.5308	6.32891	6.68071	6.37327	6.34383	6.51157	6.59515	6.40391	6.43733	6.58316	6.74393	7.16659	7.43084	7.06077	7.3105	6.45657	6.43026
rna-XR_005276934.1	1.75172	1.35183	1.48914	0.160639	0.316594	0.166761	0.218366	1.08855	0.386867	1.69953	1.95321	0.194648	0.188039	0.292099	0.514621	0.710793	0.684607
rna-XR_005276933.1	3.51184	3.33218	2.53506	0.454401	0.366519	0.31118	1.01956	1.13846	1.18192	1.70142	2.75876	0.888529	0.219205	0.877871	0.847935	2.91768	3.12155
rna-XM_038250154.1	5.71556	5.59004	6.30466	3.43115	3.36053	3.79098	5.05234	4.78431	4.67949	5.76549	5.23909	3.84929	2.46648	4.21941	4.48295	4.93766	4.84135
rna-XM_001863489.2	1.68608	1.08178	1.49108	0.688496	0.809778	0.901233	0.107208	0.815366	0.284245	1.32384	0.870753	1.54063	1.80622	1.68918	1.44352	1.67428	1.58159
rna-XM_001863488.2	5.53496	5.56654	6.11129	4.9851	5.1683	4.74471	5.76552	5.30114	5.47157	3.90684	4.88213	1.76404	1.58902	2.31214	2.18764	5.14367	4.9315
rna-XM_038248153.1	0.834277	0.421583	0.253054	0.352739	0.899637	0.656562	0.286405	0.94048	0.869139	0.105034	0.215154	4.71067	4.99402	5.19173	5.58105	0.549374	0.653676
rna-XM_001863486.2	0.789334	1.4173	0.372673	1.98653	1.95794	1.45534	1.65293	1.59658	1.1772	0.879717	0.836223	0.902177	1.19799	1.59691	1.58126	1.16841	1.1283
rna-XM_001863485.2	4.31354	4.36484	4.05705	3.58368	3.5641	3.79681	4.34289	4.28836	4.28092	4.0595	3.73576	3.31854	2.959	3.09428	3.1009	4.75746	4.72048
rna-XM_038253856.1	3.69455	2.75948	2.40508	2.67092	2.80343	2.52325	2.10632	2.59003	2.29219	3.27837	3.20724	5.47165	5.27923	5.64574	5.94039	2.3467	2.37283
rna-XM_001863483.2	2.27608	1.98113	0.530741	4.06553	4.35935	4.35016	2.94272	3.48885	3.12143	0.649249	1.43977	6.31009	6.554	5.53847	5.72837	1.67558	1.88037
rna-XM_038248908.1	0.431128	0.684891	0.618623	0.144842	0.150577	0.430742	0.525646	1.3307	0.974659	1.62425	2.66081	1.31582	0.905954	1.21707	1.22966	0.379962	0.627142
rna-XM_038248915.1	2.0165	2.78478	2.94918	1.33437	0.670635	1.35725	1.97362	2.21156	1.96856	3.12411	3.12387	2.8421	3.00474	2.64111	3.10203	2.61849	3.13432
rna-XM_038248910.1	0.10544	0.178983	0.232608	0	0	0.133032	0.107411	0.355152	0.313182	0.0827972	0.186975	0.0953444	0.0313229	0.0253	0	0.482697	0.274675
rna-XM_001865308.2	4.71036	4.20478	3.07831	3.12008	2.8155	2.90901	2.47206	2.43442	2.14767	3.49917	3.7982	5.17472	4.47658	4.73919	4.57287	4.47564	4.22293
rna-XM_038250233.1	3.17456	3.48508	3.23557	2.31969	2.02639	2.32828	2.46206	2.42103	2.53097	3.53556	4.11904	3.86832	3.97755	3.74603	3.79465	3.15224	3.80032
rna-XM_001863478.2	2.54089	0.623087	0.28504	1.0749	0.999297	0.386256	0.386327	0.931491	0.132664	0.129436	0.847667	3.2758	3.50796	3.48425	3.47696	0.466943	0.538839
rna-XM_038261777.1	4.29163	3.94302	3.89655	3.43329	3.37761	3.86892	4.61885	4.29309	3.88618	3.63046	3.82508	3.69262	3.28668	3.58538	3.78247	4.08661	4.18531
rna-XM_001865304.2	5.20035	5.08049	5.2425	5.981	5.98005	5.78397	5.76596	5.54125	5.49501	5.20871	5.38435	6.56839	6.16639	6.06694	6.00827	5.06771	4.94913
rna-XR_005278348.1	1.78947	0.926943	0.602926	0.15493	0.3059	0.868371	0.394602	0.207781	0	0.927168	1.25238	0.502934	0.181416	0.404917	0.270561	1.42509	1.22404
rna-XM_038261804.1	1.46428	2.22164	2.38078	0.522216	0.442221	0.779441	0.990837	0.645811	0.992069	1.9792	1.83109	3.09029	3.62545	3.32971	3.99389	2.54588	3.01011
rna-XM_038261822.1	0.512223	0.656903	0.559512	0.0302722	0.0315208	0.0622891	0.667579	0.266428	0.383532	0.524497	0.119272	0.209178	0.351284	0.241003	0.366668	0.960275	0.772332
rna-XM_038261796.1	0	0	0	0	0	0	0	0	0	0	0	0	0	0	0	0	0
rna-XM_038261814.1	0.181548	0.0855799	0.00870064	0	0	0	0	0.127128	0.0822623	0.0204788	0	0.0392202	0.110605	0.0305597	0.140411	0.0360564	0.136595
rna-XM_038261818.1	0	0	0	0	0	0	0	0	0	0	0	0	0	0	0	0	0
rna-XM_038261825.1	0.310951	0.417832	0.205324	0.035206	0.0724027	0.0723119	0.228197	0.139163	0.255214	0.210586	0.0821166	0.0848676	0.232893	0.129794	0.0634315	0.785205	0.726848
rna-XM_001847261.2	5.61817	5.6658	4.91315	5.2061	4.97929	5.12265	5.35663	5.32267	5.22601	5.83807	6.06217	7.47412	6.95268	7.13902	6.93564	5.05067	4.96054
rna-XM_038249827.1	0.431793	0.320111	0.69483	0.756605	0.564467	0.938547	0.887802	1.207	0.263092	0.370096	0.159334	0.460292	0.346711	0.285654	0.431352	0.302124	0.450786
rna-XM_038249834.1	0.134776	0.131361	1.15484	0.100234	0.0703408	0	0.302076	0.335899	0.170238	0.82415	0.101794	0.889805	0.887826	0.791712	1.01825	0.182749	0.190694
rna-XM_038258977.1	7.42806	7.52543	7.86848	7.05188	7.14396	7.34673	7.81814	7.77982	7.82299	8.37097	8.17681	7.06661	7.2208	7.01753	7.53341	7.51738	7.52903
rna-XM_038248603.1	0	0	0	0	0	0	0	0	0	0	0	0	0	0	0	0	0
rna-XM_038248602.1	0	0	0	0	0	0	0	0	0	0	0	0	0	0	0	0	0
rna-XM_038248601.1	3.54002	3.35673	3.40652	2.75417	2.75054	2.79703	2.81102	3.09491	2.85666	3.42089	3.24573	3.67196	3.27567	3.57967	3.45641	3.14484	3.26526
rna-XM_001847266.2	2.84114	3.18668	3.11455	3.57992	3.70755	2.85069	3.07411	3.02989	3.03339	2.84368	3.02534	3.0351	3.29856	2.72048	2.79769	3.46728	3.34592
rna-XM_038266843.1	2.3175	2.14156	3.36789	3.68719	3.04214	2.66501	2.6573	3.23152	3.06377	3.15558	2.34835	2.93884	3.36215	3.13255	2.81675	2.40844	2.30174
rna-XM_001847267.2	5.87792	5.94591	6.34742	5.8954	6.31001	5.94155	6.65521	6.7457	6.89487	6.78535	7.98086	7.47912	7.5232	7.24899	7.19646	6.26989	6.07261
rna-XM_001847268.2	0.318719	0.316347	0.400736	0.0250169	0.0516393	0.0260175	1.03107	1.16534	0.847428	0.0704935	0.00852209	0.305636	0.194996	0.37846	0.152369	0.249884	0.244475
rna-XM_001847269.2	0	0	0.01972	0.0719364	0	0	0	0	0.0932226	0	0	1.95762	1.98589	1.65221	1.31524	0.0649698	0.0357713
Or50	7.03453	6.97139	4.2166	2.94763	3.10744	3.04488	3.29017	3.31348	3.91908	0.0764479	0.0412046	0.394741	0.265686	0	0.108117	2.48913	2.23471
rna-XM_001847273.2	0	0	0	0	0	0	0	0	0	0.064508	0.0685905	2.56959	1.3387	2.81272	3.34412	0.0459739	0.0984049
rna-XM_038248305.1	0	0	0	0	0	0	0	0	0	0	0	0	0	0	0.144083	0.108368	0
rna-XM_001847274.2	0	0	0	0	0	0	0	0	0	0	0	0	0	0	0	0	0
rna-XM_038249867.1	0.443444	0.725685	0.387814	0.142942	0.283324	0	0	0	0.62661	0.136707	0.435927	0.173425	0	0	0.13061	0.748748	0.441485
rna-XM_001847275.2	0	0	0	0	0	0	0	0	0	0	0	0	0	0	0	0	0
rna-XM_038248792.1	0	0	0.0706775	0	0	0	0	0	0	0.0170187	0	0	0	0	0	0	0
rna-XM_038249349.1	3.98819	3.09322	3.13302	2.73184	2.78525	2.9888	3.08121	2.34646	2.42819	2.89143	2.62481	2.22247	2.13034	2.20683	2.41875	3.59093	3.20912
rna-XM_038249355.1	0	0.0841505	0.0138705	0	0	0	0	0	0	0	0.060109	0	0	0	0.0233617	0.090403	0.179086
rna-XM_038249362.1	0	0	0	0	0	0	0	0	0	0	0	0	0	0	0	0	0
rna-XM_038249365.1	0	0	0	0	0	0	0	0	0	0	0	0	0	0	0	0	0
rna-XM_038249371.1	0	0	0	0	0	0	0	0	0	0	0	0	0	0	0	0	0
rna-XM_038249374.1	0	0	0	0	0	0	0	0	0	0	0	0	0	0	0	0	0
rna-XM_038260859.1	4.29593	4.51835	4.55387	2.53787	2.65082	2.66273	3.76492	3.74559	3.6724	4.17341	3.97511	4.21251	4.01862	4.05357	4.06453	4.74387	4.86376
gene-LOC6038286	0.462407	0.553247	0.127663	0.599856	0	0.441039	0	0.304312	0	0	0.493094	0	0.266788	0	0	0.695405	0.707432
rna-XM_038255905.1	3.91585	3.85084	3.72789	3.5265	3.23003	3.54237	3.69331	3.4363	3.31202	3.65909	3.87494	4.85852	5.10172	4.97936	4.92396	4.00461	4.14427
rna-XM_038248123.1	0	0	0	0	0	0	0	0	0	0	0	0	0	0	0	0	0
rna-XM_038248135.1	0.782152	0.739922	0.576089	0.229552	0.17419	0.495828	0.348773	0.742737	0.997986	1.29274	0.780476	0.681966	1.26175	0.555287	0.489008	0.802111	1.09575
rna-XM_038248116.1	0.0110587	0	0	0	0	0	0	0	0	0.0111993	0	0	0	0	0	0.0275979	0.0258008
rna-XM_038248113.1	0.0575884	0.180354	0.00912652	0	0	0.102428	0.0914183	0.133091	0.0437351	0.187428	0.218709	0.176453	0.152454	0.124114	0.201801	0.103451	0.154279
rna-XM_038248109.1	0	0	0	0	0	0	0	0	0	0	0	0	0	0	0	0	0
rna-XM_038248131.1	0	0	0	0	0	0	0	0	0	0	0	0	0	0	0	0	0
rna-XM_001847285.2	0	0	0	0	0	0	0	0	0	0	0.241716	3.47591	1.71405	3.02499	3.21535	0.0571821	0.136401
rna-XM_001847286.2	4.83717	4.81663	5.46998	3.66979	3.75037	4.05825	5.30261	4.99769	5.15239	4.83456	5.31752	3.3913	3.46418	3.38099	3.53245	4.41804	4.25448
rna-XM_001847287.2	3.08936	3.1036	3.15754	3.90131	3.96572	3.67639	3.90404	3.74804	4.11324	2.58237	2.69522	2.71823	2.84391	3.0826	2.65192	3.1025	2.75034
rna-XM_038249314.1	0	0	0	0	0	0	0	0	0	0	0	0.3024	0.292487	0.786275	0.807053	0	0
rna-XM_038249315.1	0	0	0	0	0	0	0	0	0	0	0	0	0	0	0	0	0
rna-XR_005276741.1	0.13668	0.0924632	0	0	0	0	0	0	0	0.138343	0.146867	0	0.805633	0	0	0.0993125	0
rna-XM_038253418.1	0	0	0	0	0	0	0	0	0	0	0	0	0	0	0	0	0
rna-XM_038250375.1	0	0	0	0	0	0	0	0	0	0	0	0	0	0	0	0	0
rna-XM_038250472.1	0	0	0	0	0	0	0	0	0	0	0	0	0	0	0	0	0
rna-XM_038250519.1	0	0	0	0	0	0	0	0	0	0	0	0	0	0	0	0	0
rna-XM_038250426.1	0.0272782	0.0182266	0.00588833	0.1849	0.151582	0.0884472	0.0300952	0	0	0.0680908	0	0.0266336	0	0	0	0.00492863	0.00537145
rna-XM_038250796.1	0	0	0	0	0	0	0	0	0	0	0	0	0	0	0	0	0
rna-XM_038250725.1	0	0	0	0	0	0	0	0	0	0	0	0	0	0	0	0	0
rna-XM_038250591.1	0	0	0	0	0	0	0	0	0	0	0	0	0	0	0	0	0
rna-XM_038250686.1	0	0	0	0	0	0	0	0	0	0	0	0	0	0	0	0	0
rna-XM_038250650.1	0	0	0	0	0	0	0	0	0	0	0	0	0	0	0	0	0
rna-XR_005276910.1	3.49595	2.41701	3.18071	0.94272	0	0	0	0.7049	0.679851	3.03326	2.82591	2.85199	2.56188	2.17444	2.37704	2.81218	2.73553
rna-XM_001843471.2	0	0	0.18244	0	0	0	0	0	0	0	0	0	0	0	0	0	0
rna-XM_038249812.1	0.263395	0.297146	0.645291	0	0	0	0	0	0	0.081284	0	0	0	0	0	0.086187	0.0319137
rna-XM_038255379.1	0	0	0	0	0	0	0	0	0	0	0	0	0	0	0	0	0
rna-XM_038255391.1	0	0	0	0	0	0	0	0	0	0	0	0	0	0	0	0	0
rna-XM_038255352.1	0	0	0	0	0	0	0	0	0	0	0	0	0	0	0	0	0
rna-XM_038255365.1	0.0057337	0.0227792	0.034062	0	0	0	0.0741943	0	0	0	0	0	0	0	0	0	0.0266967
rna-XM_038255384.1	0	0	0	0	0	0	0	0	0	0	0	0	0	0	0	0	0
rna-XM_038255360.1	0.0218297	0.00365805	0	0	0	0	0	0	0	0	0	0	0	0	0	0	0
rna-XM_038255372.1	0	0	0	0	0	0	0	0	0	0	0	0	0	0	0	0	0
rna-XR_005277411.1	0	0	0	0	0	0	0	0	0	0	0	0	0	0	0	0	0
rna-XM_038255417.1	0	0	0	0	0	0	0	0	0	0	0	0	0	0	0	0	0
rna-XM_038255404.1	0	0	0	0	0	0	0	0	0	0	0	0	0	0	0	0	0
rna-XM_038255413.1	0	0	0	0	0	0	0	0	0	0	0	0	0	0	0	0	0
rna-XR_005277417.1	0	0	0.0944046	0	0	0	0	0	0	0.110912	0	0	0	0	0	0	0
rna-XM_001843467.2	0	0	0	0	0	0	0	0	0	0	0	0	0	0	0	0	0
rna-XM_038252258.1	0.10452	0.217417	0.0251175	0	0	0	0	0	0	0.00746582	0.00530373	0	0	0	0	0.0706762	0.107582
rna-XM_038252266.1	0	0	0	0	0	0	0	0	0	0	0	0	0	0	0	0	0
rna-XM_001843466.2	0.013406	0	0	0.0833111	0.0866826	0.0439365	0	0	0	0.0135764	0.0144518	0.149722	0.27595	0.391205	0.2501	0.181291	0.130757
rna-XM_038248811.1	0.376167	1.02017	1.12678	0.68127	0.238339	0.34381	0.163018	0.867672	0	0.219784	0.553127	2.23293	2.91117	2.37553	2.04882	0.453112	0.277017
rna-XM_001843465.2	1.92597	2.73441	2.14095	0.939043	0.563404	0.727758	2.2684	2.21494	2.12702	0.577603	2.2234	3.16667	3.32367	3.3509	2.9206	1.83838	2.26099
rna-XM_001843464.2	2.88523	2.95606	2.53484	2.75995	2.77476	2.92352	2.619	2.38231	2.32942	2.51781	2.92181	2.6015	2.58543	2.60746	2.50734	3.04546	3.1553
rna-XM_038248477.1	0	0	0	0	0	0	0	0	0	0	0	0	0	0	0	0	0
rna-XM_038248470.1	0	0	0	0	0	0	0	0	0	0	0	0	0	0	0	0	0
rna-XM_038248481.1	0	0	0	0	0	0	0	0	0	0	0	0	0	0	0	0	0
rna-XM_038248486.1	0.0718872	0.0185827	0.00300507	0.011132	0.0345072	0.101014	0.118993	0.0302215	0	0.0962492	0.0916532	0.118353	0.114233	0.207855	0.0982451	0.0323564	0.0163687
rna-XM_001843462.2	0.0388558	0	0.24753	0.334277	0.346666	0	1.14136	0.161907	0.648353	0.255235	0.122098	10.7412	9.42208	11.6718	11.5644	0	0
rna-XM_001843461.2	0.318069	0.0334696	0.0846095	0.418536	0.663884	0	0	0	0	0.146735	0	4.02433	3.34337	5.07494	4.68371	0.3821	0.287301
rna-XM_001843460.2	0	0.0265719	0.0999777	0	0	0	0	0	0	0.0402114	0	6.53193	5.1604	7.37786	7.36013	0	0
rna-XM_038248498.1	0	0	0	0	0	0	0	0	0	0	0	1.20068	0.955015	2.06841	1.62624	0	0
rna-XM_001843458.2	0.0409944	0.0274344	0.0352054	0.126665	0.363767	0.466636	0.327276	0	0	0.268236	0	10.1283	9.11814	10.7126	11.0018	0.0867961	0.0321435
rna-XM_001843457.2	0	0	0	0	0.233673	0	0	0	0	0	0	4.19251	3.93208	4.50002	4.43139	0	0
rna-XM_038248520.1	0	0.0189256	0	0	0	0	0	0	0	0	0.030518	0.947767	0.922387	1.74208	1.66998	0	0
rna-XM_001843455.2	0.109917	0.144648	0	0	0	0.43257	0	0	0	0.247417	0.155529	6.67791	5.36524	7.18386	7.4204	0	0.0294567
rna-XM_001843453.2	0	0	0	0	0	0	0	0.160338	0	0.113824	0.0817144	8.6123	7.51494	9.39997	9.39908	0	0
rna-XM_001843452.2	0.197596	0.160048	0.138347	0	0.663752	0.256385	0.332695	0	0.166114	0	0.0449656	8.9614	7.7022	9.14398	9.68689	0	0.0960513
rna-XM_001843449.2	0	0	0.146714	1.21122	0.290486	0.252103	0	0.170431	0.110862	0.256533	0.208407	1.7008	1.22512	1.54763	1.47563	0.0679543	0
rna-XM_038249399.1	0	0	0.0249151	0	0.047825	0.0477644	0.238259	0	0	0.0723959	0.0918766	1.32646	0.91043	0.921387	0.745918	0.0617449	0
rna-XM_001843447.2	3.17001	3.36858	3.49343	3.82432	3.81339	3.72335	4.13086	2.90536	3.32809	1.55987	1.89311	1.22268	1.10446	1.45685	0.954107	3.32926	3.29036
rna-XM_038257099.1	2.79201	2.0074	0.805957	1.13331	1.19346	0.989721	0.706567	0.871691	0.543932	0.282718	0.405439	1.72459	0.716793	1.53864	1.45584	1.96506	2.03477
rna-XR_005277687.1	0.792349	0.729546	1.02503	2.44028	2.48853	2.57768	2.62595	2.31619	1.95985	1.35422	0.161424	1.36275	2.01067	1.63645	2.13487	1.56961	1.15707
rna-XR_005277690.1	0	0	0.21983	0	0	0	0	0	0	0	0.0963084	0	0	0	0	0.0647558	0
Or17	3.44083	3.40898	4.0783	1.09986	1.16681	1.16578	1.37089	0.712926	1.35647	0.0469277	0	0	0	0	0	0.900121	0.619079
rna-XR_005276909.1	0.785828	0.56783	0.99489	0	0	0	0	0	0	1.46466	0.39214	0	0.627582	0.525329	0.505354	0.698765	0.294431
rna-XM_038250081.1	1.78814	0.967858	0.110172	0	0	0	0	0	0	0	0.070287	0.784981	0.606598	0.881711	1.22713	0.734663	0.815549
rna-XM_038267064.1	0.377213	0.250434	0.166021	0	0	0	0.394292	0	0	0.0808578	0	0.0780118	0	0	0.0582725	0.0995425	0.0780864
rna-XM_038267065.1	0	0	0	0	0	0	0	0	0	0	0	0	0	0	0	0	0
rna-XM_038248760.1	0.0300736	0	0	0.0936486	0.143776	0	0.128358	0	0	0	0	11.9578	13.6285	11.4801	11.4685	0	0.0235613
rna-XM_038265997.1	3.32739	2.29151	0.0680405	2.76818	2.54601	3.44517	4.79478	4.13716	3.97567	0.177918	0.673992	1.20041	1.28799	1.37266	1.57282	3.33279	2.77035
rna-XM_001843442.2	0.0457169	0	0	0	0.0992114	0.0990881	0	0	0.236882	0	0	11.2453	13.6913	10.9806	10.8046	0.0110608	0
Or174	3.12239	2.9932	2.08313	0.518623	0.808214	0.411463	1.37879	0.989267	0.645961	0.0391674	0	0	0	0	0.0373639	0.722093	0.766353
rna-XM_038250082.1	0	0	0	0	0.0262493	0	0	0	0	0	0	0	0	0	0.0229511	0	0
rna-XM_038249534.1	0.224541	0.169456	0.414427	0	0	0	0	0.0290664	0	0.911656	0.306962	0.32851	0.255373	0.26141	0.0945738	0.047604	0.0568934
rna-XM_038249537.1	0	0	0	0	0	0	0	0	0	0	0	0	0	0	0	0	0
rna-XM_038249535.1	0	0.0130719	0.0278895	0	0	0	0	0	0	0.163425	0	0	0.0486309	0	0	0	0
rna-XM_038249536.1	0	0	0.0056126	0	0	0	0	0	0	0.0263389	0	0.0503506	0.0244831	0.0585046	0.0375193	0	0
rna-XM_038249532.1	0.0133746	0.00892226	0.0674931	0	0	0	0.219796	0	0	0.184943	0	0.0766264	0.0977436	0.098455	0.147842	0.00480996	0.0465073
rna-XM_038249538.1	0	0	0	0	0	0	0	0	0	0	0	0	0	0	0	0	0
rna-XM_038249533.1	0	0	0	0	0	0	0	0	0	0	0	0	0	0	0	0	0
rna-XM_038249530.1	0	0	0	0	0	0	0	0	0	0	0	0	0	0	0	0	0
rna-XM_001862895.2	0	0	0	0	0	0	0	0	0	0	0	0	0	0	0	0	0
rna-XM_038260166.1	0.177354	0.113277	0.0496788	0	0	0	0	0	0	0.0585235	0.0622354	0	0.0861482	0.0353399	0.0667602	0.0334431	0.0631367
rna-XM_038250087.1	1.67013	1.07835	0.526178	0.494402	0.648656	1.09353	1.21613	0.246313	0	0.831958	0.501135	0	0.215414	0.332965	0.319507	0.821465	0.978239
rna-XM_001862896.2	0.0962081	0.138882	0.278306	0.0619999	0.126293	0.829143	0.512453	0.831909	0.0804269	0.257679	0.062978	1.41653	1.84604	1.98923	1.81427	0.0141992	0.104964
rna-XM_038248414.1	0	0	0	0	0	0	0	0	0	0	0	0	0	0	0	0	0
rna-XM_001862897.2	4.34404	4.16066	4.94096	4.3006	4.48002	4.44232	3.93134	4.02155	4.15828	4.25781	4.498	2.18721	2.52982	2.62935	2.43148	4.45084	4.24989
rna-XM_001862899.2	5.07941	5.03015	6.46126	4.76822	5.03672	4.77985	4.24975	4.32898	4.88465	5.16177	5.47625	5.9891	6.35773	6.05085	5.97606	4.2556	4.39044
rna-XM_038249868.1	3.72435	3.4584	3.84325	4.22723	4.1126	4.09392	3.80439	3.86486	3.60062	3.05108	3.11747	3.7961	4.32256	3.83236	3.6941	3.77152	3.5012
rna-XM_038249862.1	3.71099	3.16757	3.04527	1.9874	1.97987	2.07583	2.22568	2.21378	2.10023	2.88132	3.12701	3.36506	3.29867	3.54473	3.2941	3.14616	3.19892
rna-XM_001862901.2	4.03814	4.07505	4.29322	4.96303	5.19346	4.82425	4.0345	4.19357	4.46343	4.67838	3.74497	6.95451	7.87549	6.95977	6.86319	2.91605	2.96733
rna-XM_038249866.1	0.129356	0.155235	0.215112	0.251033	0.260608	0.358925	0.714048	0.860934	0.475015	0.0369041	0.254743	0.222171	0.401541	0.271347	0.318477	0.329816	0.318049
rna-XM_001862903.2	0.63322	1.14932	0.185088	2.01831	1.89842	2.2578	2.16748	2.87247	2.3457	2.46706	1.91572	3.97431	3.86032	3.45678	3.30488	1.66471	1.71577
rna-XM_038249863.1	2.0716	3.16958	2.02557	1.42637	1.15251	1.78361	2.31339	2.40911	1.80358	2.63887	4.8665	0.74409	1.93309	0.764743	0.678807	2.08387	2.54304
rna-XM_038249865.1	0.339212	0.110295	0.360612	0.373371	0.178706	0.0619829	0.303553	0	0	0.343066	0.378665	0.271419	0.262432	0.311737	0.106721	0.0929253	0.169051
rna-XM_038249864.1	0.228625	0.317709	0.226279	0	0.336691	0.232676	0.369325	0	0.150319	0.247669	0.192126	0	0.0699885	0.111208	0.0541692	0.0667619	0.155203
rna-XM_001862905.2	2.46223	2.43697	1.43415	0.652057	0.935605	0.599514	1.14771	0.333727	0.804073	1.59048	6.15675	3.00976	3.62602	2.61285	2.5659	3.01872	2.99077
rna-XM_038248234.1	0	0.180503	0.0921523	0	0	0	1.39606	0.0935113	0.17372	0.0659383	0.115025	0.163755	0.158139	0	0.0629287	0.0315028	0.132582
rna-XM_038248232.1	2.46353	2.32647	2.55571	1.64945	1.7691	1.62383	2.34973	2.75155	3.00929	2.29086	2.90341	2.13987	1.53904	1.9793	2.18675	2.49424	3.07908
rna-XR_005276634.1	0.212841	0.397972	0.284505	0.684693	0.396535	0.275751	0.189597	0.352352	0.481796	0.902566	0.425311	1.89961	2.34141	1.50198	1.35928	0.269276	0.103743
rna-XM_038248931.1	1.01297	0.746831	0.769147	1.41521	1.12551	1.23197	1.53368	1.51932	1.53821	1.85672	0.803215	1.75918	1.04771	1.95958	2.48875	0.710363	0.798224
rna-XM_038250088.1	3.84124	4.12905	4.04002	3.19645	3.07583	3.45012	3.5204	4.06611	3.6809	4.45982	4.3145	3.51208	3.57311	3.71033	3.77727	4.284	4.45263
rna-XM_038267030.1	0.207546	0.330721	0.234879	0	0.118394	0	0	0	0	0.210012	0	0.138406	0.133619	0.304107	0.103926	0	0.138535
rna-XM_038267031.1	0.528471	0.535815	0.188643	0	0	0.387916	0	0.266155	0	0.249326	0.351861	0.125539	0.232963	0.098455	0	0.137749	0.0515835
rna-XM_038267032.1	0.454108	0.336662	0.199072	0.109055	0	0	0	0	0	0.262815	0.110747	0.254102	0	0.104077	0.0995463	0.145504	0.230823
rna-XM_038267029.1	0.385652	0.094965	1.02055	0.217374	0	0.225495	0	0.53048	0	1.43669	0.319452	1.67523	1.1695	0.827503	1.31001	0.350165	0.262581
rna-XM_038267027.1	0.116182	0.123499	0.119356	0	0	0	0	0	0	0.226344	0	1.12355	1.56397	0.818134	0.571268	0.0511415	0
rna-XM_038267028.1	0	0	0	0	0	0	0	0	0	0	0	0	0	0	0	0	0
rna-XM_001862910.2	0.528006	0.431754	0.135138	0.143036	0	0.28317	0	0.279327	0	0.0926237	0.234515	0.712905	1.0336	0.58157	0.512681	0.344799	0.140591
rna-XM_038248626.1	0	0	0	0	0	0	0	0	0	0	0	0	0	0	0	0	0
rna-XM_038248624.1	0	0	0	0	0	0	0	0	0	0	0	0	0	0	0	0	0.00625305
rna-XM_038248627.1	0	0.204047	0.166303	0	0.249897	0.130192	0	0	0	0.0809994	0.16734	3.11793	1.32315	2.92078	3.04745	0.218559	0.290269
rna-XR_005276574.1	5.33691	4.52224	2.18179	0.448903	0.0886441	0	0.507935	0.115201	0.110261	1.97868	3.33439	3.19092	2.46725	2.73977	2.77958	4.73683	4.75982
rna-XM_001867601.2	6.57096	6.0544	6.90003	6.34122	6.3827	6.21778	5.99295	5.85605	6.1777	6.59592	6.79886	6.53959	6.98513	6.71867	6.76212	6.02261	6.01601
rna-XR_005276604.1	1.89112	1.30515	0.760489	0.247948	0.475782	0.257113	0.0909102	0.469205	0.2432	0.273538	0	0.229556	0.0778029	0.123432	0.060254	0.660609	0.897796
rna-XM_038248777.1	0	0	0	0	0	0	0	0	0	0	0	0	0.117639	0	0	0	0
rna-XM_038259598.1	10.9985	11.7038	11.4937	9.76311	9.79124	9.53424	10.019	9.4697	10.5993	3.32001	7.20804	1.16306	0.69883	0.877489	0.56528	9.10849	9.2798
rna-XM_001867599.2	2.9612	3.67107	2.56416	0.77896	0.457198	0.723941	0.902342	1.07074	1.36583	1.94888	5.90356	1.27898	0.612447	0.675158	1.3941	0.71808	1.15726
rna-XM_038259643.1	0.0630482	0.0142381	0.0363606	0	0	0	0	0	0	0	0	0	0	0	0	0	0.0331994
rna-XM_038259633.1	0.188039	0.41556	0.0672611	0	0	0	0	0	0	0	0.0214979	0	0	0	0	0.0839294	0
rna-XM_038250089.1	0.985613	2.59624	0.294156	0.443689	0.58508	0	0	0.219101	0	1.33753	1.83236	2.75289	2.54187	1.81379	2.26959	0.375602	0.467891
rna-XM_038259656.1	0.729985	1.67908	1.58954	0.059271	0.232356	0.23208	0	0.0803949	0.21942	0.356315	0.136763	1.45876	0.627864	0.847275	0.908861	0.294798	0.270151
rna-XM_001867597.2	1.5754	2.37696	1.4201	2.2268	2.4014	2.4968	3.69519	2.86007	3.94649	0.805191	3.57481	6.4052	4.88093	5.4997	5.60804	2.79594	2.72567
rna-XM_001867596.2	6.39077	6.78595	5.72766	6.57393	6.43664	6.78614	6.23164	6.50182	6.50102	6.78591	7.28098	7.34578	7.52588	7.8695	7.95774	7.23624	7.48573
rna-XM_038259672.1	4.4168	5.22625	0.943152	0.205997	0	0.511779	0.438201	0.355733	0	0.176569	0.78894	0.248812	0.0847047	0.196887	0.246322	1.74946	2.04092
rna-XR_005278201.1	0.270853	0	0	0	0	0	0	0	0	0	0	0	0	0.273585	0.484192	0	0
rna-XM_038250098.1	0.275772	0.218703	0.522344	0	0.0816372	0	0	0	0	0.400534	0.250108	0	0	0	0	0.121834	0.0957308
rna-XM_038250111.1	0.168038	0.142406	0.293433	0.0244615	0.0254726	0.0254401	0	0	0	0.17702	0.15062	0.143857	0.0849279	0.0462564	0.0870938	0.0862753	0.0535073
rna-XR_005278200.1	0.183353	0.0636868	0.1205	0	0	0	0	0	0	0.141351	0.15005	0.17924	0.173124	0	0.135057	0	0.110297
rna-XM_038259683.1	0.681713	0.264439	0.601887	0.120906	0.125734	0.125579	0.165155	0.441859	0.935876	0.688632	0.643922	0	0	0.115409	0	0.577488	0.659453
rna-XR_005278202.1	0.149404	0.133434	1.14776	0.54912	0.568039	0.445107	2.7621	1.68493	0.682339	0.413066	0.304897	0.360671	0.185066	0.150975	0	0.241934	0
rna-XM_038259663.1	5.65684	6.03219	6.05138	6.22129	6.30293	6.3011	6.04999	6.13102	6.06074	5.98672	6.28082	6.17244	6.04865	6.10425	6.29827	5.94042	5.94085
rna-XM_038248789.1	2.06449	1.17074	0.322236	0.227059	0.0682219	0.111836	0.255182	0.0302276	0	0.25366	1.42477	0.180173	0.174026	0.356684	0.293432	1.90025	1.82581
rna-XM_038249572.1	0.795369	0.4	0.560786	0.886337	0.710505	0.678297	0.810165	0.981042	0.437743	0.319969	0.439738	0.321618	0.163942	0.439003	0.421849	0.466989	0.459395
rna-XM_038248566.1	1.50248	0.978926	0.0796908	0.167445	0.430788	0.349772	0.964444	0.443981	0.939713	0.152961	0.879418	0.255861	0.34499	0.434813	0.468712	1.66631	1.24122
rna-XM_038249900.1	1.97877	1.78724	2.31445	0.718875	0.822893	1.0731	1.18916	1.29276	1.3253	1.06073	1.34881	1.12972	1.36815	1.21325	1.14874	1.84715	1.84099
rna-XM_038249899.1	0.583278	0.252267	0.317148	0	0	0	0	0.409726	0	0.224291	0.023301	0.820807	1.43539	0.830702	0.972431	0.369992	0.205929
rna-XM_001851460.2	2.30484	0.825448	0.459757	0.797527	0.424097	0	0.64979	0.29176	0.279948	0.33443	0.784288	10.5621	11.0328	9.87712	9.85391	1.74245	2.00007
rna-XM_001851461.2	1.17652	0.757214	0.565667	0.123229	0.455811	0.354234	0	0.314629	0.551568	0.360246	0.164542	9.89426	10.8139	6.35533	6.0928	1.00305	1.59174
rna-XM_038266722.1	1.00568	1.77699	0.389663	1.35802	2.11861	1.5699	0.542642	1.29961	1.70307	0.938142	0.876626	8.4551	9.28384	8.21239	8.0766	1.33325	1.52542
rna-XM_038256245.1	1.35148	2.68091	2.70502	0.866648	0.452864	0.867603	2.36252	2.78423	2.60261	3.1301	2.73526	1.88719	1.73882	1.56795	1.72394	2.69386	3.40289
rna-XM_038256224.1	0	0.0968756	0.0660034	0	0	0	0	0.090593	0	0.108287	0.0825695	0.0815639	0.0398812	0.074115	0.0409145	0.174013	0.306575
rna-XR_005277558.1	1.41503	1.17728	0.572368	0.311736	0.323379	0.586759	0	0	0.558133	0.343164	0.316249	0.529772	0.513627	0.654869	0.410509	1.46762	1.80206
rna-XM_038256234.1	0.0698864	0.109049	0.776131	0	0	0	0	0	0.0367353	0.768711	0.247731	0.661204	0.382415	0.441016	0.499103	0.122985	0.0882054
rna-XM_038256241.1	0	0	0	0	0	0	0	0	0	0	0	0	0	0	0	0	0
rna-XM_038256222.1	0	0	0	0	0	0	0	0	0	0	0	0	0	0	0	0	0
rna-XM_038256228.1	0	0	0	0	0	0	0	0	0	0	0	0	0	0	0	0	0
rna-XM_038256254.1	0.0123272	0.0163985	0.0210663	0	0	0	0	0.0178426	0	0.0166213	0.0351694	0.0475469	0	0.0124632	0.011904	0.0292943	0.0287436
rna-XM_038256248.1	0.0204457	0.0379006	0.0889685	0	0.0270619	0	0	0.0869121	0	0.081094	0.0693632	0.0474513	0.0754796	0.0848937	0.0584441	0.00295031	0.0286855
rna-XM_038256208.1	0	0	0	0	0	0	0	0	0	0	0	0	0.0316381	0	0	0	0
rna-XM_001851466.2	0	0	0	0	0	0	0	0	0	0	0	0	0	0	0	0	0
rna-XM_038256215.1	0	0	0	0	0	0	0	0	0	0	0	0	0	0	0	0	0
rna-XM_038252497.1	0	0	0	0	0	0	0	0	0	0	0	0	0	0	0	0	0
rna-XM_038252492.1	0.0231428	0.0443739	0.0835124	0.0294092	0	0	0.0305899	0.0400376	0	0.0578908	0.0759557	0.0536451	0.076926	0.147839	0.110533	0.0541796	0.0536968
rna-XM_001851468.2	0.520142	0.57369	0.816089	0.0860047	0.0454346	0	0.117995	0.11628	0.0567209	0.0954358	0.0149306	0.574981	0.240632	0.196987	0.323633	0.3757	0.337906
rna-XM_038252540.1	2.99431	2.66452	3.37646	1.60291	1.61521	1.30573	1.93621	1.51407	1.98397	2.54671	2.03085	1.62403	1.9548	1.73058	1.85842	2.97661	2.57552
rna-XM_038252531.1	0	0	0	0	0	0	0	0	0	0	0	0	0	0	0	0	0
rna-XM_038252520.1	0	0	0.0372446	0.0459795	0	0	0	0	0	0.0294207	0	0.0561876	0.156823	0.0863809	0	0.010485	0
rna-XM_038252528.1	0	0	0	0	0	0	0	0	0	0	0	0	0	0	0	0	0
rna-XM_001851471.2	2.73783	2.30091	2.73687	2.01874	1.58963	1.85051	1.56444	1.36394	1.61716	2.79779	2.24647	3.14399	3.55521	3.17598	3.29695	2.54878	2.50592
rna-XM_001851472.2	0.226067	0.040189	0.101242	0.344894	0.35763	0.881955	2.68549	0.24429	1.26924	0.280671	0.543351	4.53542	4.68582	4.63965	4.53058	0.48066	0.179647
rna-XM_038266590.1	1.8434	1.16069	1.71918	1.16107	1.05183	1.05086	0.251661	0.72851	0.442194	0.764763	0.89585	3.27431	3.87162	2.62504	2.42594	1.17186	1.11335
rna-XM_038266592.1	1.10629	0.822054	1.80621	0.553045	0.187825	0.353587	0.799732	0	0.763053	0.466895	0.421242	2.37135	2.66996	2.01862	1.80299	0.58118	0.810434
rna-XM_038266591.1	1.78621	0.980594	1.92773	0.544661	0.690925	0.562854	0.540583	0.533746	0.752229	0.719087	0.594988	3.11004	2.30739	3.107	2.4982	0.892211	1.03258
rna-XM_038266589.1	3.90174	3.66321	4.35771	3.42809	3.27948	3.11641	3.38395	2.72383	3.22342	3.76077	3.9054	3.7046	3.98127	3.926	3.81152	4.10934	3.82621
rna-XM_038266587.1	0	0	0	0	0	0	0	0	0	0	0	0	0	0	0	0	0
rna-XM_038266588.1	0	0	0	0	0	0	0	0	0	0	0	0	0	0	0	0	0
rna-XM_038267079.1	0	0.0264488	0.0114036	0	0	0	0	0.0569757	0	0	0	0	0	0	0	0	0.0411745
rna-XM_038267077.1	0	0	0	0	0	0	0	0	0	0	0	0	0	0	0	0	0
rna-XM_038267078.1	0	0	0.0872822	0	0	0	0	0	0	0.0393302	0	0	0	0.0774906	0.0375193	0	0
rna-XM_038267075.1	3.28821	3.37834	3.96725	2.8863	3.1687	2.70998	3.2945	3.31754	3.23315	4.41719	4.93529	1.10435	0.852872	1.56032	1.30661	2.49252	2.71991
rna-XM_001851476.2	4.301	4.29789	4.92476	3.79508	3.62692	3.56366	4.12196	3.8869	4.20036	5.17882	5.15678	5.37173	6.07918	5.51481	5.4102	3.82171	3.95469
rna-XM_038267081.1	5.97842	5.87014	6.14421	5.98607	6.03764	6.20585	6.21612	6.24104	6.08846	6.32206	6.46763	6.20267	6.56279	6.08128	6.21272	5.76824	5.57981
rna-Trnag-gcc	0	0	0.363665	0	0	0	0	0	0	0	0	0	0	0	0	0	0
rna-XM_038249521.1	0.233984	0.123912	0.157563	0.136101	0.0487273	0.388213	0	0.536661	0.119169	0.17105	0.0318738	0.978642	0.766889	0.730969	0.879737	0.0526089	0.165359
rna-Trnam-cau	0.9826	0.282975	0.354831	0	0	0	0	0	0	0.730304	0	0	0	0	0	0.765482	1.47519
rna-Trnaw-cca	0	0	0.359194	0	0	0	0	0	0	0	0	0	0	0	0	0	0.599977
rna-Trnam-cau-2	0	0.282975	0.876965	0	0	0	0	0	0	0.730304	0	0	0	0	0	0.5525	0
rna-Trnaw-cca-2	0.730939	0	0	0	0	0	0	0	0	0.415835	0	0	1.16435	0	0	0	0
rna-XM_001851479.2	1.08387	1.47312	2.73213	2.35838	2.11196	2.14277	1.74113	2.82564	2.29853	3.26447	1.7584	3.45315	3.44949	3.67279	3.90666	1.40503	1.65701
rna-XM_038248599.1	0.718419	0.379519	1.52638	0.141092	0	0.0751121	0	0	0.181593	1.13281	0.430806	1.43347	0.839413	1.7647	1.26426	0.172841	0.280249
rna-XM_038248686.1	0	0	0	0	0	0	0	0	0	0	0	0	0	0	0	0	0
rna-XM_038248776.1	1.40486	1.78387	2.07069	0.659962	0.730451	1.0107	0.991079	0.554196	0.695642	2.33651	1.62327	1.47424	1.40689	1.36874	1.47249	1.72429	1.92463
rna-XM_038248629.1	0	0	0	0	0	0	0	0	0	0	0	0	0	0	0	0	0
rna-XM_038248729.1	5.27293	4.78184	5.05508	3.59658	3.8585	3.95252	4.33146	3.54996	3.61541	3.87486	4.03583	2.87024	2.68742	3.15767	2.81267	4.62208	4.30467
rna-XM_001851484.2	0.744533	0.325458	0.52747	0.147338	0.116372	0.15298	0	0.330122	0.144421	0.387169	0.184689	5.979	6.48103	4.63025	4.55603	0.604738	0.696324
rna-XM_001851485.2	8.07942	8.55722	8.63451	8.28004	8.35726	8.42339	8.64955	8.47219	8.69578	7.87997	8.74099	8.37895	9.0346	7.92634	7.7757	8.01564	8.02511
rna-XM_038250220.1	0.210373	0.131724	0.17722	0.0605207	0.103505	0	0.187381	0.0278812	0	0.143367	0.0747887	0.0976832	0.0241484	0.057714	0.0551629	0.124413	0.153411
rna-XM_001851486.2	0	0	0	0	0	0	0	0	0	0	0	0	0	0	0	0	0
rna-XM_038257212.1	0.020831	0.0413293	0.0701959	0.187661	0.0679635	0	0.0898307	0	0	0.234811	0.150283	0.226955	0.629762	0.693857	0.549321	0	0.14054
rna-XM_038257207.1	0.63056	0.554152	0.575541	1.09642	0.808127	0.706247	0.211538	0.950986	1.09715	0.90223	1.33871	3.47209	3.10077	3.4752	3.35278	0.460497	0.578889
rna-XM_001851487.2	0	0	0	0	0	0	0	0	0	0	0	0	0	0	0	0	0
rna-XM_038257226.1	0	0	0	0	0	0	0	0	0	0	0	0.0690333	0.191204	0.156043	0.327136	0	0
rna-XM_038257232.1	0	0	0	0	0	0	0	0	0	0	0	0	0	0.0522314	0	0	0
rna-XM_038257237.1	0	0	0	0	0	0	0	0	0	0	0	0	0	0	0	0	0
rna-XM_038257242.1	0	0	0	0	0	0	0	0	0	0	0	0	0	0	0	0	0
rna-XM_038249130.1	3.95707	3.66558	3.85301	2.59399	2.63091	2.57859	2.84898	2.83005	2.92165	3.89871	3.53431	4.17666	4.2651	4.36037	4.16426	3.85687	3.72705
rna-XM_038266674.1	0	0	0	0	0	0	0	0	0	0	0	0	0	0	0	0	0
rna-XM_038266680.1	0	0	0	0	0	0	0	0	0	0	0	0	0	0	0	0	0
rna-XM_038266695.1	0	0	0	0	0	0	0	0	0	0	0	0	0	0	0	0	0
rna-XM_038266729.1	0	0	0	0	0	0	0	0	0	0	0	0	0	0	0	0	0
rna-XM_038266738.1	0	0	0	0	0	0	0	0	0	0	0	0	0	0	0.0766338	0	0
rna-XM_038266686.1	0	0	0	0	0	0	0	0	0	0	0	0	0	0	0	0	0
rna-XM_038266704.1	0	0	0	0	0	0	0	0	0	0	0	0	0	0	0	0	0
rna-XM_038266714.1	0	0	0	0	0	0	0	0	0	0	0	0	0	0	0	0	0
rna-XM_038266720.1	0	0	0	0	0	0	0	0	0	0	0	0	0	0	0	0	0
rna-XM_038266724.1	0	0	0	0	0	0	0	0	0	0	0	0	0	0	0	0	0
rna-XM_038266744.1	0	0	0	0	0	0	0	0	0	0	0	0.103006	0	0	0	0	0
rna-XM_038266750.1	0	0	0	0	0	0	0	0	0	0.789839	0	2.15262	2.6703	1.97247	2.03819	0	0
rna-XM_001851490.2	4.21262	3.90717	4.46682	4.15198	4.34415	3.94515	3.74108	3.88629	4.15783	4.07564	4.3792	5.92562	6.46086	5.27931	5.38085	3.37959	3.26495
rna-XM_038248315.1	0	0.00466436	0	0	0	0	0	0	0	0	0	0	0	0	0	0.0100252	0.00547242
rna-XM_038248312.1	0	0.0208748	0.00540099	0	0	0.0412308	0.0276235	0.0272094	0	0	0.00679254	0.162999	0.0695731	0.0746378	0.0886581	0.00452059	0.048527
rna-XM_038248313.1	0	0	0	0	0	0	0	0	0	0	0	0	0	0	0	0	0
rna-XM_038248314.1	0.140389	0.0595508	0.0473554	0	0	0	0	0	0	0.00709345	0.0225382	0.0799868	0.0519001	0	0	0.0926302	0.0696413
rna-XM_001864479.2	4.21079	4.52617	4.29369	4.04101	3.94186	4.25017	4.52981	4.40288	4.27257	3.90186	3.90908	2.96729	3.26279	3.27328	3.156	5.43082	5.342
rna-XM_001864480.2	2.8084	2.82351	3.44069	2.64219	2.47632	2.82897	2.35771	2.55653	2.4035	3.53237	3.46417	5.74729	6.01969	5.32422	5.31292	2.84055	3.1931
rna-XM_001864481.2	5.81544	5.79049	5.59828	6.2305	6.51567	6.24343	6.03999	6.35267	6.03576	5.812	6.08437	6.18181	6.2148	6.14812	5.89603	5.84422	5.63712
rna-XM_001864482.2	5.73051	5.65649	5.49608	5.86213	5.83369	5.84863	5.55059	5.62001	5.58025	5.66144	5.76832	6.27395	5.95037	6.12164	6.06398	5.70545	5.73071
rna-XM_001864483.2	0	0	0	0	0	0	0	0	0	0	0	0	0	0	0	0	0
rna-XM_038255968.1	0	0	0	0	0	0	0	0	0	0	0	0	0	0	0	0	0
rna-XM_001864484.2	5.10714	4.68138	4.68409	4.92572	4.96518	4.77078	4.61175	4.00558	4.39587	5.13646	4.98366	6.39696	6.24877	6.17809	6.10973	4.78133	4.63733
rna-XM_001864486.2	0	0	0	0	0	0	0	0	0	0	0	0	0	0	0	0	0
rna-XM_038248812.1	0	0	0	0	0	0	0	0	0	0	0	0	0.0541907	0.167881	0.12219	0	0
rna-XM_038250749.1	2.44459	2.38951	1.37599	0	0	0	0	0	0	0.629801	3.01053	0	0	0.125748	0.231359	1.11285	1.28195
rna-XM_038248368.1	0.723209	0.519556	0.211476	0	0	0.112837	0	0	0	0.246778	1.12341	0.0675687	0.0651764	0.0527618	0.0504257	0.255493	0.0676335
rna-XM_038248369.1	0	0	0	0	0	0	0	0	0	0	0	0	0	0	0	0	0
rna-XM_038260261.1	3.68193	3.602	4.70642	0.720676	0.934489	1.14626	1.20385	1.19145	1.55862	3.58448	0.991029	1.47919	0.467727	1.44808	1.57279	1.88467	2.33134
rna-XM_038260273.1	0	0	0	0	0	0	0	0	0	0	0	0	0	0	0	0	0
rna-XM_038260266.1	0	0	0	0	0	0	0	0	0	0	0	0	0	0	0	0	0
rna-XM_001864487.2	3.31615	3.30361	3.64603	4.10388	4.0106	3.68465	2.83506	2.8335	3.30217	3.58213	3.71256	3.45026	3.82559	3.35017	3.19535	3.50153	3.5696
rna-XM_001864488.2	7.89298	7.62061	8.51186	8.04112	8.12401	8.47885	8.05465	8.34316	8.11488	6.68464	7.41463	6.67282	8.46539	6.61772	6.62085	7.15958	7.11556
rna-XM_038256974.1	4.33901	5.38689	6.26863	5.9894	5.84416	6.59004	6.19809	7.25165	6.77727	4.53969	5.80438	6.0721	7.73761	5.9163	6.06773	4.21374	5.02376
rna-XM_038256928.1	2.05317	1.59771	1.6791	2.70292	2.80542	2.66491	0.963374	1.17818	1.56873	1.19897	1.08722	1.55143	1.45405	1.28387	1.20663	0.66537	1.02412
rna-XM_001864489.2	0.0207553	0.0411801	0.0527741	0.299453	0.935933	0.0676353	0	0.0881981	0.311429	0.0417349	0	3.90994	4.38568	3.65072	3.93666	0.073077	0
rna-XM_001864490.2	0.206087	0.452284	0.200571	1.22424	1.23762	2.47966	1.60167	0.486282	1.23983	0.332499	0.436446	3.30941	3.59172	4.22251	3.92351	0.757093	1.40949
rna-XM_001864491.2	1.03429	0.812041	1.09698	1.09442	1.34539	1.28192	0.51559	1.5496	1.57351	1.5051	1.35694	3.11043	3.59217	3.18513	3.62409	0.716463	0.615525
Or198	2.06634	1.86256	3.01825	1.80774	1.80861	1.55515	2.89985	2.22817	2.9004	0.339339	0.645906	0.310985	0	0.128868	0	0.82633	0.946388
rna-XM_038256985.1	0	0	0.0333464	0	0	0	0	0	0	0.0776022	0	0.0748679	0.0722235	0.114708	0.109731	0	0
rna-XM_038256981.1	0	0	0	0	0	0	0	0	0	0	0	0	0	0	0	0	0
rna-XR_005277672.1	0.814743	0.814189	0.599293	0.681786	0.505427	0.394243	0	0.755244	0.60959	1.48211	0.494921	0.45464	0	0.468527	0.350279	0.446639	0.374782
rna-XM_038266951.1	5.23747	5.35469	5.29937	4.35187	4.41961	4.6889	4.31306	4.57393	4.80852	5.25082	6.20554	6.05484	5.97365	6.6639	6.75259	4.52997	4.92486
rna-XM_038248873.1	5.81567	5.67217	5.71998	6.14382	6.27541	6.22699	6.01628	5.84901	6.11123	5.87196	5.86071	7.29022	7.12277	7.27719	7.00372	5.76441	5.55574
Or25	1.36997	1.77721	3.20956	1.3655	1.0819	0.837811	2.56072	2.20771	2.46692	0.0286554	0	0	0	0	0	0.90034	0.610176
rna-XM_001870330.2	1.64911	1.77405	2.13138	1.88013	2.53852	2.14049	1.96095	2.41737	2.86547	3.66348	2.16384	3.89556	3.82224	3.97366	4.09045	1.00466	1.36316
rna-XM_038249411.1	1.89846	3.87017	2.53741	4.70001	4.9217	4.44924	4.17031	4.48593	4.73351	4.59625	5.22377	4.00865	4.84681	4.5032	4.56021	2.79021	3.26237
rna-XM_038267095.1	0.116162	0.0397342	0.30282	0.415433	0.701065	0.760718	1.01333	0.629638	0.68701	0.783921	0.294021	1.82264	2.16056	1.79897	2.13757	0	0
rna-XM_038267082.1	1.41229	0.990187	0.471945	1.47643	1.57372	1.81253	3.38048	3.2338	2.64507	1.4721	0.325613	0.709007	1.06175	0.630241	1.03301	1.17398	1.12823
rna-XM_001845574.2	2.00337	1.82827	0.525702	4.68456	4.28025	4.29939	4.3882	4.66249	4.64521	3.0454	1.52646	4.37121	4.64761	4.51315	4.6479	2.38691	2.48141
rna-XM_038248497.1	3.76323	4.45221	3.54435	4.54162	5.08703	4.46994	4.94621	4.85845	5.09715	5.63448	5.37679	1.35103	1.7778	1.83199	1.86262	4.09343	4.70945
rna-XM_038250251.1	3.87674	4.27623	3.62443	5.83115	5.98215	5.82677	5.26031	5.79661	5.73532	5.49482	5.44094	5.02265	4.95952	5.67135	5.85618	3.42706	3.93526
rna-XM_038256272.1	0.555261	1.31841	0.740326	2.2689	2.38114	2.19238	2.99802	3.53477	3.18499	2.86168	3.31919	2.43634	2.49709	2.57466	2.97253	0.687913	1.01386
rna-XM_001845570.2	0.852064	1.67259	0.320081	2.32155	1.87584	1.43653	1.6803	1.92677	1.4891	1.8775	4.58748	2.46641	2.59198	2.68285	2.74201	1.14563	1.75114
rna-XM_038248614.1	0	0	0	0	0	0	0	0	0	0	0	6.87343	8.6504	6.8421	7.23674	0	0
rna-XR_005276579.1	0.33195	0	0	0	0	0	0	0	0	0	0.152635	7.57371	8.95128	7.26259	7.69926	0	0.112224
rna-XM_038248141.1	0.510467	0.966653	1.05102	0.100852	0.104907	0	0.264137	0.514739	0.588972	1.41882	1.24196	4.53968	4.19053	3.87815	3.83415	0.757369	1.48309
rna-XM_038250308.1	0.463083	0.609003	0.899192	0.379909	0.702785	0	0	0.349859	0.177736	1.52839	1.17535	4.83101	4.29534	4.01894	3.74683	0.667287	0.953731
rna-XR_005276473.1	0	0	0	0	0	0	0	0	0	0	0	0.656254	0.353396	0	0	0	0
rna-XM_038250338.1	0.0434371	0	0.0373076	0	0	0.934488	0	0	0	0	0	0	0	0.127916	0	0	0
rna-XM_038250346.1	0.904375	0.967042	0.103951	0.127654	0.045617	0.253988	0.0604439	0	0.111733	0.185656	0.183694	0.295038	0.149715	0.0417751	0.0399189	1.81331	1.5844
rna-XM_001845563.2	0.291981	0.291746	1.91214	1.65196	0.550891	2.97691	0.900758	3.05648	0.764976	2.20368	0	6.56891	6.52456	7.18575	6.91938	0.0845068	0.205929
rna-XM_001845562.2	0	0.0286394	0.107548	0	0	0	0	0	0	0.0433242	0	0.304588	0.539142	0.712929	0.763432	0	0
rna-XR_005276618.1	2.39958	1.21568	2.75694	1.29797	1.59752	0.590629	1.42583	1.41206	0.397737	2.99289	2.01688	2.67066	3.26625	2.99079	2.89041	1.24435	0.503715
rna-XM_038263340.1	4.26839	4.15217	3.87075	2.985	2.94572	3.55122	4.74733	4.2777	4.16352	3.87894	4.10893	2.55818	2.28597	2.83425	2.73907	4.45458	4.59223
rna-XM_001845557.2	9.39907	9.941	9.29419	10.334	10.5649	10.3595	10.9328	11.2693	11.2189	9.89121	10.7881	9.81564	10.2621	9.75904	9.4891	10.2446	10.0736
rna-XM_038266574.1	0	0	0	0	0	0	0	0	0	0	0	0	0	0	0	0	0
rna-XM_038266577.1	0	0	0	0	0	0	0	0	0	0	0	0	0	0	0	0	0
rna-XM_038266585.1	0.446551	0.11176	0.142271	0	0.311084	0	0	0	0	0	0	0.249587	0	0	0.189171	0	0.0795872
rna-XM_038266548.1	0.509498	0.219267	0.515019	0.134977	0.14034	0.106382	0.308161	0.138173	0.132294	0.266375	0.301626	0.202068	0.0412155	0.128868	0.0934514	0.0775525	0.282987
rna-XM_038266529.1	0	0	0	0	0	0	0	0	0	0	0	0	0	0	0	0	0
rna-XM_038266535.1	0	0	0	0	0	0	0	0	0	0	0	0	0	0	0	0	0
rna-XM_038266540.1	0.453515	0.261732	0.646892	0.322181	0.0371225	0.108485	0	0.269208	0.134885	0.152418	0.277244	0.0859309	0	0.067193	0.0324735	0.1394	0.135262
rna-XM_038266521.1	1.14086	1.14194	1.76382	0.176971	0.183899	0.406928	0.483732	0.4775	0.720262	0.483913	1.09792	0.0895259	0.0863791	0.0354363	0	0.491247	0.725654
rna-XM_038266562.1	0.370405	0.529186	0.752066	0.326736	0.28764	0.338487	0.371696	0.15804	0	0.182376	0.246747	0.333147	0	0.164881	0.157844	0.60861	0.762846
rna-XM_038266567.1	3.36819	3.10243	3.70662	4.33635	4.45141	4.42218	3.78354	3.59573	3.80597	3.74801	3.91935	4.6769	4.86466	4.34217	4.28236	3.36716	3.20751
rna-XM_038266555.1	0.147341	0.0754852	1.09012	0.378018	0	0.486133	0.161883	0.303225	0.152822	2.58721	0.646426	3.46941	3.5942	3.12864	3.49047	0.265935	0.116434
rna-XM_001845552.2	6.44824	6.10343	5.43113	6.1627	6.32194	6.09083	5.47633	5.45882	5.11206	6.01146	6.41319	7.34424	7.23615	7.15991	6.88921	6.28417	6.13494
rna-XM_001845551.2	6.63655	6.05033	6.27892	5.9272	5.98046	5.99197	5.75816	5.54849	5.39805	6.00672	5.91115	6.57283	6.13289	6.54571	6.42635	6.03346	6.0158
rna-XR_005279054.1	5.3855	4.74515	5.61474	3.80641	3.38505	3.99255	4.07154	3.92926	3.46994	5.12903	4.84234	4.41212	3.67053	4.52044	4.52135	4.32928	4.29684
rna-XR_005276595.1	0	0.471845	0.0776704	0	0	0	0	0	0	0.25832	0	0	0	0	0	0	0
rna-XR_005276632.1	0.374449	0.0401184	0.195516	0	0	0	0	0.243889	0	0.228359	0.0644053	0.220702	0	0	0	0.241423	0.338841
rna-XM_038249697.1	0	0	0.0367474	0.740597	0	0.262327	0	0	0	0.0218247	0	0.666907	0.647439	0.865314	0.763432	0.0308115	0.016874
rna-XM_038248693.1	3.33491	3.26648	3.80024	2.73263	2.90282	2.89021	3.19175	3.40321	3.45577	4.13032	3.87614	3.22704	3.33519	3.81742	3.50131	3.09302	3.12355
rna-XM_038249915.1	7.34914	7.32093	7.5747	5.51452	5.46973	5.31566	5.46859	5.73114	5.98127	6.825	7.62999	4.83454	4.66629	4.92255	4.81346	5.89293	6.12529
rna-XM_001845546.2	2.8405	2.92427	3.22711	3.07867	3.15536	2.91076	2.54	2.90472	2.71596	3.18902	3.28332	4.25932	4.17293	4.26556	4.02352	2.93256	3.00552
rna-XM_038258507.1	0	0	0	0	0	0	0	0	0	0	0	0	0	0	0	0	0
rna-XM_038258498.1	0	0	0	0	0	0	0	0	0	0	0	0	0	0	0	0	0
rna-XM_038258511.1	0	0	0	0	0	0	0	0	0	0	0	0	0	0	0	0	0
rna-XM_038258503.1	0	0	0	0	0	0	0	0	0	0	0	0	0	0	0	0	0
rna-XM_038251746.1	0	0	0	0	0	0	0	0	0	0	0	0	0	0	0	0	0
rna-XM_038251733.1	0.0243321	0.0999696	0.513598	0.0511664	0.0791719	0.104496	0.0356869	0.102991	0.277516	0.654615	0.0434429	1.70399	1.31818	1.32961	1.57875	0.0461792	0.104794
rna-XM_038251738.1	0	0	0	0	0	0	0	0	0	0	0	0	0	0	0	0	0
rna-XM_038251752.1	0.160024	0.310821	0.43909	0.0806019	0.0425428	0.0837622	0.162959	0.517861	0.247982	0.242175	0.121119	0.190213	0.183746	0.379703	0.530404	0.459769	0.326454
rna-XR_005277048.1	0	0	0	0	0	0	0	0	0	0	0	0	0	0	0	0.0450467	0
rna-XR_005277049.1	0	0	0	0	0	0	0	0	0	0	0	0	0	0	0	0	0
rna-XR_005277040.1	0	0	0	0	0	0	0	0	0	0	0	0	0	0	0	0	0
rna-XR_005277041.1	0	0	0	0	0	0	0	0	0	0	0	0	0	0	0	0	0
rna-XM_038250494.1	0.119507	0.0409095	0	0	0	0	0	0	0	0	0.12847	0	0	0	0	0	0
rna-XR_005277044.1	0	0	0	0	0	0	0	0	0	0	0	0	0	0	0	0	0
rna-XR_005277046.1	0.641674	0.103825	0	0	0	0	0.580021	0	0	0	0	0	0	0	0	0.214967	0.232834
rna-XR_005277045.1	0	0	0.0557113	0	0	0	0	0	0	0	0	0	0	0	0	0.0467614	0
rna-XR_005277038.1	0.285571	0.196354	0	0	0	0	0	0	0	0	0	0	0	0	0	0.350165	0.279628
rna-XR_005277042.1	0	0	0	0	0	0	0	0	0	0	0	0	0	0	0	0	0
rna-XR_005277050.1	0.377412	0.227384	0	0	0	0	0	0	0	0	0	0	0	0	0	0	0
rna-XR_005277052.1	0	0	0	0	0	0	0	0	0	0	0	0	0	0	0	0	0
rna-XM_001845543.2	0.413473	1.41272	0.628669	2.57174	2.75871	2.35994	1.03954	1.89318	1.95217	1.0721	0	0.697796	0.53568	0.945725	0.791286	1.56617	1.88678
rna-XM_038249796.1	0.711856	0.258345	0.27534	0.209431	0.406529	0.217277	0.283046	0	0.493595	0.200491	0	0	0	0	0	0.317684	0.546252
rna-XM_038248768.1	0.0950028	0.221864	0.0550455	0.0258223	0	0.0268548	0	0.199205	0	0.186339	0.0856555	1.79012	1.63842	1.73237	1.81304	0.310339	0.409377
rna-XM_038248767.1	1.47307	2.65256	2.67218	1.59492	1.40419	1.70262	1.91015	2.83265	2.42841	3.75193	3.99477	2.6499	2.70242	2.74036	2.82952	2.47004	3.33262
rna-Trnal-caa	0	0	0.316425	0	0	0	0	0	0	0	0	1.08221	0	0	0	0	0.921966
rna-Trnak-uuu	0	0	0.354831	0	0	0	0	0	0	0	0	0	0	0	0	0	0
rna-Trnak-uuu-2	0	0	0.876965	0	0	0	0	0	0	0.730304	0.766971	0	0	0	0.957821	1.26296	0.326899
rna-Trnal-caa-2	1.10069	0	0.57578	0	0	0	0	0	0	0	0	0	0	0	0	0.269276	0
rna-Trnak-uuu-3	0	0	0	0	0	1.05495	0	0	0	0.410878	0	0	0	0	0	0.302538	0
rna-Trnal-caa-3	1.10069	0	0.795538	0	0	0	0	0	1.13056	0.659552	0	0	0	0.901447	0	0.864581	0
rna-XM_038248775.1	0	0	0	0	0	0	0	0	0	0	0	0	0	0	0	0	0
rna-XM_038248774.1	0	0	0	0	0	0	0	0	0	0	0	0	0	0	0	0	0
rna-XM_001845540.2	4.22697	4.33676	3.20647	4.05335	3.9266	4.42524	5.13706	4.37966	4.29471	2.34356	2.97127	2.16037	1.67052	1.68217	1.71736	4.80139	4.68325
rna-XM_038248769.1	4.62695	4.46562	4.12909	3.73299	3.66473	3.71267	3.36192	2.81741	3.15013	3.88343	3.80222	4.20578	4.13972	4.23317	4.04029	4.55624	4.43523
rna-XM_038248772.1	0	0	0	0	0	0	0	0	0	0	0	0.141857	0	0.111387	0.106549	0	0
rna-XM_038248770.1	0	0	0	0	0	0	0	0	0	0	0	0	0	0	0	0	0
rna-XM_038248771.1	0.0168385	0.10862	0.276554	0	0.055108	0	0	0	0.197113	0.115338	0.0181503	0.35054	0.654744	0.2364	0.38521	0.245155	0.126668
rna-XM_038248773.1	0	0	0	0	0	0	0	0	0	0	0	0	0	0	0	0	0
rna-XM_038248527.1	0	0.0689814	0.1913	0	0	0	0	0	0	0.2909	0	0.100002	0.0964996	0.152528	0.615846	0.382056	0.517098
rna-XM_038248526.1	2.66877	2.55721	2.36039	3.55703	3.56141	3.33365	3.02799	2.99475	2.8513	2.07981	2.24606	2.27004	2.5084	2.44047	2.18849	2.67822	2.4799
rna-XM_001845535.2	4.68113	4.84083	5.65934	4.7835	4.89194	4.47443	5.17339	5.19307	4.81418	5.29681	4.70145	4.59595	4.871	4.45887	4.42635	5.04092	4.6137
rna-XM_001845533.2	5.1032	4.91368	5.35385	4.31338	4.34327	4.35789	3.85493	3.57196	3.4971	5.13906	4.95355	5.15702	5.30293	5.17337	5.09684	4.9852	4.78321
rna-XM_038248205.1	3.31487	3.14453	3.17225	3.29457	3.24234	3.45801	2.85183	2.54532	2.69003	3.19633	3.00394	3.44641	3.96625	3.81787	3.65897	3.63343	3.67446
rna-XM_038258117.1	0.156723	0.179492	0.165169	0	0	0	0	0	0	0.153602	0.184119	0.181953	0.138502	0.0970902	0.151594	0.106759	0.159126
rna-XM_038258110.1	0	0	0	0	0	0	0	0	0	0	0	0	0	0	0	0	0
rna-XM_038258121.1	0	0	0	0	0	0	0	0	0	0	0	0	0	0	0	0	0
rna-XM_038258131.1	0	0	0	0	0	0	0	0	0	0	0	0	0	0	0	0	0
rna-XM_038258136.1	0	0	0	0	0	0	0	0	0	0	0	0	0	0	0	0	0
rna-XM_038258141.1	0	0	0	0	0	0	0	0	0	0	0	0	0	0	0	0	0
rna-XM_038258150.1	0	0	0	0	0	0	0	0	0	0	0	0	0	0	0	0	0
rna-XM_038258182.1	0	0.00614095	0.00395387	0	0	0	0.0794014	0.0396462	0.0190763	0.00932701	0	0.017926	0.0172807	0	0.0133194	0	0.0179435
rna-XM_038258125.1	0	0	0	0	0	0	0	0	0	0	0	0	0	0	0	0	0
rna-XM_038258157.1	0	0	0	0	0	0	0	0	0	0	0	0	0	0	0	0	0
rna-XM_038258163.1	0	0	0	0	0	0	0	0	0	0	0	0	0	0	0	0	0
rna-XM_038258168.1	0	0	0	0	0	0	0	0	0	0	0	0	0	0	0	0	0
rna-XM_038258175.1	0	0	0	0	0	0	0	0	0	0	0	0	0	0	0	0	0
rna-XM_038258194.1	2.247	1.95595	3.0552	3.71296	4.14023	3.70369	3.77948	4.46377	3.84988	3.94127	2.10256	6.42384	5.2183	6.57886	6.88732	1.08145	1.20586
Or165	1.64122	1.94919	1.21585	0.48891	0.384717	0.425848	0.43952	0.537031	0.416995	0.0167315	0	0	0	0	0	0.270824	0.69709
Or200	0.886129	1.25807	0.615347	0	0	0	0	0.782439	0.679851	0	0	0	0	0	0	0.358267	0.112177
rna-XM_001842781.2	3.59674	3.66245	3.09208	4.18374	4.12025	3.9714	4.03068	4.30725	3.65781	2.93269	3.5695	2.99037	3.18218	3.07934	3.09179	3.93907	3.58415
rna-XM_038266713.1	4.46703	4.50024	4.57809	4.41325	4.50354	4.47343	4.17546	4.06026	4.07865	4.18289	4.64043	3.96535	4.42277	4.38758	4.28066	4.38827	4.422
rna-XM_038249209.1	2.8699	3.04183	3.19224	1.56372	1.28476	1.82871	2.81326	3.13747	3.07579	3.69716	3.91061	3.12886	3.30295	3.33906	3.35114	2.86402	3.36101
rna-XR_005276704.1	1.09791	1.04508	2.24449	0.125355	0	0	0	0	0	1.50996	1.01052	0.152281	0	0	0	1.29378	1.26548
rna-XM_038250645.1	0	0	0	0.147587	0	0	0	0	0	0	0.101607	0	0	0	0	0.0345846	0
rna-XM_038249211.1	0	0	0.0478181	0	0	0	0	0	0	0	0	0	0	0	0	0	0
rna-XM_038249210.1	0	0	0	0	0	0	0	0	0	0	0	0	0	0	0	0	0
Or187	1.27139	1.66626	0.550591	0	0	0	0	0	0	0	0	0	0	0	0.0437557	0.409068	0.591603
rna-XM_001847325.2	2.92219	3.0847	3.09492	2.70794	2.59059	2.62795	2.10115	2.1206	2.48362	2.63645	2.64035	2.97884	2.58473	2.78127	2.77855	3.42733	3.51506
rna-XR_005276613.1	2.40562	1.62097	1.19501	0	0	0	0	0	0.53278	0.149048	0.856973	0	0	0	0	2.38921	2.71023
rna-XM_001847326.2	3.64248	3.33047	2.98182	3.14036	3.29784	3.32484	2.80361	2.54979	2.58746	2.81627	3.2067	4.43862	4.20726	4.28252	4.25251	3.61947	3.44149
rna-XM_038258561.1	0.382405	0.12227	0.8583	0	0.130103	0.210494	0	0	0	0.299292	0.0859279	0.41501	0.192538	0.458386	0.497843	0.267902	0.208762
rna-XR_005278070.1	1.30722	0.506856	0.549077	0.0817805	0.0431732	0	0	0	0	0.152266	0.236084	0.280456	0.186338	0.256376	0.213108	0.558683	0.730041
rna-XM_038258562.1	0	0	0	0	0	0	0	0	0	0	0	0	0	0	0	0	0
rna-XR_005278071.1	0.126856	0.017557	0.21107	0	0	0	0	0	0	0.0266116	0	0.654621	0.272057	0.416349	0.0748419	0.12734	0.0806257
rna-XM_001847328.2	4.68212	4.79697	4.79059	5.62915	6.03521	5.65744	5.53765	5.63734	5.72705	4.5696	5.11127	3.66263	3.36435	3.49714	3.59806	5.09331	4.82712
rna-XM_001847329.2	5.67538	5.71141	5.24319	5.42147	5.63767	5.56028	5.61638	5.43062	5.51853	5.41449	5.73823	6.07999	6.07029	5.86442	5.87086	5.78817	5.57627
rna-XM_001847330.2	5.76385	5.28216	5.11427	5.90272	6.26614	5.93705	5.45464	5.26593	5.54992	5.05517	4.9978	5.90168	5.91242	5.76441	5.53834	5.26999	4.9225
rna-XM_038248079.1	5.21131	5.51669	6.24779	4.74654	4.83911	4.91023	5.03866	5.93189	5.89868	5.92236	7.3373	5.8294	6.07182	6.07867	6.20782	3.73919	4.01239
rna-XM_001847332.2	0.0603458	0.0271085	0	0.931055	0.60356	0.305463	0.249375	0	0	0.5474	0	0.0780574	0.0753033	0.119526	0	0.0857857	0.078132
rna-XM_001847333.2	0.345773	1.8235	0.496382	0	0	0	0	0	0	0.030123	0.124151	0	0.108892	0.171699	0.240052	1.20151	0.694952
rna-XM_001847334.2	0	0.0906268	0	0	0	0.280885	0	0	0	0.0918268	0.0975806	0	0	0	0	0	0.326099
rna-XM_038257138.1	0.070389	0.0703279	0.0898765	0.0563033	0	0	0.412839	0	0	0.368678	0.112206	0.0687494	0	0	0	0.123853	0.147282
rna-XM_038257147.1	0	0	0	0	0	0	0	0	0	0	0	0	0	0	0	0	0
rna-XM_001847335.2	0	0.324117	0.203211	0	0	0.273551	0.222877	0.150153	0.0736847	1.31831	0.251351	0	0	0	0.0517403	0.406481	0.596847
rna-XM_038257158.1	0	0	0	0	0	0	0	0	0	0	0	0	0	0	0	0	0
rna-XM_038257177.1	2.24409	2.13191	2.12225	5.33482	4.93099	5.72804	5.91155	6.99944	6.93971	4.58603	5.30361	2.90414	1.95792	2.38261	3.4463	1.8202	1.76959
rna-XM_001847338.2	0.306813	0.506815	0.345735	0.505036	0.335691	0.231961	0.158739	0.938406	0.989174	1.00958	0.51189	1.22436	1.47693	1.50432	1.33648	0.338398	0.270014
rna-XM_038259188.1	4.60724	4.82871	4.73787	3.32557	3.16109	3.33716	3.3712	3.53241	3.26754	4.34498	4.3188	3.74465	3.50679	3.89816	3.84287	4.96264	5.11914
rna-XM_001847340.2	3.57982	3.70533	4.14004	4.07131	3.94591	4.36926	4.11545	3.98133	4.21826	4.20892	4.11014	3.13718	2.9263	3.21227	3.02039	3.79999	3.84974
rna-XM_038266258.1	3.34811	3.45348	3.1392	3.84713	3.87943	3.76887	3.2456	3.38601	3.47017	3.39998	3.82618	3.60495	3.64405	3.66615	3.59047	3.67281	3.69926
rna-XM_001847342.2	4.5459	4.29992	3.91309	3.70197	3.52388	3.40024	3.31544	3.1252	3.12933	4.14525	4.41048	5.05986	4.70677	4.78275	4.73273	4.57638	4.59644
rna-XM_038248362.1	4.16886	4.10809	4.02979	3.26104	3.14917	3.25111	3.12675	3.1431	3.0791	3.66184	3.83956	3.44394	3.27987	3.47164	3.50892	4.15571	4.23163
rna-XM_001847344.2	3.19326	2.88597	2.8549	2.78973	2.453	2.75675	2.58269	2.16837	2.50999	2.71133	2.50513	3.17995	3.65231	3.43101	3.35294	2.70349	2.78704
rna-XM_001847345.2	3.9757	3.4519	3.27738	5.70312	5.98101	5.94999	5.40766	6.10195	5.76317	0.13045	1.41742	3.23138	3.69553	3.43638	3.64161	4.05234	2.68607
rna-XM_001847346.2	3.84654	3.05951	2.41735	4.40591	4.59228	4.76401	4.00811	4.72669	5.01337	1.46736	4.12844	3.22463	3.31035	2.87655	3.62158	3.43951	3.4048
rna-XR_005276465.1	2.51769	1.88044	1.21743	0	0.255243	0.367294	0.174899	0.326388	0	0.642873	0.935429	0.29613	0	0.437227	0	1.72316	2.12189
rna-XM_038249074.1	0	0	0	0	0	0	0	0	0	0	0	0	0	0	0	0	0
rna-XM_038249072.1	1.42834	1.40682	2.49497	0.0791398	0.121823	0.0417081	0.304165	0.0545365	0.412822	0.0632844	0.0672912	0.500716	0.519255	0.24856	0.329411	0.212582	0.230266
rna-XR_005276753.1	0	0	0	0	0	0	0	0	0	0	0	0	0	0	0	0	0
rna-XM_038249762.1	0	0	0	0	0	0	0	0	0	0	0	0	0	0	0	0	0
rna-XM_038249770.1	0	0	0	0	0	0	0	0	0	0	0	0	0	0	0	0	0
rna-XM_038249772.1	0	0	0	0	0	0	0	0	0	0	0	0	0	0	0	0	0
rna-XM_038249765.1	0	0	0	0	0	0	0	0	0	0	0	0	0	0	0	0	0
rna-XM_038249767.1	0	0	0	0	0	0	0	0	0	0	0	0	0	0	0	0	0
rna-XM_038249769.1	0	0	0	0	0	0	0	0	0	0	0	0	0	0	0	0	0
rna-XM_038249771.1	0	0	0	0	0	0	0	0	0	0	0	0	0	0	0	0	0
rna-XM_038249773.1	0	0	0	0	0	0	0	0	0	0	0	0	0	0	0	0	0
rna-XM_038249776.1	0	0	0	0	0	0	0	0	0	0	0	0	0	0	0	0	0
rna-XM_038249763.1	0	0	0	0	0	0	0	0	0	0	0	0	0	0	0	0	0
rna-XM_038249766.1	0	0	0	0	0	0	0	0	0	0	0	0	0	0	0	0	0
rna-XM_038249768.1	0	0	0	0	0	0	0	0	0	0	0	0	0	0	0	0	0
rna-XM_038249774.1	0	0	0	0	0	0	0	0	0	0	0	0	0	0	0	0	0
rna-XM_038249775.1	0	0	0	0	0	0	0	0	0	0	0	0	0	0	0	0	0
rna-XM_038249777.1	0	0	0	0	0	0	0	0	0	0	0	0	0	0	0	0	0
rna-XM_001847348.2	10.9853	11.9502	12.4215	11.4581	11.3945	11.1957	11.6307	10.9384	12.1088	9.37609	7.81326	2.43867	2.76027	2.23447	3.19484	9.41472	9.8729
gene-LOC6037491	3.74754	3.6768	3.84888	4.08506	3.67834	3.88873	3.92563	3.15565	3.54682	2.9859	2.80765	6.84439	6.19161	6.66632	6.71466	2.54729	2.49992
rna-XM_001847350.2	1.64571	1.19281	1.64649	0.813809	0.650908	0.524081	0.663705	0.546211	0.286733	1.0032	0.776545	5.03816	5.04865	4.82556	4.76958	0.734503	0.649409
gene-LOC6037493	2.83303	2.68857	2.8976	4.79148	4.70676	4.68317	4.74176	5.07134	5.04564	1.96352	3.77636	7.20463	7.18246	6.78457	6.74479	3.07206	3.13747
rna-XM_001847352.2	5.11869	4.53624	5.04094	5.37696	5.31574	5.17304	5.28763	5.42517	5.42653	5.42485	6.48355	8.22764	8.46882	8.23533	8.05663	4.37237	3.98623
rna-XM_001847353.2	4.03784	3.55154	6.07225	6.76988	6.45919	6.39983	5.93364	5.72982	6.28524	5.35279	6.43051	5.91075	6.3994	5.82861	5.72057	2.99864	3.10988
rna-XM_038249779.1	1.57317	1.53007	2.42437	2.3511	2.29083	2.1879	1.62614	2.47159	1.92481	2.15402	2.20072	4.2436	4.26776	3.7462	3.63266	1.06228	0.86148
rna-XM_001847355.2	2.97727	2.69305	5.38477	2.15516	1.74272	1.72446	2.1834	3.04156	2.9012	4.79329	4.36701	6.42469	6.63816	5.87254	5.58601	2.30228	2.07939
rna-XM_038249781.1	0	0	0	0	0	0	0	0	0	0	0	0	0	0	0	0	0
rna-XM_038249782.1	0	0	0	0	0	0	0	0	0	0	0	0	0	0	0	0	0
rna-XM_038249783.1	0	0	0	0	0	0	0	0	0	0	0	0	0	0	0	0	0
rna-XM_038249780.1	0	0	0	0	0	0	0	0	0	0	0	0	0	0	0	0	0
rna-XM_038251994.1	0.125826	0.65082	0.821689	0.250028	0.161271	0.161075	0	0.463872	0.337456	2.44526	1.29944	1.43393	0.753518	1.41715	1.72547	0.52365	0.76025
rna-XM_038251999.1	3.40521	4.96925	4.18884	1.53985	1.14086	2.02608	3.63303	3.95073	3.71673	4.75566	4.33662	3.65958	3.49069	3.68152	3.71437	4.87626	5.56092
rna-XM_038251970.1	0	0	0	0	0	0	0	0	0	0	0	0	0	0	0	0	0
rna-XM_038251978.1	2.36387	1.84321	1.75604	0.203686	0.259965	0.54609	1.43329	0.963238	0.731112	2.33678	0.737849	2.35239	1.88301	2.39552	2.53454	1.6272	2.23208
rna-XM_038252007.1	0	0	0	0	0	0	0	0	0	0	0	0	0	0	0	0	0
rna-XM_038251973.1	1.73541	1.57533	2.24955	0.865021	0.572446	0.880779	0.986813	1.19851	1.15111	1.06024	0.543956	1.84939	1.66252	1.75343	1.77155	1.32026	2.14671
rna-XM_038251986.1	1.60187	2.17887	1.42944	0.324976	0.144401	0.596971	0.781216	0.910977	0.56392	1.46256	1.01009	0.827484	0.620594	0.804171	0.612257	1.70575	2.59449
rna-XM_038252806.1	0.517238	1.01172	1.46602	1.36968	1.86406	1.21317	1.60945	2.01095	2.57622	3.99237	3.91587	2.87702	1.85653	2.68551	3.47098	1.47719	1.92611
rna-XM_001847364.2	5.34705	5.5582	7.30923	5.79377	6.14224	6.07746	5.80453	6.34537	6.37508	9.41891	10.0558	4.89876	5.01402	4.31377	5.10931	5.80908	6.29997
rna-XM_001847365.2	1.2473	0.763211	1.34599	1.67231	1.13322	1.39252	1.52537	1.58135	2.09207	5.58833	5.60154	0.173425	0	0	0	1.1505	0.842148
rna-XM_001847366.2	4.17819	4.12348	1.74724	8.49192	8.86776	9.07225	8.46381	9.27224	8.71326	2.47386	4.0479	2.83843	3.1664	3.23713	3.02442	5.82887	4.71853
rna-XM_001847367.2	4.42709	4.55005	5.13679	3.58496	3.52177	3.22482	3.49448	3.0329	3.7751	2.32342	3.65122	1.15719	1.07307	1.23336	1.19552	4.02975	3.97822
rna-XM_001847369.2	0.088047	0.294368	0.0307937	0.526864	0.460154	0.459647	0.0780599	0.578028	0.335242	2.80549	0.815637	2.46498	3.13219	2.05958	1.85793	0.136565	0
rna-XM_038252734.1	0	0	0	0	0	0	0	0	0	0	0	0	0	0	0	0	0
rna-XM_038252764.1	0	0	0	0	0	0	0	0	0	0	0	0	0	0	0	0	0
rna-XM_038252775.1	0	0	0	0.205673	0.309666	0.354976	0.145735	1.207	1.29299	0	0.125416	0.50873	0.346711	0.328213	0.314926	0	0
rna-XM_038252756.1	0.0190054	0.0126868	0.016304	0.05966	0	0	0	0	0	0.129626	0	0.500007	0.262566	0.264372	0.428351	0	0.0148775
rna-XM_038252741.1	0	0	0	0	0	0	0	0	0	0	0	0.0705628	0.068067	0.108196	0.290558	0	0.0286684
rna-XM_038252723.1	0	0.106408	0	0.166023	0.0598385	0.117149	0	0.784224	0.277758	0.142027	0	0	0	0	0	0.350165	0.0839103
rna-XM_001847370.2	4.24786	4.31227	5.31385	5.06706	5.00151	5.22346	5.43214	5.08314	5.02526	5.08877	5.18291	4.07189	4.33132	4.07908	4.041	4.35863	4.26526
rna-XM_038249075.1	1.90339	1.77734	0.0345225	4.10004	4.00795	4.78072	5.30405	4.18183	3.96565	2.51288	0.558089	2.94018	3.00328	3.03555	2.69684	2.95945	2.51495
rna-XM_001847371.2	5.21976	5.434	3.30833	4.53892	4.66429	4.92216	5.65367	5.27023	5.41434	5.45889	7.48232	7.98296	9.45502	7.17333	6.8886	4.42991	4.11769
rna-XM_038248618.1	2.28952	3.18268	1.84766	2.30391	1.20267	2.48774	5.20071	4.429	4.53585	1.18696	0.428977	1.84817	1.59167	1.69446	1.72598	3.90811	4.71317
rna-XM_038249228.1	0	0	0	0	0	0	0	0	0	0	0	0	0	0	0	0	0
rna-XM_038249227.1	0.13771	0.00600285	0.0381907	0	0	0.0296081	0	0.149175	0	0.510723	0.182708	0.134574	0.190732	0.155653	0.14899	0	0.00704223
rna-XM_038248855.1	0	0	0	0	0	0	0	0	0	0	0	0	0	0	0	0	0
rna-XM_038248856.1	0	0	0	0	0	0	0	0	0	0.0227475	0	0	0	0	0	0	0
rna-XM_038248227.1	0	0	0	0	0	0	0	0	0	0.0775877	0	0.0989663	0	0.351402	0.211666	0	0
rna-XM_038248228.1	0	0	0	0	0	0	0	0	0	0	0	0	0	0	0	0	0
rna-XM_038248229.1	0.0724738	0	0.0623346	0.31735	0	0.173748	0	0	0	0.1432	2.43373	2.11073	4.04949	1.72462	1.67856	0.115203	0.0708547
rna-XM_038250756.1	0	0.541416	0.244943	1.38072	0.56305	0.308463	1.45867	1.9328	0.676562	0.149691	0.661828	0	0	0	0.143044	0.417353	0.0789614
rna-XM_001867931.2	6.45286	6.39561	5.9347	6.45887	6.46621	6.32259	6.15322	6.36999	6.44354	6.26923	6.68502	6.47773	6.54784	6.459	6.23417	6.89162	6.53844
rna-XM_001867932.2	0.0378471	0.0502014	0.0484759	0.632352	0.287349	0.56973	0.496679	0.157873	0.413023	0.075656	0.156602	1.167	0.632415	0.645589	0.823693	0.0802289	0.101276
rna-XM_038249571.1	5.51139	5.33318	5.64071	6.10891	6.19845	6.05841	5.69767	5.72546	5.4896	5.69101	5.76826	6.76462	6.63825	6.52134	6.39254	5.3096	5.19105
rna-XM_001865943.2	9.81357	9.75584	9.28802	10.9333	11.1956	11.0983	11.0021	10.6147	10.6188	10.4212	10.1956	11.4958	11.4597	11.4664	11.1303	9.62715	9.18837
rna-XM_038249678.1	0	0	0	0	0	0	0	0	0	0.023899	0.0504278	0	0	0	0	0	0
rna-XM_038249680.1	0	0	0	0	0	0	0	0	0	0	0	0	0	0	0	0	0
rna-XM_038266739.1	3.78679	3.77069	3.9089	4.14328	4.40537	4.24848	4.44662	3.75854	3.97118	3.87536	3.71188	3.12562	3.49522	3.41289	3.40311	4.04794	3.77298
rna-XM_038248206.1	1.21625	1.71322	1.44772	0.218246	0.0949808	0.287924	1.67715	1.63122	1.28013	1.42116	2.81797	0.506506	0.490955	0.655982	0.546564	1.42481	1.51627
rna-XM_038248879.1	0.0800997	0.172175	0	0	0	0	0	0	0	0.0275409	0	0	0	0	0	0	0.123341
rna-XM_001863361.2	0	0	0	0	0	0	0	0	0	0	0	0	0	0	0	0	0
rna-XM_038248878.1	2.03727	2.00514	2.29533	2.13968	2.39144	2.59806	2.53704	2.49952	2.36626	2.09378	1.53185	2.16765	2.01307	2.2401	2.41106	2.38585	2.41487
rna-XR_005276627.1	0.934327	0.721919	0.729007	0	0.0745159	0.212654	0	0.354034	0.262202	0.523095	0.389828	0.321489	0.163872	0.255698	0.454549	1.03069	0.953818
rna-XR_005276794.1	9.15236	9.29664	9.53956	10.6211	10.8457	10.6222	10.8618	11.225	11.2329	10.0206	9.6725	9.15077	9.9395	9.01423	8.96591	9.34103	9.11537
rna-XM_038248341.1	0	0	0	0	0	0	0	0	0	0.00740054	0	0	0	0.0220521	0	0	0
rna-XM_038248340.1	0	0	0	0	0	0	0	0	0	0	0	0	0	0	0	0	0
rna-XM_038266741.1	2.43936	3.08205	3.3617	1.15449	0.725471	1.29485	1.59338	1.41972	1.69313	1.35103	3.03642	0.274774	0.305572	0.0763237	0.272049	2.60255	2.50493
rna-XM_038266740.1	3.0909	3.81294	3.27668	0.880763	1.11675	1.36079	1.75842	2.34247	2.64695	0.823285	3.5915	0.471892	0.457244	0.486223	0.654504	2.17937	2.32007
rna-XM_001863354.2	3.54058	3.72132	3.32156	4.27234	4.28959	4.2753	4.10328	4.22386	3.84652	3.50483	4.06694	4.00942	4.03389	3.93103	3.906	3.87298	4.02141
rna-XM_001863355.2	2.96544	3.50491	4.22195	2.83107	3.98785	3.83836	3.0356	3.661	4.41451	4.36265	3.38074	3.23414	3.57929	3.68144	3.01465	3.61227	3.56432
rna-XM_038249497.1	5.17556	5.00165	4.67575	5.15058	5.02556	5.05656	4.8043	4.50843	4.41877	4.785	4.97971	4.67634	5.00392	4.71977	4.62338	4.74054	4.33956
rna-XM_038248637.1	0.143356	0.0970523	0	0	0.157687	0.656949	0	0	0	0.0983345	0.154015	0	0	0	0	0.378157	0.465816
rna-XM_001863353.2	4.63492	4.75398	4.8519	5.26834	5.20067	4.92183	4.72009	4.48768	4.86963	4.7544	5.0163	5.0211	5.28808	5.39443	5.25035	4.90377	4.76317
rna-XM_038249385.1	0	0	0	0	0	0	0	0	0	0	0	0	0	0	0	0	0
rna-XM_038249392.1	0	0	0	0	0	0	0	0	0	0	0	0	0	0	0	0	0
rna-XM_038249379.1	0	0	0	0	0	0	0	0	0	0	0	0	0	0	0	0	0
rna-XM_038249383.1	0	0	0	0	0	0	0	0	0	0	0	0	0	0	0	0	0
rna-XM_038249384.1	0	0	0	0	0	0	0	0	0	0	0	0	0	0	0	0	0
rna-XM_038249386.1	0	0	0	0	0	0	0	0	0	0	0	0	0	0	0	0	0
rna-XM_038249387.1	0	0	0	0	0	0	0	0	0	0	0	0	0	0	0	0	0
rna-XM_038249388.1	0	0	0	0	0	0	0	0	0	0	0	0	0	0	0	0	0
rna-XM_038249390.1	0	0	0	0	0	0	0	0	0	0	0	0	0	0	0	0	0
rna-XM_038249391.1	0	0	0	0	0	0	0	0	0	0	0	0	0	0	0	0	0
rna-XM_038249393.1	0	0	0	0	0	0	0	0	0	0	0	0	0	0	0	0	0
rna-XM_038249394.1	0	0	0	0	0	0	0	0	0	0	0	0	0	0	0	0	0
rna-XM_038249382.1	0	0	0	0	0	0	0	0	0	0	0	0	0	0	0	0	0
rna-XM_038249381.1	0	0	0	0	0	0	0	0	0	0	0	0	0	0	0	0	0
rna-XM_038249380.1	0.403749	1.02532	0.0661399	0.806832	0.367886	0.521182	1.04536	2.36941	1.99298	3.49539	3.28682	0.823257	1.52328	0.6303	0.576758	0.913178	0.868508
rna-XR_005276758.1	0	0	0	0	0	0	0	0	0	0	0	0	0	0	0	0	0
rna-XM_038249396.1	0.100117	0.100031	0.281621	0.297242	0.562345	0	0	0.209536	0	0.241162	0.0548444	0	0	0.284478	0	0.14152	0.0399611
rna-XM_001863351.2	4.69829	5.06739	6.12764	6.28233	6.59524	6.03847	5.59023	6.32914	6.35813	8.59425	6.9325	3.4702	2.6226	3.18943	4.11253	5.94954	6.28611
rna-XM_001863350.2	5.55506	5.29313	4.8023	5.59964	5.90296	5.6777	5.29656	6.16433	6.05452	6.33897	6.86185	6.1202	6.37891	6.53015	6.81278	5.60683	5.92091
rna-XM_038249395.1	3.75466	3.83747	1.70831	1.58683	1.21452	1.45649	0.539949	1.38988	1.15578	2.30119	0.255711	6.30174	6.86571	6.57831	7.1189	3.48504	3.9181
rna-XR_005276912.1	4.41546	3.14878	2.86058	0.828267	1.38724	0.853478	0.621068	1.64131	0.590986	2.9375	3.27331	3.68806	4.27303	3.94559	3.44334	4.40437	3.77212
rna-XR_005276603.1	3.85233	3.67932	4.63294	4.71553	3.68815	4.20066	4.57927	4.41487	4.35229	4.82576	3.99199	3.20923	3.08203	2.92637	3.41172	4.49676	4.24903
rna-XM_038250840.1	3.08927	3.57743	3.96982	2.46573	2.35341	2.49463	3.2965	3.52994	3.27202	3.85077	3.60456	4.29623	3.78925	4.24682	4.26276	3.45822	3.70792
rna-XM_001863347.2	2.26376	3.02733	3.1559	1.0852	0.752706	1.75451	2.40411	2.18303	2.49718	3.05667	3.19562	3.55674	3.34894	3.82323	3.78749	2.62438	3.20385
rna-XM_038248987.1	0.0248858	0.259442	0.425436	0.15159	0.428934	0.488952	0.106829	0.295239	0	1.51997	0.695269	2.20184	1.59921	2.02183	1.7522	0.27753	0.300079
rna-XM_038248986.1	0	0	0	0	0	0	0	0	0	0	0	0	0	0	0	0	0
rna-XM_038250925.1	0	0	0	0	0.184018	0.626182	0	0	0.227134	0.272277	0	0	0	0	0	0	0
rna-XM_001863344.2	2.04968	2.5096	2.49023	0.28486	0.494988	0.447169	0.837903	1.01018	1.63645	1.91743	1.83714	1.85739	1.81906	1.75309	1.82457	1.03024	1.41219
rna-XM_001868892.2	4.80577	4.38724	4.5311	3.46375	3.56785	3.5551	2.8851	2.84242	3.14165	4.45397	3.59247	2.90656	3.20378	3.05007	2.97735	3.27898	3.47364
rna-XM_038250934.1	0	0	0	0	0	0	1.09785	0	0.674603	0	0	0	0	0	0	0	0
rna-XM_038254907.1	0.0775606	0.190329	0.504006	0.197291	0	0.0433326	0.267019	0.111161	0.34239	1.73179	1.57793	1.26411	1.21187	0.833349	1.2868	0.228527	0.212016
rna-XM_038254903.1	2.39723	3.83777	2.68258	1.03043	0.891139	1.23354	2.08708	1.54358	2.05189	3.58025	3.54969	2.46667	2.03244	2.8618	3.05189	4.32075	4.72022
rna-XM_001845645.2	0.916165	0.809015	0.142317	2.59685	2.84726	2.94075	3.18186	2.29802	2.00613	0.07649	0.476487	2.89824	2.66937	2.14555	2.90722	1.70714	1.42843
rna-XM_038254873.1	0.797913	0.698519	0.903898	0.404475	0.26575	0.238244	0.37776	0.844742	0.695695	0.898925	0.574909	0.777664	0.519533	0.53821	0.57597	0.626898	0.700449
rna-XM_038254882.1	0	0	0	0	0	0	0	0	0	0	0	0	0	0	0	0	0
rna-XM_038254877.1	0	0	0	0	0	0	0	0	0	0	0	0	0	0	0	0	0
rna-XM_001845647.2	7.98225	8.05329	7.74957	9.5388	9.81213	9.3555	9.72392	9.86416	9.6985	9.19586	7.95979	9.63603	9.75568	9.31182	9.41151	8.3256	8.10032
rna-XM_038255280.1	0.258947	0.242858	0.894806	0.0875935	0.257758	0.605001	0	0.118405	0.795372	1.85136	0.444064	1.15592	1.12683	1.05202	1.20777	0.190289	0.369604
rna-XM_001845648.2	0.324517	0.763756	3.09311	1.16064	1.27249	1.93657	1.29697	0.591197	0.31263	4.72939	0.525486	6.61213	6.89834	6.3024	6.34046	1.13532	0.656599
rna-XM_001845649.2	3.96969	3.35627	2.92366	3.55034	3.41294	3.99503	3.95813	3.47279	3.79601	1.22626	1.40506	1.38226	1.55372	1.49964	1.1872	3.88407	3.59528
rna-XM_038266784.1	6.35218	6.38828	6.31613	5.88859	5.94996	6.28341	6.04975	6.09819	6.02052	6.00945	6.53807	4.94388	5.14384	5.1041	5.11037	6.3788	6.18139
rna-XM_038266786.1	0.62657	1.23788	1.19024	0	0	0	0	0	0	0.40198	1.35844	0.437169	1.01677	0.350449	1.12536	1.39241	1.35552
rna-XM_038266785.1	0	0	0	0	0	0	0	0	0	0	0	0	0	0.205736	0	0	0
rna-XM_001845651.2	10.8636	10.7169	9.65397	11.1545	11.3392	11.3066	11.3796	11.2068	11.178	10.4681	10.8809	11.7669	11.8032	11.743	11.4385	10.5337	10.1352
rna-XM_038248815.1	4.99866	4.52588	4.6078	5.4192	5.47679	5.48876	5.19142	4.64433	5.00867	4.23353	4.08661	4.21099	4.14496	4.18029	4.09878	4.97788	4.52809
rna-XM_038248813.1	0	0	0	0	0	0	0	0	0	0	0	0	0	0	0	0	0
rna-XM_038248814.1	0	0	0	0	0	0	0	0	0	0	0	0	0	0	0	0	0
rna-XM_038255973.1	1.61676	2.38097	2.51697	1.19654	0.986438	1.36067	2.40445	2.53132	2.40723	2.37833	2.46509	3.00549	2.85502	2.79941	2.7187	2.15066	2.68
rna-XM_038255980.1	0	0	0	0	0	0	0	0	0	0	0	0	0	0	0	0	0
rna-XM_038255981.1	0	0	0	0	0	0	0	0	0	0	0	0	0	0	0	0	0
rna-XM_038255986.1	0	0	0	0	0	0	0	0	0	0	0	0	0	0	0	0	0
rna-XM_038266663.1	0	0	0	0	0	0	0	0	0	0	0	0	0	0	0	0	0
rna-XM_038266664.1	0	0	0.0152816	0.028257	0	0	0.0390576	0	0	0.0180407	0	0.101341	0.0333397	0.104839	0.0257299	0	0
rna-XM_001845655.2	0	0	0	0	0	0	0	0	0	0	0	0	0	0	0	0	0
rna-XM_038257413.1	0	0	0	0	0	0	0	0	0	0	0	0	0	0	0	0	0
rna-XR_005276484.1	0.350005	0	0	0.149613	0	0.155337	0.382076	0	0.776796	0	0	0	0	0	0	0.102776	0
rna-XM_001845656.2	3.23321	2.91932	2.78389	3.3938	3.23008	3.32158	2.97963	2.92018	2.78693	2.7552	3.17706	3.94968	4.08462	3.932	3.76034	3.32171	3.29675
rna-XM_038250234.1	4.15025	4.18828	2.9994	4.144	4.16541	4.68457	3.89133	3.34509	3.54165	3.41459	3.06587	5.56812	4.79995	5.04859	5.02141	4.58653	4.43413
rna-XM_038250240.1	0	0	0	0	0	0	0	0	0	0	0	0	0	0	0	0	0
rna-XM_038250244.1	0	0	0	0	0	0	0	0	0	0	0	0	0	0	0	0	0
rna-XM_038250999.1	0.320201	0.225846	0.0989506	0.10481	0.0280367	0.0824236	0.242397	0.549267	0.400246	0.0592806	0.268051	1.12316	0.658934	0.923982	0.81072	0.100484	0.163822
rna-XM_001845658.2	6.02013	5.85966	5.86988	6.60434	6.76048	6.55362	6.03316	6.23022	6.17109	6.18612	6.51631	8.36036	8.26207	8.26692	8.06299	5.71189	5.80437
rna-XM_001845659.2	4.13943	3.6455	3.75032	3.8104	3.86521	3.69147	3.05196	3.31664	3.38462	3.98243	4.05165	5.06411	5.09104	5.08208	4.93517	3.82127	4.03068
rna-XM_038254412.1	3.67067	4.64054	5.10916	2.78148	2.31953	3.18154	3.10774	3.22251	3.00823	5.26951	5.22018	5.26446	5.30371	5.04589	5.47822	4.25902	4.79359
rna-XM_038254417.1	0.228768	0.0802852	0.211375	0	0	0	0	0	0	0.246661	0.0189703	0.132049	0.0651434	0.334117	0.191826	0.0621353	0.22983
rna-XM_038248588.1	0	0	0	0	0	0.105101	0	0	0	0.157728	0	0.123112	0.228617	0	0	0	0
rna-XM_038249666.1	0	0	0	0	0	0	0	0	0	0	0	0	0	0	0	0	0
rna-XM_038249667.1	0	0	0	0	0	0	0	0	0	0	0	0	0	0	0	0	0
rna-XM_038249665.1	0	0	0.137697	0.128305	0	0	0	0	0.313667	0.199032	0	0.424589	0.992332	0.437691	0.592349	0.170817	0.0644279
rna-XM_001845661.2	0.538525	0.611108	0.431919	0.282259	0.177999	0.419246	0.560439	0.453235	0.485109	0.637512	0.397446	0.571301	0.3035	0.768421	0.755398	0.580002	0.683215
rna-XM_038258079.1	0	0	0	0	0	0	0	0	0	0	0	0	0	0	0	0	0
rna-XM_038266986.1	0	0	0	0	0	0	0	0	0	0	0	0	0	0	0	0	0
rna-XM_038266987.1	2.19773	2.28645	2.9607	0.90146	1.13322	1.56093	1.20199	1.33233	0.930968	0.743009	2.39743	0.4229	0.45346	0.412247	0.360948	1.25819	0.973203
rna-XM_001845663.2	0	0	0	0	0	0	0	0	0	0	0	0	0	0	0	0	0
rna-XM_038266985.1	0.306599	0.130445	0.649143	0	0	0	0	0	0	0.0840001	0.0183032	0	0	0	0	0.0948083	0.0132903
rna-Trnag-gcc-2	2.943	4.07204	4.27413	0	0	0	0	0	0	0.420914	3.47254	0	1.17556	0	0	0.782119	3.14475
rna-Trnag-gcc-3	2.22637	3.67905	4.06764	0	0	0	0	0	0	0	1.81767	0	0	0	0	1.76505	3.10146
rna-XM_001845664.2	3.47881	3.49201	4.80431	3.85361	3.68788	3.75772	2.65761	4.16625	3.86546	3.92785	5.22551	8.21967	8.47071	7.78439	7.39885	2.75421	2.89614
rna-XM_038248655.1	0	0	0	0	0	0	0	0	0	0	0	0	0	0	0	0	0
rna-XM_038248656.1	0.153536	0.329342	0.0583113	0	0.110773	0	0	0	0	0.0347367	0.0729952	0.129553	0.12506	0.196576	0.0972054	0.523216	0.473765
rna-XM_001845666.2	0.0578981	0.00980379	0	0	0	0	0	0	0	0.0148804	0	0	0.107082	0	0	0.112039	0.0342247
rna-XM_038251019.1	0.343257	0.121789	0.343898	0	0	0	0	0	0	0.0591521	0.00641516	5.00641	5.72169	5.29534	5.70125	0.0296228	0.0368099
rna-XM_038248661.1	0	0	0	0	0	0	0	0	0	0	0	0	0	0	0	0	0
rna-XM_038248660.1	0	0	0	0	0	0	0	0	0	0	0	0	0.221723	0.0934934	0	0	0
rna-XM_001845668.2	5.16123	5.094	6.44996	3.66192	3.48917	3.64067	4.89618	4.09968	4.97452	0.553556	6.34082	3.91062	4.64857	4.27872	4.68094	2.82844	2.59168
rna-XM_038248657.1	5.36135	5.34156	5.43396	4.86947	5.09083	4.47212	4.46321	4.79639	5.11581	4.81614	6.47456	3.79778	3.44324	4.45947	4.10017	3.98033	4.12855
rna-XM_001845669.2	0.416305	0.577747	0.294353	0.356446	0.159347	0.302481	0	0	0.101896	0.236711	0.71854	1.76807	2.29541	2.44157	2.17591	0.171534	0.150684
rna-XM_001845670.2	0.158758	0.141837	0.262308	0.693565	0.77173	0.973267	0.228093	0.419419	1.1433	0.135109	0.0590994	2.96589	1.01538	3.08211	3.88349	0.0199204	0.203578
rna-XM_038251107.1	0.796803	0.376451	0.345735	0.116141	0	0	0	0	0	0.310337	0.226961	2.13511	2.47455	3.0475	2.81253	0.154834	0.0581972
rna-XM_038248659.1	0	0.233983	0.0507083	0.122468	0.127356	0.0650008	0	0	0	0.0597326	0.201684	3.58833	3.77853	3.95974	4.3551	0.0564594	0.29677
rna-XM_038267035.1	0.235884	0.170275	0.0877153	0.414321	0.636422	0.63576	0.352686	1.26855	0.685326	1.18931	5.22565	3.42087	2.80255	4.15617	4.00105	0.344546	0.460175
rna-XM_001845676.2	6.08058	6.18054	5.91021	5.83543	6.02907	5.80877	6.26937	5.92929	6.14912	6.26154	6.40736	4.8535	4.89975	4.98447	5.02987	6.29508	6.17444
rna-XM_001845677.2	3.35426	3.35797	3.15376	2.81993	2.97185	2.58371	2.58396	2.49396	2.4812	3.75529	3.72093	3.29745	3.25511	3.29348	3.09331	3.68195	3.5362
rna-XM_038258634.1	0	0	0	0	0	0	0	0	0	0	0	0	0	0	0	0	0
rna-XM_038258888.1	0	0	0	0	0	0	0	0	0	0	0	0	0	0	0	0	0
rna-XM_038258955.1	0	0	0	0	0	0	0	0	0	0	0	0	0	0	0	0	0
rna-XM_038258692.1	0	0	0	0	0	0	0	0	0	0	0	0	0	0	0	0	0
rna-XM_038258567.1	0	0	0	0	0	0	0	0	0	0	0	0	0	0	0	0	0
rna-XM_038258754.1	0	0	0	0	0	0	0	0	0	0	0	0	0	0	0	0	0
rna-XM_038258822.1	0	0	0	0	0	0	0	0	0	0	0	0	0	0	0	0	0
rna-XM_038259024.1	0	0.013316	0	0	0	0	0	0	0	0	0	0	0	0	0	0	0
rna-XM_038259092.1	0	0	0	0	0	0	0	0	0	0	0	0	0	0	0	0	0
rna-XM_038259155.1	0	0	0	0	0	0	0	0	0	0	0	0	0	0	0	0	0
rna-XM_038258560.1	0	0	0	0.270613	0	0	0	0	0	0	0	2.26164	2.55514	3.19491	2.78924	0	0
rna-XR_005278149.1	0	0.237255	0	0	0	0	0	0	0	0	0	0	0	0	0	0	0
rna-XR_005278159.1	0	0	0.0473172	0	0	0	0	0	0	0	0	0	0	0.0827024	0	0	0
rna-XM_001866477.2	0.222633	0	0.0272502	0.614721	0.373124	0.331049	0	0.787381	0.454097	0.182938	0.147913	2.35792	2.61051	2.5339	2.38434	0.100032	0.0371524
rna-XM_038258538.1	0.212592	0.136888	0.374244	0.801884	1.25935	0.8265	1.13515	1.27625	1.7183	0.360371	2.59112	2.70992	2.76533	3.64727	3.17975	0.0753002	0.0719038
rna-XR_005278176.1	1.55638	1.70317	1.37046	0.769893	0.794558	0.963005	1.1802	0.422311	0.768933	1.3984	2.23972	1.18378	1.1221	1.0475	1.19095	1.70942	1.82616
rna-XM_038251143.1	1.16782	0.486829	1.15626	0.0924185	0.0961465	0.0960268	0	0	0	0.0594766	0.0632476	0.112542	0	0	0	0.255456	0.333282
rna-XM_001842268.2	3.00848	3.15289	1.58506	1.67149	1.95741	1.45582	1.388	1.37444	1.27896	0.353967	0.505343	0.237169	0.229228	0.927685	0.613719	4.20236	3.77029
rna-XM_001842269.2	4.41291	3.87378	4.92166	2.58433	2.30032	1.83063	2.74055	2.0477	1.99815	2.02681	3.99104	1.48978	1.11235	1.67146	1.44055	3.30389	3.29126
rna-XM_001842270.2	7.70997	8.11906	8.7324	6.70874	6.68751	6.63134	7.28494	7.12335	7.82364	5.14962	8.80758	1.4163	2.35669	1.29784	1.6273	6.29525	6.78257
rna-XM_001842271.2	6.21916	6.35138	6.03851	5.35355	5.45719	5.1868	5.2076	5.30563	5.246	4.35129	6.43949	5.84023	6.04253	5.79477	5.82677	5.43665	5.40551
rna-XM_001842272.2	4.96151	5.67803	5.51223	5.09819	5.3076	5.30105	5.29181	5.10154	5.28083	5.47451	5.73037	5.0234	5.45432	5.9188	5.66776	4.12794	4.09841
rna-XM_001842273.2	1.20822	1.50329	1.02255	3.60349	3.35406	3.20772	3.40187	3.29912	3.83085	0.598984	1.00682	6.69418	6.84466	7.61906	7.47651	0.941586	0.438729
rna-XM_001842274.2	0.733604	1.31611	0.92555	1.93116	2.19286	1.24617	2.22025	2.41285	2.77706	3.04821	1.18941	2.79299	2.21331	2.99142	2.79065	0.460779	0.881193
rna-XM_038249242.1	0.238693	0.400078	0.496936	0	0	0	0	0.176911	0	1.58709	1.1563	3.51359	3.43533	3.39925	3.49179	0.306324	0.0980445
rna-XM_038249241.1	0.599491	0.407072	0.459757	0.31735	0	0.890043	0	0.835491	0	0.993741	1.15202	4.42072	3.81624	4.496	4.24086	0.636154	0.769554
rna-XM_038249240.1	0.502964	0.252187	0.576822	0	0	0	0	0.294946	0	0.0742395	0.357427	0.4928	1.12253	0.307114	0.202923	0.177433	0.242947
rna-XM_038249236.1	0	0	0	0	0	0	0	0	0	0	0	0	0	0	0	0	0
rna-XM_038249232.1	0	0	0	0	0	0	0	0	0	0	0	0	0	0	0	0	0
rna-XM_038249237.1	0	0	0	0	0	0	0	0	0	0	0	0	0	0	0	0	0
gene-LOC119766526	0.227269	0.125538	0.12133	0.283671	0	0	0	0	0	0.049016	0.0521356	0	0	0.142092	0	0.287164	0.457786
rna-XM_038249234.1	0.187143	0.0309819	0.039744	0	0	0	0	0	0	0	0.0375349	0	0	0	0.0336517	0.0739372	0.0452246
rna-XM_038249235.1	0	0.020972	0	0	0	0	0	0	0	0.439604	0.447328	0	0	0	0.0303021	0.0666693	0.141572
rna-XM_038249238.1	0.193352	0.0804064	0.102658	1.35192	0.56136	0.250985	0	0.169654	0	0.0814749	0.168294	0.417911	0.404712	0.903065	0.413957	0.0863891	0
rna-XM_038251163.1	0.431849	0.0195917	0.317653	5.07372	5.77567	0.748402	0	0.920708	0.512618	1.47916	0	0	0.10735	0.169318	0.0833269	0.0825428	0.273331
rna-XM_038251176.1	0.266625	0.0479594	0.283884	4.69839	5.88428	0	0	0.151067	0.276137	1.40308	0.113819	0	0	0.106971	0	0.466887	0.743616
rna-XM_038251355.1	0.27633	0.3376	0	2.0965	1.154	0.523105	0	0.298203	0.286155	0.279537	0.155529	0.388589	0.482564	0.400727	0.205235	0.272819	0.245677
rna-XM_001842282.2	0.12969	0	0.0287862	0.104159	0.303305	0	0	0	0	0	0.105778	5.0463	2.75529	4.6085	4.54478	0	0.0262776
rna-XM_001842283.2	0	0	0	0	0	0	0	0	0	0	0	0	0	0	0	0	0
rna-XM_038261318.1	0.816489	1.08228	1.42798	0.26041	0.207331	0.141304	0.185524	0	0.472389	0.588229	0.571211	0.838708	1.22924	1.09137	1.0249	1.13949	1.05702
rna-XM_038251419.1	0.0364577	0	0.0919407	0.113011	0.327276	0.117391	0.421325	1.0015	0	0.108033	0	0.13741	0.132656	0	0	0.0262381	0.0285767
rna-XR_005276529.1	0.288927	0.0693307	0.744752	0	0.113315	0	0.725072	0	0.140662	0.826592	0	0.365793	0.354046	0.45801	0.362273	0.168225	0.0810323
rna-XM_001842285.2	7.65061	8.44096	8.21718	9.81851	9.93341	10.1072	8.99046	9.22711	9.08511	8.55156	8.99602	8.82731	9.15864	8.81286	9.13478	8.23876	8.26777
rna-XM_001842286.2	0.221466	0.044849	0	0.294425	0.109176	0.394013	0.143659	0.141588	0	0	0.0719292	0.245005	0.236822	0.28177	0.0957975	0.0482301	0
rna-XM_038249484.1	0	0	1.02647	0.0695511	0	0	0	0	0	0.34151	0	0	0	0	0	0	0
rna-XM_001842287.2	0	0	1.82379	0	0	0	0	0	0	0.807677	0	0.0553277	0	0	0.0412461	0	0
rna-XM_001842288.2	0	0	0.204911	3.8894	4.41787	0.452744	0	0.746622	0	0.293285	0	0.231213	0.11605	0.182731	0	0.173382	0.097067
rna-XM_038261065.1	0	0	0	0	0	0	0	0	0	0	0	0	0	0	0	0	0
rna-XM_038261080.1	0.629863	0.517551	0.777799	0.0894434	0	0.0702597	0.262631	0.0915953	0.0590125	0.602934	0.382159	0.649549	0.442641	0.48137	0.49295	0.381319	0.272699
rna-XR_005278298.1	0	0	0	0	0	0	0	0	0	0	0	0	0	0	0	0	0
rna-XM_038261070.1	0.00778748	0.0660772	0.273511	0	0	0	0	0	0	0.171304	0.0976666	0.144917	0.139916	0.239508	0.170465	0.0656791	0.0772443
rna-XM_001842289.2	0	0.0775186	0.314441	0	0	0	0.143522	0.0366848	0	0.163377	0	0.157781	0.290154	0.302671	0.388073	0.0303023	0.151932
rna-Trnaq-cug-4	0	0	0.646548	0	0	0	0	0	0	0	0	0	1.16435	0	0	1.12616	0
rna-XM_001842290.2	3.419	3.39403	3.49121	3.04335	2.94024	2.75258	2.32775	2.77883	3.20491	3.68063	3.33318	3.6337	3.29654	3.41438	3.76798	3.35581	3.47736
rna-Trnan-guu	0	0	0	0	0	0	0	0	0	0	0	0	0	0	0	0	0
rna-XM_038261103.1	5.5078	5.19261	5.59676	3.33733	3.25375	3.5336	4.40837	3.90525	3.85063	5.16173	4.44288	4.10001	3.99285	4.24821	4.17979	5.75447	5.64105
rna-Trnag-ucc-6	0	0	0	0	0	0	0	0	0	0	0	0	0	0	0	0	0
rna-Trnaq-cug-5	1.86349	0	1.57481	0	0	0	0	0	0	1.41703	0.77521	0	0	0	0	0	0.826631
rna-XR_005278296.1	0.223847	0	0	0	0	0	0	0	0	0	0	0	0	0	0	0	0.0465612
rna-XR_005278297.1	2.03782	1.69662	0.610607	2.13739	1.92227	1.9209	0.652354	1.18074	1.45865	0.57681	1.10533	2.09924	1.22615	1.56702	1.02216	1.44207	1.00842
rna-XM_038261098.1	0.60713	0.313176	0.682045	0	0	0	0	0	0	0.488709	0.213454	0.0626918	0	0	0	0.296776	0.371181
rna-XM_038261085.1	2.02308	2.96706	2.96438	0.414268	0.230506	0.98584	1.97188	1.80727	1.77596	2.6871	2.11846	2.10345	1.99327	2.07782	2.14717	3.08186	3.4706
rna-XM_038261092.1	0	0.0459554	0.0732155	0	0	0	0	0	0	0.0350703	0.0373138	0	0	0	0	0	0
rna-XM_001842295.2	3.25874	3.04085	3.16615	2.83793	2.69153	2.65708	2.10323	2.10251	1.84816	3.25512	2.7779	3.21932	3.04049	3.14671	2.91623	3.14389	2.94489
rna-XM_038266911.1	0	0	0	0	0	0	0	0	0	0	0	0	0	0	0	0	0.00557494
rna-XM_038266897.1	0	0	0	0	0	0	0	0	0	0	0	0	0	0	0	0	0
rna-XM_038266902.1	0	0	0	0	0	0	0	0	0	0	0	0	0	0	0	0	0
rna-XR_005279088.1	0.888887	0.367662	0.327285	0.527533	0	1.16775	0	0	0	0.643123	0.227603	0.471668	0.200484	0.310724	0.156722	0.278669	0.188215
rna-XM_038266905.1	0.0692707	0.168676	0.297301	0	0	0	0.0222181	0	0	0	0.0951779	0.0196564	0.0189492	0	0.0146074	0.0464959	0.168107
rna-XM_038249971.1	0	0	0	0	0	0	0	0	0	0	0	0	0	0	0	0	0
rna-XM_038249973.1	0	0	0	0	0	0	0	0	0	0	0	0	0	0	0	0	0
rna-XM_038249983.1	0	0	0	0	0	0	0	0	0	0	0	0	0	0	0	0	0
rna-XM_038249982.1	0.576837	1.24873	1.12603	0.0609817	0.0241294	0.0940695	1.44874	1.54468	1.09385	0.630066	0.739018	2.06245	1.82587	1.89127	2.27635	0.521238	1.06385
rna-XM_038249975.1	0	0	0	0	0	0	0	0	0	0	0	0	0	0	0	0	0
rna-XM_038249974.1	0.012152	0	0	0	0	0	0	0	0	0	0	0	0	0	0	0.00436907	0.0047617
rna-XM_038249976.1	0	0	0	0	0	0	0	0	0	0	0	0	0	0	0	0	0
rna-XM_038249977.1	0	0	0	0	0	0	0	0	0	0	0	0	0	0	0	0	0
rna-XM_038249978.1	0	0	0	0	0	0	0	0	0	0	0	0	0	0	0	0	0
rna-XM_038249981.1	0	0	0	0	0	0	0	0	0	0	0	0	0	0	0	0	0
rna-XM_038249979.1	0.00292582	0.00778212	0.0100058	0	0	0	0	0	0.0478937	0.00592018	0.0250484	0	0	0.00885643	0.00845859	0.0104636	0.0159374
rna-XM_038249980.1	0	0	0	0	0	0	0	0	0	0	0	0	0	0	0	0	0
rna-XM_038249972.1	0	0	0	0	0	0	0	0	0	0	0	0	0	0	0	0	0
rna-Trnai-aau	0	0	0	0	0	0	0	0	0	0	0	0	0	0	0	0	0
rna-Trnai-aau-2	0.715356	0.279498	0.350574	0	0	0	0	0	0	0.722539	0	0	0	0	0	0	0
rna-XM_001850955.2	0.0356608	0	0.174654	0.563724	0.115036	0.582435	0	0.284225	0	1.47207	0	0	0.129848	0.684623	0.659854	0	0
rna-Trnak-uuu-4	0	0	0	0	0	0	0	0	0	0	0	0	0	0	0	0	0
rna-Trnal-caa-4	0.894084	0	0.57578	0	0	0	0	0	0	0	0	0	0	0	0	0	0
rna-Trnai-aau-3	0.715356	0.513537	0.632395	0	0	0	0	0	0	0	0	0	0	0	0	0	0
rna-Trnaw-cca-3	0	0	0	0	0	0	0	0	0	0	0	0	0	0	0	0	0
rna-Trnag-ucc-7	0	0	0	0	0	0	0	0	0	0	0	0	0	0	0	0	0.330956
rna-Trnag-ucc-8	0	0	0	0	0	0	0	0	0	0	0	0	0	1.00039	0	0	0
rna-Trnaq-cug-6	0	0	0	0	0	0	0	0	0	0	0	0	0	0	0	0	0
rna-Trnaq-cug-7	0	0	0	0	0	0	0	0	0	0	0	0	0	0	0	0	0
rna-Trnai-aau-4	0	0	0	0	0	0	0	0	0	0	0	0	0	0	0	0	0
rna-Trnaw-cca-4	0	0	0	0	0	0	0	0	0	0	0	0	0	0	0	0	0
rna-Trnai-aau-5	0	0	0	0	0	0	0	0	0	0	0	0	0	0	0	0	0
rna-Trnaw-cca-5	0	0	0	0	0	0	0	0	0	0	0	0	0	0	0	0	0
rna-Trnai-aau-6	0	0	0	0	0	0	0	0	0	0	0	0	0	0	0	0	0
rna-Trnai-aau-7	0	0	0	0	0	0	0	0	0	0	0	0	0	0	0	0	0
rna-Trnaw-cca-6	0	0	0	0	0	0	0	0	0	0	0	0	0	0	0	0	0
rna-Trnai-aau-8	0	0	0	0	0	0	0	0	0	0	0	0	0	0	0	0	0
rna-Trnaw-cca-7	0	0	0	0	0	0	0	0	0	0	0	0	0	0	0	0	0
rna-Trnay-gua	0	0	0	0	0	0	0	0	0	0	0	0	0	0	0	0	0
rna-Trnai-aau-9	0	0	0	0	0	0	0	0	0	0	0	0	0	0	0	0	0
rna-Trnaw-cca-8	0	0	0	0	0	0	0	0	0	0	0	0	0	0	0	0	0
rna-Trnai-aau-10	0	0	0	0	0	0	0	0	0	0	0	0	0	0	0	0	0
rna-Trnaw-cca-9	0	0	0	0	0	0	0	0	0	0	0	0	0	0	0	0	0
rna-Trnai-aau-11	0	0	0	0	0	0	0	0	0	0	0	0	0	0	0	0	0
rna-Trnai-aau-12	0	0	0	0	0	0	0	0	0	0	0	0	0	0	0	0	0
rna-Trnaw-cca-10	0	0	0	0	0	0	0	0	0	0	0	0	0	0	0	0	0
rna-Trnai-aau-13	0	0	0	0	0	0	0	0	0	0	0	0	0	0	0	0	0
rna-Trnaw-cca-11	0	0	0	0	0	0	0	0	0	0	0	0	0	0	0	0	0
rna-Trnay-gua-2	0	0	0	0	0	0	0	0	0	0	0	0	0	0	0	0	0
rna-Trnay-gua-3	0	0	0	0	0	0	0	0	0	0	0	0	0	0	0	0	0
rna-Trnag-ucc-9	0	0	0.886063	0	0	0	0	0	0	0.415835	0	0	0	0	0	0	0
rna-Trnaq-cug-8	0	0	0	0	0	0	0	0	0	0	0	0	0	0	0	0	0
Or207	2.60233	2.68946	2.54456	0.729037	0.752706	0.469666	2.10669	1.86366	2.47524	0.0372341	0	0	0	0	0	0.434822	0.370275
rna-XM_038249984.1	1.98975	2.60639	2.20734	4.23239	4.51741	4.07875	3.94273	4.03484	4.54248	3.98161	3.92524	5.18984	5.06349	5.44036	5.46851	2.29733	2.58846
rna-XM_001842305.2	2.92997	2.46975	2.49046	2.77776	2.72889	2.6505	2.88955	1.95414	2.28625	2.42131	2.56179	2.4864	2.37665	2.23091	2.41034	2.88973	2.61944
rna-XM_001842306.2	4.09215	4.02293	3.28419	4.23419	4.08672	4.38923	3.97375	3.83133	3.82604	4.35061	4.20329	6.17063	5.38726	5.9302	5.7483	4.06351	3.9324
rna-XM_038266937.1	3.84391	3.7278	3.07401	3.22486	3.36445	3.30015	2.42529	3.06878	2.53582	2.71052	3.14464	2.75092	2.91015	2.93614	3.00408	4.01146	3.99244
rna-XM_001842308.2	3.81176	3.48195	3.70172	3.72627	3.69157	3.63874	3.61864	2.99681	3.18779	3.73018	3.55161	4.44238	4.11777	4.44613	4.33048	3.75989	3.78585
rna-XM_001842309.2	0	0	0	0	0	0	0	0	0	0	0	0.402917	0.332003	0.322251	0.399086	0.055818	0
rna-XM_038266939.1	0	0	0	0	0	0	0	0	0	0	0	0	0	0	0	0	0
rna-XM_001842310.2	1.34502	1.49229	0.964764	1.01897	1.70369	1.04816	1.36871	1.06413	0.674116	0.787084	0.82587	1.26225	1.59554	1.39497	1.1668	1.25532	1.15838
rna-XM_038266935.1	3.80151	3.10901	3.29056	3.61683	3.55804	3.46779	2.82703	2.8181	2.77168	3.07901	2.67011	3.54183	3.53556	3.51915	3.38033	3.51895	3.24653
rna-XM_001842312.2	4.45896	4.43814	3.44042	4.47402	4.50116	4.26793	3.82594	3.15308	2.92618	2.99655	3.87772	4.00523	4.13328	4.16494	4.0937	4.27488	4.31117
rna-XM_038266936.1	2.4484	1.90089	2.87094	1.95782	2.33405	1.9714	1.64393	2	1.61658	2.64665	1.90677	1.88459	1.97339	2.43352	2.11917	1.1082	1.38102
rna-XR_005276491.1	0.669195	0.25069	0.27418	0	0	0.800343	0	0.122393	0.420493	0.817712	0.362113	0.778351	0.689466	0.94557	0.61404	0.401717	0.515534
gene-LOC119766901	0.0803816	0.0272705	0.712285	0.790531	0.361826	0.361415	0	0.169461	0.308216	0.431008	0.168102	1.59145	1.12824	1.40658	1.36552	0	0.0632112
rna-XM_038261890.1	0.0650432	0.0436481	0	0	0	0	0	0	0	0.0658549	0	0.782628	0	0.355876	0	0.0469401	0
rna-XM_038253350.1	0.0707524	0.0239506	0.060849	0.910878	0.115504	0.115362	0	0.409273	0	0.106159	0.148491	0.477701	0.360344	0.465878	0.522842	0.171414	0.0280676
rna-XM_038253357.1	0	0	0	0	0	0	0	0	0	0	0	0	0	0	0	0	0
rna-XR_005277208.1	0.0267929	0.0179013	0.925749	0.922365	0.0870146	0.168873	0.870297	0.217978	0.303059	0.273608	0.13891	1.74077	0.938876	1.40538	1.73757	0.0192644	0
rna-XM_001842320.2	2.23679	1.95649	0.355912	0.933175	1.23476	0.345211	1.05767	0	0.747184	0.412106	1.0705	1.0809	0.690878	1.07998	1.40862	2.62756	2.66153
rna-XM_038248703.1	0.383874	0.244385	0.497426	0.0824607	0	0.126701	0	0	0.0543609	0.742953	0.648763	0.239209	0.27331	0.116444	0.214802	0.556155	0.533758
rna-XM_001842322.2	1.26565	1.68742	2.23545	0.601303	0.621663	0.86612	1.06849	1.50017	1.13182	2.14886	1.69863	0.533691	0.517446	0.968104	1.2363	2.23674	2.32056
rna-XM_038257043.1	0.8146	0.886107	0.835842	0.115444	0.157962	0.194656	0	0.578494	0.148956	0.694507	0.696687	0.991038	0.756402	0.777623	0.894503	0.771287	0.862462
rna-XM_038256941.1	0.0137283	0.312666	0.069244	0.0432624	0	0	0	0.0587962	0	1.194	1.55504	1.15832	1.36913	1.73122	1.86036	0.0956761	0.182093
rna-XM_038256992.1	0	0	0.0207512	0.0383093	0	0.0785981	0	0	0.0498162	0	0	0	0	0	0.0348941	0.0345603	0
rna-XM_001842324.2	0	0	0	0	0	0	0	0	0	0	0	0	0	0	0	0	0
rna-XM_038256789.1	1.41458	1.22288	0.892682	2.24424	2.19887	2.21385	2.20452	2.2144	1.88259	3.07368	2.78891	4.06608	4.18898	4.13669	4.0014	1.32297	1.26385
rna-XM_001842326.2	3.42658	3.2195	3.15478	7.16382	7.38227	7.0348	6.38389	7.02659	6.87726	5.19481	3.75187	8.62065	9.146	8.42101	8.3768	3.54595	3.66415
rna-XM_001842327.2	2.82705	2.59633	1.73997	5.62809	5.84409	5.76066	5.07582	5.57839	5.37111	4.39976	4.13148	5.17498	5.60629	4.67393	4.74155	2.4853	2.90422
rna-XM_038260898.1	4.44053	3.82717	4.50949	3.64483	3.85321	3.81319	4.0382	3.74577	3.92025	4.30552	4.32648	3.98158	3.92637	3.89455	3.87007	3.76676	3.5537
rna-XM_038260895.1	0	0.00962192	0.0726718	0	0	0.137284	0.390288	0.0617179	0.0590248	0.0715893	0	0	0	0	0.0413837	0.129165	0
rna-XM_038248421.1	3.12121	2.93406	3.28584	3.13119	2.85751	3.14243	2.69285	2.25588	2.4671	2.74516	2.67294	2.18059	2.56911	2.16128	2.92215	3.56643	3.37422
rna-XM_001842335.2	3.43449	3.23632	2.85849	2.43513	2.38921	2.3	2.16016	2.30405	1.87036	2.81838	2.95106	3.07609	2.73577	2.7601	2.48254	3.4701	3.46495
rna-XM_038256695.1	3.69469	3.49029	3.38116	1.59621	1.24001	1.1783	1.02616	1.01501	0.792096	3.50438	3.2557	2.74168	2.27104	2.16026	2.5397	3.52404	3.62732
rna-XM_038266753.1	0	0.00537386	0.00691102	0	0	0	0	0	0	0.00816305	0	0.0312206	0.0595882	0	0.0232251	0	0
rna-XM_038266754.1	0	0	0	0	0	0	0	0	0	0	0	0	0	0	0	0	0
rna-XM_038260148.1	3.8787	3.03484	3.30046	2.88108	2.42655	2.73724	3.01854	2.27999	2.77135	2.81438	2.79874	2.62102	2.28663	2.64451	2.57446	3.38302	3.00184
rna-XM_038260138.1	2.66852	2.60609	2.88621	1.81902	1.12198	1.57609	2.01445	1.96426	1.67839	2.59841	2.59213	2.55038	2.15919	2.39384	2.32705	2.92573	2.97024
rna-XM_038260344.1	0.393657	0.298145	0.544213	0.373432	0.303899	0.851979	0.647121	0.428699	0.392034	0.398049	0.341233	0.534631	0.321259	0.43132	0.299101	0.322307	0.267575
rna-XM_038260354.1	0	0	0	0	0	0	0	0	0	0	0	0	0	0	0	0	0
rna-XM_038252552.1	0	0	0	0	0	0	0	0	0	0	0	0.109121	0.0270571	0.0645762	0.0208709	0	0
rna-XM_001842339.2	0	0	0	0	0	0	0	0	0	0	0	0	0	0	0	0	0
rna-XM_038252583.1	0	0	0	0	0	0	0	0	0	0	0	0	0	0	0	0	0
rna-XM_038252566.1	0	0	0	0	0	0	0	0	0	0	0	0	0	0	0	0	0
rna-XM_038252571.1	0	0	0	0	0	0	0	0	0	0	0	0	0	0	0	0	0
rna-XM_038252577.1	0	0	0	0	0	0	0	0	0	0	0	0	0	0	0	0	0
rna-XM_038261904.1	0.105645	0	0.125864	0.312543	0.138542	0	0	0	0	0.106945	0.0234488	0.617275	0.425559	0.299187	0.526205	0.120584	0.192236
rna-XM_038248781.1	6.84059	6.61234	5.97089	5.61686	5.75177	5.74284	4.81479	5.06299	4.90338	5.73324	6.60211	5.91032	6.0123	5.85634	5.79221	6.62035	6.33136
rna-XM_038258206.1	0	0	0	0	0	0	0	0	0	0	0	0	0	0	0	0	0
rna-XM_038258203.1	0	0	0	0	0	0	0	0	0	0	0	0	0	0	0	0	0
rna-XM_001842346.2	3.73798	3.56377	3.76495	3.22019	3.02444	3.09933	2.9993	2.73752	3.03955	3.74038	3.25721	4.10245	3.78663	3.88393	3.93589	3.90949	3.83261
rna-XM_038259372.1	3.7824	3.58205	3.23875	3.45513	3.20043	3.32382	3.3696	3.05281	2.93429	3.76572	3.65071	4.84797	4.62271	4.66791	4.63551	3.75884	3.83472
rna-XM_001842348.2	4.46932	4.23818	4.18962	3.78609	3.96638	3.70159	3.4954	2.14335	2.78729	3.96321	4.27148	3.44764	3.53294	3.62818	3.67983	4.42328	4.36155
rna-XM_001842349.2	4.96066	4.37491	3.63804	4.07579	3.8088	3.88011	3.52961	3.27021	2.86345	3.64126	4.03762	5.23612	4.78502	5.03523	4.85069	4.81691	4.59128
rna-XM_038261923.1	3.4551	3.41434	3.30792	3.58028	3.50338	3.4966	3.22471	3.37492	3.19473	3.0683	2.92986	3.55622	3.49607	3.431	3.36591	3.55533	3.51064
rna-XM_038253468.1	6.12324	6.15451	5.18579	4.89656	4.77216	5.11945	4.83102	4.78499	4.67086	6.40407	6.27862	7.85178	7.08056	7.09869	6.80303	6.21286	6.25591
rna-XM_001842352.2	0	0.116756	0	0	0	0	0	0	0	0.060356	0	0	0.212568	0	0.166318	0	0.0921398
rna-XR_005276751.1	0.150941	0	0	0	0	0	0	0	0	0	0	0	0.186947	0	0.278559	0	0
rna-XM_038248503.1	0	0	0	0	0	0	0	0	0	0	0	0	0	0	0	0	0
rna-XM_038248504.1	0	0	0	0	0	0	0	0	0	0	0	0	0	0	0	0	0
rna-XM_038248505.1	0	0	0	0	0	0	0	0	0	0	0	0	0	0	0	0	0
rna-XM_001842354.2	4.07172	4.11542	3.51092	3.54913	3.27554	3.25404	3.0598	3.04046	3.3306	3.20541	3.89608	3.39184	3.07932	3.23036	3.13993	4.35018	4.1771
rna-XM_001842355.2	3.55441	3.95834	3.88589	3.9559	4.10089	3.86551	3.55226	3.36033	3.57141	3.45843	3.97213	3.4821	3.67203	3.86636	3.81261	4.03705	3.97203
rna-XM_038266616.1	0	0.0184141	0.125529	0	0	0	0	0.0592874	0	0.691751	0	0.0533208	0.240542	0.196912	0.116088	0.019816	0.0108336
rna-XM_038266618.1	0	0	0	0	0	0	0	0	0	0	0	0	0	0	0	0	0
rna-XM_038266617.1	0	0	0	0	0	0	0	0	0	0	0	0	0	0	0.0401774	0	0
rna-XM_038266615.1	0.141578	0.233292	0.258679	0	0	0	0	0.070174	0.131257	0.143298	0.135981	0.123624	0	0.0969392	0.179819	0.0580811	0.215617
rna-XM_038266619.1	0.223117	0.324825	0.52566	0.0503284	0.102943	0.151599	0.069365	0.255849	0.127895	0.420914	0.268331	0.647066	0.62806	0.623995	0.690327	0.493447	0.45003
rna-XM_038249725.1	0.394335	0.713473	1.70488	0.289717	0.711146	0.081127	0.107208	0.382831	0.1011	2.12445	0.593086	0.690353	0.838837	1.14946	0.81455	0.808512	0.750636
rna-XM_038266886.1	6.96376	6.77032	6.71825	6.75924	7.05439	6.50918	6.73821	6.50548	6.67589	6.6733	6.73672	6.33353	5.77972	6.13999	5.98461	6.4945	6.28179
rna-XM_038266883.1	0	0.0950144	0.121142	0	0.05987	0.0597946	0	0	0	0.0185469	0.0197406	0.0702294	0	0	0	0	0
rna-XM_001842357.2	0	0	0	0	0	0	0	0	0	0	0	0.134034	0.129392	0.0535502	0.148395	0	0
rna-XM_038266885.1	1.87139	1.85519	1.52179	0.268409	0.554453	0.422631	0.295089	0.15285	0.666596	0.688322	0.73542	0.486691	0.255016	0.303069	0.416679	1.51171	1.26644
rna-XM_038248920.1	0	0	0	0	0	0	0	0	0	0	0	0	0	0	0	0	0
rna-XM_038248924.1	0.165363	0.216346	0	0	0	0	0	0.435357	0.356668	0.0195831	0	0	0	0	0	0	0.263535
rna-XM_038248918.1	0	0	0	0	0	0	0	0	0	0	0	0	0	0	0	0	0
rna-XM_038248919.1	0	0	0	0	0	0	0	0	0	0	0	0	0	0	0	0	0
rna-XM_038248921.1	0	0	0	0	0	0	0	0	0	0	0	0	0	0	0	0	0
rna-XM_038248922.1	0	0	0	0	0	0	0	0	0	0	0	0	0	0	0	0	0
rna-XM_038248923.1	0	0	0	0	0	0	0	0	0	0	0	0	0	0	0	0	0
Or186	0.80013	1.0677	2.26658	0.130143	0.37297	0.31676	1.0795	0.878505	0.636569	0.0426847	0	0	0	0	0	0.0600839	0.112527
OBP84	0	0	0.107745	0	0	0	0	0	0	0.0958881	0	0	0	0	0	0	0
rna-XR_005276633.1	0	0	0.0782918	0	0	0	0	0	0	0	0	0.59276	0	0.670931	0.249111	0.246895	0.326899
rna-XM_038248914.1	3.77024	3.88195	4.12084	2.96019	2.66617	3.1108	3.63677	4.09155	3.9448	4.64862	4.01375	3.45896	3.28568	3.64558	3.59637	4.22072	4.35625
rna-XM_038248925.1	0.114266	0.108932	0.0430298	0.104308	0	0	0.0731541	0.268924	0	0	0	0	0	0	0	0.0360917	0.0263163
rna-XM_038248926.1	0	0.0442833	0.942979	0	0	0	0	0	0	0.130655	0.0359522	0.587362	0.435329	0.547285	0.656361	0.0120538	0
rna-XM_001848921.2	5.46389	5.49373	5.28307	4.95389	4.91745	4.96033	4.84033	4.98586	5.02459	5.69104	5.90401	5.43649	5.40244	5.51937	5.65322	5.52198	5.45651
rna-XM_038248913.1	2.88727	3.54476	3.15053	1.59583	0.590423	1.36874	3.07189	3.18821	2.98722	3.35822	3.71409	3.30313	3.43451	3.64745	3.38965	3.39657	4.01473
rna-XM_001848919.2	4.08668	4.50143	4.85407	4.96927	5.0409	5.03185	4.44379	4.34814	4.57568	4.77719	4.81732	4.53229	4.65223	4.60788	4.7082	4.69271	4.6488
rna-XM_038248917.1	0.943791	1.25515	2.48559	0.279598	0.455534	0.603253	1.11245	1.08419	0.821976	0.366379	0.835691	0.20538	0.116707	0.267523	0.112456	1.23926	1.76457
rna-XM_001848914.2	1.08326	1.39135	0.632872	3.0715	3.37414	3.41775	3.10996	3.37818	2.94912	0	0.034063	1.57996	1.82492	2.10193	1.9708	1.05684	0.510245
rna-XM_038248916.1	0.516354	0.346125	0.137086	0.454497	0.510274	0.206768	0	0	0.420538	3.0079	0.537575	3.41589	4.29612	4.28958	4.99212	0.415359	0.149388
rna-XM_001864623.2	0.783871	1.51745	0.530672	0.403973	0.153425	0.200902	0.262149	0.135042	0	4.41788	2.66422	3.03164	4.14737	4.04101	3.99054	0.719825	1.06564
rna-XM_038250051.1	0	0	0	0	0	0	0	0	0	0	0	0	0.0227147	0.0183365	0	0	0
rna-XM_038250049.1	0	0	0	0	0	0	0	0	0	0	0	0.216305	0.169563	0.218289	0.2963	0	0
rna-XM_038250050.1	0	0	0	0	0	0	0	0	0	0	0	0	0	0	0	0	0
rna-XM_038250052.1	0	0	0	0	0	0	0	0	0	0	0	0.0236906	0	0.0184373	0.035011	0	0
rna-XM_038250053.1	0	0.0890932	0	0	0	0.144822	0	0	0	0	0	0	0	0	0	0	0
rna-XM_038262123.1	0	0	0	0	0	0	0	0	0	0	0	0	0.0350718	0	0	0	0
rna-XM_038262182.1	0	0	0	0	0	0	0	0	0	0	0	0	0	0	0	0	0
rna-XM_038262514.1	0.465728	0	0	0	0	0	0	0	0	0	0	0	0	0.254131	0.243595	0	0
rna-XM_038262422.1	0.0864325	0.185335	0.0252254	0.0915649	0	0	0	0	0	0	0.0929946	0.487272	0	0.0873615	0.441141	0.0625042	0.195079
rna-XM_038265863.1	0.212196	0.0980955	0.0428936	0	0.0818725	0	0	0	0	0.0505513	0	0.426224	0.261542	0.21438	0.205377	0.324822	0.426587
rna-XM_038262346.1	6.6012	6.4182	4.93031	5.6979	5.93482	5.80217	5.47299	5.6696	5.7829	5.15514	6.28108	4.73547	4.83789	4.71615	4.70442	6.71921	6.453
rna-XM_038262250.1	5.42871	5.90036	4.94754	5.77818	5.26851	5.50025	5.58238	5.29772	5.47311	5.28541	6.0704	4.85923	5.09419	4.99887	4.77442	6.3754	6.39731
rna-XM_038249517.1	2.58969	2.14893	0.618328	0	0	0	0	0.076319	0.108167	0.130729	1.03585	0.870936	0.508847	0.700389	0.65874	2.94953	2.72305
rna-XM_038249991.1	2.01466	2.35344	2.28647	0.868517	0.485887	1.26734	1.57308	1.48019	1.40838	2.29527	2.17644	1.6702	1.40555	1.3938	1.78581	2.6904	2.69545
rna-XM_038249993.1	0.0274586	0	0	0	0	0	0.117536	0	0	0.0185966	0.0295893	0	0	0	0.0265206	0.00661151	0.00720515
rna-XM_038249992.1	0	0	0	0	0	0	0	0	0	0	0	0	0	0	0	0	0
rna-XM_038249994.1	0	0	0	0	0	0	0	0	0	0	0	0	0	0	0	0	0
rna-XM_038249988.1	0	0	0	0	0	0	0	0	0	0	0	0	0	0	0	0	0
rna-XM_038249990.1	0	0	0	0	0	0	0	0	0	0	0	0	0	0	0	0	0
rna-XR_005276883.1	1.37862	1.51334	0.907328	0.517794	0.622669	0.274556	0.603285	0.350864	0.955693	0.971877	0.974673	0.509546	0.528356	0.552064	0.305309	2.08464	2.1068
rna-XM_038266625.1	3.46021	3.00244	2.65429	3.22614	3.02268	3.41693	4.39478	3.42451	3.60981	1.05594	1.7494	1.40607	1.11423	1.53394	1.30189	3.2874	3.12726
rna-XM_038248852.1	0.572323	0.335019	0.794914	0.454401	0.744066	0.3928	0.0455869	0.528713	0.446268	0.207348	0.286219	0.117866	0	0.0622425	0.0594953	0.1566	0.275234
rna-XM_038248180.1	3.75714	3.72998	3.92115	2.74748	2.76852	2.83726	2.84045	2.90332	2.74661	3.44103	3.46538	3.02371	2.84417	3.08286	2.96785	3.61894	3.82185
gene-LOC119765069	0.578949	0.113994	0.117211	1.96655	1.30676	1.30565	0.522284	0.620148	0.38722	0.292816	0.213803	1.45161	0.639173	1.484	1.10042	0.980941	0.825322
rna-XM_038248184.1	0.0472511	0.0264181	0.285425	0	0	0	0	0	0	0.101729	0.0425327	0.722468	0.248461	0.742662	0.687761	0	0.0309547
rna-XM_038248183.1	0.369614	0.514618	2.49431	0.164165	0.025645	0.0256123	0.33658	0.190494	0.0320699	3.14891	1.57944	0.464727	0.38432	0.593087	0.586141	0.460646	1.06389
rna-XM_038248181.1	0	0	0	0	0	0	0	0	0	0	0	0	0	0	0	0	0
rna-XM_038248182.1	0	0	0	0	0	0	0	0	0	0	0	0	0	0	0	0	0
rna-XM_001845733.2	2.26647	1.81295	1.00975	1.08893	0.944368	0.785388	0.262606	1.03468	0.426986	0.466164	0.556928	2.27884	1.38722	2.14638	2.21526	2.10631	2.21558
rna-XR_005276805.1	1.96212	0.876545	0.659201	0	0	0	0	0	0	1.30255	0.604608	0	0	0.665103	0	1.94059	2.58035
rna-XM_038248701.1	0	0	0	0	0	0	0	0	0	0	0	0	0	0	0	0	0
rna-XM_038248700.1	0	0	0	0	0	0	0	0	0	0	0	0	0	0	0	0	0
rna-XM_038255646.1	4.61903	4.68024	4.77716	3.71325	3.5524	4.02617	4.34999	4.44545	4.62744	4.86047	5.01843	4.7495	4.09782	4.55955	5.09898	4.64702	4.74111
rna-XM_001845731.2	3.49643	3.1866	2.65692	3.09575	2.85262	3.05767	3.02826	2.91274	2.74331	2.87579	2.84781	3.86442	3.56139	3.64624	3.48261	3.29027	3.31682
rna-XM_038266915.1	0	0	0	0	0	0	0	0	0	0	0	0	0	0	0	0.0788976	0
rna-XM_038266916.1	0	0	0	0	0	0	0	0	0	0	0	0	0	0	0	0	0
rna-XM_038249276.1	1.54427	0.98372	1.53315	0.55314	0.486314	0.89366	1.26965	0.154035	0.810333	0.787183	1.23833	1.64324	1.78099	1.72439	1.76581	1.00214	0.974548
rna-XM_038249279.1	0.105732	0	0	0.111967	0	0.505674	0.291525	0	0	0	0	0	0	0	0.102213	0.0515168	0.0283049
rna-XM_038249278.1	0.0772458	0.220156	0.013538	0.232806	0.0516981	0.149665	0.101502	0.131874	0.156159	0.085798	0.0254459	1.31141	0.820355	0.341342	0.399045	0.0448208	0.0427788
rna-XM_038248568.1	0.0540325	0.0598609	0.0464318	0	0	0	0	0	0	0.0367024	0.0770688	0.261446	0.131909	0.158022	0.151263	0.0131014	0.0424078
rna-XM_038248567.1	2.66774	2.00532	2.55086	0.769295	0.927167	0.703252	0.963056	0.35052	0.795571	3.71503	4.19767	1.88379	2.10658	2.16664	2.00765	1.47121	1.52494
rna-XM_038248117.1	0	0.0430985	0	0.254919	0.202882	0.0707562	0.0936099	0.0922379	0.0882533	0	0.0914784	1.20389	1.09908	1.07365	0.943438	0.190904	0
rna-XM_038261935.1	0.0667326	0.0300142	0.0760114	0.138142	0	0	0	0	0	0	0	0.517345	0.560799	0.610256	0.791904	0	0.0176875
rna-XM_038248364.1	0.0209073	0	0.0179373	0.763104	0.195652	1.14326	0	0.326568	0	0.0211723	0.0880967	0.296295	0.286563	0.179933	0.276689	0.0298931	0
rna-XM_038261943.1	0	0.0179576	0	0.0838878	0	0	0	0	0	0	0	0	0	0	0	0	0
rna-XM_038249119.1	2.2085	2.11714	0.111276	3.56174	3.73103	3.59306	3.05673	2.88675	2.93862	3.36255	1.00641	3.89543	4.07409	4.07476	3.87057	1.92186	1.64192
rna-XR_005276472.1	0.993428	0.278472	0.150018	0	0.3984	0.885208	0	0	0	0.13372	0.0488929	0.458832	0	0.368344	0.454549	0.270598	0.700139
rna-XM_038249511.1	0.149246	0.0375907	0.0948239	0.0448084	0.259628	0.259322	0.121064	0	0	0.137958	0	0.158417	0.103763	0.124542	0.119156	0.0304299	0.0972138
rna-XM_001851138.2	2.60627	2.71752	2.7664	2.96049	2.77641	2.63565	3.14624	3.23927	3.09751	3.04324	2.37046	2.15199	2.48451	2.15635	2.33599	2.92204	2.72275
rna-XM_038260039.1	3.66474	4.2223	4.86304	2.97175	2.24626	2.68742	3.19893	3.4124	3.56309	4.55955	4.58638	4.24213	4.29261	4.34898	4.47172	3.64105	4.17294
rna-XM_038249850.1	1.58339	1.07395	0.928931	0.888014	0.725011	0.841412	0.697019	0.688631	0.303113	0.312778	0.431644	1.88375	1.56457	2.40812	2.48607	0.82901	1.01594
rna-XM_001851135.2	0.0912689	0.0207684	0.0528533	1.07652	1.24597	0.589518	2.77944	2.63433	2.44201	0.179232	0.508489	3.04	3.3927	4.08008	3.80626	0.149621	0.18413
rna-XM_038250319.1	0	0	0	0	0	0	0	0	0	0	0	0	0	0	0	0	0
rna-XM_038250323.1	0	0	0	0	0	0	0	0	0	0	0	0	0	0	0	0	0
rna-XM_038250327.1	0	0	0	0	0	0	0	0	0	0	0	0	0	0	0	0	0
rna-XM_038250328.1	4.0538	4.64954	4.02363	4.19961	4.07248	4.07621	3.54953	3.61602	3.58985	4.96148	4.37126	5.74539	4.92792	4.9596	5.34986	3.60469	4.00556
rna-XM_001851131.2	4.45352	4.72134	4.57677	4.39257	4.45595	4.42764	4.19693	4.19505	4.14791	4.86766	4.79487	4.77919	5.12249	4.95418	4.99849	4.59954	4.76926
rna-XM_001851130.2	5.18723	5.00462	5.45393	6.01842	6.11643	6.16763	5.56045	6.08444	6.0314	6.01884	6.11046	5.26456	5.61804	5.62489	5.54088	5.16707	5.15775
rna-XM_001851129.2	3.9336	3.73612	3.42556	3.73431	3.80386	3.59872	3.14849	2.85526	3.06316	3.1657	3.54746	4.09343	3.93192	4.0283	3.93662	3.91831	3.78226
rna-XM_038254642.1	1.19386	2.93038	0.0435617	0	0	0.438748	0.396161	0.951335	1.13056	0.148835	2.3363	0.355375	0	0.283311	0.697441	2.84433	3.7214
rna-XM_038254613.1	0	0	0	0	0	0	0	0	0	0	0	0	0	0	0	0	0
rna-XM_038254624.1	0	0	0	0	0	0	0	0	0	0	0	0	0	0	0	0	0
rna-XM_038254618.1	0.0824342	0.143323	0.189025	0	0	0.0308895	0	0.191721	0.0763107	0.0744186	0.0499505	0.1732	0.167278	0.110059	0.0535987	0.20742	0.304434
rna-XR_005277318.1	0.205263	0	1.26169	0.216941	0	0.591149	0	0	0.277215	0.868574	0	0.261831	0.253134	0	0.198651	0	0.05636
rna-XR_005277321.1	0.652378	0.465538	0.20261	1.8158	1.96989	1.96851	2.23001	2.27108	1.75561	0.290087	0.130744	0	0	0	0	0.211264	0.388923
gene-LOC6041819	0.441524	0.326973	0.140499	0	0	0	0	0	0	0	0.300609	0.128557	0.124096	0.100844	0	0	0.200712
rna-XM_001850008.2	0	0	0	0.239359	0	0.104472	0.486066	0.0694546	0.305232	0.0164695	0.134617	4.31476	3.99381	4.81759	4.59787	0.0232688	0.0127282
rna-XM_038249620.1	2.68126	2.59151	2.5435	2.83831	3.24454	2.37853	2.46842	2.68458	2.9278	2.36119	2.52984	2.47459	2.60282	2.67183	2.74703	3.11988	3.04765
rna-XM_001850006.2	4.13346	4.35422	4.88716	4.74819	4.71994	4.53905	4.27498	4.1266	4.30883	4.69376	4.43893	4.37197	4.53632	4.46998	4.55905	4.62711	4.37936
rna-XM_038261967.1	1.55373	1.90691	1.47238	0	0	0.227021	0	0	0	0.420815	1.13281	0	0	0.0278715	0	1.96721	1.34955
rna-XM_038261979.1	0.311434	0.324453	0.328454	0.285908	0.752706	0.685323	0	0.432328	0.0672155	2.70988	0.199718	0.237803	0.282005	0.231441	0.221775	0.454446	0.383974
rna-XM_001850003.2	5.41242	5.2482	5.7674	4.26428	4.14151	4.16873	3.42974	3.36666	3.67154	2.58104	3.15016	2.08121	2.07593	2.52306	2.08992	4.53562	4.42854
Or79	2.09363	1.84873	2.15687	0.457444	0.119515	0.0609181	1.25122	0.748265	1.23458	0.0189005	0	0	0	0.0558828	0	0.709254	0.826631
rna-XR_005276649.1	0.209774	0.176714	0.0475856	0.805245	0	0	0	0	0	0.0560648	0	0.544308	0	0.161798	0.154886	0.29216	0.205297
rna-XR_005276638.1	0	0	0	0.141826	0	0	0	0.358744	0	0	0	0	0	0	0	0	0.172244
rna-XR_005276639.1	0.090585	0.147837	0	0	0	0	0	0	0.489598	0	0.232299	0	0	0	0	0.431395	0.541903
Or78	0.717581	0.530911	1.71349	0.24674	0.347122	0.107849	0.828927	0.594304	1.05067	0.0504655	0.0883813	0	0	0	0.0481504	0.644286	0.534841
Or77	0.922885	0.467606	2.06601	0	0	0	0	0	0	0.269555	0	0	0	0	0	0.3819	0.636883
Or76	3.45282	2.03306	4.91522	0.739525	0.568439	0.619071	1.47854	0.644392	1.22959	0.0692275	0.0973235	0	0	0	0	1.605	1.45025
Or75	1.5939	1.78881	3.93046	0.691325	0.232237	0.661233	1.69985	0.687903	1.6731	0	0.0270544	0	0	0	0	0.790868	1.02084
Or73	4.5807	4.67302	3.96362	1.20566	1.48357	1.30328	2.31837	1.89276	2.82215	0.047183	0.145612	0	0	0	0.0670081	1.46757	1.56705
rna-XR_005276629.1	0.837071	0.0973975	0.85504	1.66448	1.0309	0.605001	1.72942	2.35209	1.33659	0.339692	0	1.95082	0.990218	1.1841	1.90053	0.574123	0.4091
rna-XM_038255577.1	5.03931	4.7418	5.53903	3.53419	3.66807	4.17331	4.29015	4.60851	5.02372	5.46841	5.33911	4.78489	4.63412	4.90687	4.95039	5.65366	5.76376
rna-XM_038249490.1	0	0	0	0	0	0	0	0	0	0	0	0	0	0	0	0	0
rna-XM_038249489.1	0.211831	0.0740561	1.32978	0	0	0	0	0	0	1.10295	0	0.945838	0.673716	0.713374	0.687793	0.360138	0.0865316
rna-XM_038249492.1	1.15815	0.171485	0.282787	0.681063	0.50486	1.67665	0	0	0	0.253279	0.385734	0.692945	0.162017	0.564604	0.349865	1.0925	0.97292
rna-XM_038248300.1	4.80157	3.43954	1.30024	3.77139	3.40159	4.39387	5.10086	4.1275	4.14987	0.618479	1.00667	4.02725	4.1217	3.75032	3.69598	4.71303	3.90804
rna-XM_001849993.2	0.885254	0.248626	0.28109	1.4844	0.502044	1.16803	2.32743	0.495162	2.44204	0.32676	0.525901	8.53271	7.9719	9.58464	9.50583	0.0320996	0.10242
rna-XM_038258932.1	0.170602	0.181137	0.147417	0	0	0	0.151731	0	0.392952	0.236318	0.405868	1.56586	2.07458	2.04341	2.19007	0	0
rna-XM_038258918.1	0	0	0.0117316	0	0	0	0	0	0	0.0138528	0	0.128285	0.0999028	0.176366	0.221033	0.00982277	0
rna-XM_038258911.1	0	0	0.011563	0	0	0	0	0	0	0.00684306	0	0.197417	0.234706	0.245029	0.362399	0	0
rna-XM_038256920.1	4.36981	4.60687	4.38939	3.27324	3.14864	3.40768	4.1255	4.03275	3.81763	4.05075	4.60758	3.83586	3.90222	3.88568	3.90782	4.57638	4.62507
rna-XM_038248247.1	5.58193	5.79898	4.8292	4.53337	4.3838	4.79997	4.96183	4.9352	4.80041	5.00098	4.71401	4.86247	4.84357	5.08871	5.24888	6.57125	6.55205
rna-XM_038249486.1	4.71137	4.36341	4.2459	4.60565	4.82874	4.502	4.45557	4.37932	4.35154	5.0183	4.34454	3.51032	3.55109	3.26931	3.20984	4.89098	4.60463
rna-XM_038249459.1	3.53487	3.09122	2.67814	2.16098	1.73592	1.83542	2.24698	1.7761	1.97138	2.28627	2.47859	2.69784	2.67373	2.67042	2.64727	3.26346	3.18111
rna-XM_038266656.1	2.3142	2.76228	3.22173	1.52616	0.69366	1.39898	3.01591	2.94527	3.16639	2.65642	2.39237	2.19662	1.86114	2.1714	1.84173	2.3945	2.86433
rna-XR_005279061.1	0	0	0	0.46069	0	0	0	0	0	0	0	0	0	0	0	0	0
rna-XR_005276847.1	0	0	0	0	0	0	0	0	0	0	0	0	0	0	0	0	0
rna-XR_005276846.1	0	0	0	0	0	0	0	0	0	0	0	0	0	0	0	0	0
rna-XR_005276848.1	0	0	0	0	0	0	0	0	0	0	0	0	0	0	0	0	0
rna-XM_038249860.1	0	0	0	0	0	0	0	0	0	0	0	0	0	0	0	0	0
rna-XM_001849983.2	5.51121	5.30506	6.16522	5.57024	5.47187	5.40781	5.28651	5.05522	5.11457	5.3079	5.22502	5.44957	6.34197	5.70231	5.56412	5.06567	4.89861
rna-XM_001849982.2	6.34168	6.9404	6.81408	5.87834	6.08177	5.85771	5.49843	6.00058	6.37388	7.0684	7.14754	5.92381	5.71077	6.37162	6.34393	6.32224	6.61195
rna-XM_001849981.2	6.18656	6.45868	6.6839	6.55947	6.80277	6.61145	6.65452	6.65113	6.82803	7.55384	6.64973	5.84625	5.59037	5.63188	5.7937	6.47588	6.45781
rna-XM_001849980.2	7.76566	7.65911	7.78648	7.19165	7.25918	7.35471	7.59574	7.48952	7.76434	8.04888	8.22513	6.96271	6.77147	6.92817	6.97228	7.69832	7.95311
rna-XM_038259578.1	3.69427	4.1644	4.24826	4.4558	4.69944	4.2706	4.19339	4.39642	4.22974	3.64074	3.42074	2.71969	2.89376	2.82551	2.9407	4.24692	4.21616
rna-XM_001847852.2	5.2416	5.62173	6.12652	5.84229	5.96429	5.94602	6.02758	5.94927	6.06743	5.83905	5.87065	5.01056	5.39948	5.18049	5.2778	5.6292	5.4979
rna-XM_038249197.1	0.42732	0.18497	0	0.663408	0.770169	0.640427	0.404908	0.500631	0.512831	0	0.0992115	0.456605	0.581918	0.439322	0.467197	0.765176	0.270714
rna-XM_038249198.1	0	0	0	0	0	0	0	0	0	0	0	0	0	0	0	0	0
rna-XM_038249199.1	0	0	0	0	0	0	0	0	0	0	0	0	0	0	0	0.0184265	0
rna-XR_005276580.1	0	0	0	0	0	0	0	0	0	0	0	0	0	0	0	0	0
rna-XM_038248688.1	0	0	0	0	0	0	0	0	0	0	0	0	0	0	0	0	0
rna-XM_038248687.1	0	0	0	0	0	0	0	0	0	0	0	0	0	0	0	0	0
rna-XM_038248689.1	0	0	0	0	0	0	0	0	0	0	0	0	0	0	0	0	0
rna-XR_005276581.1	0	0	0	0	0	0	0	0	0	0	0	0	0	0	0	0.0187142	0
rna-XR_005276469.1	2.32978	0.910749	1.10165	1.92123	1.75521	1.92391	1.9308	1.07591	1.67064	0.800399	0.185649	0.0869928	0.0839325	0.0680288	0.127259	1.74975	1.77669
rna-XM_001847847.2	5.13934	5.08236	5.27591	4.89678	4.95696	4.97564	4.75614	4.9779	5.07319	5.54202	5.3024	5.29291	5.23663	5.11068	5.16006	5.18852	5.07545
rna-XM_038258990.1	2.96417	2.65884	3.0212	3.06101	3.41039	3.20811	3.03457	3.04997	3.32028	3.48759	5.45874	4.23303	4.80735	4.35261	4.27192	3.16264	3.14227
rna-XM_038258998.1	0	0	0	0	0	0	0	0	0	0	0	0	0	0	0	0	0
rna-XR_005278125.1	7.92509	8.20655	9.9555	7.10594	7.33887	7.03032	6.93845	6.85221	7.18085	10.1438	10.2035	0	0	0.205736	0	8.54016	8.63337
rna-XM_038261699.1	4.40911	3.61088	3.46185	3.37021	3.19664	3.26867	2.9183	2.47754	2.73241	3.30134	3.53047	2.99363	3.03978	3.05407	3.02392	3.88735	3.92983
rna-XR_005278330.1	2.04174	1.35464	1.7313	0	0.184018	0	0	0	0	0.80551	0.808992	0.400891	0.207096	0.16918	0.560965	1.75817	1.48314
rna-XM_038261714.1	3.42842	3.18881	2.73063	2.86289	2.65246	2.59242	2.66067	2.31807	2.11753	2.74592	2.83435	2.66505	2.2989	2.61828	2.56282	3.51176	3.32021
rna-XM_038261135.1	5.78809	6.05482	5.65543	5.90958	6.00548	6.00267	5.97409	6.03704	6.02444	5.85962	6.19435	5.72073	5.58576	5.57801	5.49343	5.99372	5.89598
rna-XM_038261126.1	4.02516	3.4606	3.59951	4.01469	3.29678	3.57591	3.13142	2.87103	2.86775	3.35534	3.56669	4.34288	4.35111	4.48538	4.36364	3.5578	3.5885
rna-XR_005276605.1	0.548003	0.167495	0.481312	0	0	1.15342	0	0	0	0.357017	0.262209	1.05831	0.761736	0.880427	0.618574	0	0.366194
rna-XM_038248783.1	1.42868	0.889177	1.08007	0.72854	0.185069	0.269084	0.541758	0.534908	0	1.0612	0.617339	0.568915	0.551789	0.701221	0.728966	0.657273	0.718242
rna-XM_038248785.1	0	0	0	0	0	0	0	0	0	0	0	0	0	0	0	0	0
rna-XM_038248784.1	0	0	0	0	0	0	0	0	0	0	0	0	0	0	0	0	0
rna-XM_038248782.1	2.05749	2.25813	2.3185	3.03267	3.08453	3.20275	3.33291	3.41145	2.61066	2.13311	1.94327	1.7483	2.06484	1.75829	1.88129	2.30139	2.16854
rna-XM_038249249.1	3.94927	4.22803	4.2908	3.1181	3.05278	3.17676	3.1114	3.19956	3.09927	3.71778	3.73409	3.79883	4.02726	3.90183	3.99508	4.24878	4.24578
rna-XM_001847837.2	2.3001	2.44031	2.94201	3.39486	3.3101	2.99468	2.90544	2.34172	2.78685	2.55373	2.00283	2.92345	3.34716	3.24958	3.25745	2.76236	2.50433
rna-XM_038249917.1	0	0	0	0	0	0	0	0	0	0	0	0	0	0	0	0	0
rna-XM_001847835.2	0	0	0	0	0	0	0	0	0	0	0	0	0	0	0	0	0
rna-XM_038249918.1	2.03638	1.8471	2.49841	1.91187	1.70026	2.02599	2.01446	1.6445	1.31769	2.48451	1.75584	2.73278	2.59215	2.85453	2.7793	2.03469	1.71227
rna-XM_038249916.1	0	0	0	0	0	0	0	0	0	0	0	0	0	0.0497794	0	0	0
rna-XM_038249914.1	3.67735	3.64638	3.65874	2.80878	2.98995	3.03221	3.03391	2.41831	2.77473	3.87529	3.37948	3.2513	3.34487	3.45474	3.4464	3.50484	3.50493
rna-XM_001847833.2	5.24734	4.97964	5.82242	5.28364	5.42425	5.32314	4.7776	4.50401	4.6613	5.11082	4.99506	4.96635	5.0172	4.70161	4.73338	5.22386	5.07169
rna-XM_001847832.2	6.1133	6.68923	7.34049	7.25826	7.36038	7.36211	7.54991	7.43042	7.56344	7.18899	6.96769	6.18832	6.21875	6.23693	6.26372	6.6097	6.60351
rna-XM_001847831.2	4.16197	3.67003	3.96127	5.02225	5.18327	4.88498	4.52643	4.84773	4.86667	6.14773	4.52983	5.66345	5.67851	5.38903	5.23858	3.9782	3.83597
rna-XM_001847830.2	3.95418	3.3629	3.25137	3.59566	3.7248	3.59918	3.55567	3.36154	3.10538	2.56261	2.47128	2.18515	1.90858	1.84916	1.88945	3.79848	3.53659
rna-XM_001847829.2	4.3304	4.09195	4.38029	3.96887	3.95217	3.96769	3.67592	3.78272	3.67651	4.60539	4.33042	4.0453	4.0331	3.92794	3.84971	4.45532	4.28615
rna-XM_038248299.1	5.10953	4.93063	5.12279	2.8751	2.91216	3.09911	3.50105	3.54583	3.62492	4.73973	5.61974	3.77835	3.86712	3.63779	4.00665	5.08482	5.04321
rna-XM_038258566.1	7.77444	7.09682	7.47505	7.44606	7.35659	7.2083	6.37854	6.2572	6.27209	7.31132	7.20044	7.47611	7.12853	7.31194	7.40785	7.16863	7.1958
rna-XM_038267076.1	0.42624	0.149289	0.463375	0.334072	0.0762666	0	0	0	0.18406	0.533639	0.190563	0.400047	0.244628	0.200307	0.0668276	0.129486	0.283931
rna-XM_001847825.2	0	0	0	0	0	0	0	0	0	0	0	0	0	0	0	0	0
rna-XM_038267089.1	0	0	0	0	0	0	0	0	0	0	0	0	0	0	0	0	0
rna-XM_038267094.1	0	0	0	0	0	0	0	0	0	0	0	0	0	0	0	0	0
rna-XM_038262002.1	0.472688	0.069922	0.0675345	0.177034	0.119749	0.0864293	0.299293	0	0.086761	0.0846173	0.111567	0.0208479	0.0594737	0.154548	0.0905653	0.298549	0.13629
gene-LOC6054028	0	0	0.17535	0	0	0	0	0	0	0	0	0.575945	0	0.105989	0.196096	0	0
rna-XM_038267100.1	0.575011	0.381694	0.163385	0.638603	0.857626	0.300671	1.25737	1.14886	1.11314	0.19118	0.154661	0	0.337148	0	0	0.202264	0.0768096
rna-XR_005279129.1	0.0917989	0.121041	0.357874	0.274021	0	0	0.195483	0.362693	0	0.0929338	0.0987546	0	0	0.13703	0.362273	0	0.141054
rna-XM_038249661.1	2.6874	1.56925	0.560404	0.960844	0.809338	1.19886	2.31239	2.03218	1.6265	3.2769	1.66973	2.50264	2.00945	1.99802	1.86834	2.15893	1.97328
rna-XM_038249662.1	0	0.0406906	0.0263103	0.0954102	0.0992548	0	0	0	0	0.0911832	0.0330277	0	0	0.176666	0	0	0.0240156
rna-XM_038249861.1	5.11892	5.65706	5.20159	4.1086	3.46531	4.15338	4.7434	4.8517	4.72704	5.45191	5.6836	5.95471	5.73483	5.77887	5.87088	5.71669	6.04423
gene-LOC6038026	0.785828	0.56783	1.08205	0.758399	0.678411	1.05609	0.713441	0.772972	1.03805	1.88556	0.159793	0.940245	0.627582	0.909599	0.557685	0.663728	0.421805
gene-LOC6038025	0.910445	0.484301	1.49188	1.5974	1.03929	1.24112	1.76449	1.60196	1.06292	1.46611	0.190651	0.596012	0.708293	0.699952	0.573274	0.717412	0.664649
rna-XM_038248523.1	6.09239	6.17782	6.85559	5.64496	5.68098	5.37737	5.77034	5.08714	5.93727	4.20822	5.21964	1.57982	1.43086	2.03237	2.00299	5.36768	5.1539
rna-XM_038248521.1	6.77371	6.55899	6.0726	4.09896	3.79249	4.98091	6.45321	6.17815	5.76732	4.99505	5.79789	3.71284	3.52413	3.64441	3.94341	6.94869	6.71294
rna-XM_001862066.2	0.257316	0.0828593	0.26035	0.154491	0	0.304722	0	0.300617	0.198581	1.32772	0.25268	0	0	0	0.14121	0.106182	0.15186
rna-XM_038248522.1	2.51293	3.2376	3.69573	3.0246	2.95148	2.83974	2.70796	3.17504	3.29651	4.94467	4.24604	5.70546	5.04693	6.29717	6.66366	2.89899	3.2073
rna-XR_005276543.1	0.189707	0	0.20233	0	0	0	0	0	0	0.0504411	0	0	0	0	0	0.203101	0.0390863
rna-XR_005276542.1	0	0.208005	0.349811	0	0	0	0	0	0	0.0826394	0.0878349	0	0	0.122054	0	0	0.0324551
rna-XM_038267105.1	7.16725	6.92412	6.87635	7.18574	7.28791	7.2068	6.79027	6.68752	6.67619	6.65382	7.2658	7.80452	7.84543	7.65587	7.63692	6.86411	6.65072
rna-XM_038248590.1	4.8074	5.36332	4.27892	5.86057	5.94578	5.77424	4.57953	5.90272	5.65325	6.55692	6.38136	2.43509	2.17431	2.38472	2.52236	4.86708	5.31019
rna-XR_005276517.1	0	0.0470934	0.0454731	0	0	0.114373	0	0	0	0.0710105	0.181808	1.7991	1.67931	1.9527	1.78787	0.0381463	0.0551132
rna-XM_038248317.1	0	0	0	0	0	0	0	0	0	0	0	0	0	0	0	0	0
rna-XM_038248941.1	0.0665597	0.130073	0.112279	0.202048	0.393084	0	0	0	0	0.780133	0.297639	0.45283	0.438687	0.515667	0.0954289	0.0480415	0.0777388
rna-XM_038266998.1	0.0149242	0.0296695	0.0993573	0	0	0.0961082	0	0	0	0.300633	0.0477348	0	0	0	0	0.0424035	0.0116792
rna-XM_038262037.1	2.61262	0.808758	0.426434	0.110829	0	0.221743	0	0	0	0.8582	0.0759986	0.258033	0	0	0.101171	1.75447	1.47714
rna-XM_038266997.1	0.511557	0.420924	0.476582	0.447357	0.49889	0.840609	0.755145	0.746222	0.427808	0.795675	0.264826	2.09861	2.03067	2.64572	2.46992	0.992804	0.889064
rna-XM_038262045.1	0.933966	1.29647	0.189269	0	0	0	0	0	0	0.186558	0.978301	0	0	0	0	0.883271	1.14708
rna-XM_038249675.1	0	0	0	0	0	0	0	0	0	0	0	0	0	0	0	0	0
rna-XM_038249679.1	0	0	0	0	0	0	0	0	0	0	0	0	0	0	0	0	0
rna-XM_038249684.1	0	0	0	0	0	0	0	0	0	0	0	0	0	0	0	0	0
rna-XM_038249672.1	0	0	0	0	0	0	0	0	0	0	0	0	0	0	0	0	0
rna-XM_038249691.1	0	0	0	0.0456906	0	0	0	0	0	0.0146914	0	0	0	0.0435613	0	0	0
rna-XM_038249710.1	0	0	0	0	0	0	0	0	0	0	0	0	0	0	0	0	0
rna-XM_038249702.1	0	0	0	0	0	0	0	0	0	0	0	0	0	0	0	0	0
rna-XM_038262052.1	3.06459	1.97549	0.725176	0.182423	0.643057	0.275415	0.805738	0.452449	1.26773	0.753609	1.95464	0.114567	0	0.0897771	0.0858503	2.46561	2.39751
rna-XR_005276828.1	0.278963	0	0.242242	0.294425	0.557457	0	0	0	0	0	0.106592	0	0	0	0	0.385112	0.152076
rna-XM_038249739.1	3.43176	1.38314	0.748797	1.11001	1.34249	1.94437	2.07539	0.19397	0.498246	0.650307	1.32088	0.718769	0.169256	0.263834	0	2.30384	2.10756
rna-XM_001862253.2	0.489047	0.157287	0.0695721	0.243102	0.252401	0.252103	0	0	0	0	0.246704	0.536215	0	0.765031	0.415703	0.366673	0.124488
rna-XM_038249723.1	6.27433	6.83826	6.37845	4.88957	5.03886	5.02947	4.69392	4.8577	5.48125	5.1783	7.14946	1.60062	2.22748	2.26946	2.35947	6.20105	6.28756
rna-XM_001862255.2	2.94339	3.91292	2.40645	7.32132	8.19048	7.63484	6.72673	7.3781	7.3993	0.85628	2.31644	3.79203	3.73533	3.95485	3.67798	3.67391	3.14746
rna-XM_001862256.2	7.27397	7.06155	7.65452	7.13838	7.29072	7.40124	7.20303	7.37149	7.31381	8.01131	7.77271	7.8346	7.78483	7.88412	7.90878	6.9277	6.87137
rna-XM_001862257.2	4.1508	3.99424	3.20553	4.14974	3.99777	4.34023	3.67493	3.29729	3.39616	3.19863	4.194	4.1943	4.08343	4.20674	4.19206	4.63543	4.57461
rna-XM_001862258.2	4.43138	4.10785	3.76544	3.56327	3.67214	3.5165	3.663	2.9412	3.07112	3.87223	3.87884	3.15613	2.95981	3.30461	3.01029	4.19346	4.00108
rna-XM_001862259.2	5.30667	5.18953	4.98176	4.77193	4.69518	4.79471	4.42169	4.36395	4.3126	4.93826	5.28805	5.11233	5.17069	5.02019	5.05282	5.26313	5.3364
rna-XM_038262074.1	0.22419	0.264916	0.498819	0.362306	0.0526564	0.199751	0	0.0686864	0	0.212776	0.148974	0	0.171892	0	0	0.14338	0.470398
rna-XR_005276796.1	0	0	0.286477	0.626674	0.647716	0	0	0	2.66148	0.230257	0.243983	0.415298	0.402171	0.33243	0	0	0
rna-XR_005276479.1	1.31064	0.269564	0.244943	0	0	0	0	0	0	0.321815	0.137223	0.164057	0.15843	0	0	0.695405	0.339381
rna-XM_001862261.2	0	0	0	0	0	0	0	0	0	0	0	0	0	0	0	0	0
rna-XM_038248946.1	0	0	0	0	0	0	0	0	0	0	0	0	0	0	0	0	0
rna-XM_038249057.1	3.55682	3.94695	3.72513	4.58481	4.57272	4.42308	4.05191	3.97921	3.66583	4.15831	3.90165	4.80575	5.5068	4.82072	4.73589	3.53142	3.39728
rna-XM_038262081.1	1.17377	0.10575	0.134695	1.18421	1.21751	2.13878	0.81277	1.16472	1.12868	0.230768	0.0861952	0.91966	0.280772	0.603607	0.412226	0.653689	0
rna-XM_038248231.1	0	0	0	0	0	0	0	0	0	0	0	0	0	0	0	0	0
rna-XM_038248230.1	0	0	0	0	0	0	0	0	0	0.0257048	0	0	0	0	0	0	0
rna-XM_038258328.1	0	0	0.00509371	0	0	0	0	0	0	0	0	0	0	0	0	0	0
rna-XM_038258332.1	0.340964	0.564107	0.524011	0.0169088	0	0	0.218556	0.195327	0.0437418	0.319047	0.248141	0.534259	0.290367	0.357031	0.318099	0.458816	0.698044
rna-XM_038258672.1	7.30041	6.50426	6.24103	5.89561	5.82735	6.01223	6.11963	5.67931	5.67125	5.77042	6.08801	5.89002	5.22338	5.51114	5.39694	6.58946	6.41217
rna-XM_001862266.2	4.30702	3.2294	3.51247	2.77762	2.67511	2.81531	2.93777	2.4892	2.08337	3.86084	3.48842	6.71505	7.16818	6.449	6.16514	3.681	2.93716
rna-XM_038262095.1	2.24707	2.31947	3.24653	2.48647	2.22384	2.68161	2.61477	2.92539	2.9058	2.27841	3.99186	3.56658	4.10798	3.98361	4.18782	1.43512	1.82876
rna-XM_038248695.1	0.0557681	0.0373844	0.0851549	0	0	0	0	0	0	0.0784482	0.0122117	0.692031	1.08896	0.252506	0.400156	0.016219	0
rna-XM_038248696.1	1.7897	0.616741	1.77785	0.0356198	0	0.0370391	0.927311	0	0	1.01277	0.393162	7.46606	7.80514	8.96237	8.69178	0.273006	0.205929
rna-XM_001862549.2	4.63246	4.38471	4.6032	3.99579	4.03561	3.9702	4.4111	3.94447	4.65431	4.45405	4.50998	3.27026	3.55399	3.33136	3.59136	4.21025	4.41958
rna-XM_038254347.1	2.22261	1.39591	1.60699	0.651854	0.337054	0.283478	0.297016	0.411652	0.347643	1.47611	1.61232	3.04157	3.48269	3.43088	3.26065	3.31489	3.32881
rna-XM_038256290.1	1.91306	2.36141	0.111256	2.75956	2.4725	3.17175	4.34775	4.33379	3.70226	0.576965	0.523171	3.25653	3.50363	3.10089	3.39175	2.40846	2.38692
rna-XM_001862553.2	4.45659	4.46101	5.08757	4.15039	4.17219	4.11808	3.95215	3.99652	3.903	4.8314	4.77952	4.00034	4.12141	4.0119	4.20507	3.76525	3.69648
rna-XM_001862554.2	4.35023	4.2047	4.49434	4.23851	4.44709	4.02821	4.22034	4.10414	4.32882	4.48199	4.28455	4.73104	4.61483	4.57648	4.56677	4.3275	4.12343
rna-XM_001862555.2	0.368947	0.165189	0.0443513	0	0	0	0	0	0	0.0350526	0.037295	0.066826	0.0644594	0.0521789	0.0498683	0.503816	0.632728
rna-XM_001862557.2	1.71539	1.56917	0.0663342	0.355774	0.52306	0.408526	0.705352	0.696886	0.586945	0.0627862	1.25422	0.425439	0.114554	0.222218	0.212909	1.89092	1.98903
rna-XM_001862558.2	0.837299	1.00906	0.196335	1.6933	2.03662	2.09589	1.47744	1.53421	1.74078	0.569984	1.50883	3.87758	4.19559	4.24499	4.66436	0.798689	1.14076
rna-XM_001862559.2	0	0.0661804	0	0.418536	0.514519	0.302683	0.446996	0.140387	0	0.0833542	0	0.0646929	0	0.0505052	0.0482675	0.127839	0.0898646
rna-XM_038262124.1	1.75598	1.15914	0.374237	1.26047	0.981849	1.79787	2.58787	2.04223	1.64266	1.46752	1.5753	4.13365	4.37558	4.31565	4.16876	1.60132	1.29119
rna-XM_038249942.1	1.46335	2.01222	1.41141	0.832148	0.561524	0.888638	0.862827	1.10051	1.11629	1.61848	1.96142	1.23498	1.98074	1.45454	1.25412	2.30065	2.63354
rna-XM_038249940.1	0.022201	0	0	0	0	0	0	0	0	0.0112849	0	0	0	0	0	0.0317368	0.00871782
rna-XM_038249941.1	0	0	0	0	0	0	0	0	0	0.0110689	0	0	0	0	0	0.00784661	0.0339034
rna-XM_038249938.1	0.021133	0	0.0360371	0	0	0	0	0	0	0	0.0227767	0	0.0779676	0	0	0	0
rna-XM_038249939.1	0	0.00735987	0	0	0	0	0	0	0	0.0111759	0.0812905	0	0	0	0	0.00792251	0
rna-XM_001862564.2	0	0	0	0	0	0	0	0	0	0	0	0	0	0	0	0	0
rna-XM_038249943.1	0.10474	0.0843189	0.431356	0.0675691	0	0	0.047208	0.0915578	0.285826	0.441942	0.011668	0.404272	0.261062	0.323365	0.258583	0.0535291	0.0905116
gene-LOC119765647	0	0	0.0355894	0	0	0	0	0	0	0.041962	0	0.155469	0.150122	0	0	0.087726	0.0324945
rna-XM_038249153.1	6.62649	6.88367	7.12016	4.839	5.19418	4.87813	5.59128	5.18201	5.94177	2.59561	4.70083	2.5905	2.63542	2.65601	2.62281	4.58383	4.75026
rna-XM_038262134.1	5.95716	6.13254	2.99653	8.35336	8.65612	8.691	8.14653	7.8846	7.2969	6.77011	4.19019	13.1831	13.5487	12.004	11.8769	7.97856	6.78459
rna-XM_001865091.2	0.940812	0.110891	0.228158	2.54533	2.74462	2.65478	0.771025	0.902838	0.872638	0.165404	0.0609017	9.24269	10.6224	9.18768	8.85553	1.24872	1.39243
rna-XM_001865090.2	0	0	0.121834	0	0	0	0	0	0	0.142905	0	10.2885	11.888	9.86063	10.0108	0	0
rna-XM_001865089.2	0	0.203182	0.159318	0.901101	1.40964	0.927897	0.679688	0.840161	0.811518	0.499696	0	10.6648	12.2064	9.85197	10.0536	0.0462335	0
rna-XM_038248544.1	0	0	0	0	0	0	0	0	0	0	0	0	0	0	0	0	0
rna-XM_038248545.1	0	0	0	0	0	0	0	0	0	0	0	0	0	0	0	0	0
rna-XM_038248543.1	5.27805	5.7367	5.13534	4.41804	4.23973	4.32163	4.23325	4.62729	4.55073	5.55818	5.87061	5.54953	4.87467	5.3749	5.34846	5.08876	5.33199
rna-XM_001865086.2	5.24621	5.61748	5.17389	5.63036	5.80179	5.65341	5.16027	5.25863	5.44324	5.30935	5.69806	5.55916	5.66372	5.48615	5.39767	5.72007	5.55444
rna-XR_005276844.1	0.083213	0.211874	0.38441	0.249798	0	0	0	0	0	0.444451	0.0895381	1.11048	0	0.238906	0.600222	0.511767	0.128062
rna-XM_038248565.1	0.185423	0	0.134819	0	0.203671	0.381682	0.138781	0	0	0.187643	0.0694284	0.34228	0.426622	0	0.33896	0.177778	0.0995946
rna-XM_038248715.1	0	0	0	0	0	0	0	0	0	0	0	0	0	0	0	0	0
rna-XM_038248716.1	0	0	0	0	0	0	0	0	0	0	0	0	0	0	0	0	0
rna-XR_005276698.1	0	0	0.0428623	0	0	0	0	0	0	0	0	0	0	0	0	0	0
gene-LOC6047849	0.0273927	0	0.113891	0.315126	0.398213	0.17247	0.225707	0	0.110604	0.158957	0	0.742963	0.783543	1.07362	0.917143	0	0
rna-XM_038260886.1	4.49687	4.54922	4.51924	3.93399	3.89581	4.0602	3.61288	3.6815	3.76891	4.32911	4.72174	5.02561	4.87258	5.07283	5.06317	4.47543	4.56923
rna-XM_038248699.1	3.53065	3.21612	3.19393	2.55992	2.91143	2.67166	2.24598	2.2564	2.09146	2.83494	3.08606	2.85805	2.7461	2.85202	2.69717	3.40549	3.26358
rna-XM_038261059.1	5.52582	5.6293	5.6802	5.47969	5.4804	5.57485	5.39556	5.37516	5.3353	5.35389	5.80233	5.40717	5.5316	5.60602	5.47896	5.62808	5.69332
rna-XM_001864802.2	0.510351	0.204406	0.274823	0.0730935	0.282793	0	0	0.191598	0.267301	0.136438	0.377673	0.532208	0.690878	0.801298	0.648343	0.0979267	0.123422
rna-XM_038249189.1	4.76147	4.24938	3.27811	3.53695	3.69494	3.5892	3.28042	2.7357	2.92551	2.60818	3.61907	3.30407	3.28847	2.97317	3.33795	4.62626	4.44332
rna-XM_038266514.1	4.75763	4.54601	4.15436	3.68628	3.35578	3.74005	3.81247	3.47273	3.31639	3.78006	4.00583	4.18676	3.86522	4.03432	3.84554	4.61201	4.62792
rna-XM_038248383.1	0.394018	0.304893	0.160606	0.523511	0.176574	0.333492	0.333554	0.227477	0	0.110382	0	0.205741	0	0.237085	0.0797761	0.135576	0.0219671
rna-XM_038250564.1	4.65227	4.74482	4.2129	2.86456	2.45761	3.09219	3.30685	3.22601	2.78664	4.28324	4.28049	4.47491	4.39312	4.25586	4.19476	4.85537	4.87132
rna-XM_038248144.1	4.83816	4.74411	4.60877	4.51328	4.41301	4.69883	4.50464	3.83129	3.81926	4.41295	4.70047	4.75714	4.87277	4.78317	4.53387	5.1941	4.96498
rna-XM_038248143.1	2.58599	2.44475	2.35422	3.44962	3.48585	3.5414	3.2412	3.28455	2.83557	2.59135	2.92147	3.76547	3.81448	4.09871	3.62837	2.72221	2.58286
rna-XM_001864812.2	1.85399	1.52256	0	1.81112	2.11324	2.6371	1.36871	1.44058	1.08187	0.0259354	0.107367	0.984836	0.80027	1.09821	0.989667	2.15132	2.3352
rna-XM_001864813.2	6.66517	6.6441	7.28101	4.93118	5.00827	5.47089	6.24523	6.16687	6.13874	7.93151	7.0683	5.77469	5.89187	5.8362	5.9191	6.61821	6.59681
rna-XM_001864814.2	4.63609	4.75484	4.31849	5.53409	5.7571	5.98847	5.6654	5.56403	5.47388	4.45509	4.2048	4.26035	4.67459	4.58163	4.85216	4.89122	4.45232
rna-XM_038250199.1	0.12215	0.183147	0.414885	0.116888	0.197262	0.0416164	0	0	0.197753	0.845109	0.0671444	1.92388	2.43889	1.78191	1.65526	0.139312	0.288076
rna-XM_038250202.1	0	0	0	0	0	0	0	0	0	0	0	0	0	0	0	0	0
rna-XM_001870393.2	4.98533	5.13623	5.15324	5.22648	5.24099	5.14096	4.55556	4.81459	5.10732	5.33221	6.01157	5.5723	5.2901	5.26373	5.27014	5.08692	5.0014
rna-XM_038266747.1	0.87923	0.546397	1.09936	0.210646	0	0.575944	0	0.280735	0	1.1376	1.08283	0.254344	0	0.677238	0	0.941586	1.2332
rna-XM_038266748.1	2.28686	3.7243	2.41495	0.806263	0	0.256676	0.83111	0.328556	1.30229	2.33587	4.87157	1.38226	1.77968	0.618184	1.7587	3.45276	3.45572
rna-XR_005279071.1	0	0	0	0	0	0	0	0	0	0	0	0	0	0	0	0	0
rna-XR_005279072.1	0	0	0	0	0	0	0	0	0	0	0	0	0	0	0	0	0
rna-XM_038266746.1	4.67769	5.08506	4.75754	3.88007	3.8863	4.28615	4.30578	4.29038	4.29207	4.81729	6.19406	3.06192	3.11998	3.08193	3.35102	5.04247	5.04188
rna-XM_038253600.1	4.73225	4.55597	4.48572	3.83591	3.52986	3.9101	4.09973	3.92664	3.93689	3.77323	4.18608	3.57955	3.47469	3.77551	3.53101	4.59809	4.61997
rna-XM_038248788.1	0.134929	0.0689814	0.795117	0	0	0	0	0	0	0.276189	0.110087	0	0	0.0526548	0.0503235	0.0126235	0.0273789
rna-XM_038248787.1	1.55876	1.20821	2.99557	1.51019	1.42005	1.37993	1.46323	1.05368	1.40795	2.20634	1.03103	1.46632	0.822718	1.12036	1.16716	1.14437	1.34845
rna-XM_038248734.1	3.12782	3.62381	2.99406	1.69388	1.69445	1.17282	0.860862	1.03204	1.44782	3.35924	3.45047	3.68152	2.56957	4.1525	3.41767	1.53997	1.63286
rna-XM_001863736.2	4.97026	4.68408	3.91638	3.14727	2.93257	2.90404	2.73128	2.79191	2.39127	3.81364	4.47284	3.88691	3.90833	3.95041	3.96434	5.44052	5.2029
rna-XM_038249294.1	5.22731	5.10529	4.44536	3.84745	3.86153	3.74274	3.31822	3.12821	2.94973	4.29878	5.33686	3.93741	3.88773	3.82197	4.09961	5.08554	5.03825
rna-XM_001863734.2	1.20367	0.791601	0.653678	2.00101	2.19629	1.85312	0.988949	1.08341	1.1452	5.13802	6.52444	3.72823	3.11756	4.74129	4.78781	0.933575	0.851405
rna-XM_001863733.2	3.96973	3.4213	3.42969	3.81071	3.88637	3.97811	3.63173	2.65233	3.09302	3.17161	3.43217	3.436	3.37669	3.8466	3.53105	4.06192	3.74044
rna-XM_001863732.2	3.27207	2.95292	3.5575	2.64852	2.6624	2.74874	3.0367	2.31209	3.01439	3.75102	3.31487	4.21073	4.16771	4.26787	4.03794	3.09924	2.88647
rna-XM_001863731.2	4.57009	4.83037	5.05195	5.63401	5.54639	5.35407	4.9847	4.89283	5.05389	4.98232	4.69526	4.75538	4.93714	4.71717	4.83285	4.83181	4.72656
rna-XM_038248188.1	0	0	0	0	0	0	0	0	0	0	0	0	0	0	0	0	0.161435
rna-XM_038250518.1	4.64164	4.99	3.99293	2.93295	2.68772	3.3971	3.7961	3.46188	3.52454	3.50603	4.11678	3.72199	3.47061	3.86679	3.66153	4.65712	4.79163
rna-XM_038258989.1	0	0	0	0	0	0	0	0	0	0	0	0.0948934	0.0915639	0	0	0	0
rna-XM_001863729.2	0	0	0	0	0	0	0	0	0	0	0	0	0	0	0	0	0
rna-XM_001863728.2	0.974135	0.784675	0.970446	0.0770161	0.08014	0.362033	0.296588	0.10424	0.193055	2.24796	0.395871	3.40821	3.83001	3.33482	3.36859	0.3327	0.265364
rna-XM_001863727.2	0	0.0342739	0.0583113	0	0	0	0	0	0	0	0.0369592	0.190213	0.294408	0.0517116	0.0494212	0	0
rna-XM_038249284.1	0	0	0	0	0	0	0	0	0	0	0	0	0	0	0	0	0
rna-XM_038250080.1	0.47774	0.477378	0.27534	0.554536	0.573607	0	0	1.1896	0	0.136707	0.397805	2.21424	1.91453	1.22624	1.43596	0.396935	0.253126
rna-XM_038251106.1	3.95003	4.64946	4.47772	2.24744	1.3033	2.08903	3.14725	3.46112	3.21399	4.46035	4.75046	5.19651	5.11457	5.17258	5.12502	4.25201	4.85365
rna-XM_001868375.2	3.59907	3.62173	3.34805	2.86368	2.56517	2.77352	2.80066	2.36587	2.7743	3.16435	3.32683	3.26446	3.2214	3.23016	3.22741	3.55612	3.67374
rna-XM_001868374.2	4.01272	3.97319	3.96066	2.99994	2.99701	2.63943	2.42682	2.73508	2.91923	3.22369	3.38543	3.5259	3.64802	3.93322	3.73202	4.11262	4.52369
rna-XM_038262155.1	4.68384	4.44159	4.4086	4.12055	4.25217	3.92608	3.94759	3.13689	3.73901	3.69701	3.72318	3.83649	3.46896	3.89043	3.59743	4.50155	4.57521
rna-XM_038249527.1	1.38089	1.25903	1.06481	0.808307	0.701311	0.954393	0.637683	0.0954887	1.28591	0.819342	0.845742	1.68296	1.53309	1.60949	1.54273	1.37944	1.32898
rna-XM_001868372.2	6.06373	6.02258	6.5208	6.1044	6.34292	6.01195	6.45485	6.21452	6.29465	6.37132	6.28123	6.69245	6.89267	6.62381	6.66176	6.27502	6.06733
rna-XM_001868371.2	6.30586	5.89188	6.13177	6.69772	6.84764	6.74966	6.37603	6.36224	6.17224	6.61262	6.82496	7.71443	8.23834	8.03141	7.79457	6.03018	6.03602
rna-XM_001868370.2	0.540012	0.322562	0.078042	0.168505	0.22907	0.06069	0.080382	0.225637	0	0.126915	0.0785436	11.5515	12.5557	9.34058	9.27759	0.268605	0.241848
rna-XM_001868369.2	0.0384848	0.124375	0.0166177	0	0	0.0631909	0	0	0	0	0	9.33225	9.00507	6.69923	6.68425	0.0682835	0.131058
rna-XM_001868368.2	0.217212	0.148253	0.245713	0.119318	0	0.0632967	0	0.0825777	0.153896	0.656229	0	5.21989	6.21082	2.49596	2.43102	0.232397	0.15889
rna-XM_001868367.2	4.57469	4.53131	4.24712	4.46306	4.39672	4.36593	4.17557	4.17891	4.12482	4.33848	4.53226	5.36429	5.89416	5.24181	5.16777	4.53471	4.51105
rna-XM_038248070.1	0	0	0	0	0	0	0	0	0	0	0.491321	4.03782	3.76189	4.24596	4.18303	0	0
rna-XM_038248071.1	0	0.0342739	0	0	0	0	0	0	0	0	0.108153	0.769486	0.964069	1.06682	1.17286	0	0
rna-XM_038248582.1	0	0	0	0	0	0	0	0	0	0	0	0	0	0	0	0	0
rna-XM_038248583.1	0	0	0	0	0	0	0	0	0	0	0	0	0	0	0	0	0
rna-XM_038263991.1	0	0	0	0	0	0	0	0	0	0	0	0	0	0	0	0	0
rna-XM_038263930.1	0	0	0	0	0	0	0	0	0	0	0	0	0	0	0	0	0
rna-XM_038264042.1	0	0	0	0	0	0	0	0	0	0	0	0	0	0	0	0	0
rna-XM_001849121.2	0	0.22663	0.12108	0	0	0	0	0	0	0	0	4.33235	3.38102	3.9014	4.00811	0.101993	0
rna-XM_038264451.1	0.217904	0	0.128502	0	0	0	0	0	0	0	0	0	0	0.867298	0.837627	0	0
rna-XM_001849122.2	0	0	0	0	0	0	0	0	0	0	0	0	0	0	0	0	0
rna-XM_038264276.1	0	0	0	0	0	0	0	0	0	0	0	0	0	0	0	0	0
rna-XM_001849124.2	0	0	0.0313025	0	0	0	0	0	0	0.0369172	0	0	0	0	0	0	0
rna-XM_038249271.1	0	0	0	0	0	0	0	0	0	0	0	0	0	0	0	0	0
rna-XM_038256071.1	4.08919	4.17194	3.92383	2.4691	2.42716	2.60836	3.14979	2.99599	3.07222	3.94871	4.12087	3.30039	3.13179	3.52905	3.31758	4.20865	4.38131
rna-XM_001849126.2	0	0	0.0659517	0	0	0	0.111515	0.260466	0.0535433	0.660262	0	0	0.0485576	0.0392655	0.0740875	0	0
rna-XM_038256087.1	0	0	0	0	0	0	0	0	0	0	0	0	0	0	0	0	0
rna-XM_038256095.1	0	0	0	0	0	0	0	0	0	0	0	0	0	0	0	0	0
rna-XM_001849128.2	6.51074	6.50792	6.40446	7.07637	7.29513	7.35126	7.01582	7.28813	7.12257	6.67501	7.04499	7.93806	8.56861	7.82363	7.6528	6.3547	6.45401
rna-XM_001849127.2	2.71897	2.32055	1.82616	1.60698	1.15802	1.35674	1.46802	1.45401	1.75471	1.78424	1.33611	3.89037	4.81733	4.32314	3.80625	1.97043	1.87063
rna-XM_038256076.1	4.75117	4.68753	4.10742	3.28113	2.97766	3.3105	2.70997	2.93688	3.16722	3.65716	3.9354	4.08351	3.97658	4.14081	4.26437	4.20589	4.33621
rna-XR_005277530.1	0	0	0	0	0	0	0	0	0	0	0	0	0	0	0	0	0
rna-XR_005277536.1	0.19423	0.218078	0.493232	0	0.0673591	0.193086	0.172898	0.393402	0.163254	0.121111	0	0.0789792	0	0.232479	0.0590001	0.0584403	0.345241
rna-XR_005277533.1	0	0	0	0	0	0	0	0	0	0	0	0	0	0	0	0	0
rna-XM_001849130.2	5.3478	5.55681	5.27669	6.20245	6.33215	6.04855	5.58088	5.61058	5.83611	5.43855	5.43906	6.32129	6.40243	6.16141	5.92603	5.1185	4.89675
rna-XM_001849131.2	4.3469	4.55041	4.55136	5.05171	4.84486	4.96301	4.44223	4.60522	4.70655	5.00378	4.90204	5.64334	5.57562	5.56987	5.4163	4.68869	4.76181
rna-XM_038266940.1	5.12094	5.02274	4.60358	4.77322	4.7926	4.8634	4.64436	4.52907	4.31022	4.55382	4.74914	4.0585	3.85826	4.0847	4.12126	5.02608	4.89438
rna-XM_001849133.2	2.95093	2.62682	2.4296	2.69651	2.31081	2.47849	1.82189	1.62861	2.05647	2.12502	2.70868	3.14961	3.09266	3.07629	3.14052	3.07384	2.76216
rna-XM_001849134.2	4.97045	4.55025	3.53252	2.9637	2.77193	3.01797	2.70143	2.69727	2.75162	4.20144	3.76532	4.58989	3.86724	4.23924	4.23512	5.16842	5.08975
rna-XM_038262162.1	0	0	0	0	0	0	0	0	0	0	0	0	0	0	0	0	0
rna-XM_038262165.1	0.193461	0.450386	0.113693	0	0	0.21219	0	0.272748	0	0.0345294	0.270635	0.128805	0.238801	0.195465	0.187206	0.0486599	0.0529606
rna-XM_001849135.2	0	0	0	0	0	0	0	0	0	0	0	0	0	0	0	0	0
rna-XM_038248780.1	0	0	0.0234338	0	0	0	0	0	0	0	0	0	0	0	0	0	0.0213882
rna-XM_001849136.2	7.07745	7.51815	7.66575	7.28235	7.24266	7.61028	8.00627	8.561	8.42146	8.64625	7.78597	6.45884	7.14131	6.20077	6.25975	7.37808	7.33686
rna-XM_038250259.1	0.85063	1.28995	0.749418	0.620113	0.587365	0.453427	0.450178	0.941351	0.414377	3.78927	2.80335	4.79004	5.12016	5.35814	5.5229	1.7805	2.48626
rna-XM_038262174.1	0	0	0	0	0	0	0	0	0	0	0	0	0	0	0	0	0
rna-XM_038262187.1	0	0.0251695	0.00930436	0.034266	0	0	0	0	0	0	0	0	0	0	0	0	0.00425049
Or70	0.257846	0.754695	2.99145	0	0	0	0	0	0	0	0	0	0	0	0	0.140207	0.239743
rna-XM_038249919.1	2.16361	1.29306	1.43726	0.749276	0.133207	1.19412	2.66108	1.98572	2.0678	3.52424	0.91924	1.47719	1.3219	1.64299	1.47199	1.8976	2.11386
rna-XM_038249920.1	0	0	0	0	0	0	0	0	0	0	0	0	0	0.0951198	0	0	0
rna-XR_005276872.1	0.0256497	0.223141	0.106843	0.156039	0	0.161996	0	0	0	0.0259742	0	0	0	0	0	0.0899314	0.18931
rna-XR_005276868.1	0	0	0	0	0	0	0	0	0	0	0	0	0	0	0	0	0.280509
rna-XM_038262208.1	0	0	3.41701	2.36172	0.344291	0.556862	0.343961	0.339323	0	4.20863	0	0	0.106288	0.244732	0.304969	0.101445	0.0227315
rna-XM_001848794.2	0	0	0	0	0	0	0	0	0	0	0	0	0	0	0	0	0
rna-XM_038249553.1	0	0	0	0	0	0	0	0	0	0	0	0	0	0	0	0	0
rna-XM_038248718.1	0	0.320461	0.468904	0.514013	0.0697578	0.375023	0	0	0	0.24066	0.349181	1.191	1.33211	1.09267	1.22728	0.503615	0.598124
[truncated: 26,436 more rows]
