# Supplementary material for: The chromosome-scale genome assembly for the West Nile vector Culex quinquefasciatus uncovers patterns of genome evolution in mosquitoes
Source: BMC Biol. 2024 Jan 25;22:16. doi: 10.1186/s12915-024-01825-0 (PMC10809549; doi:10.1186/s12915-024-01825-0)
Supplement: Supplementary file 3 — Additional file 3. Odorant Receptor coding sequences from Culex quinquefasciatus. [file 12915_2024_1825_MOESM3_ESM.fa]

>Or80
ATGGATCCTATACAAGAATTTGAGCAAATTTGCGGTTGGCAATGCCGGGTTCTGAAGCAG
TTTGGTATCTGTGCGTACGAACAGAGTTTCAAACCTTCGGCGAGAACCGTACTACTCATG
TTACTGATCAGCTGCTACTTCTTCATAGCGTTCTACGATTTGCACCACTTTTTAGGAGAT
TTGTTTAGTTTTGCGTTTGCCCTCGTCACGTTGGCCTACGGGTTTATCGGGATTAGCCGG
GTAGGTCACCTGTTGGCCAATCCGGCCCGATTCAGTGAGCTGATGCACGAAGCTAAGAAA
ACCTACGAACGATCAGCGCTAAATCAACGTGTAGTTAAGATCCTGAAGCGTTACACCAGT
TGGCTCAAACATTGTGTCATCTTCTACAGCATGGCATTTGTTGCGGCCACTGTCGCTACG
GGTCTCTTGCCTACGGTCATATACCTCTGGACTGGCCAACGGAACCTACCCTTGGGCATT
GAGTTGCCCTTTTTAGATCCGGATTCGTTAAAAGGTTATCTGCTAAACTACTTGTATCAG
ATTAGTTGCATGTTGTGGACTCCTCCCGCATTGATTGCCGTGCAGAACATGTGTTTTATT
TTGGTTTTTAACGTCTTTATTCAGTACGATATTCTGCTGCTCGGGCTAGAGGATTTAAAC
CTGTTGATTAAGGAAAACACTGATGGCAAACTAGACACGGACGTTCACCAGAAACTGTTG
CAAGTACTACAATACCATCAGCGCTTGACTATCTTCAGTGGGGCAATAGAAAGGAGTTTT
TCGGTGCAATTTTTCGTAGAAATCTCCTCTAATGCTTTACAAGTTATCGTAACATTATTT
GTGGCGAACACTGCAAACTGGATACCGGGATATTTAATCATTTTCCTCGCGACCTTTCAA
TCCCTCATGCTGTGCTTTCTCGGAGCGCTGAACGAGCTCAAGAGTGACCAATTAGTGGCC
AAGATCTACGACGTAGCCTGGTCCGAAATGCGCCTTCCGGAGCAAAAATCCATACACATT
CTGCTGACCAAATCACAGCAAGCCTCCTTGCTGTCGTGTGGCGGACTGTTGCCGATGAAT
ATGAACCTGTTTTTGAAGGTTTACAAGACAATTTATTCAGTTTTCATGATGTTAATGAAT
ATTTAA
>Or110
ATGTTCCGTCTTTTGGGAGTTCTCCTGGTAAACGCGTTCCGCCGGTTTTGCCGCAACGAG
CATTGCTTCGTGGTCGTGCTCAACTTCAACCGGTTGATCGGTTTCACCGGGTACACCTGG
GACCAACCTATTCCGATCGTCAAAGCCGGTCTGCTCATCTACGCCATCCTTTACGAGATC
CTCGCGATCGTAGCGATCGCCTTCTTCGATCCAGGTCCGGTTTCGATCGACCAACAATTT
GGGATGATCTTCGTCATGAACACCGGCCTGATGTGCGTCATAATCTGGGTTTTGCTGGCG
CTTCAGCGTCGCGATCTGGACTTGGTCCTGAATCGCCTGATGGAGCTTCAGCGGCAAGCC
GCTGACGATCGCCGCAGGCAGTACATCTGGAGGATCAACTGTCTATCTCTGGTGTTTTTG
GTGCAGAACCTGGTCCAGATCATCATCTGGAACAACGCCGTCGACTACAGCTGCCCACTG
CAGGTGTTCCGAAGCGAGATCGTCGACCGACTCAACGTCGTATGCTATCCGCTGGCAATG
ACCTTGCTATCGCTGATGTTCGTCTACACGATTATCCTGATCAGCGCGATCTTGCCAGCG
CTCTCGATCGAGTTCCTCGTACTTGGTGAAGACTTTCAGCGGATCTTCGACAACGTTGGT
CCGCTGTTCGAAACGGCCCGGAACGCAAACTCCAACTGGACCAAGCTGGAAAACAACATG
AAGAGCTGCATCCGACGTCACCAGGAACTCTTAACCTTAGCCGAACTCCTTCAACGACGA
CTCAAGCTGTTCTTCCTGTTCAACCTGATGGTAGACTTCTTCCTGATCACGTTCAGCTGC
TTCCAGTTCGGCAGAAGCCGTCGCAGCGACTCTCCTCGGTACATGTACAGTGCGTTCGCC
GCCGTAACGGCCACCATCAACCTGCTAATGTTTGGAAAAATGTGCGACCAGCTTGAGGCG
CACGTATCCTCGATCAAGCGCCACCTTTACAGTGCCAACTGGGTCGACCGCCTGGTCTAC
TCGCGCGTCTTCGCCCCCCGCTATAAGAACTTCCGCAAGCTGATGCTGATCGTGATGGAG
CGCACCGAGCGGAAGGTCGGCTTCACGTGCGGCAACTTCTACGCCATGTCCCTAACCACG
TGCTGGAGCGTAGTCCAGTTTTGCTACTCGGTCTTCACGCTCCTGCTCAGCGTGTTTGAG
TAA
>Or50
ATGGAGTACATCCAACGGCTGGAACGATTCAAGTTTTTCCAGCACTCTTACAAGAATCCT
TCGGAGTTTTATACAAGTTTGATCGAGATTCCCAACAAAGTAGCCAGAGTGGCGGGCTTG
AATATTTTCAGCAAAGATTACAAAGTGTTTTCCTGGAATTTGGCTTGTTTGCTGACGGTG
TTTGTGGTTTACGGAATCGTTACGCCGTTTACAATTTATGAAGTGCGTCAAAATGTGGAT
GATCTCATCTATTGTCTTGTGACGGTTGGAATCGGTATCCAGGGGGTCATGAAAATGATA
ACATTTCTCGTTTATCGCAAGGAATTGATTTGGACCCAGGAGTACACCCAGAAGATCTAC
CAAGAAGAAAGCCACAACCACAAGCAAGTTCTAATGGAACAAGTCTCACTGTTGAACATT
ATGACAAGGATTATCATTACGAGTTATATTTATTTGGGCTTTCTACTGGCAATGGGACCA
TTTTTGTACTCGTTGATGGCTGGGAAGAAAGCCCTCTCGTTTGGATTCTGGATTCCATAC
CTCGATCGTTTTTCGTGGCCCGGATATCTGTGTAACGTCGTGATGCAAGTCATAATGACA
CTGTTCATATGCTCGGAAAACTTGGGAGCAGATGTTCTACATTTTATGACAATGATGAGC
TCACGAACCCAAGTTGATATGCTGATGATCAAACTACGGGGCATCAAAAGTAGTGACTTG
GACATGCGAGATAAACTTAAAGAAATTATAAGACGTCATCAGGAACATCTTGAATTTGTG
GGTACAGTAGAAATGATTTACAGAAGTTTCTTTTTCGTGATTTTTTCAACTCTGGGAGCA
ACTCTTTGCTTATCTCTGTATGCAGTCGCAACGCTTGGCTGGGTTGCAGGTTCCATTCCG
TGCATGTTCATCATTTATGAGATGTTTGTCTATTGCTTTCTAGCAACCATTCTGCAAACG
AAGGAGGACGAATTACAACAAGAAATTTACAAGGTTCCATGGTATCAGCTGTCAATTTCC
GACCAAAAATCGATTCGTATCGTTCTTGAAGCAACACAGCAACCCGTCTGCTTAACACTC
ATTTTCTACCCACTGAATATGCCAACTTTCGTAGATGTGATGAAAACGATTTACAGCTAC
CTTACATTGTTGCTTACGTTTAGCAAAGCTTAG
>Or17
ATGAACCTATTTCGGAAAGCTTTGGCCAAGGTTCGCCTCGTAGCGTACCGTGCACGACGG
CTTTGGGAAGAAGTTCCGGACACTTTTCAGCTGTTGGATCGATTCTACATTCTTGCTGGT
ATCGCTTTCGATGCCTCAAACGATTGCCAGCGATTCGGATGGAAGCTATACCTACTTGTA
GGGTATTTCCAAATGTTGATCAGCGTGGTGAGTTTCGTGAGTACTTTCGTCGCAATGGAT
GACGCCGTGGAAACGATTTGGTGTGCGCTCATGGTCGTCGCACAGGTAATATGTTTGTTG
AAAACGCGTCTCCTTCTGTGTCGTCAAAAGGACATCGCAGATCTGCGAAAATTTCTCGAT
ACAGCAAACTACTGTTCCGGAGATCAAGTGTTTGATGAGGCCGCCAGGAGTGGGTTTCGA
CGCAAAACTCGAGCACTGATCGTTACAGTTGGCTTGCTGTTGGTGTGCCAACAGGTCATC
TGCTGGATTCCACAACCGCAACAATTCAGAACTTTTTACGTTCCGCCGTGGGTTGGATTC
TATTTTGGGGAAGGATTGGCTTTTTTCATTCAAGTAATCTACATTTCGAATTTCGCTCTG
TTTTGGGTGTCCAAGATATTTGGATGCACTATCGTCTCTTCAGTTTTGATGATCGGAATG
AACTCCGAACAGGTAATCCTGGTTCATCACTATGAACGGATTGCCGAAGGGATGGAGGAC
TTGCGGGACAATTATTTTGACAATGAACAGACTAAACAACAGTATTGGAACCTGTTGATG
AAACTCATTAAAACCATCACAGAGCAACAAGGTGTTATTTTGAGCAAGATCAGCAAACTG
CAATCAATGGTTGAGCCATTATTCTTCTATGTGTACTATTTCGATTTAGTGGCCATTGGA
TCAACTTTTTTCATCGTTTTTTCAGAGCAATTCTCGTTTATGCATATTGTTATCGCGACA
ACAGTTGTTGTCATAAGCTTGGAATGCTACGTACTATGCAGTCTGATTGAATCTTTGAAA
GATACCTTTGACACCATATCCGGCCATGTGTGCGATCTATGCTCGCAACTACCGTACTCG
GCCGATTACCGTCGCGAATACTTTGAGATGCGCACCACGCTGGTCACGATCGCGCTCTGC
TCGCAGAACATCGTTCAGTTTGGATGCCTTGGCATCTCAAATCTTTCGATGCCGGTTTTC
ACCGAGCTGGTCAACACCTCGTACACGGTGCTGACGTTTTTGCTCAACATGATTTAA
>Or174
ATGAAGCCTTGGACGCAGCTCAAAAACCGTGTGGACGGGATCGTTTTGCGGACCCTTGGC
CTTTACCAGCGGCAGAAACCCTTCTGGTTGATGCGCTATCTGTTTGCGGTGAATGGCATC
AGTCTTGAGTTAGAGTGCAGTGTTATCTGGAGATGGGTCTGGAACATTCATCGGATTTTG
ATTGGTTTGCACGCCGTGATCTTCGTAGTGGACCGGTTTGTGGCCGCCGTTGCAGCGGAT
GCGGAGTTCGATAAAAAATTGTTCCACTTACACCTTGTTTTCATTGTTGTGGTGATTTTT
GTGAGGCAGCTGTGTCTCACGATGAAATTTAACACTGTTGAGACCTTAAGGAAGTATACG
TTAGGCAATGATTTCCGGAAGAATGACGAGGAATTGCAGGAAAAAAGAAACAACACGTGG
AACCATTTGAAAAAAATTGAGCTTGTAATAGTCGTCCAAGCCACGGTTACATTCATTGTA
TTCACCTTATCCAACGTCGAAAAAAGTTTATCCCTTCAGTTTCCTTTGGACTTGAGTGGT
ATCAGTGAACTTCTGCAAACTGTCTGTGCACACATCTACTCACTTTACTACTGCTGGCTT
TGCTTCGCAATGGCAATTAATTACTACTCGCTAAGCGCTCTAATGATTTGTCTCGTAACT
GAGCTTGAAATTGTTGGTGACGCTTTCAGAAAAGTGTTTGCAGAATCTCTGCAGCCAGGA
CAAGAATACAGGTTTGATTTGACAGACCAACAGATTCTTTTGTTTTGGCAATCACTTGAA
TCAAATATTAGAACGTGTTGCCAGCAACATGTGCAGTTCATACGAATGATCAACGTTTTC
AAATCACTCACAAGTGAGCTGTTTCTTCTGGTGTACTGTGCTACTGTTAGCCTCACGGCT
ATAGAAATTTTTCAGGTCGTATCCACAAAACGGCTAGGCTTCTATGAGGTTTTCGTAATT
CAAGATTTTTGCGTATTCTACGTGGAATTTTTCTGCTTTTGTTGGTTGGCTACCAAGATG
AACGAAATGAACTTCAGGATTGCTGGCCTCATCTACGAGCAGGAATGGTACCGAGAAATG
CAGTACTCAGACAATTTGCCCAAAATGTACCGCTCCGTGAAGCAATCTTTGCTAATAGTC
ATGATCTTTGCCCAGCAATCCCTTGGAATCGCTGTCGGTGGAATTTATGAGCTATCAATG
GAGCTTTTTATGGAACTGTTGAACAATTCGTATTCTTTGCTGATGTTTCTGAAGGAGATA
ACGAAATAA
>Or198
ATGGACCGATTTCTGCTCGTTGCTAGTGTCCACGTGGTGCCCCAGAAGATCTGGCAGAAA
AAGGTTTGGATTCTTTTCCATGCGGTTGGTGCTTTTCAGATGTTTATGACTTTACTCGGG
CTGACTAGCGCTTTGGTTCGGATGGACGATGTTCTGTTGGTCATTTGGTGTACGATCTTG
TTTACCGCAGAACTATTGTGCCTGGCAAAGTGTTATCTGCTGATGCGGTACGATGGTTCG
ATTCAAGATCTGCGTGACTTTTTGAACGCTGGCAGCTTCAGCTCTGGAGATCAAAACTTT
GATGTTTCTGCGAGGAACAAGTATCAAAGAAGCTCCAGCCTGATTGCCATTGCAGTTTCC
TTGATTATTCTGCTCGATCAGATTGTCTGCTGGATCCCGAAAATTCAACAGGCTAGGACA
TTCTACGTTCCATCGTGGATTGGTACACACTATGGCGAGTGGTTTGCCTTTATAGTGCAA
GCAATCCATACTTCTACTTTTGCTTCGTTCTGGCTGTTCAAGATTTTTGGGTGTTCCGTT
CTTTCAATCTTTTCACTTAAGGGACTACAAGCAGAACAGACGATTGTAAATCGCAGTTTC
GAGCGCCTTACTGAACTATTCAAGGACTTGCAAACCTCCAAACTAACAAGAAAACAGTTC
TGGGATCATCTGAAATCATCGATCAAAGTGACTATGGATCAACAAACTCTGGTTTTTTGC
CACCTCATCAAAGTGAAACCAATGGTCGAGCTTCTTTACTATGCCACATATTTTTACGCC
ATAGGATGCATTGGATCTTCGTTCTTCTTGGTACTATCACAACCGATGTCCATTTTGCTA
TTTCTCCACGTTGCAACCGTCATCGTAATTTGCTTCGAGTGTTACCAACTGAGCTACCAA
ATCGATCGTCTGAAGGAAGTTTTTGCAGCCACCTCCGGCCATGCATTCAGTCTGTGCACC
CAGTTGCCATACGCTGCCGGTCAGCATCGCAAGGACTACCTCGAGGTGCGCACCACGCTG
ATGATAATCGAGATATGCTCGCGGAACGTGGTGTGCTTTCGGTGCTTCGACATCCCGGAC
ATTTCGGTTACGGTTTTTGTCAGCATGGTTAAAGTTTCGTACTCGGTGCTGACGTTTTTG
CTGAACACGATCTAA
>Or25
CAATCCGCGATGGAAGACGCCAAGTTCCTTGCCGTGCTGTCGCTCGTCCGCCGTTCTCTG
CGGATCGTGGGTGCGGACATTTTTGAGGAAAATTGGCGCCCAAATTTGCTGACATTCTTG
ACGCTGGTTTCGATTTCCTTCTTTCCGTACATGGACTTGAGCTTCATGCTGCAGCATACG
GATTCGTTCAACCTGGTCTTCGAGGGAATATCCGTACTGGTCGCTGGACTCGATGCCTGG
TTCGGACTGGTGGAGATCATCGTAAACCGGAAGGCGTGGGTCGCGCTGATGAAAGACGTT
TCAAGCCGAAGATCTATGTACAAGTCGGTGAAGATCTCCGCGTTGTTTGACGAGTACTAC
GAACGGAACATCATGTTCTGCAAGTTCCTGTACGGTGTGTACATGTCGACGTTCTCGTAC
TTTTTGCTTCCAGCGATTCTGCCCGATCCGGGTAAGTATAATCTACCGATACCAGCTACC
ATTCCTCACCTGGTGCCCGATACCAACAAGTTGTACTGGGTGACCTTCCTGATCCAGCTT
TTAATGGTCGGCATTGCCCAGCATGTCCTGATCGCGCAATGTTCCTCGCTGATCATCGGG
ATCATGTCCGCTTGCTGTCAGATTCGAGCCCTGAAGATCAAGCTGGAAGATCTGAACGAG
CAGATCAATGACCCGTCTGTCAAGCCGGACACCGTCCACGAATCCCTCGGTGAAATCATC
TACCTTCACGCCTCTACCAAGGACTACATCCGGCTTTTGCAGCGCAAGGCAGCGATCGTC
TACCTTTCGGTGTTTGTGACCTGTGGTGGCATCGTGTGCTCCTGTCTGAACGTGATCGCC
GAGGATCTGTTCAACTCGGCCAACGCGCTCATGCTCGCCGGGACGTTCTCCGTGCTGGTC
CACTGCTTCTTCGGCAACACGCTGCTGATCGAGAACGATAGCCTGCCGGATGCGATCTAC
GCGATCGATTGGTACAAGCTCCCTTTGACGGATCAAAAGGCGTTCAAGTTCTTGCTGGCT
AACGCTCAGCCTGACGCGGCCCTGCACGGAATCCTGATGCCGTTGAACATGGGAACGTTC
ATATCGATCATGAAGGGCGCGTTTTCATACTACTCGATCCTCAGCAAGGAGAAGGCCAAG
TAA
>Or165
ATGGAGTGCAAACAGTTGGCAAGAAGAGTGTGGAATCGGTGCAAATCGCGGCTGACCGCG
TTTTGGCGCGGCTTAAGAAGGGACTTTAACTATTCGACAGACAGCTTTTTTGGGCTGGAT
CTTCTTCTGGCCATTTCCGGTGCAAAACTTAACACACAGAACAAATATTACCGTCGGTTG
TGGAACGTTTTACGTGTTGTTTCGTGTCTCAGTGTGTTATTTGTTGTTTTGTGGAACACT
CATCGTAACATTAAGAACGGAGAAAACTTCGAAATTGTGCTTAGCTGTTTGCAAGCTATT
GTATCTCTTTTTCAGAGCAATTTACGCTTGTTTCTCATCATTCGGCATTCTGACGCAATC
ATAGCTGTTCGGCAATATGTGAATAGACGCCAGTTTGGAAGAAATTTGCAAAAATCACTG
GCAATTCGAAGTGGATCTTTTTATCATATTCGCAAAATAGTAATTTTTGCAATAAGTTTT
GAGCTTGTTTTGTGTCTTAGCTTTCAATTTATCGACTTTGCTCACCATCACATGCTTCGA
TTACCATTTGATATAAGCCAAAGCTTTCCACGTATGCAATGTCTTTGCGATAACATGTTC
TGTTTGTTAATGTCCGCACACTCGTTGCTACGACCAGCTGTACACATTGCAGTATACATG
ATCGTGAATGGACTTGAAGCAGAACTCAAAGTAATTACCCAAACATTTTCACAAATTTTT
CACAACACTGACCAACATGTTCAAAGGAGGATGGAATCAGAAGCTTGCAGCATTCTTCAA
ATGGAATACAAGCTAAAATTTTACTTTTGGAAGTACATACAAGAGGAGTTTGGCGAATGC
ATTGCTCTGCACGTCGAGTTTCTTGCAATAAAAAACAAAATTCGTCCGATGCTGAATTCT
CATTTCTTGATCATTTACTACACGACTGCTTTGAATTTGGCTCTTGGATCATACTATCTG
GCTCAAATGAAAACGATTACATTGTTCTCAATACAAACCTTGGCATACTGCCTTTATATT
GCCTTCGAGTGTCTTATCCTCACCCGGATGGTGAGCCTGCTGAACGAGGCACACGAATCC
ATTGGCCGAGAAGTGTACTACCTGGATTGGCCTACGAGGCTGGAGTACGAGGATCATTTT
GCAGCTGAGTACAAATCAGTGCGTAGAAATTTCGTCACAGTGATTGCAATGTCGCAGCAA
CCGTTAAGGTTCAATGGGTACGGATCTATTGAATTTACCCAGGATCGGTTCTGGGTCTTG
CTCAATCTTGCCTACAATATGTACAATGTGTTAAACGACTACAACGATTGCTGCGTGAAG
AACTAA
>Or187
ATGACTTACACTCAATCGAAAAGATCTTGGTGGAGCCAGGGCAAGTCGCGGGTGTTTGCG
TTTCGGCGTTCGTTGTCCCGAGACTTTGACTATTCAACGGATTTCTTCTTTGGATTGAAC
TTTTTGATGGTGGTTTCCGGTGGCCGATTAAATTCGCGAAATGTTCAGTTTCGCGTGTGC
TGGAACATCTACCGTATGCTCGTAATCTTAGCAGCGATTGTGACCTTGAGGAATTGTTTT
CTCAACATGGCAAATGGTTCAGACTTCGAAATTGTTCTCAACAGCGTTCAAGTATCATTG
GGAATTTTGAGCACTGTTCTTCACATGGCTCTCGTTCTTTGGCATTACAACTCGTTGATG
GCAGTACGGCGATACGTGAACAGAAGAAGGTTCGGTAGAAGTCTTGAACCGTCACTAGGT
ATCCGAAGAGATGCATTTTACCATGTTCGCAAAATCGTGATTACTGTTGTTGCGTTAATG
TGCGGTGCTATTGCAAGTGTCCCATTTCAAGATATTTCTCATCATCATGCGTTCAAATTA
CCATTTGAAGATGGTAGCAGTTTACCGATTTTGCAATATTTTCATGGCAAAATATATTTG
TGTTTTACAGTCGGAATAGGTTTCGCCATAACAACCGTGCACCTAGTCCCTTACATGATC
CTCACTGGCCTGGGGGCTGAGGTGAAGGTGATTGCCAAAAGCTTTTCCGTTATTTTCGAA
AACACCGATCAGCGAGTGCAGTGGAAAATGGAAGGGGAACCTTGCAGCGTTTGGCAAACC
GAACTCAAGATGAAGTACTACTTCTGGAAGTTTGTCCAGGAAGAGATTGGCGAATGCATT
GATCTGCACGTCGAGTTCCTAGCTATGTTGAACAGAGTTCGGCCGATGCTGAATAAGATG
TTTTATTTGTTCTACTATACAACTGCTTTGAGCTTAGCTTGCGCTGCCATATATTTGGCT
ACTAAGAAATCCATCTCAATGATTTTCATACACACATTAATACACGCATTGTTGATTGCA
TTTGAATTCATGATTTTGACTCGCATGGTGTCTTGGCTGAATGAGGCCCACCAATCCATC
GGCAACGAGGTGTACGGCCTGGATTGGCCGATGAGGCTGGAGTGTGATGATCTGTTCGTC
GTGGAGCATCGCTCAGTTCGCAAGATTATGACTGTGGTGATAGCGGTGTCTCAACAACCA
CTGAGATTGAACGGCTTCGGAAGCGAGGAGTTTACCCAGGATCGATTCTGGGCTTTGCTC
AATCTGACATATAACTTTTACAACGTTCTCAACGACTACAACGATTGTTGCGTGGTGAAA
ACAGCGCCATAA
>Or207
ATGGCGTTTCGCGAGCAGCAGTACCTCGACCGAAACTTTGACTATATCTGTCGAATGCTC
GATCTGCTCGGGCAAAACGTTCTCGAACCCAACTATCGTCCCAACTGGCGAACCGCGTAC
ATCACTTCGATCGTGGTGATCGTCATGAGTGAGTTGGTGTATCTGCTGTGGACGGAACGA
TCGGATCTGTTTGCGTTTCTGCAGGTTCTACCGACGCTTCTATTTTCATGCATAGGCGTA
CAGAACGTTCTTGTTTGCGCCTTACGGTCTGAAAAGGTTCTTGCCCTGCGGACCAAACTG
ACCGAGATTCTGAAAATCATGGCTGAAACGGAAGGGAACGGTCCGATCCTCTGTAAAGGT
CTGCAGCTATCTCGATTGTTGCAAAAGTGTTTGATGGTTCTTTATGCGTTAGCGGCAGTC
GCCGGTATAATTGTGCCACTCATTATATGGGCAGCGTGGGGCAAAAAGATTCTCTTGTTT
ACGCCTTTTGTCCCAAAGGCTGACCCAAGTACTGCCGTGGGATTCGTAGAAACCTTAGTG
TTCCAGGGCTACATACTGTTGGGAGCTGGTACAATGTACACGGCCCACGAATGTATGTTT
ATTGCATTCATCATGCCTTACGCAGCATACGTAAACGCATTCTGCAACGAGATCAAAGAG
CTGAACTCGATGTTGGTGGCCCTTCCGGAAAGTGACGATTCCAAGATCCAAAACCAACTA
CATCGGATCGAAAAGCTGCACCAACTGCTGATCGAGTACGTATCCATGCTGCAAGATCTG
TACAACTCCTATATGCTAAGCAAAGTAGCTTTAATTTATCTGGGAGTAATCAGTGCGATC
CTCGTGATATTGACATTTGCCGATCCAATGTCCTGCATTTTTCTGGCACTTTTATTCGAA
AAACTAACCAAGAGCTGTCTGATGGGAACGATCATCACGGTAAAGAACGAACAAATCATG
GACCACGTCTACGACATCAACTGGTTCCGGCTGTCCGCGGATCAAGCAAAGCAGGTCGGC
TTTATGCTGCACATGTCGCAGAATCCCACCAGCATCACCATCGGCAACTTGGCACCGCTC
AACGTCGAAAGCTACATGAGTTTGGTCAAGTCGATCTATTCGTACGTGATGGTTTTGATT
ACCTTTTTGGAGTAA
>Or79
ATGAAGCTGGTAGTTCAAATCCTCCAAGCTCTGGGCTTCACCAGTGAAAATGGTGACCGA
GTTGCGCGAGCCAAAGCCTTTGTCGCCGTCACGGTGTTGTGGGTCATCCTGCCCGGACTG
GTGTACGTTGTCCGCCAGCACAGTTCAAATTTCGGCGCAGCCATGAAGTCATTCGAAGAA
GTTGTCCTGATCGCGAAAGTTGTTCTCCACGCGTCGAAAACGATTCGTAACCGAGTTGAG
TTGGAGCAAATTTACAAAGATTTGGAGGAGGCGCTAGGGAGGACTTGTGATAAATTGAAC
GGGGAAATTCAGAGAAAGATGGCCGTGTTGGAACGAAGACTGAATTTTATGTTGAATGTA
TATTTAAGATTTGAGATGTTTGCTATCGTTGGATATTGCCTGCTGCCTCCAACGGTTTTC
ATAATTCGCTATTTGATTGAAACAGATCAACTTCTTGATTTTCCAAATACATCCTTTGAA
GCAGATTTCTACTTTTTTGACTATAAGTCATCGTTGGCGATGTGGTTGGGCACAAGCTTC
ATCACTACAATAGTTGGTGCCATAGTCATCATATCTGGGGCAGCTTTGGATTGCTTCAGT
TGGGGGTTGCTGTATCGAATTTCGGAACTGTTTCAAATTGTTGCGATGAGAATTCGCTGT
TTGGATGAATTCAAAGAAACCGAAAAATTTCACGTTGAACTAACAAATCTAATTGATGTG
CAGGAACTTGCCAACCGGAGTGCCAGGAAAATGGAGAATTTTCTTAGCGAATTGGTGTTA
TATCTCTTTGGAGTTTGCATTTGTGTGTTGTGTGCGATTATGTTGGTTCTGTCGATGTCC
AATGTAGATCACCAACTGCTGTTGAGCATGGGTATTGCGCTATGGTACGTCTTGTTTCAA
CTATTTTCCTACTCAATGCTAGGAACAGCACTTATAACTGCGAGCACTTCAGTGGCAGAA
GCTATTTATGAAACCAAGTGGTACGAGCGAATCAATTCTGAGCAACGAAACATCCTTTTT
GTCTTAATGAGATCTCAGAAAATGGTACCGCTAACTGTGGGAAAATCTTTGACCGTGCAT
CGAGCGACATTTGGAGCGGTACTGAGATCCGCATTTTCGTATTACTCAGTACTGAGACAG
TTGTATAATGAATAA
>Or78
ATGAAGATTTTAATAAAAATCCTTCAATTTTACGGCTACTGGACGTCCGAAAATGACGGC
AACCATTTTACAAGCACGCAGCAAATTTACGCGGTGGCCACCTCTTGGGTGATCCTCCCG
GCGTTATTCTTCTGCTACAACCATATGTCCCACGTCCGGCTGGTGATGAAAACGTCGATC
GAACTTATGGTCATCGTGAAGTACGTGATCCACATGGCATCACTGTACGGATATCGCTCA
AAGTTGGAGCTAACTCACCGAGAATTGGAGGCAGCTCTAAAGCCTATTTCGGGGGATGAA
GTTCAGGAGGCGGAAGTTCACGATTTTCGTCGAAGGTTACACAGAGTGACCGATCTGATC
ATCAAGTGGTACTTCAACGTTGAATGTGTAGTGATTGTCGTGTATTGCTTTATCCCTCCT
ACAATCGTCATCGTGCAATATGCGGCCACAGGAGTTGTCCCTCCGCTCTCCAACCTGATA
GAATCTGATTACGTACTTTTCGACTACAAGTCCAAATTCGAAATATGGCTTTTGGTGGCC
TTCGTTACGGGGCTGGCCGGGGTTTACATTCTGATAGCTGGCATTATATCTGACCTGTTC
AGTTGGTGTCAGTTGATTCGGATCGCGGGATTGTTTCGAATAGTTGCTGCAAAGTTTCGC
AATTTGGACAAGTTCCAAAAGGAATCAGAATTACGAAAAGAGCTCATCAAAGTAGTTAAT
CTACAGGAAATCGCATATCGAAGCGCCAGGCAGTTTGATGAGTTTTTGGGTAAACTCCAA
CTATATTTGTACGGAGCATGCATTTGTACTCTTTGCATGACAATGATTGTGATGGCTACG
GCCAGTGAAGATTGTGAGTTGCTGTACAAAATGTTTCTGATACTGTGGTTTATGGTCTTT
CAGATTTTTGCGTATTCAATGCTCGGTACCGAAATAATGAGCGCGAGTTTTTCTGCTGCT
GAGGCCATCTATGAGATCCGTTGGTACGAACGTTCCGTTGAAAATCGAAAGCTAATACTA
CAAGTGCTAATGAGATCCCAAGAAGTGGTCACGATGTCGGCGGAAAAGTTTGTCTGCGTG
AACCGGGAAACATTTGGGGCGGTTCTTCGATCTACATTTTCGTATTACACTGTTTTGAGA
AGATTGTATGATGCTTAA
>Or77
ATGAAATTCACAAAAAAATCAGTAAATTTCTGTTATATACAATCAAGTTGTTCCCAACCT
GTCTCCCATTTCGTCTCAACCATGCTGTTCCGGAAGCAGCACCACTTCGACGCCATGATG
GCGTTCAATATCCGCGTGCTGACGGCGTTGGGATTCTGGGGTGAGTCGGGCATCGAGCTG
CGTGCCACGCTGCAGTATCTGGCCTACACCACGTGGTTCATTCCCCCGGGAGTCCTTTTC
TGCGTGCGCCAGCAGCCGTCCTCGAAGTTGATGCTCAAAAGTGTGTACGAGCTGGTGGCC
GCCGGAAGTTGCATCATTCGGATTGGGAACTTGTACGTGTTCAATGGCACTCTGCAGAAG
GCGTTCAACGAGGTGCAGTTTGCGTTGGGTGAGCTGTCCCGAGATAGTAGTGATGCCGTA
CGGAAGGTTCTGAATCATCTCACCATATCTGCTGACTACATATGCAAAGGTTACGGCGGG
ATGCTCATAATCCAGTGTTTGCTGTTTGGACCGGCCCAAGGTTTGGTTTCGATATTGAAG
TATTTTGTTTGGGGCGAAGATCCAAAGTATTCTCTCTTGGAAGCTGACTATCTGATTTAC
AACCAGTACAGCAACTTTAACGTCTGGTTACTAACAATGCTAGCCTCCACTTGCGCTTTG
TACGTTCTGGTGTTCGCTCTATTATCTCACGAAACTTTTTACTGGAATATATTGCATCAT
GTTTCGTACCTGTTCAAAATAATTCGCCTTAAAATTCTGGAACTAGACGATTGCAGTACG
CCGAAGCAGTTTCACGAGCAACTCTCAATCGTTGTGGAAATGCACGAACGAGCTTTTAAA
AGCACTCGTCTACTGGAGCAAGCAATCAGTGCCATGATGAGCTTTCTCTACTTATCGTTC
ATAACAATTATGTGCTCAATGCTGTTGGTCTTCACCGTCATTCAGCCAGACCTCGGTTTC
CTGCTGATGATGAGCGTAGCCCTGCAGTACAACGTGTTTCTCATCTTTACCTTTTCGATG
CTGGGCACCGAGTTGACCGAAGCGAGTCTGTCCGTCTCGGACGCCGTATATTCGATTCGT
TGGTATGAAAAATCACCCGCCGAACGACGACTGCTGCTATTCGTTCAGATGAGAGCGCAA
AAACAGGCCGCCATAACGGCGGCGAAGTTCTTCTACCTGACGAGGACCTCCTTTGCGACG
GCTATCAAAAAAACATTCTCGTACTTCACGGTCATCCTTCAATTCTATGGATAA
>Or75
ATGCTGTTCAAGAAAGACAAACCCTTCCCGATGATGGAGACCACCGTGAGGTTGTGCAAG
TTTATTGGCCTGTGGCACGACACCGACCTCGGTAAGGTGTGCTGGCAGGCCAAATTCACT
CTGGCAAGTTTGACCTTTTGGTACATCGTTCCGGAAATTTGCTTCGTGACCCGCCAGGAC
CGGGAACTGACCATACGGTTGAAAGGTATGATTGAGATATTGGCCATGTCGATCTTCGTG
GTACGCATCGGTGCCCACGTGCTCCATCGGGGAACGCTGCAGAGGTGCTTCTGGGACGTG
CAGGAAACGCTCGGTCAGTTCGTCGACAGTGGCCACGTGGAGGTGCAGAAAATGCTCGAA
CATCTGGTGAGTTCGGCTAGCTTCATCACCAGGAGTTACACCACGGCTTTGCTGTGTAAT
GCCTCGCTTTACGGTGATATTCCGGCACTGATTGCCATTGGGCAATATCTGATGGGAGCA
GACATCGAAACCTTTCCTCCCACGATCTTGGAGGCTGATTACGTCCTGTTTGAACACCAG
TCCAATATTCTTGTGTGGATACCGGTACTATTAGTATCGATCGCTACTCAATACTCAATG
TTGACGTCATTGGCCGCAAACGAGTGCTTGAATTGGAACCTTTTGCATCATGTTTCGTGT
CTGTTCAAAATGGTCAAGTTTGAGATCTCCCACTTGGGCGAGTGTTCCACCTCGGATGAA
TTCAAAAAACGACTGGTGAAAATTGTCACCGTTCACGACGCTGCTTACAGAAACGCATTA
TGTCTAGAGACAGTCTTGAGCCCTGTAATGTTCATTCTCTACTGTACCTTTGTGACAAAA
GTGTGTGCCATGATGCTTTTGGTAACGATTGTCGACGATTTTTTTATAATCGCGATGATG
TTATTTGTCAATGCTTGGCACGGAACTTACGGAAGCGAGTTCAGCCATTTCGGAGGCAAT
CTATCAATGTGGCTGGACCGAGCGAACGCCTTCGGAGCAAAAACTGCTGATGTTTGTGCA
GATGCGTTCGCAGCGCCGGGTGGCCATCACGGTTTGGAAGTTTTTTGCCCTCGGAAGGGC
GTCGTTTTCTGTGGCTATAAAGACCACATTCCAGTACTTTACAATCATGAGGCAGTTGTG
CGAAATTGA
>Or73
ATGTCGTCCATCAACCTTCCATCCTTTCCAATGATGGTCGGAACCGTCCGGTGGTGCAAA
CTCATCGGTCTCTGGGACGGAACCGGTTCTGCAAGATATCACCCGAGGACACTGACGCTG
CTGCTGGCGCTCATCTTCTGGTACATCTTGCCGACCTGTATGTTTGTTCTACGCCGCCAG
GACCGGCCCCTGACGCTGGTTATGAAGGCCGTCCACGAGGTGATGGCGATGACCGCCTTT
GTGCTGCGGATCTCTGCCCACGCACTGAGCCGTTCAACGCTGGAAAAGTGCTTCTACGAG
GTCCAGGGTGCCCTCGACGAGTTCGCACGCAATGGTCAACTCAGTGAGGATATGAGGAAG
CACCTGGAACGGGCGGATGTGGTTCTGGCGAGGTACTACATCCCTGGGAACTTGTTTGGG
ATATTCCTGTACGGTGGCCTGCCGGGAGTACTGGCGATTGGTCGGTTTGTGTTCACTGGG
TATGCTGAGGAACTTCCGGCGACCGTCCTAGAGGCAGATTACGTGCTCTTTGATCATCAG
TCCAACTTTTGGATCTGGCTGCCGACGCTGATCGTTTCGGTCGCCGTTCAGTACGGAATG
ATCATCGGGATTACCGCGAACGAGACGTTCTGCTGGAACCTGATCCACCACGTGTCCTGT
CTGTTCAAGATTGTGTCCGCTAGGGTGGCCCGGCTGGATGAGTTTGAAGAAGAGGAGGCT
TACCAGCAGGAGCTGGAGGCTATTCTGGAGACGCATCTCGTTTGCTACAGGAGTGTTTGC
TACCTCGAAAAGGCTCTCTACCTTCAGATGGCGGTACTGTACAGTGCTTGTGTTGCTGTC
ACCTGTTTCGTTCTGTTTGTTGTTAGCATTGTTGATGACCTATTTCTGCTCGCAATGATG
GCCTTCGTGTTGAACTACCACGTTTTTCTAATATTTTCATTTTCCGTGCTGGGGAGTGAG
TTGATGGATGCGAGCACCTCGGTTGCGGAGGCAATTTACAACATAAAATGGTACAATCGA
TCGATTTCAGAGCAACGTTGCCTCCAGTTTATGATTTACCGGTCACAAAATGCGATATTC
ATTACGGCTGGAAAGTTTTTCAAACTAACTCGTGCCACATTCATGGTGGCTATGAAAACG
GCGTTTTCATACTTTACAATCATGCAACAGCTCTACGCAGAGGAATGA
>Or70
ATGGACCTTATCGCGAAAGTTAGGGCCAAATTCGGTTTGGCCAAACTGCGCATTATTCGA
CTGTGGCAGAGCATTCCGGATTGCTTCTGGTTGCTCGATCATCTGCTGATTGCTGCCGCT
GTCAACGTAAATGCCCCAAACCTCTGGCAAAAGGTGACCTGGGCTCTACACCAACTGCTG
GGGTATTCGCAGATGTGCCTGGCCGTTCTGGGTTTCGCGAGTGCCCTGCTCTGGTTAGAT
GATGTGTTGGCCATGTTCTGGAGTGTGCTGTTGTTCGGCACCACTGTTCACTGTTTGGCA
AAGTGCTACCTTCTTCGTCGGTACGATGGAGAGATCTGCAACGTGCGTAGCTTTTTGACT
TCCGCGGAGTTCAGTTCGGGAGATGCAATATTTGACGCTGCTGCGAGAAGGCAATATCGG
CGCAAATCACGAATGCTGATCATTGCCGTGGGTTTGGTGCTGTTGTTCAACCAACTCGTC
GTTTGGATACCAAACGAGCAACAACGGGTGATATTCTCCATACCACCATGGATTGGCACA
TACTTTGGAGGCAGATTAGTTGTTGGGCTTCGAATGATCTATTCTTCAACTTTTATCCTG
TTTTGGGCACCAAAATTGGCGGGATGTACTAGCCTGGCAACTGTTCTGCTGAGTGGATTG
AAAGCAGAACAGATAATTCTTAATCACCATTTCAAGCATCTAACACGTGGTGTGAAACAA
TTGTACAATTTTCAGATTACAAGGAAGCAGTTCTGGGGGCAACTCAAACCTTCCCTAAAA
ACAATAATTGATCAACAAGTTTTAATTTTGAGTCACCTTACCAGCTTGCAACCCATGGTC
GAGAAGGTTTTCTTCTTGACCTATTACTTTGCCCTGGGAGCCATAGGGTGTACCATCTTC
CTGGTCCTCTCGGTGCCGTTTTCGTACACAAATTTCGGCATTATGGTATCTCTAGCAGGT
TTCAGTCTGGAAATCCTTCAGTTGGGCCACCAAGTTGAGACCTTGAGGGATACCTTCGAC
GTCACCGCAGGACTTGCCTTTTCCCTCTGCGCTCAGCTTCCCTACTCCGAAGATCAGCAC
CAGGAGTACGTCGACCTGCGCACTTCACTGAGCATTGTCGGCCTTTGCTCGCGGAACGTG
GCCAGGTTTGGGTGTACTGGAATCCCGGATATTTCGGTGGCCGTGTTCGCCGAACTGCTG
CACACGACCTACTCGGTGTTGACGTTTCTGCTCAACACGGTTTAA
>Or68
ATGGACTCCTTCAAGAAGCTTTATCGTTACAAGTACAAGTTTTTTCAACATACCCAAACG
GAACCATCCGATTTTTACCAAAGTGTAGTGATAACACCAAACAATGCCGCTCGATTTGTT
GGATTGGATGTGTTCACCGAAGGTTACAAGTTCTCCTGGAGGACTTTTTGTATGATCGTT
TCAATTTTGGTTTACATTTACTGTTGTGTTTTTACGGCATACGAGGTTCGCTGCAGTGTT
AAGGAGTTAATTTTCTGCCTCGTGACGAGCGGATTGGCTCCACATAAAACTGTACATGTT
TGGACTTTTTTGATGTTTCGAAAGGAGCTTTACTGGTTTCATCAATACACCAAGGATTTG
TACCGCGAGGAGTGTAAAGATCGTACCAAGTCCATGTTGATGAAAAATGTTTCCTTGCTA
AGTGTGACTACTAAGTTAATGTTGGTGGCTTATACGTGCATTTCTTCTGCCATGGATATT
GTTCCGATCATTTCTTCAGCTGCTTCTGGAGAGAAGACTCTCCCCTTTGGATTTTACATT
CCGTTTTTGGATCATACATCTTCGCCGGGATTTACATGTAACTTTATTATACACGTAACT
CTTACAGTGTATGTGCTTTGCTCGGGATATGGAGCAGATTGTATCTATTTGATTGCCATG
GCTAGCTCATTCACTCAGATTGATGTACTCATGTCGGCTTTGAGAGAATTGACCACGGAA
ATCGAGGCAAAGAAGTCAGATGTTGGCGAATGTTTGAATCAAATTATTGTTCGCCATCAG
GAACATTTGAAGTACTTGGGAACACTCGAGTCTGTATTTCGCATCTATTTCCTGGTAAAC
TTTGTAAGTTTGGCACTGACTCTCATTTTGTCATGGTATGCAGCAATTGTCCTCTCCTGG
TACCAAGGCTATGGCTTCATTCTGTTTATCAGCTATGGACTGTTTTTCGGATGTTTTCTG
GGAACACTGCTGGCAATGAAGAGTGAACAGCTAGAGCGGGCAATTTACGACGTTCCCTGG
TACAAGATGTCACTGGCAAACCAAAAGTCGATGAAGTTCCTGCTGAACTCTGCCCAACAG
CCCGTCAGTATGACGTTCATCTTTTACAAACTGGACGTGCCCACATTTTTGCAGATGTAC
AAAATGATCTACAGTACCTTCACCATGCTGCTAACGGTGCGGGATGAGTAG
>Or129
ATGACAAAGCCGCTCGAATTTGCCCGTACTTTTTCCGTTACGGTGAAGACCCTGGCATTC
ATCGGCATCCCGTCCTGCCTGAGCCGGTATCCGGAAGCGTGGTCCGCTGCGGTCAAAGCC
AACCGGGGCCTTATCGTTAGCTTCCTGTCGTTGGCGTACTGCGTGCTCGGTCAGCTCGTC
TACTTCTGGACCAACATCCGGCTGCTGGAGGGGGAGGGCATGTTTCTGGAATTTGCCAAC
CAAATCGCGTGCACCAGATTCTGCACGGTCGGGCTGCTGAAGCTGTTCATGCTGTCCTAC
CACCGGAACCTGCTGGCCGGAATGCTGGCCGAGCTGGCCGCGTGGTGGAACGAAAAGAAC
AAAATCCCACCAGAACGAGTTCAAAACTTAGCTCAAATCCGGCCTACAATGAACATAGTG
ACAGTAATAACCATAATCAATGTTTGCATGGTTTCGGCTTTTAACTTGCTACCCATCGCG
GAAATGATCGTCCAGGGTGCTCAAACGGGAACGTGGCACCGGAAGCTACCGTACCAGATT
TGGTTCCCGTGGGATTCGCTCACCGGATGGTCCTACCCACTTATGTACGCATTTCAGATC
TACTCTGGGCTCATCGTCGTCATTGGGAATGTGGGATTCGATTGCATTTTTTATTTGATT
GCGGCCCATCTATCAGTGCAGTTGAACTATTTGAACAAATCTATTGAACAGCTTCTTGAT
GACAACAAACTAACAGTTGAAAAATCAACCAAAAACAATTTGGATGTCGAAAGGTTTAAA
AGTGACTTATTTGAGTTAATTGAGCTACATCAAAAATTGTTAGACTATAAAGCACTGCTG
GAAAGCATCTTCAGTTTCACGTTTTTCATAACATTTTCTGGAGCTACGATTATTATATGT
CTACAGGGAATCATGATAAAGACCGCTTCCAGTTATGTGGTGGCAAAATACTTTATGTTC
TTCATTTGCATTTTGCTGGAGATTTACTTTTTGTGCAATTACGGTCATGTTATGTTAAGA
AATAATTTAAACATTGGAACATCTGCCTTTCATGGCTTTTGCTACAAACCAGCTGTCAAC
AGAGGCGGTATCAACATTGAAATCGGCAAATGTCTAGTGTTGATCATTATGAGAACTCAG
AAGCCATTCCAGCTGACGGCTTGGAAGTTTTGGCCCCTCAATATTACTTCATTTAGCAAA
ATCATCAATGCATCGTGGTCATATTTTTCACTTTTGAATGCTCTTTTGAAAAAATAA
>Or66
ATGGAGGCGTTGGATAAGTTTATGCAGTATACAAACTACGTGAGGGGCCTTTGCAAAGTT
CTGGGAATGGACGTTCTAGGACCGAATTATAAACGAAATTATCGCACTAACATTAGTTTT
CTGATGATTGCAATATACGCAATTCTATCAATCAATTCATTCATGCTTGCTGATAGTTCC
ATCGAAATGCTTAAGGCGATATCGTTTGGGGGATTTTTCTGCCAATGCGTGCTGAAAATT
TACTTCACGCTCACCAAAAGTGAACAATATCATGAAAATCTCACGACAATCAAAAAAGCA
ATATATCTTGATCACCTGGATGGCAACGAGAGACAGAAGAGAGAAATTTTGAAAACAGTT
GATTTGTTGCACGTGGTGGTTAAGGGTACAACCTTGCTCTACTTTTCGTCAGTCATACTT
TTTTCGATTTATCCAGCATACATGTACTTCATTGTGGATGTAAAAGTGACAATATTTCCA
CTGTATGTGCCAGGAGTTGACATTTATTCGGCGTATGGATATGGCTTCACCAATTCTATT
CACCTGCTTTTATCGATCTATGGATTGTTTGGTGCTCTGGCTTCCGACACTGCATTCATT
ATGTTTGTGTTTCACATTTATTCATACACGGATCTGCTAATGATTGAATTTGATGAGTTT
GCTGATAAGCTGGGACAAATTGAAGAATCAAAAGATACTAAACAGTATGAGGCATACTGT
CGTTTTAAGATGAGAGAAATTCTATTGAATCATAAAGATATAATAGCTTATTTAGTTTCA
CTGAACAATTGCTACCAAAATATTAGCAGCGTGCAAGTTGCCACCTGTTCAGTGTCAATC
TGCCTTAATTTGTTTTTAGCGCTGGTGACAGACTGGTATGCAACGTATGGATTTCTAGTC
GCTTCAGTGTTTCAGTTACTCGTGTTTTCAGTACTCGGAACTATCATTCAACTGATGAAC
GATCGCATCATAAAGCTGATTTACAATCTTCCATGGCATTTGCTACCCAACAATGAGAAG
AAATCATTCTGCTTTCTGCTCTTTAAAAGCCAGCGCCCGATTGAGATTCTGATTCGAGGA
CTAGGTCCTATGAACGTCGAAACATTTACCGAGATTATGAAAGTGATTTATCAAGCATTT
ACTATGATGTACAGTTTCCTCATAGATCAGTAA
>Or161
ATGGCCAACCGTAGAAAGCTCGCAGCAGCTGCCGAGTTCGACCGCATCCTTGACGTCCAG
AGCTGGATCCTCAGGCGTCTTGGCTGTGACGTGTTCGACCTGAACTACCGCTTCTCCCCT
GCCACCTGGGTCATCGTGTTCCTGGCCAGCTTCTACATGGTGATCTCGGCGTACGATCTG
TACCGCTTTCGGAACGACGTGTTCAACTTTGCCTTTTCGCTGGTAACCCTGTCGTACGGG
GTCATCGGGTGCACCCGGATCGTGCTGTTTTTGAGGAACTCTCGAACGTACGCCCAGATC
GTGGTGGAGGCCAGAAGGACGTACGAGCAGGTTTCGAACGAGCGAGAACAAGAGGTTCAG
GAGCGGTACACCAGGATGCTGAAGCGGTGCGTCACGTTCTACAGCATTAGCTTCATTGGT
GGATGCATTATGGGGGGTTTCTTCCCATTGGCTGTGTATTGGTGGACCGGGTTGAAGGTG
CTACCGTTCGGGGTGATCTTGCCGTTTACCGACCCCGATACGATCGAGGGCTACCAGCTG
AACTACCTGTACCAGGTGAGCTGTATCGTGTGGACTCCTCCCGGACTGACCGCAACCCAG
AACGTGTACTTTGCGCTGGTGTTCAATCTCTGCATCCAGTACGACGTGCTGAAGCTGAAG
CTGGAGGATCTGGACAAGCTGATCAGGGACGGTGCAGAGTACGACACGATCCGCGAGAAG
CTGGTGGAGATCATCAACTGGCAGCGCCACCTGGTGGACTTTATCGCCGAGATCGACCGT
AACTTTACCGTCCAGACGTTTGTGGAGATCAGCAGCGTCGCAATGCAAATGGTCATAGTT
CTGTTTGTTTTGCACATCGACGTTTGGCTGCCCGGTTATATGGTCATTTTCGTGGCCAGC
TTTCAACTGTTTGTGCTGTGCATTTTGGGGGCGATGATCGAAATTAAGAGTGATATTTTT
ACCGAGCAAATCTACGGCATCGCCTGGCACCGGATGCGTACGCCGGAGCAGAAGATGGTC
CAGTTTATGCTGGCCAAGGCGCAGTACACGATGCAGCTGACGTACGGGGGGATGTTGCCG
CTGAACATGAACCTGTTTGTGACGATCTACAAGAAAACTTACTCAGTGTTTATGATGTTG
CAAAATATGTAA
>Or160
ATGACTTACCGGAGGCCATTGCAAGTGTTCGAACGGATTACCTCCGCAAACCGGTGGGTC
CTGAAGCTGCTCGGCATTGACGTCTTCAATCCGAACTTTCGCTACTCGACGGCCACGTGG
GTGATTTGGTCGCTGGCCAGTTTCTTCATCCTGGTCACCGGTTACGATCTGTACCGCTTT
CGGAACGACGTGTTTAACTTTGCGTTCGCGCTGGTCACCCTGGGGTACGCCGTGATTGGT
GTCTCCAGGCTGGGGTTCTTCCTGGGCAGTCCTGCGGCATACTCGCAGATCTTTGCCGAG
AGTAAGGAAACCTACAGGCAGGAGTCAAGTGAGCGTAGCCGGGAGGTTCAGCAAAAGTAC
ACGATTATGCTGAAGCAGTGTGTGATGTTGTACAGTGGTTGCTTCCTAGGAGGATGCATC
ATTGCTGGAGTGCTTCCGTTTGCGGTTTACTGGTGGACGGAACAGAAGGTTCTACCGTTT
GGGGTGATCCTGCCATTTACCGACCCTGACACCATGGAAGGTTACCAGCTGAACTACCTG
TACCAGGTGAGCTGTATCGCCTGGACTCCTCCCGGGCTGACCGCAACCCAGAACATGTAC
TTTGCGTTGGTGTTCAACATCTGCATCCAGTACGATGTGCTACAGCTGAAGCTGGAGGAT
CTGGACAAGCTGATCGAGGACACCGCAGAGTACTCCGTGATTCAGCAAAAGTTGGTCGAA
ATCATCCACTGTCAGCAGCATCTGAGCGCGTTCGTTACCGAAATCGAGCGCATCTTTGCG
GTGCAGATGTTCATCGAGATCTCCAGTATGGCCATGCAGATTGTCGTGATTTTGTTCGTC
GAGCATATCGACCTCTGGATTCCCGGCTACCTGGCGATCATCGTGGCGACCTTTCAGCTG
TTGATTTTTTGCGCGCTGGGCACCTTCATCAGTATCAAGGCAGACCTGTTCGCCGAATCG
GTGTACAACGTCTCGTGGCACCAGATTCGCATCCCGGAGCAGCAAAGCATCAAGTTTATG
ATGGCGAAATCGCAGCAATCGCTGCTGCTGACGTTCGGAGGCATGCTGCCGCTGGATATG
AACCTGTTTTTGTCGGTTTACAGAAAAATCTACTCAATTTTTATGATGCTGCAGAACGTT
TAA
>Or11
ATGGAGCTGAAGGACGAGTGGATCCAGGAGGATGACGTTTACAGCAATCCGTTGCTGCGG
TTGACCTTGAACGGGCTGAAGTACTACGGGATTCTGCTGTACAAGAGTCAGCCGTTGAAG
AAGCTGAACTGCTTCCGGGGAGTGTGCTTCACGGCTTCGATGCTGGCGTTCAACGTGACC
CAGTACGTGGACTTGGTGCAGGTTTGGGGCGATATTGGGGAGATGACGGCGAACGCAGCG
ACAACGCTGCTGTTCACGACGATCATCCTGCGGATCTTTCACTTCTACTGGAACCGGGCC
AGGTTCAACAACGCGATCAAGTTCGCCGACGAGGGCGTCCGGCACATTCTGGACTACGGG
ACGCCCGCGGAGAAGGCGATCTTCTGGGACAATGTCGGCTACATGAAGCGGCTGACGGCG
GTGTTCTGGATCTGCGCTCTGGTTACGGCGAACACCATGTGCGTCTACGCGCTGATCGAG
TACTGCAGCGTTCCGGAAGCGGAGCGCGTCGAACCTCCGATGATCCTGCGGTCCTGGTAC
CCTGGTGGACACAAGGAGGAGAACTTTGGTGCGATCTACGCCGTTCAGCTGTACATCATG
TACGTGGGACAGCTGATCGTACCGTGCTGGCACGTGTTCATCGTCAGTCTAATGGTGTAC
GTTCGGGCAGCGCTCACGATCCTGAACCACAAGCTGCGCCATTTGGACGCATACGTCACG
TCGGGAATGCGAAGCGGTCGCCTGATCCGCGAGCTGAAAGACCCCGAGGAGGAACGGCTG
AACGCGCGTCGCGAGCTGATCATCGAGTGCGTCCAGCGGCAACGCAAGCTGCACGAGTAC
ACCGACGAGCTGGAGTCGTTGATCCAGGGGCCGGTCTTTCTGGACTTTATCGTGTTTTCG
GTTCTGCTGTGCGCGCTGCTGTTCGAAGCGTCCGTCACGGACTCCGCCGTGCAGGTGTTC
ATCGACGTGTGCTACATCATGACCATGACGGCGATCCTGTTTCTGTACTACTGGCACGCC
AACGAGATTCAGCACCAGAGTGACCAGCTGTCAAAGTCGGCATTCGCTAACGATTGGTAC
AACTACCCGCCCAAGGTGAACCGCAACCTGCTCGTGCTCATCTGCTACAGCATCAAGCCG
AGGATCATGAAGGCGTTCATCGTGTCGATGTCGCTGGATACGTTCATTGCGATTCTCCGA
GCGTCTTACAGCTACTTCACTATCCTGAAGCAGGCAGCGGACTAA
>Or133
ATGTCCGTCAAAACGTCCACACCCGAGCAGAGTCTCGTCCGGAACTTTGAAATCAGCTAC
CGTCTGTGCGAGAAGATCGGCCTCAACGCTCTCGATCGCAACTACCGTCCTAACTGGCGA
ACCGTCTACCCGGGAACGGTGAACGTGTTCGCCCTGGTCCAGCTCCTGTACCTGCTGGGG
ACCGAACGGGCGGATTTGCTGCAATTCCTGTTGATTCTGCCGCATTTTCTGTTTACGGCT
CAAGGTTTTCACAAGTTCATCTTGTGCACCAGGCGATCCTCGAAGATCTTTGCTTTGCGC
TGCAAGCTGACGGAGATTCAAGCCCTGCTGCTGGAAACGAAAAGCAGCGGTCCGGTTATC
TGCAGAACCTTGAACATTTCTCGACTTCTGCAGACGTTGATCTTCGTGTTCTATCTGGCT
TCGGTGGTTCTCACCATCCTGGTTCCGACCATGCTATGGCTAGTGATCGACAAAAAGAGC
TTCATGTTTTTGTTTTTTGTTCCGGGCTTTGACCAATATTCTACCGAAGGATTTTTGGTG
AATACGATCCTGCATGCCGTCATACTCCTGGCAGCATTCCATGCCTACACAGGCTACGAA
TGTTTGTTTCTGGGGTTGATCATGCCGGTTGGAGCGTACGTTGATGCATTTGGCAACGAG
GTGCAAGAGTTGAACTCCGTGTTGAGTCTTAAGGAACGTAACGATCCCGCGATCCGTGCT
CGTCTGAACCGGATCGTGAAGCTGCATCAGCTGATGAACGAGTACAAAGCCATGCTGGAG
GAGCTGTACAACGTTTTGATCCTGAGCACAATCGGACTAAACTATCTGGGCATTATCAGT
ACGATCGTCGTGATCCTGAAGTCGAACGATCGCATGGCGTACATTTTCTTTGCACTTATG
TTCGAGATACTTTTCCGGATCTGTCTGATGGGAACGATCATCACGGTGAAGAATGATCAA
CTGGTGGGTCATCTGTACAACATCGAGTGGTACCAGCTGGCACCGGACCAGGCCAAGGAT
CTTCGTTTTATGCTGCATCAAGCGCAGAATCCTACCAGCGTTACGATCGGGAAGTATGCA
CTGCTCAACCTGGAAGGTTACATGAGTGTCCTCAAGTCGATTTACTCTTATGTGATGGTT
TTGGTGACGGTTTTAGAGTAG
>Or206
ATGTTTTTAATAGTTAATGAAGCAGTAACCTATAAAGCAAAGCTAGTGCAAACGTCGAGC
CATTCTTCAAGTTATCGCCACAATGATCCGGAAGCTCTTTTTGATCTTCGCGCAAATCCA
GCGATATCCGAGCGCTGCCTCGACCGGAACTTTGAAATCACCTCTCGGCTGTTCGGCTTG
GTCGGTGAAAACGCTCTCGATCCCGACTTCCGACCCAGCTGGCGTACCGTCTACCCGGCC
TCGATGAACCTGTTCGCCATAGTTCAGCTGCTGTATCTGCTGTGGTCGGCACGATCGAAC
ACGTTGGATTTTCTGGTGATTCTACCGAACTTGCTGTTTGCGGCCCAAGGAGTGCAGATT
TTTATCCAGTGTACACGGCGAACCGATGAGATCCTTGCTTTGCGTAGCAAACTCACGGAG
ATTCTACATATACTGAAGGAAACCAGAGGCAACTGCTTGGTGATCTTTCGAGTCGATCCG
CGATCAGCTGAACCTGATCGTGAAGCTGCATCAACTGCTGAACGAGTACGAGGCCATGCT
GGAGAAGCTGTACAGCTTGATGTTCCTGAACAAGGTCGAGCTCATCTATCTCGGGATCAT
CAGTGCGATCGTCGTGATTTTGAAGTCGAACGATCGCATGGCGTACATATTCTTCGCCCT
TCAATTCGAAAAGCTGACCCGATCGTTACGGTGAAGAACGATCAGTTTTTGATTCATCTG
TACGACATCAACTGGTACCAGCTGACTCCGGACCAGGCAATGGATCTACGCTTCATGCTA
CACCGCGCGCAGAGTCCTACCAGCGTTACGATCGGGAAGTATGCACCGCTCAATCTCGCA
AGCTTCAAGCGCATCGTAAAGTCGATTTACACGTACGTGATGATGCTGGTCACCTTGCTA
GAGTAG
>Or136
ATGAAGCAAAACTGCAAAAATCTCTACTCCAAGGCGTTCGTGTTGGATCCCGATGGGGAT
CATTTTTCAGTGGTTAAGAAAATGGAACAATTTTGTGGTTTCCATGCAAAAATTGAAACG
ACAAAAGGCGCTATTTGTTGGGCTTTGCTCCGCCTTATCATACTTGCCAGATTTTCTCAC
ATGATTGGAAAATTCATTCTGACGTTCATCGAGGAAGATGACTTTGAGTACAAATTCCTA
GTTCACACTGTCACGTACATGATGTTCTACAATTACACCCAAGTCATTTTGCTACGATTC
TCCTACCAAGACCTGAGTTCTATTCGAAAGTTTTTCAACGCTCGCAAATATCTCAAAACT
GATCCCGAAGCTCATCGAATTCGTTCGGCAGCGTACCGGAAAACGAATTGGGCTATACTT
GGACCGCTGCCAATGTGGACATTTTTGTGGATTTCCATGGTGTTGACTGGGGTCTACAAA
TGGCGAGTGCTCAACATTGAACCCAAAACGTTAGCGTCCTACCCTATCCTGCAGGCAATC
ATCATGTATGGTTATCCGGTGCAAAATTTAATTATTGCTGGATGGTACCAGCTACCGGCT
GTACTTATTAATTCGGTACTGCTCGGATTCATAACAGAGCTTAAGATACTCACAGATTCT
TGTGATAAGATTATAGATAATGCTGAAATCGCAGTCGAAAAAGAACGTTTGGAATCAGAA
TCAACAGATGCTGATGCTTTATTTTGGAAGCATTTCAAAATCGAGCTGGACGCTCGTGTC
AAAGCTCATATCACCGTTCTAGCAAACCTAATCAACCTTAGACAAATCTTGAAGCCATGC
TTGCTCTTGTACTACTACACGTTGCTGATGGTTAACGCTTTCATCATTTGTTCCGTCAAA
AATGGGTACTTCAAGGACTTTGCCTCATCGGCCATCATAATGGCCGTTTACTTTAATGTC
GATTTTTTCATCATTTGCTACAACATGTCACAAGTGGACGATCTGTGCTCCAAAGCCGGC
AAACGCATCTACAACCTGCCGTGGCCGTACAAGTTGACCAAGACGGAACGATTTGTGCGC
GAATATCGCAGCATCCGAAGCACCATGATGGTGATGATGATGCGTGCCCAGGCTGGGATG
GCATTCAGCTGTGGCGGTTTCTTCGAAATGTCAATGGGAAAATTCGCCGAACTAATGGAT
CTGACGTACACGATGGTGATGTTTGTGTTGCATTTACAGGAATAA
>Or22
ATGGGTGTCTATTCGGCAATCTCAAGCTTTTTCACAACCACTGCACCAAACTACCATGGA
ACGTACGCCGTGTACCGGGTGTTCATGTTCATTTCCGGGGTGAACTTCTTCGACGATGAC
TTCATGGTCGGCCCACTGAACATGGCTCGCTTCCTGGGCCCAGCGATAGCTGCCATCCTC
GGGACAATCTCCTGCATGATCCATCTGCACCGATACCTGGACGAAGTGGACCAGGTGATC
CTCAGCCTGGCGGCGTTCTTCTCCGGCACCGAGCTGCTCATCAAGATGTGCGGCATGGCG
TTGAAGCGGAACAAGGGCGCGGAACTGTTGGCGGTTATTTTGAACGATCGCAGCTACGAG
GACGGACCGGTTGAGCGGGCGATCTTTGTCAACTACCATGGTTTGGCGAGGACGCTGATG
TTCATCACGATCTTTTCGTACCCGTTTACGGCGCTGATGTTGATCTCCTATCCGGTGATT
GCGGGCAAGCTGGGCGAGTTCCTGCTTCCGATGGGATTCTCGATCCCGTTCATTAGCCAC
AAACAGCACCCGTGGTACGAGATCAACTATCTGATCGAGGTCGTGCAGATGGTGTGGTGC
GCGATCGCCTTCATCGGACTCGACGGACCGTTCTACATCTACGTGTGCTATGCGACGTGC
AAAATGGAAGTGATGAAGACGTACATCGAGCAGATCGGTGACAGCGAGGACGTCGAACAG
CAGCGGGGTCTCCTGCGGAAGATAATCGGCATTCATACGCACGTTCTGCAGTTTCTTCGT
GATTGCTCCGACTTTTACCAGGAAATCTACCTGGCGCAGGTGTTCTTTTCGATCGCCCAC
ATTTGCGTCTCGCTGTTTCACGTCCAGTTGAAGTTGAAGAATAGCTCGTACGGAATGCTC
GCGACAAACGTGGCCAAGATGTGGATCTTCTGCTACTGCGGCGAGTTGGTGGTCACCAAG
GCGAACGAGGTCTGCGAGGCGATGTACGCCAACCGGTGGTATCGGCTGTGGCGCAAGGAC
GATCTCCGCACGGTTCGGTTTGTCCTGGCCAATACGCAGCAGAAGGTGGGCTTCTCGATC
GGAGGGTTTCGCTTTCTGTCGTACGATGCATTTACCGAGATCATGAAGACCGCCTACAGC
TGCAACGCGTTCCTGCACAACATGTTGAACTGA
>Or65
TTTTGCCTAACCAACATGGATTACATCAGGAAGCTGAGCCAATTGAAAGTTTTTCAACAC
TCTTTCAAAGAGCCATCCGAATTTTACGCAAGTGTCCTGGTTGTTCCAAACCGAGTGGCT
GGAGTGTCCGGTTTAGATGTGCTGAGTGAAAATTTCAAAAAGTTTTCAGTAAACTTAACA
TGCACACTAATTTCGATTACGATGTTCTTACTCGTTTCTGTGAGCACGATGTACGAAGTT
CGTCACAACATCGACGATCTGATATTTTGCTTCGTAACAATTGGACTTTTCCTACAAGCT
TCGATGAAAATTTTCACTCATCTCTACTATCGCCAGGAACTGCTATGGATCCAGGAATAC
ACGAAAAAATTGTACCAGGAAGAATGCATAAATCACAAGAAACTGTTGATGGACTTTGTC
ACAATGCTGCATGTATTGATGAGAGTTGTTTTGGTGTGCTACGCAATTACGAGCATGTCC
ATGATTTTGGGCCCATTAATGATAACGTTGTTATCAGGACAAAAACTTCTTACTTTTGGA
TTCTGGTTCCCGTACATTGACCGTAACTCGTGGCTTGGTTATGGATGTAACTTTTCGTTG
CAACTTATTTTGTCCCTTTTCATAACCTGTGAATACATGGGACTTGATATTATTTATTTT
ATGACAATGCTTAGCTCCGTAAATCAGATTGATTTGCTGATCATCAAAATCAAAAATATT
GGAACTCAAATTGAGCAAACTGATGCCAAGTTGCAAGAGTCTTTGATGGAAATTGTCAAA
CGTCATGAAGAACACTTAAAATTCGTTCGAACCGTCGAAAACATGTACAGAGGATATTTT
TTCGTTCTTTATGCAACTCTTGGATTCACGATTGTTCTGGTTTTGTATGCTATTGTAACG
CTCTCATGGATCGCAGGATATGGCTCCGGAATATTTATAACCTACCAATTGTTTATATTT
TGCCTCGTACCAACAGTTCTGGAAATTAAGAAAGAAGAGCTCCAACGAGAAATCTACAAC
ATTTCCTGGTACGAGTGGTCACGTCAAAATCGTAAATCTCTTCAACTGATGCTGCAAACC
GCCCAGCAGCCCAACTGTCTATCGCTGATCTTCTGCCCGCTGAACATGCCCACCTTTGTG
GAAGCGATGAGAATAATCTACACCATTTTGACGCTGCTGCTGACTTTCAGGAGTGGTGGC
AATTCACGCGAAAATGTCAGTCTACAGGTGTCTGGTGGAATGAGAAAGTTTGGCAAGCGC
AAGCATGATTAA
>Or168
ATGAAGTTCCTGCAAAGCTTGCAACGTTTTCGAATGTTCCGAGTGGAAGTCAAAAATAAT
CCAGGACAATTTTATCGTGATGCAATCGCCGAAATCGAGTGGTTTAACGCGAAGGCAGGC
TTGAACATGTTCAACCGATCAGTAAACCTTTTGAATTTAAACTTTTGTTGGATGATGTTA
ATGCTGGTGAGCAATATCTACTGTGCACCGGAAACAGTCGTGTTTTACCGAGACGATATC
GACAAGGTGCTGATGGGTGTTGTGACATTGGGATTCCTTTTTCAAATGACATCAAAAACG
TACACTTTCGTTATTGTTCGGAAGAAAGTGGTTGAAATTCACGAGATGAACGTGGAGTAC
TTTGACTCGATGTTGTTCAACGACATGGACGTGCAGGATTCTCTCGTGGAAAATGCCATG
CTGACCAGATTCATAATCCAAATGACTTCTAGAATTTTCCCTAGCTTGTCGATGACACTC
ATGTTTGTGCCTCTTTTTTACAGCCTGATAACTTCAAATCTTCTACTACCATACGGGTTT
GAAATCACGCACTCTGACACGTGGCTCGTTTATGCCATCAACTGGGCATATCAGGCTAGT
TGTTCCTTCTACGTTGTGGTGATTACAGTTACAACCGAGTCCACATTTGTGCTGTTTCTA
TTAACTGCTTGTGGACAAATCGACACACTCATCACGTTAATCAATCAATTAAACTCAAAA
ATCAACTCCGAGGAGTCGGAAGAGGGAATCGCACTCCAGTTGAAGAAAATTGTTAAGCTG
CATCAACACCACAAGTTGTACATCAAAAAAGTAAAAGATCTTTTCAAGTTTTACTTTCTC
ATCGCAATTGCTTCACTGTGTTCGGTTATGACAATGTCGATGGCTGCTGTCGTGCTGGTT
AAATGGTATCTAGGCGTCATCATGTTTTGGTTTACATCCTGCCAAATACTGTTCGGGTGT
GTTCTTGGCACTCACTGGCAAATAAAGAATGAACAGCTGTTGGTGAAAATTGCTTCATTT
GATTGGTACAAATTATCGACGAAAAATAAGAAAATGATTCTGATGTTTCTGAAAGCTTCT
CAAACGTACACTGATCTTTCGGCGATACTTTTGCCCCTGAATATTGGAAGTTACGTACAG
ATTCACAAGAAAGTGTATTCGATGTTTATGCTACTGGTCAATGTTAAAGAATAA
>Or97
ATGGCTTGGTTACATTCGGCAACTAGGCTCTGGGAAAGCCTCAAACTTTGGGTCGTCACC
TTACGTGGCACCCTCACGCGGGAACTGAACTACTCAACGGATCTCTTCTTCGGACTCAAC
TTTCTGATGGCGGTGGCCGGCGTCCGGCTCAACTCCCAAAACATTACACTTCGACGCTGC
TGGAACGTGTACCGTTGGCTCATCCATCTACCCGGGGTCGTGATTTGCTGGAACGCGATC
GTCTTCGTCAAACGCCACGAACAACTGGAAGTTGTGCTGATCACACTGGAGGCAACCATG
ACCATCGTCGTAACGGTTTCACGCATGTTTTTCCTGCGTTGGAACTACAAATCGTTTGAG
GAAGTTAAAAATTACGTGAACCGGCGCTGCTTTGGACGGAATCTTGGTCCGTCGCTTGGA
GTTCGCAGCAGAGCTTTTGACCACATTCGGAAAATTGTGACTGGAGTGATTGTGCTGATA
TATTTCCTGGTTGCAACGGTTGTTCATGTCGGTGTAGCTCAACATCCTCATTTGAAGCTA
CCGTTCGATGTAAGGTCAACTATGCCTTACGTGCAAGACTTTTGCGAAAAAATGTTAGGT
TTTTTAACCTTTGGCGTGATCTCATTGATGTCCCTTGTTTATTTGGTTGACTACATTGTT
TTGACTGGACTGGCTGCCGAATGTAAGGTAATTGCACAGACATTTGCAGCCATTTTTACC
ACCGTCAAGCAGCGAGTTCAACGAAAGATGGACTCAGAACCAGGACCAATTCAGCGCCAA
AGTGCCAGCAAAAAGTACTACTTTTGGCTGTACGTTCAGGAAGAGCTAGGAAAATGCATC
AAACTGCACATTGAGTTCCTGGCGAAGAAAAACACAATCAAGCCCTTGCTGAACGCAAAC
TTCTTGATCATCTACTACTCAACCGCGGTAATTTTGGCCAGCGGAGTCGCCCACATGTCA
CAGATGCAAACGGTAACGCTGTATTCGCTGCAAATCCTGGGACACGTGCTCTACGTTGCC
TTCGAATGTGCCACCCTAACGCGCATGGTGAACCTGATGACGGAAGCGAACGAATCCATC
GGCTGGGAACTGTACAACCTGGATTGGCCAAAGACGCTGGAGTGCGATAAACAGTTCCGC
GAGGACTACCGATCGGTACGCCAGGCAGTTTTGACCGTGCTGGAAGTTGCACAACAGCCG
CTGGGGTTGAACTGTTTCGGGTTTTTCGAGTTCACCCAGGATCGGTTCTGGGAGCTGCTG
AATATGGCGTACAATTTCTACACATTTTTGCGAAATGTTGTCTGA
>Or44
ATGGACACCTGTGCGCATCAGCTCAAAAACCGCTTGAACCGGTTCGTTCTGAGGACCGCG
GGGTGGTACCAGGATCAGAAACCATTTTGGTTGATGCGATATTTGTTCGCGATTAATGGG
ATCAGTCTAGAGTTCAAGTGTGGTGGGTTTTGGAGGTTTATTTGGACGGTTCACCGGATG
CTGCTCTGCCTACACGTGATGATCTTCCTCACCGATCAGTTTGTGACCGCGTGTGCCGAA
GAGAGAAGTTTTGGGAGGCGACTGTTCAACATACACTTGATATTGGTTACGGTGGTCGTC
ATGTTGAGGCATCTCTGTATGACGTTAAAAATGACCAGTATGGGAACTTTGAAAAAGTAC
TGTTTGGAAAATGAGTTTCTAAGGCGTGATGAAAAAGCTATGGCGATGAGGGAAAAAATG
TGGAATCGTCTGAAGCGAATGGAGCTGGGAATGGTTTGCCAAGGCTCTGTTCAATTCTTG
ATTTTTGTGCTTACCGACGTGCAAGAAGCAATTTCAATGCAGTTCCCGTTTGATTTTAGT
GATACCAGTGTTGTACTGCAGTTCATGTGTAAAAATCTATACACTATGTACTACGCGTGT
TATTGCTTAGCCATATCAATGAATTGCTACGTTCTTTTTGCAATAATGTTGTGTCTCATC
ACTGAACTTATGCTTGTCGTTGATGCGTTCGGTTCAGTGTTCAAAGACTCGTTGCAACCG
CGTCAGGAATACAGGTTTGATATGACAAAGCAGGACATCCTTAATTTTTGGAATGCACTC
GAAGAGCACATCCGGAAATGCTGCCGACAACACGTGGAATTCATTGCAATGATTCGTGTG
CTCAATACATTCACCAAAGAGACGTTTCTTCTGGTATACGGTGCAGCTCTGGGCTTCACA
GCAATCGAAATTTATCAGATCTTATCAACCAAACAGATTGGTTTCTACGAATTTATGATC
CTGCAGGATACCGTAGTATTCTACGTGGAATTTTTCTGCTTTTGTTGGCTCGCCACTAAA
TTGAATGATTTGAACAATCAAATTGCGAACCGTATCTACGAGCAGGAGTGGCACAGTGAG
ATGCAGTACTCGGATGATCTGCCGGAGCAGTATCGATCGGTTAAGCAGTCGCTCCTGATT
GTGATGATCAACGCCCAGCGCTCGCTCGGGGTCAGCGTTGGAGGGGTGTACGAGCTGTCG
CTGGAGTTGATGGTCGAGCTGCTGCACAACTCGTACTCCACGTTGATGTTTCTGCTCGAG
GTGACGAAATAA
>Or105a
ATGGAGTTCGCCAAGCGTTACTTTGTGCGCCGTCGAAATCTGTGGAGCAGTGAGTTCAAG
AATCCCAAGGCTTTGTACGAAAGTGGCTGCGAATCGGTGATGAGTTTGGCCTACGTTTGC
GGTTCTGAAGTCTTAAGGCCAAACTACACGCGGAAGAATCGCCGGTTGGCCATATTGTTC
GCTGACTTTATCTTGTATTTGGTGTTAAGTTTTTGGTGCACGACCGTGTTTTGGGGCCGG
TTGAATGACGTTATCTTCTGTTTTGTCACTATTGGAGGAGCCATTCAGGCTTTTGCTAAA
ATCAGCAGTTACACTGGAAAAGGATTGTACGACCTTCATTTGAGAAATCTGGAAAACTTC
AAAAATGATCGCAACTATGATGAAGTTCAGGAAATAATGATGAACGTTGCAACGATTTGT
AAGCTCTCAGTAACCGTTTTTAAGATAATCTTCTCAGGAATGGTCGGATTAGTCATGTTC
TACTCGATTGGAGGATCGATAATGGGGGAACACTACGTGTTGCCATTTGGATATTACTTT
CCATTCATTGATCCAGACACCCTCGTTGGATTTGTAGTAAATTTCTCATATCAATTAACG
TTTATAATTTACGCCTATTGTGGGTTACAAGCCTCGGATTTAGTTTTCTTATATTTAATC
ATGCATGCGATTGGAGCAACGGAAACCATTATAATCTATTTGAGAAAACTCAATCATCTC
ATCAGTTCCAACGGTGCATCATCCTGTCTCGATCTGCTGCACGATATTATCGAGAAACAT
ATCAAACTCACTGAGTACTCAAAAGACATGAACGACCTACTGAAGATGGGAATTTTCATA
AACTTTGGAAGTTTGGTTGCTCAAACTGTGTTTTCTTGTTTCGTGCTTGCAACGGCCGAA
GAAATCTGGTACACTGGACTAGCGATCGTTGTTCTGAGCACCGTGCAGCTCTTCACCGCC
TGTCTGCTGGGAACACTGCTGTCGAGCAAGAATGATCAACTGATTCGCGAGATCTACGAC
ATATCCTGGAACAACCTGCCGATCGAAGCCCAGAAGAGCCTCCAGCTGCTGCTCCACTCG
GCCCAGCAACCGATGGTGCTGTCTGATGGATTCAACGCTGTCGATTTGTTCTACTTTGTG
ACGATCTACAAGCAAATTTACTCGTTTGTGGCGATGCTGCTGAACTTCAACTAA
>Or105c
ATGCATGCGATTAAACGATCCTTTGTGCGCCGACGAAATCTGTGGAGTTGCGAGTTCAAA
AATCCCAAGGCTTTGTACGAAAGTGCATGTGCAAATGTTACAACATTGGCCTTCGTGTGT
GGCACCGAGCGTTTCTGTTCGAATTACTCACGGAGGAATTCTCGGTTGATTTTGCTGTTG
ATTGACATCACGCTGTATCTGGTGCTTAGTTTCTGGTGCGTGACTGTGCTATGGGGTCAG
CTGAATGATGTTATCTTTTGCTTTGTGACCATGGGAGGAGCCGTTCAGGCTATTGCTAAA
ATTACCTGCTACACTGACAAACAGTTTTACGATCTTCATTTAAGCAATCTTCAAAATTTC
GAAAATGAGCGAAAATATGAAGAAGTTGAAGATGCTTTGTGGAATGTGGCCGCAATTTGC
AAACTATCCGTACAAATTTCCAAAATATTATACAACACAATGTTGGTCCTTGTCTTGATG
TATTCAATCGGTGGCTCCATTATGAGTGACCACTACGTTTTAATTTTTGGATATTTCTTT
CCATGGATTAATCCAGACACCTTCGTTGGATACTTGGTCAATTTTACTTATCAATCTACA
TTCTTGGTCTATGCATATTGTGGGTTACAATATACAGATTTATGTTTCCTATTTCTGGTC
ATGCATGCTTATGGCCAGCTGGACACAATGATTATTTACTTGAGAAAATTTGATCTTTTA
CTAAAGGCTGATTTTCCATCTGAAAGATCAACAATGAACGTCCTGTTTGATGATATCATC
AAAAAACATATCAAGCACACACAATATCTCAGTGGCATGAATAAACTATTGAAATTTGGA
ATATTACTTAACACAAAAAGTTTGGTGGCGCAAAGTGTGTTTTCATGCTTCGTTCTTGCA
ACGGCTGAAGAAATATGGTACACTGGGTTGGTAATTGTTGTGTTAGCTACGGTGCAAATT
TTTGGTGCATGCATTTTGGGAACACTGCTGTCAAGTAAAAATGATCAACTGATTCGCGAG
ATCTACGACATATCCTGGAACAACCTGCCGATCGAAGCCCAGAAGAGCCTCCAGCTGCTG
CTCCACTCGGCCCAGCAACCGATGGTGCTGTCTGATGGATTCAACGCTGTCGATTTGTTC
TACTTTGTGACGATCTACAAGCAAATTTACTCGTTTGTGGCGATGCTGCTGAACTTCAAC
TAA
>Or105d
ATGGAGTTTGCCAAGCGGTACTTTGTGCGCCACCGCAATTTGTGGAGCAGTGAGTTCAAA
AATCCAAAGGCTTTGTACGAAAGTGCCTCCGAATCTGCGATGCGTTTGGCTGACGTTTGT
GGGGCCGAAATTTTCCGTCAAAATTACACCCGGAACAATCGGCGGTTGGCTTTGCTGTAC
GCTGACTTTACGCTGTACCTGGTGCTTAGTTTCTGGTGCATTACAGTTCTGTGGGGTCAG
CTACTTGACGTTATGTTTTGCGTCGTAATGATTGGAGGGGCTGTGCAGGCTTTTGCAAAG
ATTCACAGCTACACCAATCCCACGATTCATGAACTTCAAATGTGCAATTTGGAAAACTTT
CAAAACGTTCGAAAATATGACGAGTTCGAGGAAGCGATGTGGAATGCAGCGACTTTTTGC
AAATTTGCCGTGATTTTTTACGCAATCTTCGCAAAAATCATGATCGGATTGATTGTAGCG
TATTCAATCGTGAGCTCCCTCGTGGGCGAACACTACGTATTGCCGTTTGGATACTTCTTT
CCATGGATTGACCGGGACACCTTGGCTGGATATTTGATTAATTTCGCTTACCAAAGTACA
TTACTGGTGTACGGCTATTGTGGATTGCAAGCTTCAGATCTTGTATTCATATTTTTTATC
ATTCATGCAATTGCACGACTGGAGATAATCATAGTTTATCTAAAAAAACTCGATCTCTTG
ACACAATCACCAGAGTTAGAACGGAATGGATCTGCCATAAATGAGTTATTGGATGATATT
ATCGAAAAACACATTCAACATACTGGGAATCTCAGTGATTTGGACGATGTTTTGCAAAAC
GGCATTTACGTCAACTTTGGCAGCTTGATCGCTCAAACTGTCTTTTCATGTTATATTCTT
GTAACGGCTGATGAAATCTGGTACACGGGGTCGGCGGTAGCGTTTGGCAGCGCATTGCAG
TTGTTTTCCGCTTGTTTGATGGGAACGCTGCTGTCCAGTAAAAATGATCAACTGATTCGC
GAGATCTACGACATATCCTGGAACAACCTGCCGATCGAAGCCCAGAAGAGCCTCCAGCTG
CTGCTCCACTCGGCCCAGCAACCGATGGTGCTGTCTGATGGATTCAACGCTGTCGATTTG
TTCTACTTTGTGACGATCTACAAGCAAATTTACTCGTTTGTGGCGATGCTGCTGAACTTC
AACTAA
>Or105b
ATGGAGTTTGCCAAACGTTATTTTGTGCGTCGCCGAAACTTGTGGAGCAGTGAGTTCAAA
ACTCCTAAAGCTTTGTTCGAAAGTGCTTGTGAATCGACGATGCGTTTGGCCTACGTTTGT
GGTGCCGAAATTTTCCGTCAAAATTACACCCGGAACAATCGTCGGTTGGCTTTGCTGTAC
GCTGACTTTACCCTGTACCTGGTGATTAGCTCTTGGTGCATGACGGTGCTGTGGGGTCAG
CTACTTGACGTCATCTTCTGTGTCGTGACGATTGGAGGGGCCGTACAGGCGTTTGCAAAA
ATTTCCAGTTACATAAATCCCACAATTTACGAACTTCACTTGAAAAACATGGACAACTTC
AAAAACATTCGGAAATATAACGAGGTTGAGGACATGTTGTGGAATATAGCGGCTATTTGT
AAATTGATAGTGCTTTTTTATGCAATCATCTCCAAAATTTTTGTTGGATTGATTTTGGCG
TATTCAATTGGTAGCTCTTATATGGGCGAGCATTACGTCTTGCCGTTTGGATATTTCTTT
CCGTGTATTGATCGGGACACTTTCACTGGATACTTGATCAATTTGGCTTATCAAAGTACA
TTTTTGGTGTACGCCTATTGCGGACTGCAGCTTACGGATCATTTATTTATAAACTTTATC
ATGCACGCGATTGCACGGCTGGAGACAATCATAATCTATCTGAGAAAACTTAATCTTCAG
ATACAATCACAAGACTTGCGGCTCAACGGATCTGCTATCAGTGAACTACTGCATGATATT
TTAGAAAAACACATCCAACATACCGAGAATCTCAGTGATTTAGACAATGCTTTAAAAAAC
GGAATTTACATCAATTTTGGAAGTTTGATCGCACAAACAGTCTTTTCATTTTACGTGATT
GCAACGGCTGATGAAATCTGGTACACGGGTTTGGAAATCGTGACAGCTTCCGCTGTACAG
TTGTTTACCGCTTGTTTGATGGGAACACTGCTGTCCAGCAAAAATGATCAACTGATTCGC
GAGATCTACGACATATCCTGGAACAACCTGCCGATCGAAGCCCAGAAGAGCCTCCAGCTG
CTGCTCCACTCGGCCCAGCAACCGATGGTGCTGTCTGATGGATTCAACGCTGTCGATTTG
TTCTACTTTGTGACGATCTACAAGCAAATTTACTCGTTTGTGGCGATGCTGCTGAACTTC
AACTAA
>Or20
ATGGAGCCGCTAAGAAGGCGCATTCGCCGGTGGCGCAACGGCTTGGAATCCGAGTTTACC
GATCCAAAAACGTTTTTCAAAAAAGCTTGCTCCTCGGTTTCAAAATATACGGCGATTTGT
GGCTGGGAACGTTTCGAGGCAAACTACACACGTTTGAACGTGAGGTTTATTTTTCTCATG
GTGGACATTTTCTTATATATGGTGGTTAGCATTTGGTGCTTCAAAAATTTTTGGGGCCAG
CGGATGGAGTTTATTTTTTGCTTCGTTACATTTGGGCTAAGTTTCCAGGGACTCGTCAAA
GCGTACATCTATTCCCACGACACCATTTATGATCTTCTCCAGTACAACATGAAACGATTT
GAAAATCCCAAGAAAATCCCGGAAATTCACACCTCCCTGATGAAAACGGCTTCCTGGTGT
ACAATTTCGGTGAAACTGATTGCACCTGCTTATTTCACGTTGGCAGCATTCACGGTGATC
TTTTCTGTAGTCATTTCCGCGTTTAATCGCCGTTTCGAGCTGCCTTTTGGATTTTTCATT
CCGGGGGTCGATCGAACCACGTGGGTCGGATATCTGCTGAATCTGGCCTTTCACACACTG
CAGGCGTTTGAGGCTGGCGCTGGCTTACTAGCCACTGATTTGTGCTTCTTCAATCTTATG
ATAAATGCCATCGGACAGTTGGATGTTTTGATCATTGGTTTGAAGAAATTGGGCGAAGCT
GTCACGTCAGACGAATTTGCAGAAGCTGAACTTTTAAATGACATAATTGAAAAGCATGTG
GAGCATGTCAAGTATCTCTCAGCGATGGAATCACATATGAAGGCTGGTTACTTCATCAAT
AATGTATGCCTGATAACTGAATTAGTAACATGTTTGCATGTTGTTCTAACAAATGATGAA
ATTTGGTTTACTGGAATATCGCTGGCAATCTGCTATTCTTTCCAGTTAGTAATTCCTTGC
TTCATGGGAACATTTCTTTCCAGTAAGAATGACGAGCTTATTCGCGAAATCTACAACATA
CCCTGGAACGAGCTGCCGATTCCGGCCCAACACTCGTTGCAATTGTTACTGCATGCGGCC
CAAAACCCGGTCACCCTTTCGGACGGATTCGCTCCGATAGATTTGGATAGTTTTTTGGAG
ATCTACAAGAAGATATACTCGTACTTGGCAATGATTCAAAACATTAACTAA
>Or19
ATGGAGCTCCTGAGAAGACGCATCCGCCAGTGGCGCAACGGCTTAGAGTCCGAGTTTAGC
AATCCGAAGTTGCTTTTCGAGAAAACCTGCGACTCGGTTTCGAAATGGTCGACCATTTGC
GGCTGGGAACGATTTGAGCCGAATTACACGCGGGCCAATCCAAGGTTTATCTTTTTGATG
GTGGACATTTTCTTTTTCTTTGTGGTGAGCATTTTGTGCTTGAAGGATCTTTGGGGCCAA
CGGGTGGAGTTCATTTTCTGTTTAGTTACGCTTGGGCTTGGTTTTCAGGGACTCGTCAAA
GCGTACATGTTTACCCACGACACCATCTATGCTCTACTCCAGTACAATATGAAACGATTT
AAAAATCCCAGCAAAATCCCGGAAATTCACAACTCCTTGATGAAAACGGCTTCTTGGTGT
ACAATTTCGGTGAAACTGATTGCACCCAGTTACGCAACGATGGCAGCACTAACGGTGATC
ATTTCTTTGCTAATTTCCGCGTTTGAGCGCCGATTTGAGCTGCCATTTGGATTTTTCATT
CCGGGAGTCGATCGCGCCACGTGGATCGGTTATCTGCTGAATTTGGCCTTTCACACACTG
CAGGCGTTCGTGGCGGGTGGCGGGTTGCTGGCCACGGACATGTGTTTCTTTAATCTTATA
ATCAACGCCATTGGACAGCTGGATGTTTTGATTATCCGTTTGCGGAAGCTTGGAGAAGCT
GCCACATCGGGCAAACATGTTGAAGCTGAGCTTTACCAATTTTTGAGGGAAATAATTCAA
GAACATATGGAACATGTCAAGTACCTTTCAATGATGGAATCACTTATGAGGGCAGGTTTC
TTCATCAATAACGGATGCCTTATTACTGAAATAGTCACATCTTTGTATATTGTTTTGACT
AATGATGAAATCTGGTTTCCCGGGATAATGATCGCAACTTGCTGCTCTTTTCAATTGCTG
ATTCCATGCTACATGGGATCATTTCTTTCTAGTAAGAACGACGAGCTAATCCGTGAAATC
TACATCACACCCTGGAATGAGCTGCCAATTTCGGCCCAACAAGCACTCAAGTTGTTACTA
CAGGCTTCTCAAAACCCGGTCACCCTATCAGACGGATTCTCCCCGATTGATTTGGATAGC
TCTTTGGAGATCTACAAAAAGATTTATTCGTACTTGGCAATGATTCAAAACTTTTGTTAA
>Or57
ATGGAATTCGTGAAAGGACTACGTCGCTTCAGGATTTTCCAGCATTCTCAAACGAATCCC
GCTGAATTTCATCGCCACGTGATTGTGGCTCCAAACGCGGCCGCTCGCCTGGCCGGGTTG
GACATTTTCACGGAGGGTTACACAATTTTCCAGTGGACGGTGTTTTTCGGCATATTTTTC
ATTGGAGTTTATTTGTTTAATTGCGCGTTTACTGCGTACAAAGTACGGAATAATACGAAA
GATTTGATCTTTTGCCTTGTAACTTTTGGAATGGCTCCGCATGAATCGGTGAAATTTTAC
ACTTTTTTGTTTTTTCGTGAGGAATTCCTATGGATGCATCAGTACACGATGAATTTGTAC
CGCGAGGAGTGTTGCGATCGTACCATAAACATGATGATGGACAATATTTTCTTGTTGAGT
GTGATTGTGAAAATGATGATGATTAGTTATACTTTTTCTATAATTTCAATTGACTTGTTT
CCTCTAGCTTATTCGTTGATCACGGGAGAAAAGATTTTTCCCTTTGGCATTTATATTCCA
TTTGTGGACCATACTACTTGGTTTGGATATTTTGTTAATTTTATGCTGCAAGTGCTGCTG
ACTCTTTATGTAATATCTGAGAGCATGGGACCGGACAGCATGTACATGATAACAATGATG
AGCTCATTTATGCAAATAGATTTGCTAATTTTGTCTCTCAAAGATTTGAGTAACAAAATT
CTTGCAAATGACCTTAATGTTGAGCAAAATTTGAAAAGCATTATCAAGCGTTACCAAGAA
CACGTAAAGTATTTGGAAACCGTCGAATCTGTGTACAGCATATTTTTCTTCGTTTCCTTC
GTCAGTTTGGCCGCAACTCTTGTACTAGCATTATTTGCAGTAGTCACCCTCTCGTGGTAC
CAGGGATACGTTTTCATCGCCTTTATCAGCTACGAACTTTTCTTCAGCTGCTTCCTGGGA
ACCATACTGGCTGTGAAGAGTGAACAACTGCAGCTGGCAATTTATGAGGTGCCGTGGTAC
AAGCTGTCATTACCGAACCAGCGATCGATGCAAATTCTGCTGCATGCGTCCCAAAAGCCC
GTTTGTTTGACGCTGATTTTCTACCCCATCGATATGCCCACGTTTTTGCAAATGTACAAA
ACAATCTACAGCATTTTTACCATGCTGTTGACGGTTCGAGAGGAGTAG
>Or151
ATGGAACACTTCCGCAAAGTTCCTGCAGTGGTGCGAGCCTCCAAGGTTCAAGTTCTCAAC
CGAGTTCGTTGGCTGTGGGAGGACCTTCCAGACGGTTACGATTCCTTCTGGTTTTTGGAC
ATTTATCTAGCGGTCGCGGCGGTTCGATTCGTGCCAAAGAATGTCCGACAACAAGCTGGT
TGGTATCTGTATCAGACGATGGCCCTCTACCAAATGATTATCGGACTGCTGGACATGATC
TACGCCTTGCAAAATTTGACAGACGTCTTGGCCGCAATCTGGTACACGATGTCATTCTTC
GCGATACTTTTGTGTCTTGTCAAGCATTACATTGTGCTACGACACTACGAGGCCATTCAT
GAGCTACGTATTTTTCTCAACCAGCAAAGCTTCTGCTCAGGAGATCCAGCATTCGACGGT
AAAATCCGGAAACGGTCATATACAGTCTGTCAGTTGTTAATCATGACAGTTCTCTGCGTA
ATTGTGCTACAACAGATTTCAATATGGATTCCCACCAGTCAACGCGATCGAACCTTCAGC
ATTCCTCCTTGGATGAGCTCATATTGCGGAGTGTTTTTCAGCTTCATTCTACAAATTCTT
TATTTTGGAACATTCACTGTGATTTGGGTGTCCAAACTTTTCAGCTGCACTGTCGTTGCA
TCAATTCTCATTATTCGAGTAAAAACTGAACAGGAAATTCTGGCCAAAAACTTTGAGCTG
ATGATGCAAACCTGTTTGGAAGAGAATTTCTTTGGAAGCTACCAGAACTCTAACCGAGCT
CGGAAACAATTTTGGGATCACACCAAAAATCATTTGAAAACAGTTCTCGATCAACAACAC
GAATTACTGAAACACCTTGAGCAGCTGAAATCTCTCGTGGAACCACTGTTTTTCTTCATC
TACTACGCCTCGCTAATCATCGTCGGAACCGTGTTCGTCGTGATCCTCAGAGAACCGCTC
TCCTTCATGACGATGGTCATCCTTTCGTCAACCACAATCAGCGCCCTGGAGTGTTACTTT
TTGTGTTACCTGCTGGATTCCTTCAAGGATGTCAACGAAACGATCACCGACCACATGTTC
TGCTTCTGCTCCCAGCTGCCCCACTCCGGGGATCACCACGCGGACTACGTGGACGTGCGC
GCCACCCTCATGGTGGTGGGATACTTTTGCCGCCACGGAATGTCCTTTCAGTGTGCTGGG
ATCGGGGACATTTCGTCGGCGGTGTTTGCCGATCTGGTCAACATTTCCTACTCGGTGCTG
ACGTTTTTGCTGAACGTGCTGTGA
>Or12
ATGAAAAATCACATACTTTTCATTAAGCTCAATTTCAAGTTTTTGAAAATCTTCGGCCTG
TGGCACGATGGAAACGAATCGCGTTCCTACAAAGTATATCGAATTGTGTTTCTCGTAATT
TTCTTCCTACTCTATTTAGGATCGATTGTGATAAGTGCAGTGTTGACCAGTTCTGTCGAA
GAGTTTTTCTCGCAAATTTTGTACGCAGCGCTGACCGAAATGGCTATGGCGGTGAAAACA
TTTTACGGATATTATCACTTCGTAACAATCTATCGACTCCACAAGCAAGCAATTTCAAAG
AATTTTCAACCGGTCAACGCCGAGGAAGATAAACGATCAAAAAATTTGCTGAACAAGATT
AACTTGTATTTTTTCGGCTATCTCCTGTGGAGTACTGCTGGAGTTTGGACCAACATAGCA
TTTCTTTTCAACGGCCAGTTCAAGCTACCATTCTTCCCGTGGCTGCTCGGAATCCCGTAC
GGCAAACACCTGCCCTACAATTACAACTTTTTGTTGTTCTATCAACTCACCGGGATTTGG
ATCCACGCTGTTCTCAACGTAATCGTGGACTCCCAGGTCGGATATCTGCTGGCTGTCGCG
GGCATCCAGATGGACTTTCTGGCGGCCAGGCTGGAGGCAACGCAAGCCGGAAGAATCGGT
CAGAAAAAGTTTCGAAACACGTACAAACAGCACATCAAACATTTCAACGTGGTGAACAAT
TTTGTGAAAAATGTCGAACGAGTCTATTCGAAGTCGGTATTTAGTCAGTTTTGTGCCAGC
GGAATCACAATTTGTGCCATAGCTTATAGGCTTTCTTCGGTCAACTTTGCGAAAGAATTC
TCCACCGTGCTACCAATTGGTATCTACCTGCTATCGATGCTGAATCAGATCTTTTTACAC
TGCTACTTTGGGAACGAGGTTACCCTGAAAAGCTCGAGATTAACGAACGCACTGTATACG
TCGGAGTGGTACAAGATGACACCAAAGGATAGAAAGAACGTTGTCATGATGATGACACGT
TCGATCAGGCCCATTACGGTGAAGGCTGGTGGATTTTTCCACTACAATTTACATTCCTTC
TCGTGGACATTAAATACTGCATACTCGTTGTTTTGTGTATTACAAAGGCGAAAAAGTATT
GTAGAAAATGAGCATTAA
>Or14
ATGGAACACTACTTTTCTTCGATAAGTTTTAGTTTCAAAGTTCTCAAAATATTCGGACTT
TGGCGTACCAACAAGGAACGTTACTCGTACAAAGTTTATCGAATGTTCTTCATCTGCGTG
TTTTTCATGTTTTATCTGGGATCGATATTTGTCAGTGCACTGACAGTTAGTACTGTGGAC
GAATTCTTCTCCGAAATATTGTACATTGCACTGACGGAAATCGTCATGGCATTTAAAACA
TGTGCTGGCTTCTTCAAATTCTACACCATTAAGCAACTTCATCAGCAAACGCATTCGACG
GATTTTAAACCTTTGAATGCCAAAGAAAGAAAGATTTTCGACAAGTCTATCACCAGAATC
AACAGATACTTCTGGCTTCTACTGTGCAGCACGTGTACCGTTTGGTTTAACCTATTGGCC
CTGTTCAGCGGACAGTTTAAACTTCCAATGTTTCCGTGGATGTTGGGAATTCCTTACGGG
CGACATCTGCCCTACAACTTTTACTTTCTTGCCGTCTACCAAACTACCGGAATGTTCCTT
CACGCGTTTATCAACATTATTCACGACATTCAAGTGTGTTACTTGCTGGAGGCAGGATCC
ATCCAGCTAATGCTACTCGAAGAACGGTTCAGTACGACCCAGTCGAAACAAACTGGTCGA
CACAATCATCGAAAACTTTACATCAAATACATGGAACATTTCGTCAAGATAACCAACTTT
GTTAAACAAGTGGAAAGTGTATGGTCCAAGGCAATCTTCAGCCAGTTTTGTGCAAGCGGA
ATAACGATTTGTGCAATTTCATTCCGGTTGTCGTCGCTAAACTTCGCCCAAGATTTCCCA
AACGCTCTGACTTCACTACTCTACTTGATCCTGATGATGAATCAAATATTCATGCCGTGC
TACTTTGGGAACGAGGTAACGCTGAAAAGTGCCCGCCTAACCCACGCCCTATACTCATCC
GAATGGATCAAAATGAATGCGCCAGAGCGGAAGGAAATCCAAATGATGATGATCCGATCG
ATGAAACCGATCGTGCTCAAGGCCGGCGGATTCTTCTACTACAATGTGGGGATGTTTACG
TCGACATTGAACACTGCATATTCTCTGTTCTGTGTTTTACAGAGAAGAGTAAGTTCGACA
CGTGGCGAAATGTAA
>Or15
ATGGCACGCTTCGGCGAGTACATTCCAAGTGAACGGTTAACCTTCTGGATCTGGAAAATC
CTCGGCATCTGGGCGACCCAGGATGAAAGTCGGCTGTACCGTGCGTTCCGATGGATCTAC
CACTTTACGTTCACAATCGTGTACCTGTTTTGCATCTTTATAAGTTCGTTCTTCAAAGAA
ACCATGGCCGAGCTGTGGTCGGATGTGATGTTTATCCTGCTGACGGAATTGGCCATGTTC
ACCAAGACGGTCATCACGGTGCGGAAGTTCGAGACGGTGTACCGATTGCACTGGGAGACC
ATCTCCGACGAGTTTAGGCCGATTAGTGAGTGGGAAACGCGCGTGCATGGTGCATTTTTC
AGTCGGTTTAGTACCGCCATGCTGGGGTACTATTTGTGTAGTTTTCTAACTCTGTGGGCA
CATTTGGGCTTTTTGTTCGAGTACAAATTTCCCTTCTTCAGCTGGTTCTTCTGGCTGCCG
CTGGGACGGGCAAATCTAACAAATTATTACATTATATTTGCGTACCAAATGTTCGGAATG
TTGGGCCATTTGTCGCTGAACGTGTCCGGAGACATCCAACATGCTTATTTGCTTGCGACG
GCCGGGATTCAGTTGGATTTTCTGTACGAAAGGCTCACCAAGCTGCCGATTCCAACGTCG
AACTCGTCGATTGGAAAGGACCATTACCGGGAAACGCTGATACAACACATTGAGCATTAC
GAGCGGATTTACAGATTCGTGAAGGAGATTGAGGATACCTTTTCGATGGCCATTTTTGTT
CAAATTTGTGCCAGCGGTGTAACGGTGTGTGCTACCATACTTCGTCTGTCAACGGTCAAC
CTAGCGACAGACCTCGGCACTGACGGCGCCCCGATGGTGTTCTATCTGGTGGCGATGCTG
ACGCAAATATTTCTCCCGTGCTACTTTGGCAACGAGGTCACGCTGAAAAGCGTCAAGCTT
ACGAACGCTCTCTACACCGCGGACTGGTTCCGCCTAGCCGGGGTGTCGGACCGGAAAGAA
ATGGCCGCACTGATGCTGCGCACGAACAAACCGATCGCGCTCAAGGCGGGCCACTTTTTC
AACTACAACCTGGAGGCGTTCACGTCGACACTGAATACGGCGTACTCAATTTATGCCGTT
GTATCGAAGAAGAACCGGGAGCAAGCCTAA
>Or13
ATGGAATCTACGAAACCATTAATAACATCCGTGAGGGTAACCTTGTGGATTTACCGCTGC
TTTGGAATTTGGCGCGAAAATAACCAAAGATCATGGTACAGAACGTATCGGTGGATCTTC
ACGGTCCCATTCTTGTACTTATATCTACTATCCATGGTTATCGGAGCCTTCAAGAAGAAC
AGTGAGCAGCTTTGGAAGGATGATCTTTTTATTCTGTTAACAGAATTTGCAATGCTTGTC
AAAACCGTTTCCACCTATCATAACTTCGAACAAATCGTCAAGCTATTAAACATATCAGTT
TCAGAACACTTTTCACCGATGTATGAAAGGAAACAACGAATAATTTTACAAAATTTAAAC
CAAATTCTGATGTCCTATTTCATCATAAGTATACTAACAGCTTTCACTACATCGATCCAC
ATTTTCCAAGGCAACTACAAACTGCCGACATTCTCCTGGTTCTTCGGAATCCCGTACGGT
CCAGATCATCCCCTAAACTATTACCTAATAGCGTACTACCAAGTGTTCGGGATGATCGTC
CACTGCATGCTGAACGTTGCTGGAGACATCCAAATTGCTTACATGCTGGCCACGGTGGGA
ATCCAGCTGGAACAGCTTGAGCGAAGCTTCACCGGTCTGTCCCGGATCGTGTTCCGGGAC
AATCGTCAACGGGAGTTTTGTCGCTGCATTACACACTACCAGCGGGTTCGTCGCTTTGCT
AAACAAGTCGAACGCATCTACTCGGCACCGGTTTTTGTGCAGTTTTGCGTGAGTGGAATC
ACGATGTGTGCCACCGCATTTAGGTTGTCAACTATTAGTATAACCCCAGATAACCAGCCC
TTGATCATTGCCACGGCCATGTATCTTTGCTCGATGATGGTGGAAATTTATCTTCCGTGC
TATTATGGTAACGAAATTATCCTCAAAGGCCAGCGTTTGACGAATTCGCTGTACTCCTGT
GAGTGGTACAGGCTGGACCGAAAGTTTAGACGTTATATTTTGCTTTTGATGACACTAACT
AACGGCAAATCGATAACAGTAAGAGCTGGTTGTTTCTTTCGGTGTAACTTACAACTATTT
TCTACGACTCTAAACTCGGCTTATTCACTGTTTGCTGTACTACAGCACACCTTAAACTAT
AAGGATAACTCTTAA
>Or166
ATGTTCTCAGCTTTGAACCATTTTCGTCAACGAGTTCATGGCCAATTGGCAAAAATCCGC
AGAAATCTCCGCGAGTTCCACTGCGACAAGGAGTACTTCGTGCACCACGATCTACTGGCG
GCCATTGGAGGACTCCATCTGATGGGTGACGATGGTGAGACTCCAGTTTGGTGGAGCATT
TACCGTTGCTTCACAGCGTTGATGTACGTCCTGATGACCTGGAGGGCGTATCAAACCGTA
ACCACTTGCCATGAACTCGTTCAGCTGGTGTACAATATGCTGGTGTACACCGAGACAGTT
GTGGTCCTGGTCCGACTGGTGCTGATTGGTAGTAACTACACACACCTGGGAAAAGTGCGT
GGATACATCAACGCGCGAAATTTCGATCGACAAGGACCATGTGCGTTGGAAACCCGCAAA
CGGTCCTACTTCGTTGTGCGCAACGTGTCCCTGGTTTCCCTGATCAATCTGATGATGGTT
GCTGTACCAGCGCTCGTCTTCGACATCGATGCTCTGCAGCTACCATTCCAAGTCTCGAGC
CACACCTTGCTGAACACCGTCATTCAAAAGATCTACATTGTGCTGATCTTCTCAGCGACC
GTCAACGCCGTCAACAACTTTGTCACCATCTTCATGGTCCTCAAAGGTCTCCTCACGGAA
GCCGAGGTAGTTGCCAACAGTTTCAGCCGGATCTTCGACCAGGCTTCCGTTATCCCATTG
ACGCAGGAAGCATCCTCTTCAAACTACGACGAGTCCACTTTCTGGGACCAACTCAACCAG
CAGTTCGCCGAGCACATCAACCAGCACTGCATTCTTCTGGGTCACATTCAAACCATCAGA
CCGCTACTCGAGGGCACCTTCCTGGTGATCTACTACGTGACCGCGTTCAACATGGCTTGC
GGATGTTTCTTCGTGATGGCCCAAGACAAACCCTTCAATATCTACACCATCCAAGTGGTC
AACCTGATCATCCTGCAAACGTTCGAATGCTTCGTGTACACCTACCTAACCACCAAATTG
AAGGACGTGCACAGCTCCATCGGACAAGCCGTGTACTGCCTCAGCTGGCCCCAGGACCTG
AAGTTTTCGGAACGGTTCGGTCCCCAGTATCGGGCGGTGCGTGCCAAGCTGACGCTGATT
CAGGAACGCTGCAACCAGGACGTTCGCTTCAGCACCGGCGGGCACTTTGAGTTCACCCAG
GAGCGGTTCACCGAACTCATGAACATGACGTACACGCTCGTTACGTTTCTGTGGGAGATG
AAGAAGGGCGGCTAG
>Or86
ATGGCAATCGTAGACCAGTCAGTGCGTTGGTTTCGAAAATTGTTCAGCAAATCGCAAGCA
AAAGATGTGTTCTGGTTGCTTGACTATCTGTTGATCTTGGGAGGAACCTATCACAGACCG
AGAGGAGTTTGGCGCATCACGATTTGGTATCTCTACCAGCTGCTGTCCGTTTTCCAGTGC
TGTCTTCAGATACTGATAGTCGTCAGCAATTTGAACAGTTTGCAGGACCAAACCTCAACG
ATCTGGTCCGCGATATCGCTGCTGGCCATGACTCTGTGCTACGTGAAGCAGTTGCTACTG
TGGCGTTACCGCGAGTCGATCAACAACTTGAGGACGTTCATCACCGGTAGTCGATTCTGC
TCGGGGAATCCGTCGTACGATGAAGCGCTCCGGAGTAAGTTCTCCCGAGTCTCCCAGCAA
ATGGTCGTTGCCATACTGGCGTTGATTCTGCTCGACGAAGTCTTCATCGCCGCACCGAGT
TCGCTGCGAACGCGATGGTTCGGGATACCCCAGTGGTTTTACTCCTACGGTTACGGAACA
GCGTTGGCGATTGAACTGGCCTTCTACCCATTTTTTGCCCTAATTTGGGTGTCGAAGCTG
TTTTGTGGCTCCGCCACGGTTGCCATCGTACTGCTCGGATTACGAACTGAGCTTCAGATA
TTGACGCAGTACTATGGACGCCTCACGAGGTGCTTGCAGATGGAGTTGTCCTTGGGGCCG
TTCTTGTTCTACGATCGCTATCAAAAGTCCCCTCGAATAAGATCATTATTTTGGGATCAA
CTAAGGCTTCGCCTTGGTGTCGCGGTTCAGCGTCATGTTCAGCTTCTTGAAAACCTGCAA
TCCCTCCAAGTTTTGTTCGAAAAGATCTTCTTCCTAATCTACTACCAGTCAATCATCGCA
GCGGGTGCCATATCGTACGTGATCATAAGGGACGAGTTCAGTCTGTGCAGTGTTGCCGTC
CTAACGTGCATGTCCATCTCCGTTCTGGAGTGCTACTGGTGGTGCCATCTGGTGGATACA
TTCCAAGATGTGAACGAAACCATTTCCAGGCACCTGTTGAACCAGTGCTGTCAGCTGCCG
TACTCGGACGATCATCACGTGGACTACGTCGAGATGCGGACCAGCTTGCTGATCATTGCC
GGGCGATCGCGCCAAAGCGTTGGGTTCAGCTGCTGTGGGATCTTCAAGATATCGACGGCG
ATGTTTGCCAACCTGTTGAACATTTGCTACTCGGTGCTGATGTTTCTGGTCAACGTAGGC
GATGGGGTTAAGCCGGTTGCACAGTTGCAGGCTTGGATTGGGAGCGTGGTTGATTCGGGA
AAGAATTACTTTATTCAGGGCTGA
>Or87
ATGCTGGACTGTTTGCTTGTTTTGGGGGGCAACTGTCGCAGGATTGAAGGAGTTTGGAAA
ATCAGTTTTTGGTATCTGTATCATCTGCTGGCCGTTTACCAGTACTGCATTCAAGTGCTA
ACAGTCGTTACTAATCTGAGCCGTTGGGAAGACCAAACCTCAACCATTTGGTCCATGATG
TCTCTGCTTACGATGACGCTGTGCTATGTGAAGCAATTTTTGCTTTGGTATTACCGAGAA
TCAATTCACAAGTTGAGGACCTTTATCGTCGAACGGCAGTTTTGCTCTGGAGATTCTTCG
TACGATTCAACAGTCCGGAGTGGCTTCTACCGGAATGCCCAAAACTTGGTAACTGGCATA
TTTGGATTAATTTTGCTCGACCAAATCATGATTGCTGCTCCGAGTCCCCTACGGAAGCGA
TACTTTGGAATACCAAGCTGGTTCTATTCCTACGGAGAGGCGACTGCCCTGGTGGTTGAA
CTTGCGTTCTATCCGACGTTTATCATAGTTTGGGTGTCGAAGCTGTTTTGCAGCTCCGCC
ACAGTGGCCATCGTGCTGAACGGTTTAAGGACGGAACTTCAGATATTGGCGCAATATTAT
GGACACATCATGAAGGGTTTGCAGCTTGAAGTTTGTTCGGATCCGTCCAAGTTCCATCGT
CATTTCCGCAAGTCCCCTCAACATCACGTTCACATTTTGGAATATCTACACTTACTTCAA
CCGGTGTTCGAGAAGATCTTCTTCCTGATCTACTACCAGGCCCTGATCGTAGCCGGAGCT
GTGTTCTACGTAACCATGCGGGACGAGTTCACTGTGTGCAGTGTTGCCGTCCTCATGTGC
ATGTCCATTTCCGTCCTGGAGTGCTACTGGTGGTGCCATCTGGTCGATAGCTTCCAAGAT
GTGAACAACACCCTTTCGCATCACTTGACGAACCAGTGCTCCCAGCTGCCCCATTCAGCA
GATCACCACTCGGAGTACGTCCAGATGCGGACCACCTGCATGATCATCGCGGAACGGGCC
CACCGCGGGGTTGAGTTCAGCTGCGTCGGGATGTTCACCATATCGACGGCTGCGTTTGCG
AATTTGCTCAACGTTTGCTATTCGGTGCTGATGTTCCTGATAAATGTTTGCGACAAGGTC
GACCCGGTAAAGCAGTTTCAACTGTGGATGGGGAGCAAAATGTAG
>Or89
ATGCTGAGGTTCGAGGAAGTGACTTGTAAGGTGCGTCATTTTTGGACAGATTTCGGAAGC
AAGGATTGCTTCCTGTTACTCGACATTCTGCGGATACTGGGAGGATCTTTAAATTTGCCC
TCGCGAGGATGGAAGCGCGGAGTCTTTTTCCTGTGGCACGGATTAACGGCTTTTCACTTC
GGAATCACACTTTTCAACGTCGTCGAGAAAGTCACTGCTGGGGAATCCTTCTCAATGACC
ATGTGGTATCTTTCATTTACAGCAGCCACCTCAATTTGTCTGCTCAAAATGCAGTTTATG
TGGACTCATAACAAACAAGTAAAACGCATGATTGACTACGTTGGTTCCAAGTGCAACTTT
TCCAGTGATGCCAAACATGATAGCTCAGTTCGGGAGAAATACTCTACCAGAGCTCGGAAC
ACAATTCGATTCGTGCTGGGTTTGATGGCGGTGAATCAAGTTCTGTTCTCGATCCCACAC
CCCCAACAGGACAAACTTTACCACTTTCCACTTCTGGCCTTTCTCGAAACATCTTGGATA
AGACAGTTGGTACAAATTGTCTACATTTCTACCATTCCGATTATTTGGTATAGCAAATAT
TTCTGGTGCACCGGCATGATCGTCGTCATTCTGATGAACCTTCAAGGAGAGCTGAAAATT
CTAGTTCATAAATTCAGTGATGTTTTGGAACACATGGAGCAGTTTGAATCTGATAACAAC
CTGGATAGCACTCAAGCTCGAACACTTTTTTGGAACCAACTTAACGAAGATGTCAAATCG
GCACTAGAGCAACACGTCCAGTTTATCAAATACTTCCAGTCGGTTCAACCAATCCTGGGG
GTTTCGTTCCTGCTGTACTACTACTTTGCGCTGGCAACCTACGCCTCGGTGCTATTTTTC
ATCCTGAACGAACCTATTTCGTTTGGAACCATCTTTCAAGCGACCTCTGTGCTGGGAAGT
GTTCTCGAGTGCTACCTGATTTGTCTGTTAGTTGATAATTTTCAAGAAATGAACGAAGAA
ATCCAAGCAATCGCGCGAGATATTTGTATCCGGATGCCGCACAGCCAGGAGTACCACTCG
GATTACGTCGGGATGAGGACAACGATGATGATCATTCTGCTAAGTAACAACAGCTTGATC
AGCTGCGCCGGAGTGTTTGACATTTCGGTGGAAACGTTTGCCGGATTGATCAATGCATCC
TACTCGTACTTGACGTTTCTGTTGAGTTTTCTTTGA
>Or90
ATGTTGATGACAATCAGAAAGGTGATTCATCAGGTTCGCAATGCTTGGAGAGACTTCGCG
AGCAAGGATTGCTTCCAGCTACTCGACATTCTGTGGATTCTGGGAGGATCTCTCAATCTG
CCCTCGCAAGGATGGAAGCGTGGAGTGTTTTTCTTGTGGCACGGATTAACAGCTTTTCAC
TTCGGAATCACACTTTTCAACGTCGTCGGGAAGGTCAACGCTGGGGACACCTTCTCCATG
ACCATGTGGTATCTGTCCTTTACCGCAGCCACCTCGGTTTGTCTGATCAAGATGCTGTTC
ATGTGGCATCATGACCAAGCAATTCAGCAGGTGATCGCGTACCTTGACTCCAAGTGCAAC
CTCTCAGGTGATGTTCAGCATGACAGATCCGTTCGAGAGAAGTATTTTACCAGAGCTCGA
ATTACAATCCGCATAATATTTGGCTTGATGGCCGTATACCAAGTGCTGTTCTCGATCCCT
CACCCCCAACAGGACAAGCTTTACCACTTTCCACTGTTGGCATACATCGGGACACCTTGG
CTAAGACAGTTGGTACAATTCCTCTACATCTCAACAATCCCGGTCATCTGGTTCAGCAAA
TACTTCTGGTGTACGGGGATGATCGTCGTCATTCTGATGAACCTCCAAGGTGAACTGAAG
ATCCTGATCCACAAATTCAGAGCCGTTTTGGAACGCATGGAGAGTTCGATGTCTACTGAG
CCGTTTGAGCCGGAAAATGACCCGGATCGCATTCAAGCCGAAACAGTTCTTTGGAATCAA
CTAAGCGCCGATGTTGGACTGGCTATTGAGCAGCACGTGGAGTTTATCGAATTCTTCCAG
TTGGTCCAGCCAATCCTGGGGGTTTCGTTCCTGCTGTACTACTACTTTGCGCTGGCAACC
TACGCCTCGGTGCTGTTTCTAATCCTGAACGAACCGATTTCGTTTGTGACCATCTTTCAA
GCGACTTCTGTGCTGGGAAGTGTTCTCGAGTGCTACCTGATTTGTCTGTTGGTTGATAAT
TTTCAAGAAATGAACGAAGAAATCCAAACCATTGCCAGGGACATTTGCATTGGGATGCCA
CATAGTGACGAGCACCACTCGAGTTACGACGGGATGAGGGCAACGATGATGATCATAATA
CTCAGTAACGACAGTTTGATTAGCTGCGCCGGAGTGTTTGACATTTCGGTGGAAACTTTT
GCTGGGTTGATCGATACGTCCTACTCGTACTTGACGTTTCTGTTGAGCTTTCGTTGA
>Or135
ATGAACTCACTACGAAAAGCATTGGCGATGGTTCGTCTTTGGGCTGTTCGAGCCCGTCGA
CTGTCGGAGTCTGTTCCGGATTGCTTCGGATTGCTGGACTGGATTTTGATTGTCGCTGGT
GTTCGATTTGAGTCCCGCGTTGGGTGGCAACGATTCGCGTGGAATCTGTACGTTGGAGTA
GGGTATTTCCAATTTCTGATCGGCGTGGTGAACTTTTTTGGTGCTGTCGTGAATGTGGAG
GACGTCGTGATGACCGTTTGGAGCACGAACATGGTCGCAGCGGAAATACAGTGTCTGCTG
AAGCACGTCCATCTTCTGCGGCATGATGTCGTTATCAAAGAAGTACGGAATTTCCTCCAA
GGTACTGGGTACAGCTCTGGAGACTCAGAATTTGATGCGGGAGTTAGGAAGCGCTTTCGG
AATAATACCCGAATATTACTCGTTGTGTTTGGGGTTCAAATCTTGATTGTACAGATCTTC
TGCTGGATACCGAACTCGCTACAACTGAGAACGTTTCACATTCCATCGTGGATTGGACGC
TACTTTGGTACACGATTCGCCTGGTTCATTCAAGTCATTTACATCTCGGCTTTTGCCTCC
TTCTGGGCTTCAAAGCTATTTTGCTGTACAATTGTCGCAGCAGTTTTGATGACGGGAGTG
AAAGTTGAGCAGGAGATTCTGGTTCATCAGTTAGGAAACCTTGAAGATGAATTGAAAGAC
TTGTGGGAAAATTATCATGAATCAGATCATACCCAAATTCTTTTCTGGGAACGTTTCAAG
TCACTGGTTCAAACGACTATGAAACACCAAAGTCTGATTTTGCTAGAAATTCAAAAGTTG
AAGCCGCTTGTTGAAATGTTAATCTTTTACGTGTATTACTTTGCTCTGATAACCATCGGA
TCAACTTTTTTCATAGTTATGTCGGAATCGATCACATTCATGCATATCGCTATGGGTGCA
ACTGTATGGGTGATTTGTTTGGAATGCTACGTGCTATGCTATCTGGTAGACGCTTTCAAA
GATGTTGTAAATTTGCCCTATCCATTCCCTACAATGTTCAGCCTTAGCGTGCAGCTTCCG
TACTCGGCAGAACATCGCCGGGAATGCCTTGGGATGCGGTCCACCCTGGACATTGTTGCT
TGCTGCTCGCAGAACGTCATCCGATTTGGCTGCCCGGGTATTTCGAGCATTTCGGTGAAG
GTTTTCGCCGACTTGGGACAGTGA
>Or194
ATGGACACCCTCAAGGAAGCGCTCCAGCGCTATCTTCGATTCGACCCAACGGCTGACCAG
TTCCGTCATCTAACCGTGCTTCATCAAGTAATCGGTTTCAACCAGGTCAACCCTTTGGTC
GTCAAGATCTGGCGAGCGACGGTTGCTTTGATGTGTTGTCAGTGCTTCTGCTTTGCGTAC
CGCGTGTACATGGCGATTGTGCAGGACCTTGGCTTCACGTACCTCATGTGCGCCCTGATG
GTTGTCGGAGGCTATGCATCAGGAGGGGCGCGGATGGCTGGGTTTAGCCATTTTTACGGG
GATTTCCTCGCGTTGAAAACGCATCTGCTGAAGAGTTCGAGCCTGTTGCGGGACGATCCC
GAAGCGGTGCGCATTCGGCGCGAGCATTACGAGAACAACCAAAAGTTTACGCTTGCCATG
ATGGCGGCTGGAGCCGGTGCCATCTCGATCTGGAACATGACCGACTACCGGATGACGGAC
CAGTACGCCTTTCCGTTCGACTTGACTTTCTTGAATCCGGCGATTCGGGAAGTGTTTGAA
ACGCTGTACGGATTCTATCTGCTGTCGCTGGCTACGTACTTCTGGATTCCGTTCATCACG
ATCCGGGTTGGTTTGCGGGCACTTCGAGCCGAGATGCTGGTGGTGAACCGGGCTTATGGG
GAAGTGTTTCGGAAAGCGGCGACCGGCGCAAGGTTTTTCGAGGGATGCTCGGACCAGCCA
TCGAAGCAGGCGGCGAAGCGGTTTTGGAGCTGCTTGCAGCACGAGCTGTCGAGCGTAGTA
GGCGTGCATTCGGCCCTGCTGGACAACGTGTTTCGCATCAGACGGCTGGCGAGCGTTCCG
TTTTTGGCGGAGGTGTTTGCCAGTGTGTCGATTACCTCGATCGCCATCTTTTTGCTGATG
TTGCTTGGATCGGAAAGTCTTGTGTTGGTCGGAATCTCCTGTATCCTGCTGGTGGAGAGT
TACTACAACAGCTCTTTGGTGGAGGAATTGGAAGAGGCCCATCAGGCCACCGGACACGTT
GTTTATGGACTCGAGTGGCCCACGCTGATGAAGTACGATTCGAGCTGTGTCAGGGAGTAT
AAGAATGTACGGAAGATCTTGCTCGTGGTTATTATGAGATCGCAGCAGTCACTGAACTTC
CACTGCGGAGGTCTATTCAAGATGTCCATGGACACGTTTTCGGTGACCGTCAAAACGTGC
TACACCATTTTCAGCTTTCTGGTACAGGTGCAGAAGGATTAA
>Or169
ATGGACGTCAGCAGGCTTTGGACTCGTACGCGGTCGCAGCTCGCGGCCTACTACGGCGCG
ATGACCGCCAGCGACTTCACCAACTCGACGGATCACTTCTTCGGGCTGGACGCGATGCTG
GCGATCGCCGGAGCACGGCTCAACTCGACAAACGTCCGAATCAGACGCGTGTGGAACGTT
TACCGCGTGGTGATTTATTTGCCGATTTTGGTGGTCGCTTGGAACCTGTACCTGAACTTC
CACCGCCAGGCCGAGCTGGACAAAGTGCTGAGTTGCTTGCAGGCGCTAGTGGCGACCGTT
TCGCTGGCAGTACGGACCTGGATCATTCTTTGGTACTACGAACCGTTGATGGCGGTTCAA
CGGTACGTGAATCGACGGAGGTTTGGAGGGCATCTCCTGCGATCGTACGATATTCGCAGT
GAGGCTTTCTACCAGATTCGAAAAACAGTGATTCCGGCTACTTTGTTTATTATGGGCATT
GTTGCCAGTTTTCTGCTTGTTGACTTGTCAAATCATCACTACCTGAGGTTGCCGTTCGAT
TTCAGTGAAACGTTTCCGGTTTTGCAAACTCTCTGTGAAAAGATGTTTTGTTTGACATTT
AACGGCATTGGGATGCGAACGGTGCTTGTTTACCTGGTTGTTTACATGATTCTGACAGGA
CTGGAGAGTGAGGTTAATGTGATATCAGCGATGGTTGCGGACATTTTCGATTCCGTCGAA
AGGCGCGTCCACAGCAAGCTGGCATCGGAGCCCGGAAGCTCTCAACGGCAAGAATTGGTG
AGAAAGGCCTACTTCTGGAAGTTTGCCGAGGAAGAGTTTGGCGATTGCATCGAGCTTGTT
GGCGAGTTTTTCGCGATCAAGAACCAGGTGCGATCGTTTCTGAACGCCATCTTCCTGATC
GTGTACTACTCGAACGTGCTGTGCCTGTCCAGCGGAGCAGTCTACTTGACGCAGATGAAA
GCGGTCACGATGTTTTCGCTGGAAGCGCTCGGCTATTGCCTGTGGGTCGCCATTGAATGC
TTCTCCTTGACCAAGTGCGTGAGCCTGTTGACCGAAGCGAACGAATCCATCGCCGAGGAA
GTGTACAGCCTGGATTGGCCTAATAAACTCACGTTTGAGGATCGATTCCAGGTTCGGTAC
CGCTCCGTTCGAACGATCATGCTGAACATGATGGCGGTGGCGCAGCAACCCTTGCGTTTG
AACTGCTTCGGCTTCTTTGAGTTCACCCAGGAACGCTTCTACGAGCTGCTCAACTTGGCC
TACTCGGTTTTTACTTTCTTTAAAGACTTTGTGTAA
>Or164
ATGGACCGCCAGCAGCTCTGGAACCGGTGCAAGTCGCGAGTGGCTAGTGTCCGCCAGGTC
CTAACCCGGGACTTTGACTATTCACACTCGGATTTCTTCTTCGGCCTGGACGTCATGATG
GCCGTCGGTGGTGTCCGCTGGAACACCAAAAAGTCCAATGCCAAACGCTGCTGGAACGTG
TACCACTGGATGATCTGCGTGCCGCAGGCTTTGATTCTCTGGAACGCCCATCGGAACGTC
CAGGACTGGGCCAGTTTGGAAATTATCCTTAGCAGTCTGCAGGGCGCGCTGGCGATGCTC
GTCACGGTGCTGCGAATGCGGATCCTACTCTGGTTCTACGAACCGTTGATGGAGGTTAAA
CGTTACGTGAATCGACGCAAGTTTGGGCGGGATCTGGCGCAGTCGGTTGGAATTCGCAGT
GAAGCGTTCTACAACGTTCGAAAAATAGTGATGTACGGATTTGGGTCCATGTTCATTTTT
GGTTTCAGCATCCCCGCGTTGAATTTTTCCAACAATCACATTTTCAAACTACCGTTCGAC
ATCAGCCGCGATTTTCCAAACGGGCAGTACTTTTGCGAAAAGGCGGTCAATATTTGGATT
GTTGGTACCGCCTTCTTGGCAGCTCTGGATTTCTTGATCATATACATGGTGCTCGCTGGG
CTCACCGCCGAAGGGAAAGTTATTGCACTGAGTTTTTCCGAAATTTTCGGCAACACTGAC
CGACGAGTTCAGCAAAAACTTGAGTCAGCACCGGGCAATTCGCGCCAACAAGCCAAATGG
GAACGGTTCTACTTTTGGAAATACCTCCAAGAAGAGTTCAACAGCTGCATCGAGCTGCAC
ATCGAATTCCTAGCGATCAAAAACAAAATCAAACCCACCCTAAACGGCAGCTTCTTGATC
ACGTACTACTCAACGGTGGTGACCCTGGCCTGCGGCTGCATCTATCTGTCACAGATGCAA
AGCGTCACGCTGTTTTCGCTGCTCACCTTGTTCTACTGCTCTTGGGTGGTGATCGAGTGT
GCCTTGCTGACCCGGCTGGTGAACCTGGCAACCGAAGCGAACGCGTCCATCGGCTGGCAG
GTGTACGACCTGGAGTGGCCGGCGAAGCTGCAGCACGAGGAGCGGTTCCGCGAGGTTTAT
CGGTCCGTCCAAAAGGCAGTGATGACAGTGCTGGCAGTTTCGCGGCAGCCGTTACGGTTC
AACTGTTTTGGATTTTTCGAGTTCACCCAGGACCAGTTTTGGATTCTGCTCAACATGACG
TACAACTTGTACACGTTTTTCCGAAATTTCGTCTAA
>Or163
ATGGATTGTCAACATCTCCCAACCCTCCTGTGGAACCGGTGCAAATCGCGAGTGGTCAGA
CTCCGCCGGGATCTAACCCAAGAATTCGACTATGCGGATTCGAATTTCTTCTTCGGAGTG
GACTTCATAATGACCGTCAGTGGGGCTCGATACAGCTTGAAAAACGCAAAATTGCAACGT
TTCTGGAATGTGTACCGCTGGATCATCTACCTGCCGACGATTCTGATTTTCTGGAACACC
TTCCTGAACGTCCGCAACTGGGCCAGCATGGAAATCCTGATCAGCAGTCTGCAGGCTTCG
CTGGCGATTTCCGTCACGATTTTGCGAATGCGGATCATTCTGTGGCATTACGAACCGCTG
ATGGAAGTTCGTCGCTACGTGAATCGTCGCGAGTTTGGGCGGGATCTGGCGCAATCGGTT
GGAATTCGTAGTGAGGCTTTTTACAGCATTCGAAGAATTGCGATTTGTGGGGTTGGATTC
ATGTTTGCGTTTGGTGCCAGTATTCCGGCATTGGATTTCTCGGAAAATCACATTTTCAAG
CTACCGTTTGACATCGGACGCGATTTTCCAAATGTGCAATACTTTTGTGAGAAGTTTGTG
AATTTTTGGACCATCGGAACATCGCTGATGACGGCGCTGGATTTGCTGATTGTCTACATG
GTGCTCGCGGGGCTCACCGCCGAAGGAAAAGTAGTTGCGCTGTGTTTTTCCAGCATTTTT
GGCAACACTGGACGACGAGTTCAGCGCAAGCTTGAATCAAAACCGGGCAATTCGCGCCAG
CAAGCTGAGCGGGAAAAGTTCTACTTTTGGAAATATCTCCAAGAAGAGTTCAACAGCTGC
GTCGAGTTGAACATTGAGTTTTTGGCTGCCAAAAACAAAATCAGACCCTTTTTGAACGCC
ATCTTTCTCATCACGTACTACTCAACGGTGGTGACACTGGCCAGTGGTGCCATCTATCTG
TCACAAATGGAAACAATCTCACTCTTCTCATTCCTAACACTGTCCTACTGTCTGTGGGTT
GTGATCGAGTGTGCCTTGCTGACCCGGCTGGTGAACCTGGCAACCGAAGCGAACGCGTCC
ATCGGCTGGCAGGTGTACGACCTGGAGTGGCCGGCGAAGCTGCAGTACGAGCAGCGGTTC
CGCGAGGTGTATCGATCCGTTCGCACGGCAATACTGACAGTGATGGCAGTTTCGCGGCAG
CCGTTACGGTTCAACTGTTTTGGGTTTTTCGAGTTTACCCTGGACCAGTTTTGGATTCTG
CTCAACATGACGTATGATTTGTACAAGTTTTTTAGAAGATTTGTTTAA
>Or157
ATGGAAGCCTCCGCCCGTAGCAGGCTCTGGAGTCGGTGCAAGTCGCGGGCCACGGCCTAC
TACCGTGCGCTGACCAGGGACTTTAACTACTCGACGGACTTCTTCTTCGGGCAGGATTTC
CTGTTGGCGATCGCGGGTGCTCGACTGAACTCGACAAACGTTAGAATCAGACGCTGGTGG
AACGCTTACCGGTTGGTGAGCTGCCTTCCAATGGCTGTTGTTTTTTGGAACACTTTTGAT
GCGGTACGGCATTGTGCCAAATTGGAAATTTTACTAAGTTGTGTGCAGGCGGTTATCGGT
ATTGGCATCTCCGCTTTGCGAATGACACTCTTCTTCCGGCACTACGACTCGCTGATGGCC
GTTCTTCGGTACGTGAACCGAAGAAGTTTTGGAAGAATTCTTCAACCATCGCTGGGAACT
CGCGCTGAAGCATTTTACCACATTCGAAGAACAGTGATTCCAGCTATTTCAATCGTGACA
AGTGTTATTGCAAGCTACCAAGCCTTCGATTTTTCTCATCATCATTTTTTTAAGTTACCA
TTTGATATCAGACGTGACCACCCACATGTTCAAAAACTCTTCGAAAAATTGTTCATATTG
TCATCACATGGCATAGGAATGCTGACAGTTGTTGTGTACCTAATTGTTTACATGGTCCTC
AAAGGGCTAACGTGTGAGCTGAAGGTGATTGCGCAAACATTTTCAGTTATTTTAGAAAAC
ACAGAAAATCGAGTTCAACGTAAGCTTGAGCTGGAACCGGGCAACTCTCGACAGCATGAC
TTGATGAAGAAACGCTTCTTCTGGAAGTTCGTCCAGGAAGAGTTCGGTGACTGCGTCAAG
CTGCACATCGAGTTCCTAGCTTTGCTGAACCGAATTCGACCGTTTTTGAATGCCACCTTC
CTGATCGTGTACTACTCAACGGTGCTGAGTCTGGCCAGTGGTGCCATCTACGTGTCTCAG
ATGAAGAGCATTACCCTGTTCACGGTCGCTACACTCTACTTTTGCTTTTGGGTTTCCTTC
GAATGTGCCACTTTGACCAGAGCTGTGAGCGTTCTTACGGAGTCGCACGAATCCATCGGC
TGGGAAGTGTACAACCTGGACTGGCACGAGAAGCTCGAATGGGATGATCAGTACCGGGAC
GAATACCGCTCCGTCCGAGCGACGATGCTGAACGTGATGATCGTGGCGCAGCAACCGCTG
CGTTTGAACTGCTTTGGCTTCTTCGAGTTCACCCAGGATCGGTTCTACGAGCTGCTCAAC
ATGGCCTACTCGATGTTCACTTTTTTCAGGAAATTTGTCTAA
>Or148
ATGCTCTGGAGACGGTGCAAGTCGCGGGCCACGGCCTACTACCGTACGCTGACCAGGGAC
TTTAACTACTCGACGGACTTCTTTTTCGGGCAGGATTTCCTGATGGCGATCGCGGGTGCT
CGACTGAACTCGACAAACGTTAGAATCAGACGCTGGTGGAACGCTTACCGGTTGGTGAGC
TGCCTTCCAGTGCTGGTGGTTTTTTGGAACACTTTTGTGACGGTTCGCAATCACGAGAAG
CTGGTAATTGTACTGAGCTGCGTGCAGGCAACGGTTGGAACGGGGATCACGATGCTGCGA
ATGATGATCATTCTCTGGCACTACGACTCGTTGATGGAGGTTCGGCGATACGTGAACCGG
CGCAAGTTTGGGAAAAATCTCCAGCTCTCGCTTGGAATTCGCAGTGAAGCGTTTTATCAC
ATACGAAAAATTGTTTTTATTTCAACAATGGTCATTCTGACCGTTATGACAAGTTTTCTG
GCCGTTGACTTTTCCGATCATCATTATTTCAAAATTCCCTTTATTGAACAATTTGGCACA
GTTGTACAAAAACTGTGCCAAAAAGCTCTTAATTTGGCATTCTACGGAGTAGGAGTCATG
ACCGTTTTCGTTTACCTGTTTCCCTACACGATCCTGAACGGAATGATGAGTGAGCTGAAA
GTACTTGCCCAGGCATTTTCAGTCGTTTTCGACAACACCGAAATGCGGGTTCAACGTAAG
CTTGAGCTGGAACCGGGCAACTCCCGACAGCAGGATTTTATGAGGAAGCACTACTTCTGG
AAGGTCGTCCAGGAAGAGTTCGGTGACTGCGTGCAGCTGCACATCGAGTTCCTAGCATTG
CTGAACCGAATTCGGCCGTTTTTGAATGCCACCTTCCTGATCGTGTACTACTCAACGGTG
ATGAGCCTGTCCAGTGGTGCCATCTACGTGTCTCAAATGGAAAACGTCACGATTTTTTCA
CTGAATACACTCTACTATTGCGTTTGGGTTGCTTTCGAGTGTGGAACCTTGACTAGAACG
GTTAGCCTGCTGACGGAGTCGCACGAATCCATCGGCTGGGAAGTGTACAACCTGGACTGG
CCGGAGAAGCTCGAATGGGATGACCAGTTCCAGGAGGAGTACCGCTCCGTTCGGGCGACG
ATGCTGAACGTGATAATAGTGGCACAGCAACCGTTGGGTTTGAACTGCTACGGCTTCTTC
GAGTTCACCCAGGATCGGTTCTACGAGCTGCTCAACATGGCCTACTCGGTTTACACGTTT
TTCAGGGATTTCGTGTAA
>Or147
ATGGAAGTGGCAAGCAGGCTGTGGAATCGTTTCCGCTCGCGGGTCACCGCCTACTACCGC
ACGCTGTCCCGGGACTTTGACTACTCGACGGACTTCTTCTTCGGGCTGGACTTTCTGCTG
GCCGTCGTGGGAGCCCGGTTAAAGTCCGGCCACAGCGGGAAGGTTCGTCGCTGGTGGACC
GTGTACCGGTGGGCGATCTATCTGCCGGTGCTGGTGGCGTTCCGGAACACGGTGCTCAAC
ATTTACCGGCGGGAACGGTTGGAGATTATTCTGAGCTGTCTGCAGGTGGTGATCGCTTGT
GCGGTGACATTTCTGCGGATGTTCATCGTTCTGCGGCACTACGGGCCGTTGGTGCGGGTT
CGACGGTATCTGAACCGAAGGGAATTTGGGAGGAACCTGGGGTCTTCGCTGGGGATTCGT
AGTCGAGCGTTTTACCACATTCGGAGGATTGTGATACCTTCGGTGGCGATCATGTGCTGT
GTTTTTACGAGCATCCTTGCGCTGGACATATCGCAACATCATTACCTGAAGTTGCCGTTT
CAAATTGATCTGCATTTCTTGCAGAAGTTTTGCGAGAAATTTTTGTACTTTGTGGGATTC
GGAGTGGCCATGATGATCGTTCTGGTTTATTTGGTCATTTACACAGTTGTCACCGGATTG
ACAGCCGAGGTGGAAGTCATCGCACTAACGTTCGCAGCGATTTTCGACAACGTCGAAGTG
GAAATTTCCAGGCCGAAGGCCGAATCCAACTTTTGCAAATTCGCCCAAATCGAGTTCAAC
AAATGCGTCCAAATTCACGCCGAGTTCCTGGCGGTGCTGGACCAGGTCAGACCTCTGTTG
AACGTCAGCTTTTTGATTGTTTACTACTCAACGGCGCTGAACCTGGCCAGTGGAGCCCTC
TACCTGTCCCAGATGAAAAGCGTCACGATGTTCTCGCTGCAGACGCTGTACTACTGCGTA
TGGGCAGCCTTGGAGTGTTGCTCGCTGACGCGGATGGTGAGCCTGCTTACCGAGGCGAGC
GAATCCATCGGCTGGGAAGTGTACAACCTGGACTGGCCCGAAAAGCTCGAATACGACGAT
CGGTTTCAGGAGGAGTACCGCGCGGTTCGAAAGACCATGGCCACCGTGATGACGGTGGCG
CAGCAACCCTTGCGTTTGAACTGCTTTGGCTTCTTCGAGTTCACCCAGGATCGGTTCTAC
GAGCTGCTCAACATGGCCTACTCGTTGTTTGCGTTTTTCAACGATTTTGTCTAA
>Or180
ATGCCCTGGTCGGACCTGGTTCCAAGCAGGCTGTGCCGCCAGCTCAGCAACTTCCCGGAC
TACTTCTTCGGCGTGGACTACTTGATGGCCGTCGGTGGGCTTCGACTGGGCGGTGCGGGC
TCGCGTGGGCTGCGCTTTTGCTGGGCGGTGTACCGTGCGGTGGTGCTGGTGGGGTTGCTC
GTGATGACGTGGCAACTGGTTGCGGATGTGGTCCGGGATGAGAATCCGGAAGTAACCATG
CAAAGCGTCCACGTGGTGATTGAAGGGGTGTGGACGGTGGTACGAGCTGGGATCGTTGTG
CGGAATTACGAATCGATTGTGGTTGTTCGGAGGTTTGTCAATTTGGAACATGGAAGGCAG
AACTCTTTTGGAATTGTTCGAATATTTAGTTTGATTGTGCTGTTTGGTCCAATGGCGAGG
AAGACATTCGTCAGGTACAACAGTTTGGACTTTCCGTTGAAGTTGAGTGACTTTAGTGTC
ACTTTGCACATGGTTTGTGAGAACATCTACCGCTACGTCATGCCGATTTGTATTACTTGT
ACGGTACTTGCGAACAACATCACCATCTACCTGATCCTCAAAGGACTCATCAACCAGTTA
GGCAGCATCGTCAAGCAGTACAAGGAACTGTTGGATCGAACCAAAGCTCGAACCGCAGCC
CGGCTGGAACGCGTGTCCGGAACGCTGAACCATCGGCGCCGCATGGAAAAGCACTTTTAC
TGGATGCACCTGCACGAAGAGTTTCAAACCTGTCTCCAGCGTCACCAGCAACTGCTGGAA
ACCGTGGACGTGGCAAGTTCTCCGCTGAATGGTACCTTTCTAGCGGCGTACTACGCGGCA
ATGCTGAAAATGATCTACGAGTTCGTCTTTTTCTGTTTGACGGAATCGATCGACATCCAG
AACTATCTACGGATGGTGCCATTCGAGTTCTGGATCCTGACCGGGCTGGGGGCACATCTG
ATTGATAAGAACCGCTCCATCGGCCAGGTCATCAACGGCATCAACTGGGAGCAGGAGCTG
GAGGCGGAGCCCCCGTTCGCCTGCCGGTTCCGGCCGATGATCGCGCTGGTGATGCGGGCC
ATGCGAAACTCGCACCGGCGCCAGCTGGGCCTGACCTGCTACGGGATTGTGGACTTTACC
GCCAACGAGCTTTCCGCCCACGCGGACCGCTTCTGTGCGGTGGTGTGCGCCGTTTTTAAC
TATCTTTTCTCGAGATTTTGA
>Or122
ATGACCTGGTTGGACTTCCTAGCCAGGTTGCGAGCCCGTTTCAAGTCCCGCATCGCCGCC
TACTGGGCCGACAACGACGTCAACTGTACGGATGTCTTTTTCGGCGTGGACTACTTGATG
CTCGCTGGTGGATTGCACCTTAACTCGAGGAGTCCAAAACGTCGCCGCTGGTGGAACCTG
TACCGTGTTATGATTGTGCTGACCTTGCTCCTGTTGGGTTGCAAGTTGGCCCACAATGTT
TGCGCGGGGAAAAAGCTGGACGTGATTCTGCAAAGTGTCCAGATTGTGCTGGGCACGGGC
GTGACCTTCGCTAGAGCGTTGTTTATGGTGCGGAATTATGACCGGATTATGGCCGTTCGA
CGTTACGTCAACAGGCGGAACTTTGGACGGAACATGGAATCGAGTTGGGGGATACGTGCC
GCTGGATTTAACAATATCCGACGGGCTGTGACCTCGTTTTCGTTGTTACAGTTTTGTGCC
ATCTGTCCGCTTCCGATGATGGACCTGACTCGGAATGACTCCTTTGGGTTGCCGTTTGAT
CTGCGCGAGTTCAGCGGACTTTTGCACACTTTGGCGGAGAAGTTCTACTGCGTTATGGTG
GCGGGACTAACGTGTAACGGGTTGGTGACGAATGCAACGGTGTACATGATTCTGAAGGGA
CTGCTTACCGAGTTGACCGTTGTGGCGGAGTGCTTCGAGGGAGTCATGGATCGAGCTGTG
AGCCGCTCACTGACCAGGTTGGACTCCGGCGCTGGACCATGGCAAACTCGACGCCATATC
AGGCAGCGTTACTTCTGGTATTATCTGGAAGAAGAGTTCCGAGATTGCGTCCGGCTACAC
CAACAAATGCTGAACACGCTCAAGGTTGCTAAACCCTTGCTGAACGCCTTATTCCTAATC
ACGTACTATTCGACCACGCTTAACATTGCCTTCGGAACGGTCTACCTGCTGTCGATGGAA
CTGTCCCAAATGAACGTCTACTCGTGTCAGGTCTTCTACTACGTCGGGATACTCATGCTG
GAGTGCTGGATTATGACGCATCTGGTGACCAAGATGTCCGATGTGAACGAATCCATCGGC
GACAACGTGTACGCCCTGAACTGGCCGGAGCAGCTGGAGCACGAGCCGGCCTTTGCCCAT
CGCTACCGTGCCACGCTGGACACGATAACCACGGTGGTCATCCGAGCCCGGCAACCGCTG
GGGCTGAACTGTTTTGGCTTTTTCGAGTTCACCCTGGAGCGGTTCGCCAAGCTGGTCGAC
CTGGCGTACTCGCTGGTGACGTTTTTCAGGAACTTTGTTTGA
>Or123
ATGACCTGGTTAGACTTCCTAGCCAGGTTGCGAGCCCGTTTCAAGTCCCGCATCGCCGCC
TACTGGCGTGACTACGACGTCAGCTGTACGGATATCTTTTTCGGCGTAGACTACTTGATG
GTCGTTGGGGGATTGCACCTTAACTCGAGGAGTCCCAAACACCGCCGCTGGTGGAACCTG
TACCGCGTTATGATTGTGCTGACCTTGCCCCTGCTGGGCTGGAAGTTGGCCCTCAACGTG
TCCGCGGGGAAAAAGCTGGACGTGATCCTGCAAAGTGTCCAGATTGTGCTGGGCACGGCC
GTGGCCTTGGTGAGGGCGGTTTTTATGGTGCGAAATTATGACCGGATTATGGCCGTTCGA
CGTTACGGCAACAGGCGGAACTTTGGACGGAACTTGGAATCGACTTTGGGGATGCGTGCC
GCTGGATTCTACAACATTCGATGGGCTATGACCTCGTTTTCGTTGTTCCAGCTGTGTGCC
ATCTGTCCACTATCGATGATGGATTTGACCCGGAATGACACCTTCGGCTTGCCGTTTGAT
CTGCGCGAGTTCAGCGGAGTTCTGCACACTTTGGTGGAGAAGTTCTACTGCTTCATGCTG
ACGGGTCTGACGTGTAACGGTGTGGTGAACAACGCTACGGTGTACATGATTCTGAAGGGA
CTGCTTACCGAGATGACCGTTGTGGCGGAGTGCTTTGAGGGGGTCATGGAGCGAGCTGTT
AGGCGCGCTCAAGCCGAGTTGGAATCCACTGCTGGACCAAGCAAGACTCGGTGCCATGCC
AGGTGGCGTTACTTCTGGAACTATCTGAACGACGAGTTCCGAGAGTGTGTCCGGCTACAC
CAACAATTCCTGGACACGCTCAAGGTCGCTAAACCGCTGCTCAACGTAACGCTATTAATC
GCTTACTATTCGACCACGCTGAACATTGCCTTCGGAACGGTCTACCTGTTGTCAACGGAA
CCATCCCAAATGGGCGTCTACTCGTGCCAGGTCTTTTACTACGTCGGAATGCTTATGACA
GAGTGTTGGATTCTGGCGCATCTTGTAACCAAGATGACCGGTTTGAACGAATCCATCGGC
GGCCACGTCTACGCCCTGAACTGGCCAGAACAACTGGAATACAACCCGGACTTTGCCCTT
CGCTATCGCGCTACGCTGGACACGATGACCACGGTGATGGTCCGAGCCCGGCACCCGTTG
CGGCTGAACTGTTTCGGCTTTTTCGAGTTCACCCTGGAGCGGTTCGCCGAGCTGGTCAAC
CTGGCGTACTCGCTAGTGACGTTTTTCAGGAACTTTGTTTGA
>Or114
ATGGCTACGAAGAAGGTTGCATTCGACGATCCGCAACCTGCAGAACCGCCCCCAACATCG
GTTTTAAAGTTTGACTCCTTCATCCAATTGCTCCGCATCATCGGCACCGTTTGCGGCGCA
GTGAACTACGATGAGCAACATCTGGCCAAACCATCTCGTTGGATCAAATTCAAACGGATG
TTCTTCTGGTTCACCTACGTCCATGACCTACTGTGCATTGCGCTGGAAATCGCCTACTTT
GTTGAGGCAGTCCAAAGAGATGCAACTTTGGCTCATCTGATGGTGCTGGTAGTGTGTATT
GGATTTTTGACCTACACGATCATCAAACTGACCATGCACAAGCTGCATGAAGTCGAGCTG
AACGAGATTTTGATCCAGTTGAAGAATCTTTACCCCGAAACACTGGATACCAAACCAGCC
GAAGAGTATCGCAAACATATCTGGTTCCTGAAGCTGTTTTCAGTGCTCTACATTGTGGTT
CTGGTCGTATTTAACGTCATTTTCTATGCCCCGTCCATCACCGTTTTGATTAAAACTGGT
CACTGGGAAAAGATTTTGCCGTTTTATCTAAAATATTGGTACGACTGGCGCAAACCGGTC
GTGTTCGAGTTGACCTTTCTGCACCAGATTTGGGTGTCCTCTTCGGCCGTTACCGGAGTC
CTGCTGGCGGACACACTGTACTGTACGATCATTCTGCTGATTTCAATGCAATTTGAGCTG
CTTGGCAAGCGGTTGGAGGAATCCGAGCTGGACGAGCCAGAGCTGGTCAAGTGCGTTGAA
AAGCACCTGCTTCTGATCGATGTCTGTGCACGATTTGAGCGAATTTATTCCCCGTCCTTG
CTGGTGACCTTTGTGGGAAGCTCCGGCGTCATCTGTTGCTGTTTGTTTCTGACCTTAGCG
GGAGAAAACATGGGTGAAGCGGTGCGATTCTCGGTACTGCTATTCGTGTACATCATGAAC
ATTTTCCTACTTTGCTACTATGGGAGTGTGCTGATGGAAAAGAGTTCAAACATAGCTCAC
CACGTGTACCAAAGTCAGTGGTACAACAACTGCAAAAAGGATCAGAAAACATTTCTTATG
ATACTGATCCGAGGACAACAGGAAGAGAAAATGACTGCGCTCAAATTTACAACCGTGTCG
TTGCCCTGTTTCTCCGGAATTCTCAGCACAGCATTTTCCTACTTTACACTGTTGAAGGCG
GTTTATGAAGGATCGTAA
>Or115
ATGGCTAACCGCGTAGCTAACTCCGAAGAGCAGCACCTAAAGTCGGAACCAACTCCGCCG
CTGCGATTTGAATCCTTCACCAAGGTGATCTACGTGATCGAGAAGATCAGCGGAATCGTA
CCCTACGATGAGCTGCAGCAGCCAAAGCACTTTTGCAGTTCTGTTTTCACCTGGCTTTAC
TTCTGGGCCACGTACATTCACCTCGTGCTGTCCATTCTGATGCAGTTTGCTTTTTTTGTG
GAATCCGTTCAGAAGAAAGTTCCGATGACCTATCTGATGGTGATGGTCACGTGCATGGGA
TTCTTGCTGGTTTCGATCGTTAAAATGAGTGTGTATAAATTATACGAAAATCAGCTGAAC
GAGATTTTGGACCAGCTCAAGTCGCTCTATCCGGATCACGTCGATGCCAAATCGGCTGAA
GAGTGTCGTAAAAGGTTGTGGTTCCTGAAACTATTCTCAGTGGGGTACTTCGTGGTGGTT
GTCGTGTTTCAAGCAATTCTGTACGTAACTTCTATTTGGAAGTACTTCTCCACTGGATAC
TGGGAAAAGCTGCTACCATACAATCTATGGTACTGGTACGATTGGCGCCAACCTGTAGTT
TTCGAGCTGACCTTCCTGCATCAGCTGTGGGGTTCGACGACTTCCGTGTCGTGTGTCATC
CTGCTCGACTCCTTGTACTGCATCATAATCCTCCTGATCTCGATGCAATTCGAACTGCTC
GGAAAGCGACTGCTAGCGAACGAAGGGAACGCCCAGGAGTTGAACAGCTGCATCGAGCAG
CACCTGCAGTTGGTCGAGCTGTGTGAGCGATTCGAGCGGATCTACTCGCCCTCGCTGCTG
GTGACGTTCCTGGGAAGTTCGGCCATCATCTGCTTCTCGCTGTTTGTGACGCTGATTGTG
GATGACGCTGCGGAATCGATTCGATTCTCGATTCTTCTGTCGGTCTACGTGATGAACATC
TACCTGCTTTGCTACTACGGAAGCATGCTGATGGAGAAGAGTTCCAACGTAGCGCAACAT
GTGTTCAATGGGCATTGGTACAAAATGAGCAAGAAGGCCCGGAAAATGTGTCTCATGATT
CTCATCAGAGGTCAGCGTGAGCAGAAAATGACGGCGTTAAAATTTCAGATCGTTTCATTG
CCGTGTTTCACCAGGATTCTGAGCACGGCATTTTCGTACTTCACCTTGTTGAAGGCAGTT
CATGAAAAATTTTGA
>Or99
ATGCACTTCCTCAAAAGATCGCTCCCACCGAACCAGCAGTTCCTGACGTTCGGGCTGCGC
GCCCTGCGGCTGATTGGCCTCTGGGGTCCCGATCGGCGCCAAATCTTCCGCTACTATCTG
CTGGTTCTGGCCGAGCTGGTGCTGCTGGTAGGACCGAAGATCATCTTCGGCTCCGGCCAG
GACGGGTTCGAATCGTTCGTTCGGAACAGCGCGGAGTTGATTTTCCTGATTGAGGTGATG
ATTTCGATCGGCATTTTCGCCTCTCGGCGAAGGTCGTTCGAACGGTTGGTTGAGGTGTTG
GATCAGACTCTGCAGCGAAAGTGGCCTGATTCGTTGCGGGACGAGATTGGACAGTTCAAC
AGGAAGGTGGAACTTTTTGCGAGGGTGTACGCGGCCTATCTCTTTGGGATGCTCGTGTTT
TTCTGTGTTTTCCCGGTGATATCAACGTTCTACAAGGTGGTGTTTGTGGCTGAAGAAGAA
AGAAGCGACTTCTTGTTGATCATCTACGTGAAATTTTTTGGACTCGACATCGAGCGTAAT
GTTCATCATTACATGATCTACATCTTGAGTATGATTTGCCCCATTAGTGCATCGGCCTAT
CAAAGCTCCATCAAAATGATCGTCATCCTGGCCGTCATCCAGTACGGGGCTAAGCTGTTT
GACTTGGTTGCTAAACGTGTTACGGTGCTGGAACTCATCAAATCGGACCAGGAACGCCAC
GACGAATTGCGAGAGATCATAAAGCTGCACAATTTGGCTCTGGAGTACGTTGAACATCTG
GAAGAGACCGTTTGCTTCATTATGATCAACCAAATTCTAAGTTGTATGTTGATTTCGTGC
CTCATGATGTTCTACATAACAACTAACTTTGGGCCAAATGTTGCAACTGTGGTGCAGCTG
TTTATGGTTCTGGTAGGCGAGATGATTGTCTACTGCTTCAACGGAACAATGCTGATTGAA
AAGGCAACGAGCGTGGTGGATGCCCTGTTCTACTATCCCTGGTACAAGGAACCCATTTGG
GTGCAAAAGGTTTTCCTCAGAATGATCCAACGTGGTCAGCGTCCCACGGGCATAACGGCG
GCCAAGTTCTACTACGTCGACGTGAACCGGCTCGGAGTGGTGTTCCAGGCGTCGTACTCT
TACTATTTGATACTGAAAAACAGCTTTTAG
>Or192
ATGGCCACCTATCTGGACCGGCTCAAGGCCGGCTACCACCGCTTCATGGACATCCGCAAA
ACGGGCGACCTGTTCGGCCACTACATCTGGACCCACGGAAACACCGCCGGAATCGGGCTG
CACGATCCGGCACAACGCGTCAAGCGGATCGCGTTCCAGTGCCTAACCTGCGTGTTCGCC
CTGCAGCAGTACATTCTGGTCCGCGATGTTGTCCGGGCCATACGAGCCGATGACGACGAT
CTGGCGATCCGAATCGGGATGTTTGTGATCTACAGTGCCCTGTCGCTGCTGCAGATGATC
AGCTTGGACCGGAATTACGGCTTGTTTCTGCAGGTCAGGGAGTACTTCAACTCTCGACTG
CGTCGACATTGTGGCGGTTCGCAAGCAGAAGCAATCAGGGGGGACCTGTTTCGGCAGTCT
CGGCGGAACATTCTGGTGGCGGAGATTCCGGTGGTGGCAATGTCCCTGGCGTGGGCGATC
TGGGCCCGGGAGGAGTACTTTCATTTGGTGCTGGACGTTGGAGAGGACTACCAGTGGATC
GTTGACTTTGTTGATCAGTTCTACGGGCTGCCGCTGGTGTTCTGGAACAATTCCATGTGG
ATCATATCGTTGACCATGCTGTCGTTACTTCAGAACGCAGTCCACGAGTTGACTGTGATT
GCACGATCCTTTGCAGCAACTTTCGACGAAGCAATGGTCGAATCTAACGAGGGTCAACTA
CCCGACCACTTCTGGAGAGCCTTCGATGCCAGCTTCAAAGCATCCCTCGCCGAATACGAG
CAGTTCCTGGCGATGATCGCAACTCTGCGTGCGCTAATGTCAACCTTCTTTCTCCTCAAA
GTGCTCACCGTTGAAAGCCTGCTCGCGGTCACCTGCTTCATGACCTTCAAGGTGACCTTC
CAGCTGATCACGGCCTCTTCCTACGCGATCGTGTTTACCGTGGAGTGTTACATCTTTTGC
AACCTGGTGGAGCAGCTGAACGACCAGCGGGAAGCGATCGTCGAGTGTTGCCAGCACTGG
CGGTGGCCGTTCCCGGCGGAGAAGCCGGCCCGACTGCGTCACGTGCGAACCATGGTGCTG
ATCACGGAAGCCCACTGTCAGCAGCCGGTTCGCTTTCGTTGCGGCGAAATGTTGGACGTG
TCGATGGAGATGTTCCGCATGGTGCTGGACACTTGCTACACGCTGATTACGTTCCTGCAG
GCCACCAAGCCGGCGCAGTAG
>Or209
ATGGTCAAAGAATCCGAAGTGTCCGCCGCGACGGAATTTACCATCATGTTCCACAACACT
TCACGCACGGTCAACCTGATCGGATTCAACGTGCTCAATGCCGAGTGGCGTCCCAACTGG
CGTACGGCTTTGACGTTCTTCGTCATCGCCGGATCGCTTTTCATCCTTGGGTGCACTTTG
AGGGGCCGAACTTCGAACATCATCGAGTTCTTTCAGGTGCTCCCGTTCGGAATGTTGCAA
GTCCAAGGCATGCACAAGATCATTGTCCGCATCGCCAGACCACAGGACTATTACAATCTG
TACGTGAAATCGAAGGAAATTTTCGAACTTTTGAATGAAAATAAGAACAACAACCTGGTG
CTGTACAAATCGCTGAAAATTGCCACAAATCTACAGAAGCTGATGTATGCGATGTATTTA
ACGACGGTGATCTTTCTGGATGTTATGCCGATCTGCGTCTGGATGATTCTGGGAGAACGA
ATTCTGGCCGTTCCACTGTTCATGCCCCTGGTCGACGAAACCACCGTCGAAGGATTCGTG
GCGAATTACGTGTCCCACCTGATGATGCTCCTGATTGCGGCCTGCGGATTCGTATCGATC
GATTGCATGTTCTTGGCATTTGTCATTCCGATCGCCGCGTACGCCAATGCAATTGAGGGC
GAAGTTCAACAGCTGAATGACCTCCTGGAACAGCCGAAACGGGACGAGAAAAAGATTGAG
GAGAAATGCAATTTACTATACAAAGTGCACCAAACGCTGCTGGAGTACGAAAGTTTGCTC
GAAGATCACAACAACATTGTAATGCTGCTCAAGGTGGCGTCGATCATTTTGGGTATGATC
ACCAACATTATTGTGATCTTTAAGAGCAGCTTCCCGCAGGCCTACTTCTTGATCACCATA
TTTTTCGTCCAGCTGACCCAGTACTGCTTGATGGGAACAGTTGTGACGGTTAAGAACGAG
CAAATGCTGAAGCACTTGTACAACATCAACTGGCATCTGCTGCCGCCGAAACATGCCAAG
CACCTCGTGCTGATTTTGCACCAAGCGCAGAATGCGTCCAGCGTTACCATCGGACGGTTT
GCCGAACTCAACGTGGAGAGTTATGTATCCGTTTTGAAGACCATCTACACTTACGTCATG
ATGTTGGCCACTTTTATGGAATAG
>Or40
ATGGATAAACTTCCGACGCGCAGTCCTGAGCTGAAGATTGTGACACGGCTGATGCAATCC
GTGGCACTGTGGCCCTACGACTACGACCGCCATCTGCCGGGATGGCTTCGAGGTCGCTAT
CATTTATCAACCGTGCTGAACGTGCTGTACTACTTGCTTTGGCTGTTCATCAATCTGCAC
ATCTTGGTTCTGCACGTGAAAACCATCCTTGACAGGTTGGACAGCTTCCAGGACTTGTTC
TTGATTTTGGTGACGACGTTTATCTACTGCGTGATGGTACCGGTTAGTTTGTACTGTCAG
CTGTATTACGAGAAGAACGTGGAGTTGATTAAGATGGCGATGCTACTGTTCAGGAAGCGG
TCAGCCGCTGGGATTACGTACATCAAGTTTGAACCTACCAGGCAGTTTGTGTTCAAATTG
TTCAAGATGTGGATGATTGGCTGTATGTTTGGAACGATGCATTGGGCAGTTTACCCGATT
CTTCAGAGGGAGAAGATTCTACCGTTCCAGATCTGGTACCCGTTTGACGTTCACCGCTCT
CCACTGTACGAGCTGGCATTCCTCGGGCAGGTCATGGGTCAGTACCAGGTTGGGATGGTG
TTCGGCCTAGCTGGATCGCTGTTGATGATGCACATCTTTATGGTTTGTGGCCAGTTTGAT
ATTCTGTTCTGCAGTCTAGCCAATGTCTACAACACCGCCATGATCAACAGTGGTGGCTAC
AAGTTGAAGCTCACAACCGCTCAAATAATGTACAAATCGTCCGCACGTAGACCTAACCTG
TACTACTTTAATGAAGTTCATGAAGAAAACCTCCCAGATGCTCCGAGAACAAAAACCAAA
CAAATTGCTCAGCTACCTCAGAAGCACAACTATTTGCCAAAGCTGTCCAATGAGTTGGCC
ACCGCGCTGGATGACTGCATCGAGCATCATTCGATGTTGATCAAATTTTGCCATAAAATG
GAAGAGTGTTACCACCCGTTTATCATGATGAAATTGGGACAGATTGTTGTTCAACTTTGT
CTTCTGGTTTACATGACGACTTCGCAAGATAACCTGACCCTGATGAAGCTTATGAACATT
TGCGAATATCTGATGCTCACCATGACGGAACTGTTTTTGCTTTGCTACCTGGGACAAACG
ATGAAGGTTCAAAGCATGAAGGTTGGTGACGCACTCATGATGAGTCCCTGGTACGAGTGT
GGAGCAGCGTTTCGCAAGAGAACTCAGCTCATCCTGATCAATTCGTTCCACCCCGTTAGG
TTGACGGCCATGAAACTGTACGATCTGGACTTTGAAACGTATTACATGGTATGTCTCGGA
ATTAATAAACTTGATGTAATATCATTTGAAGATTTCTTTAATTATTCCAGGTTCTCAAGG
CATCTTTTTCGTATTACACGCTACTAA
>Orco
ATGAACGTCCAGCCGACCAAGTACCAGGGCCTGGTGGCCGACTTGATGCCCAACATCCGG
CTGATGCAGGGCGTCGGCCACTTTCTGTTCCGCTACGTCACCGGGCCCATCTTCATCCGC
AAGCTGTACTCGTGGTGGAACCTGACGATGATCCTGCTGCAGTTCTTCTCGATCGCGGCC
AACCTGGTGATGAACACGGGCGACGTCAACGAGCTGACGGCGAACACGATCACGACGCTG
TTCTTTGTGCACTCGGTCACGAAGTTTGTGTTCTTCGCCGTCAACGCCGAGGGCTTCTAC
CGGACGCTCGGCATCTGGAACAACCCGAACGCGCACCCGCTGTTTGCCGAGTCGGACGCC
CGATACCACTCGATTGCCCTCGCCAAGATGCGGAAGCTGCTCGTCATGGTCATGACGACG
ACGGTGCTGTCGGTTGTCGCCTGGATCACGATCACGTTCTTCGGCGACAGCGTCAAGGGC
GTCCTGGACAAGGAAACGAACGAAACGTACATCGTGGAAATTCCGAGGCTGCCCATCAAG
GCCTGGTACCCGTGGGATGCGATGAGCGGCGCCGGATACGTTTTCTCCTTCATCTACCAG
GCGTATTTCCTGCTGTTCTCGATGTGCCAAGCCAACCTGGCCGACGTCCTGTTCTGCTCC
TGGCTGCTCTTCGCCTGCGAACAGCTCCAGCACCTGAAGGGAATTATGCGTCCCCTGATG
GAGCTTTCCGCCTCGCTGGACACCTACCGACCCAACTCGGCCGCCCTGTTCCGTGCCATT
TCCGCCGGGTCCAAATCGGAGCTGATTCTGAACGAAGAAAAGGACCCCGACTCGAAGGAC
TTTGACCTGAGCGGCATCTACAGCTCGAAGGCCGACTGGGGTGCTCAGTTCCGGGCCCCG
TCCACGCTGCAAACGTTCGAGAACGGGATGAACGGAGAAAAAGGGAATCCGAACGGGCTC
ACCCGCAAGCAGGAAATGATGGTGCGCAGCGCCATTAAGTACTGGGTTGAGAGGCACAAG
CACGTGGTCAGGCTGGTCTCGGCCATCGGCGACACGTACGGTGCGGCCCTGCTGCTGCAC
ATGCTGACCTCGACCATCAAGCTGACGCTGCTGGCCTACCAGGCGACCAAGATCGACGGA
CTCAACGTGTACGGGCTGACCGTCATCGGGTATCTGGTCTATGCCCTGGCCCAGATCTTT
CTGTTCTGCATCTTCGGCAACCGGCTGATTGAGGAGAGCTCCTCGGTGATGGAGGCGGCC
TACTCGTGCCACTGGTACGACGGTTCCGAGGAGGCCAAAACCTTCGTCCAGATCGTGTGC
CAGCAGTGCCAGAAGGCGATGACCATTTCGGGGGCCAAATTTTTCACCGTCTCGCTGGAT
TTGTTCGCATCGGTCCTGGGAGCAGTCGTGACCTACTTCATGGTGTTGGTGCAGCTGAAG
TAG
>Or197
ATGCAAAGCTTAAAGGCATTCAGCACGCAATTGCGTGAGTTCGACGTCAACTCGGACTAT
TTCTGTTTGGTCGACACGATTCACACTCTTTTCGATCGTGGGCCACCGCTATCCAGGAAA
CGCATTGTAAGGATCCCTTGGGCAATCATCAATGTTTGTACAGTTCTTCAAGTTCTGTGC
TTGATTGTTCAATTCATCAGTACATTAATCCAGGATTTGATTGACATTGATGAGTTTATG
ATGGTGTGCAATCAAACCTTTATACTGATCATTTCGGTTTTCCGCGGAGGTTGCCTCGCA
TATCACCGTCACTCCATCCAGCAACTTAAAAAGTTCATCAACTCAAGGGTCTGCCTGTGG
GATAATGTCGAGGCTTTTGAAATGCGTAAAGCTACCTATCGGCGTAACATCAAATACATG
GTGATTTTTCAGCTCACTTGCACCCTTAACTGTATCGTTTGGATTTCTACCGACTTCTGG
AAAGCTGAAGTACTGCAAATACCGTTTCTTTATGACCACATACCTGAAAGACTGGGATTT
TGGATCAAACTCATGTACGCACTCATGTACCATTCGTGGTCCGTCATGGTTTACACTAGC
GTGGCACAATTTGGAACAATTTTGAACAGTTTGCGGACTGAGTTGAAGATTATTGCGTTG
CAGTTTGAAACTTTGTTTGAAAGTGTCGTCACGAATAACGTTGTTAGAAAAGAAGATTTG
AGCAATCTTGACCAAACTGACGCTGATGCGTTCTGGAAAGAGCTGGCTATCACGTTCAAA
AGTGCCATTTCACACCATGTGTCGTTTATCAGACACTACGAACTTCTCAAAAAGATATCC
AGCCTGTCCTTTTTTGTGCTGCTTATTTCGGCTGCAATCATCATCACTACCAACACCTTG
CTGTTCATAACTGACCTCTCGATAGCACGAATTCCCTTGCAACTAGTGGCGATCCAGTTT
ATGTTTGAAACCTATCTTTGCTGCACCATGATGGACACTTTGCAAACCGAGAACAAGCGG
ATCGCCGAGTTTGTGTACGTCATCGATTGGTTGAGTGTTTGCCGAAAAACGTCAGGCGGT
CAGCGTAAATCGGCGAAATGCATTCGGCAAAATGCACTATTTTTGCAGCTACAGATCCAC
GAAGGGCTAAAGATTCGCGCCGGAAACATGTTTGCTGTCAATCGAGAAACGTTTGCGAAC
TTGATGCGAGTGGTTTACTCCCTGTTGACGTTTATACTGCGGCAAAGGGGTTAA
>Or196
ATGCAAACCTTAAAGACATTTATCACGACATACATCACGCAATTGCGTGAGTTTGACGTC
AACTCGGACTATTTCTGTTTGGTCGACACGATTCACACTCTTTTCGATCGTGGGCCACCG
CTATCCAGGAAACGCATTGTAAGGATCCCTTGGGTAATCATCAATGTTTGTACAGTTCTT
CAAGCTTGTTGCATGATTATTCAATTCATCAGTACATTAATCCAAGATTCGATTGACATC
GATGAGTTTATTATGGTGTTCAATCAAACCTTCATACTGACCATTACGGTTTTCCGCGGA
GGTTGCTTCGCATATCACCGTCACTCTATCCAGCAACTTAAAAAGTTCATCAACTCAAGG
GTCTGTCTGTGGGATAATGTCGAGGCTTTTGAAATGCGTAAAGCTACCTATCGGCGTAAC
ATTAAATACATGGCGATTTTTCAGCTAACTTGCATCCTCAACGCTATCGGTTGGATTTCT
ACCGAATTCTGGAAAGCTGAAGTACTGCAAATACCGTTTCTTCATGATAACATACCTAAA
AGATTGGAATTTTGGATCAAACTCATGTACGCTCTCTTGTACCATTCGTGGTCCGTCTTG
GTTTACGTTAGCGTGACACAATTTGGAACAATTTTGAACAGTCTGCGGACAGAGTTGAAG
ATTATTGCGCTGCAGTTTGAAACTTTGTTTGAAAGTGTCGTCACAAATTACGTTGTAAGA
AAAGAAGATTTAAGCAGTCTCAATCAAACTGAAGCCGATGCGTTCTGGAAAGAGCTGGCT
ATCACGTTCAAAAGTGCCATTTCACACCATGTGTCGTTTATCAGACAATACGAACTTCTC
AAAAAGGTATCCAGGCTGAACTTTTTTATGCTGCTTGTTTCGGCTGCAGTCATCATCACA
ATCAACACCTTGATTTTCATAACAGATCGCTCGATAACTCAAATTCCCTTGCAACTCACT
GCTTGCCAGTTCATGTTTGAAACCTATCTTTGCTGCACCATGATGGACACTTTGCAAACC
GAGAACAAACGGATCGCCGAGTATGTGTACGTCATCGATTGGCTGAGTGTTTGCCGAAGA
ACGTCCGACAGTCAGCGTAAATCGGCGAAATGCATTCGGCAAAATGTGCTTCTTTTGCAG
CTACAGATCCACGAAGGGCTAAAGATTCGCGCAGGAAACATGTTTACTGTCGAACGGGAA
ACATTTGCGAACTTGATGCGAGTGGTTTACTCCCTGTTGACGTTTATAATGGGGCAAACG
GGTTAA
>Or152
ATGGAGATATTTCAATATTTTTGGGATCGTTTTGCGGTGTACGAAAGTGAAACCGACAAT
TTCCGCTACATCGATCTGCTGCACCTGCTTTTCGATCCAGGTGTACCCGAGTCGAAAAAC
CAAACCATACGCGTAACTTGGGCGATTTTGAAAAGTTTAATCGTTATGCAGTACTTTTTC
CTCATGTACCAGCTGTTGAGAATTTGTTTCTTTCTGCCAATCGACATCGATGCCTTCATG
GCGGTGTTCAACATGGGATTCATATGGACCGTGGCACTTTCGAGAGGGATTTGCTTCGCT
ATCTATCGACGCGAGTTGAACCAGTTGAAGAAGTACGTAAATGCAAGAAGTTGCCAACGC
GATAATCCTGTGGCAAAGGAGTTTCGGAAGAACACCTACAGGCAGAACCTTAAGCTGGCG
ACAATCTTTCAACTTTACACCGTAATTAACGTGAGCATTTGGTGCTTTACCGAGTTTCGT
ACGAACGACAACTTTGATATACCGCTACCGATGCATCTGCTTAACGATAAGCTTAGACTT
TCGATTGAGTTCTTTTACATGTGCGTTTGCACAACTTGGAGCATCACCTGTTGGATCAAC
TTTTTGCAGTTTGGAATGATTTTGAACTGTCTGCGTACGGAGCTAAAAATCGTAGTTATG
CAGTTCGAGGAGTTGTTTCCTAAAATAAGAAATGAACTTGAGATTGATGATTTACGGAAT
TTGGAACCGATTAAAAGACGTCGTTTCTGGATAGAATTGGATGATGCCTTCATTAATGCA
TTGGCAGATCACTCAATGTTCTTAAAACACCACAAACAACTAAAGGCAGCATCCAGCTCC
AACTTCCTCATCGTATTTTCGTCAGCAATGGTCCTCATCTCGATGAACATGTTTCTGTTC
ATAATCGACCCTTCCGTGAAACGGATCCCCCTTCTGGTAGTCTCGTGCCAATTTGCATTC
GAAGTGTTCATCTGCTGCTATCTGTTCGACTCGCTGGAACAAGAGAACAACCACATCAAA
CACCACGTGTACGCCATCGATTGGATGACCAGAAGGGACAACGACCTGCAACGCAGACGG
TTCCGGTCGATACGCCAAAATGCACTGTTTTTGCAGCTGCAAACCAACGCGGGATTGAAA
ATCCGGGCCGGCGGCATGTTCGACCTGAATCTGGTGTCCTTCTCGACGCTGATTAACCTG
GTGTACTCGATGCTGACCTTTCTGCTGCGGACGCGGCAGGTGGAGTTCTAA
>Or173
ATGGAATATTTTCGACGGTTCAAGCCACGGTTTCCCAAGTTTAACATCGATTCGGACTAC
TTTTGGTTGGTGAACAAAGTTCATGAACTGTTCGAAATATCTGTTCCGATATCTACGAAT
CGCTACGTACGACTTTCATGGTTTATTTTAAAGATTTTTTCCTATCTTCAGTACATCTAT
TTGATGATTCAGCTGTTTCGTCTAATCTCCCGTTCCTCCAGCAGCGTAGAGGAATTCATG
GCCAGTTTTAATCTGTGCCTTACCCTGACGGCATCACTTGCTCGATTATTTTGCCTAGCC
TTCCATCGTCAAACTATGCTGACACTGCAGCAGTACATCAATTCGAAAAATTGCCAACGT
GACGACAGCTGGGCATTCGAACTTCGGAAAACAACATATGAAAGAAATGTAAAGTTCTTC
GCAAGATTTCAATTGTATGCCTTTTGTAACTCAGCCTTTTGGTGTTTCACCGAATTTCGC
AAGGTTGAGGCGTTTCAGATTCCCTTCGTGCTGGATTGGATGCCGCCAACGCTCAAGCAT
TGCGTAGAGATATTCAATTCGTTTGTAGGAATCGTGTGGAGTTTTGTATGCTTTCTCAAC
TTTACCCAGTTTGCAACCATTTTAAACAGTCTCCGTACTGAGTTGGCGATTATCGTGAAA
CAGTTTGAAAACATATTTTTCCTTTCCGTTTCAAAGTATGCCCTTGATCCAACAGAAATC
GCCAACTTGAATCTGCAAGAGAAGGAGTTTTTCTGGGAAGAATTGGATTCCAATTTGAAG
CTTGCAATATTCCATCACTCAAAGTTTGTCAAACATTATCAACAGCTCAGAGCAGTTTCA
AGCACCAACTTCTTCATTCTTTTGTCATCAGCAACGGTGATGATCACCGCAAACGTTTAC
TTGAACCTCATACAGCCCTCTCTAGGTAAAATCCCTCTTTTCATAGTTGCTGTCCAGTTC
ATGCTGGAAGTAGTCGTGTGCTGTACGATGTTCGAGAGGCTAGAACAAGAAAACGACAAA
ATCGCTCGCCACGTCTATGGCATCGATTGGCTGCACGTGGCGGGAAAAACAACAAGTGCT
GCCCAGCGCCGAGCCCGCAAATCGATTTGGCAGAATGCTCTGCTGGTGCAACGCCAGGTT
CACGGCGGCGGGTTGAAGGCAAAGGCCGGCGGAATGTTCGAGCTGAAACGGGAAACGTCA
CTGAGGCTGATCAACCTGGTTTACTCCATGCTTACGTTTTTGCTGAAGGCGCACGGGAAG
TAG
>Or177
ATGGAGGTCAAAAATAGTAAGTCAAGTAAGAAAAATAAAAAAGTTGCAACAGGAAGTTCT
TTGGACGAGTTCACTAAAGCCTTCGATACACTTAATAATGCTGCCTACTACGTTGGTCTG
AATTTTCAAACCCTCGAATTGGATCTAAACATCCGAATATTTGGATCAGCACTGTTCATG
ATCATCATCTACGTTCTGTGCATCTTGACTTGTTGGAAGTTACGTGAAGATTGGCAGGGG
TTGTTTGAAACCTTGGTCATAATCGTACTGAATATCCAGGGTACAAATAAAATTTGGATA
GCCGTCGTGCATAAACCACGATATTTCAGACTTTTCCAAACTTCGCAGCAAATTTACGAA
AGTTTTGATGCGGATGAACGGAACAGACCGATATTGAGAGATATGGTGGCTAAGATGATC
TTCTTCCTCAAAGGAATGATTGTAGTTTACGCGACTGCCGGAGGAGCGATCATAGTATTT
GTGTTCCTTTATGTAGCATTTACAAGACAGAAATTCATGCCAATTTCAGTGCACATACCA
TACGTTGATCATTCGTCATGGATCGGATATATAATCACATTTGTGGCACACAGTCTAATG
ATTGTGTACTGTTGCAATGGCTATCTAACATCGGACACTGCCTTCGTGGCCACCGTTGTA
CCAATCATAGGGTATGCAAACTCGTTTCAAAATGAAATCTCGAATTTCAACCAACTACTG
ACGATGCCAAAAAGGGACGAAAAACTAATCGAAGAAAAGCTAGCTCGAATCAGAAAACTG
CATCAGATGATAGTGGACTTTGAACTGGACGCCATCGAACATTACGCAGGTGGCTGTTTG
GTGCAGATCTCAACCCAGGCCGGATCCGTTCTTCTATGTATCTTTTTGGGCTATATTTGT
GGCTACGTTCAGGCCATCAGCATTTCAATGGGCCTAGCTTTTCAAATCACACAGTATTGT
GCCTTGGGAACGATTGTAACTGCCAAGAACGAACAAATCACTGCGGACATCTACGACATT
GGGTGGAATAAGCTGCAGAAGCCACAGCAGCAGATGGTCGCGTTTATGTTGCATCGTGCT
CAGATTGCCAGAGATTTGACCGTGGGTCAGGTGGCTCCACTAAATATGGTCACGTATGTC
AAGATTATGAAAACCATGTACTCCTTCTTTGCAATGCTCGTCACAGTAATGAGATAA
>Or154
ATGCACGAGGGGTCGAACAGTAAAAACGAAATTAAATCAACCGGGAGTTCTCTCGACGAG
TTCATCAAAGGATTCGACACAGTTCATAGGACAGCTTCATTTGCCGGTATTCAATTCAAA
AACGCAAATCTAGAACTCAACACCCGACTTGTCGGTACGCTACTCTTTGTCGTCATAATC
TACACACTGTGCTTCTACACTGGCTGGAATCTCCGTGGAGATTGGCTCAGGTGGTTGGAA
ACCTTGCTGATACTTGTGTTGAATGTTCAAGGCACGAGTAAAATTTGGGCTGGTGTTGTT
CAACAACCACAGTATTTTTATCTCTTCCAAACTTCGGAGAAAATTTATGCTATTTTTGAT
TCTGACGAACGTAACCGACCGATCCTGAGGGATATGGTGACCAAGATGGTGTTTATTCTG
AAAGCGACGACCGTTATTTACGTGACAGCCGGAGGTGCCATCATATTTTCTGTGGTTCTC
TATTCAGCGTTTACGAGACAGCATTTCATAGCAATTTCCGTGTTCATACCGTACGTTGAT
CATACCTCATCGATCGGGTACATGCTCACATTTGTGGTTCACGCCCTGATGATCGTGTTT
TGCTGCAACGGCTACCTGGCATCGGACACAGCCTTTATGGCCACAGTCGTACTGATCATT
GGATACGCCAACTCGTTGCAGAATGAAATCGTGAATTTTAACCACCTACTGACGATGCCG
AAGAGGGACGAAAAGTTGATTTCGGAAAAAATGGCTCGTATCGGCCATCTGCACCAGATG
GTGGTGGAGTTCGAACTGGACGCTGTCAAACACTTCCAAGGAGGCTGTTTGGTGCAGATC
TTAACCCAGGCTGGGGCTGTTCTGATATGTATATTTTTGGGCTACATTTGTGGCTACGTT
CAGGCCTTCAGCGTTCTGGTGGGCTTGTGTTTCCAGATAACTCAGTACTGTGCCCTGGGC
ACCATTGTGACGGCAAAGAACGAGCAAATCACGAGAGACATTTACGACATCGGGTGGAAT
TTGCTGCAGAAGCCACAGCAGAAGATGATCGTTTTTATGCTTCATCGGGCTCAGGTTGCC
AGAGATTTAACCGTGGGTCAGATGGCTCCACTCAATATGGTCACTTATGTCAAGATAATG
AAGACCGTCTATTCTTTCTTCGCCATGTTGGTAACAGTAATGGATTAG
>Or46
ATGCACAACGTGGTGAACGAATCGGCAGCCGCCAACGCAGGATCCCTGCCGGAGTTCCGC
AAATCGTTCGAGACGGTTCGCAAGGCTTCGTACTTGGTTGGCGTTGCTCTGTTCACCCGT
GAGTCGGACCTGAACGTGCGCTTCTTCGGAACTTCGACCATAATTGCGTTAGTCTACGTC
TGTTGCCTGTACTCGGGCTGGTTTTTGCGATCGGATTGGAATCGGCTGCTGGAGATGTCT
GTTTGTCTCTTGCTGAACTTACAAGGCACTAGCAAGCTGTGGACTGGATTCGTACATAAA
TTGCGCTACTGCAAACTGTTTCAAACTACAGAGCGAATTTATGAAAGCTTCGATGACGAT
GAAAGGAACAGGCCCATCCTCAGGGATGTTGTGTCTAAGATGAATCTTTTTATTAGGTGG
ATTGTAATTGTGTATGTGAGTTGTGGAGTTATTATCGTGACTCTAGTTGTTCTGTACATA
TCACTTACTGGACAAAAATTTCTTGTCCTCACAATCTTCGTTCCATATGTGGATCATACA
ACTTTGGTTGGATACGTTACACATAGCTTTCTTCATCTGTCAATGATTGTCTTTTGTGTT
ATTGGATACCTCGCATCTGATACTGCATTTATTGTCACCGTGGTTCCAATCATAGCCTAC
GGAAATTGTCTACAAAACGAAATAAGAAACCTCAATTTGATGCTACAAATGCCCCAGAGA
AACGAAAAGTTGATCACTGAAAAACTTTTACGGATCTGCAAACTGCATCAGATGATAGTC
GAGTTCGAGGAAGATGCTGTTGAACACTTCAAGTACGGTTGCGCGGTACAAATTCTTTTC
CAAGCTGGCACTCTTCTGGTCACTATCTTTTTGAGCTACATCTGTGGTTACATCCAAGCT
GCTAGTATTTTTATGGCTTTGTTTTTTCAACTGACTCAATACTGTGCGCTGGGAACAATC
GTGACCGCAAAGAATGATCAAATGACGATCGACATCTACGGAATCGAGTGGTATCGGCTC
GGCAATACACAGCAGCAAATTGTGGTGTTCATGCTTCATCGAGCTCAAACCGCAAAAGAT
TTATCCGTTGGAGGAATAGCACCACTTAATGTGGAGACATATGTGAAGATCATGAAAACA
ACCTATTCTTTTCTTGCCTTGTTGATAACATTATTTAAATAA
>Or47
ATGTTTGTTTGTCTCTTGCTGACTTTACAAGGCTCCAGCAAGATGTGGACCGCAGTAGTA
CATAAACCGCGATATGTCCAGCTGTTCCAAACTACGGAACAAATCTATGAACGATTCGAC
AGTGATGAAAAAAATCGACCCATTCTTAGAGATGTTATCGCTAAGATTAATCTTTTCATC
AAAGGAATAGTGATCGTATATCTGAGCTCCGGGCTTTTGATTGTTAACATAGTTGTTATA
TACACAGCAAAAAAAGATGTAAAATGCCTGCGTGTAACGTCATTCATCCCGTTTGTGGAT
TATACGACGTTAGTTGGATACATTCTGTATAGTATGCTTCATCTCTCAATGATGATCGGC
GTTGATGGATATCTTACAGCGGATGTAGCATTTATCATCACCGTAGTTCCAATCATAGCC
TATGGAAATTGTCTTCGGAATGAGATAAAAAACATTAACTTACTGCAATAAATGCCCCAG
AGAAACAAAAAGTTGATAACTGAAAAACTTGTACGGATCTGCCAACTGCACCCAACTGAT
TGTCGAGTTTGA
>Or109
ATGTTACAAAAGTTAGCTGAAGCGTACAAAAAGTTGGCGGAATTTTCTAACGAATCGAAC
TATTTCTACTTGGTTGATAAAATTCATTTTCTCTTCGCTTATGTGCCACCACCACGTCAA
CGTAGAAAAAGTAGGGCTTTGTGGATGATCCTGAAAGTGATTACGACATTCCAAAGCATG
TGCAATTTATTGCAATTTTTTCGATATTTGTGGTTCGGATTGAAGGACATTGACGAGTTT
ATGGTGATTTGCAATCAAACTTTCATCAACTCAGCGACCACTATTCGAGTACTTTTCCTA
GCGCATCATCATGACAGCATGATTCAGTTGAAGAGGTACATCAACTCCAAATCGTTGCTA
CAGGACGACCCAGCAGCATTTGAGCTTCGGAAAGCTACCTTTCATCGGAATATCAAATAT
TATCTCATTTTTCAACTCATTGCCACGGTCAATTGCATAATTTGGACTTATACGGATCTT
TTCGAAGCCGACGTGCTACAAATTCCATGGTTGCTGGACTATTTGCCGGAAAAAGTGGCC
TTTTCAGTGAAAATTTTCTACGCTGGCACGTACAACGCTTGGTCTGTGCTGGTCTTCATT
AGTTTCACCCAGATGTGTACCGTTTTGAACTCCTTACGTACAGAGCTGCGCATCGTCGTT
GTTTCGTTTGAGAGTTTATTTTATAATGTTTCCTCTAAATACGCGATTGAGTTGGTAGAC
TTATCAGAGCTGTCTCAGTCTGAGGCGGATAGCTTTTGGAGTGAATTGGACGAAGCTCTT
AAAATTTGTTTATATCATCATTCAGAATTCATAAGAAATTTTCAAAAGCTAAAATCCATA
TTCAGCATAAATATTCTAATACTGTTTGCTTCGACCGCATTCATTACCACCGTCAACACA
CTGCTCTTCATCACAGATCTCTCGATAGTTCGTCTGCCATTGCAGCTTGTTGCAATACAG
TTTGCGTTCGAAGCCTACATGTGCTGCTCGATGCTGAGTTGCATCCACGCTGAGAATGAG
CGAATATCCAAGCATTTGTACGTAATCGACTGGCTCGGAACTATCAAGCGAACTAGCGCA
AGGCAGCGTAGACATGCGAAATCTGTCAGACAGAATGGGCAGCTGTTGCAACGGCAAGTT
CACGGTGACTTGAAGATTCGGGCTGGTGGAATGTTTCCGGTTGATTTGCAAACGTACTCG
CAGCTGATGAGATTTGTATACTCACTGTTGACGTTCTTCAGAGGTCGATGA
>Or210
ATGGAGCATCTTCAGCAGCTGAAAAAGCAGTTTATAACTTTTGAATTGAATAGTGACTTT
TTTTTGCTTGTTGACTTGATTCAAACACCATTCAATTATCACACCTGGTCATGCATTTCA
CCAAGAGCCAAACTAGCATCGGTGGTCGTAAACATTGTGATGGCGTTGCAAGTGATTTGT
GCAACAGTTCAATTGTGTCTCGTAATGCAGGACGAAACACGTGATGTAGATCGAATGGTA
CCTATGTTCGATCAAGAATATATTTTTCTGGTGTCACTAGCTCGTATGGGTTTTGTGATC
TACCATCGGAGATCAATTGAAACTCTGAAAAAGTATATTAACTCAAAAGTTTGTTTGCGA
AACAATGCCGAAGCGTTCGAGTTGCGTTCAAAAAATCATGGAAATAATTTAAAATGTGTT
GCTTTGTTTCAATTTATTGCATGCTTTAACACAACCTTCTGGATTTTTGCATGTGTTTTA
AAGGTTGATGATTTGAAAATCCCATTTGTTCTGGATTATTTGCCAAAAAGTGTCGGCTTT
CTTGTCAAAACCATTCACGGATTCGTTTTCCAATTTTGGCCAATCGTTTTCAACGTGTCG
CTTATGCAATTTGGTGTTATTTTGAGCTGTCTCCATACAGAGCTCGATGTTATTGTATTG
CTGTTCAAAGATGTTCAACGCAAAGTAAAACTTTTCTGTTCCGAAGAAAGAACAATTTCA
AACAACCACAATCGTACTCGAACGGATCAATCCTGGCATGAGCTCAAAGAAACTTTTGAC
GATGTCCTCACACATCATTCGGCATTCGTAAGAAATTTCAATCGATTCAAAGCCATCGCC
AGTACTAATTTGCTGTGCCTGCTTGCGTCTACTCCCGCCACGGTCATCTTGAATCTCATA
ATGTTTTTGAATGGGTTTTTGCTAGAACGCGTCACTTTGCTACTTTTTGCCATAATGACT
TCAACAGAGATTTTCATTTTTTGTCTCCTGTTGGATCGCGTACAAACTAAGAACAATGAG
ATCGCCGAGTACGCAAGCATGCTCGATTGGTTCTACTGTTCCAACCTTCGCAGACAGGGA
AAATCAGCCAAGGCAATCCTACAAAATGGATTATTTTTGCAAGCCCAACTCAACACTGAG
CTCACCGTTAAAGCTGGCAACACGATTCCCGTTAATTTCGAATCGTTTGCCGAATTTATA
AAGCTGGTTTACAGTGTGGTTACATTTTGTTTCAAATCATTGTTTTGA
>Or93
ATGGTCAACTACCTAACCCGGCTCCGCTCGGCATACGCCCGCTTCGTTGACATCCGCAAC
GCCGACGACATCTTCAGCCACTACGTCTGGGTTCACGGCAACACGTCCGGAATCGGACTG
CACGCGCCCGGTCAACGCTGGAAGCAAACCCTCTTCCGGATCATTTCGTTCGTGTTTGCC
CTGCAGCAGCTGGTCCTGGTTCGGGATGTGGCCCACGCCATGAGCGGCACCGACGATCTG
ACGATCCGGATCGGCATGTGCCTGATCTACAGTACGCTGTCGATGCTGCAGCTGGTTTGC
ATGGACGTCCGGTACGACCTGTTCCTCCGCGTGAAGGACTACTTCAACGGAAGACGCGAT
CGTTGCTGTGGAGGACGGGACGCGGATCAAACCAGAGCGGAGTTCTTCAGACAATCCCGC
CGGAACCTGCTGGTGGCGGAGATTCCCGTAACTATCATGTCGCTGATTTGGGCCTTCTTT
GCGCGGGAAGAATACTTCCACTTGGTTCTGAACGTTTCCGAAGAACACCAGTGGATCATC
GACGTAATCGATCAGTTCTACGGACTCCCGCTGGTGTACTGGAACAACTCGTCCTGGATC
ATCTCGCTGAGCATGCTGTCCATGCTACGAAACGCCGTTCACGAGCTGAGCTTGATCGCT
GAATCGTTCGCCACGGTCTTCGCCCGAGCTTCACGACAAGTCCAACACATCGTCGATCCG
ACCGCCAAAGAAACCCAATTCTGGACCACCTTCGACCAACTCTTCCGCGAGTCCCTCAGA
GACTACGAAGAGTTCCTCGCCATGATCATCACGCTGCGCAAGCTCATGTCGCTCTTCTTT
CTGCTCAAAGTCCTAACCGTCGAAAGCCTGCTGGCGGTGACCTGCTTCACGACCTTCAAC
ATTACGTTCCAGGTGTTTACGGCGCTAGCGTACGCGATCGTCTTCACCATCGAGTGTTTC
CTGCTGTGCAAATTGGTGGAGCAGCTCAACGACCAGAAGGAGTCGATCGGCGAAAACCTG
TACCACTGGCAGTGGCCGGACTGGTTGGGTCACACGCCGGAACGGGCCAGCCGGATGCGG
CAGATGAAGATCACCACGATGATCACCGCCGAGCACTGTCAGAAGACGTTCCGGTTCAGG
TGCGGGGACATGCTGGACGTTTCGATGGAGATGTTCCAGATGGTGCTGAACACGTGCTAC
ACGCTGCTGACGTTCCTGCAGGCTACGAACTAG
>Or127
ATGGAACCAACTCAAAAAGGTCGCTCCACAGCGATCGAAAAGTGGATCCGCAAGTTGGTG
GAGTGCTCCCAGGATCCCTTCTGGTTGTTGGACAAGTTATTGGTTCTCGCCGGAGCTCCG
TTCACACCCCGGAACCGTTCGCAACGCATCGTCTGGATTCTGTACCAAACAACGACCTAT
TTCCAACTGTCGATTTCCTTAGTTTGTTCGATCAGTTTTGTAATCTTCGAGGAAGATTCC
GTGACAGTCATCCGCACTTTTCTGATGTTTCTTACGATGACTCTGAGTTTTGTCAAGCTA
CATTTGCTCTTGCAAAACAGTAGTGGAATCTCTAAGCTTCGAGATTTACTTGAAGCGCCC
GGTTTCTGCTCTGGAGACCCGGACTTTGATGAATCCGTGCGGAAACGATTCAAGCGGACA
TCGCGAATGCTCATCATCACAATCGCTTGGATTGTAATGGTTCAACAAATTCTTTCTTGG
ATTCCCAGCGATACGCAAGGCATAATTTTCAAACTTCCTGCGTGGGTCGCTTGGTGCTTT
GGAGATAGGGTGTCCTTAGTTATCAAAAACTGGTACATGTCCTTATGTTTTACAATTTGG
TGTAACAAGCTGTATGCATGTACCATAACGGTAGTGGTTGTAATGCTTGGCCTCGAAGCA
GAGCAAACTATTTTGGCTCACAAATTTGGCCGAATTCAGGATAGCTTGCAGAACCTCCGT
CAAAGCTATTGGGACCGTGAGATTGCCAGGAAACAGTACTGGGAGCGTTTGAGAACTCTA
ATCAGGGTATCTTTTGACCAGCAGCAACTGCTTCTGAGACATCTCAAGGAGCTACAATCT
CTCGTACAGAATCTCTTCTTCTATGTTTACTACTCTGCCTTGATTCTGTTTGGATCAGAC
ATATTCATAGCTACGAGCAATCCTTCGGTTTTTATGTACGTCGCAGTGGCCGGAACGGTC
CTTGTTAGTTCCTTGGAATGCTTCAGCCTGTGTTACCTGGTGGATTGTCTGAAGGATGCT
TTCGAATCGATATCCGAACACATGTTTTATCTGTGTGCCCGGCTTCCTTACTCGGAGGAT
CATCACAACGATTACTTGGACACGCGGGCCACCTTGCAGATCATCGCAAGGTGCTCTCGT
AACGCCGTTACGTTTGGATGTGCTGGAGTTTCCGAAATTTCTATTGCCGTTTTCACGGAC
ATGCTCAACATTTGCTACTCAGTGTTTACGTTTCTGCGTGAGACGATTTAA
>Or126
ATGGAACTATTCCGGAAGGCCCGTCTCGCCAAATCACGGCTCGACAAGTTGGTGGAGTGC
TCCCAGGATCCCTTCTGGCTGTTGGACCGGTATTTGATTCTGGCCGGTGCACGTTTCACA
CCCCGGAACCGTTGGCAACGCATCGGCTGGCTTCTGTACCAATTCGTGACCTATTCGAAC
CTGAGGATTGCCTTGGTGTGTTTCATCAGTGCTGTCATCTTCGAGGAAGATTCCGTGAAA
GTCATCCGAACTTTTCTAATTTTTGTTACGATGAGTCTGAGTTTGTACAAACAACATTGG
CTGTTGCAAAACCGGGCTGGCATTGGCAGGCTTCGGAATTTACTTGAAACGCACGAATTC
TGTTCGGGGGATGTGGACTTTGACGAATCCGCCCGAAAACGTTTCAAGCGAACATCACGA
ATGCTTATTATCACAATCTCCTGGATAATCACTTTGCAACAGATTCTTTCTTGGATTCCT
AGCGATACGCAAGGCATAATTTTCGAAATTCCTTCGTGGATCGCTTGGTGTTGGGGAGAA
AGAGTATCGTTAACAATTCAAGTATGGTACTTATCTATTTGTGTTACAATCTGGTGTTTC
AAACTATATGGATGCACCGTTACGGCAGTGACTTTGATGGTTGGATACGAAGCTGAACAA
AGAATTTTGGCTCACAAGTTTGGACAAATTCAAAACGACTTGCAAGAGCTTCGTCAAAAT
TATTGGGACTGTGAGCTTGCGAGAAAACAGTATTGGGAGCGTTTGGGGACTCTTGTCAGA
GTATCTTTCAACCAGCAGCAGCTTCTTTTGAGACATCTCAAGGACCTACAGTCGCTGGTA
CAGACTCTCTTTGTTTCCATCTACTACATTGCCTTATTTCTGTACGGATCAGACCTATTC
ATAGTTATGAACCATCCATCGGTTGCAATGTACATTATCGTAGCCGGTACGGCCATTATT
AGTTCCTTGGAATGCTTCAGCCTGTGTTACCTGGTGGATTCTCTGAAGGATGTTTTCGAA
TCGATCTCCCGACACATGTTCTACCTCTGTGCCCGGCTCCCTTACTCAAAGGATCACCAC
AATGATTACTTGGACATGCGGGTCACCCTGCAGATTATCGCGATGTGCTCCCGTAAGGCC
GTTACGTTTGGATGCGCCGGAGTTTCCGAAATTTCGATTGCCGTTTTCACCGACATGCTC
AACACTTGCTACTCGGTGTTTACGTTTCTGCGGAAGATGGTGTAA
>Or16
ATGGAGTTTGTGAAACGGTTGAACCGGTTCCGTTTTTTCCAACACTCCTACCGGAATCCC
TCCGAGTTCTACGACAGCCTGATTGTGTTCCCCAACATGGTGGCCAAAATCACCGGCATG
GACATCTTCAGCGAGGGCTACCGGGTCATTTCGTGGAGTTTGTTCTCCGTGGTGGTGCTG
CTGACGGTTTACGTGTACACCAGCGTGGTCACCGCCTCGGAAGTCTGGGGCAGCACGGAG
GATTTGATTTTTTGCTTCGTGACGGCTGGGATTGGACTGCAGGGTCTTGGGAAGTTGTAC
ACCTTTGTCGCTTTTCGCAAGGAACTGGTTTGGATGCATCAGTACAACAAGGAGCTGTTC
CGGAAGGAGTGCAACCCGAGGGTTAGGAAAATGCTGATGGACAGTGTGTTTTTGCTGAGT
GTGATTGTTAAAACGATGCTGGTTTGCTATGCGTCGACCAGTATTCTGCTGGATGTTGCT
CCGCTGCTGTTTTCGATCCAAACTGGTGAGAAGATCCTTCCGTTTGGGTTCTACATCCCG
TTTCTCGATCGCAACGAGTGGTTCGGATACTTTTGCAACTATGCAATGCACGTTTGCAAC
ACCGTCTACGTTTCATCCGAGGACATGGGACCGGACTGCATCTACATAATCATGATGATG
AGTGCCTTCACGCAGATTGATCTACTGAAGGAGTCACTCGCCGAGTTTAATGAGAAAATC
GAAGAAAATGAAGATGACTTGGATGCCTTCTTCGGTGAAATCATCAGACATCATCGGGAT
CACCTGGAGTATCTTCAAACGATTGAAAAAGTGTTTCAGTTGAACTTCTTGATCACTTTT
GTCAGCTTGTCAACGGTTCTGGTTATGTCGTTGTTCGCTGTGGTTACACTCTCCTGGTAC
CAAGGATACGTGTTCGTTGCCTTCATCAGCTATGAGCTGTTCTTTGGCTCGTTTCTGGGC
ACCATGTTGGAAATAAAGAAAGAGCAGCTGCAGCAGGCAATCTACGCCATTTCGTGGTAC
AAACTGTCCAGCGAGAACCAAAAATCGCTCCGTTTTATGCTGCACGCGTCCCAGGAGTCG
GTCAGTTTGACGCTGATTTTCGCCCCGCTCAACATGCCGACGTTTCTGCAGGTGTACAAA
ACGATCTACAGCATTTTCACGATGCTGCTGACGGTGCGCGAGGAGTGA
>Or33
ATGAGGCCACATTTCGATCGGATGAAACGCATTTTCAAGGGCTTGGAATATCCGGACACA
ATTTGCATTTCCTATTCGCTGAAAATGTTAACTTTCCTAGGGCAGTGGCAACATCAGCAG
CAAACCAGAAGATATTGGACATATTTACAAGCGTTGAATTGTGCGATGATATTTCACGTG
TGCACCCTGATGTGGGATTTGTGCGTGGTTTACAATGACATTATTCTTTTTGGCGATGAC
ATGTGCGTAGTTTCTGGCGTCGCACTGGTTATGTATAAGAAATTCTATCACAACTACTAC
AGCGTTCAGTTTGAGCAAATTTTCGAACAGTTGAAGCGTTACAGTGAGCAAAATAATCAA
CGCGATGAAACGATTCGAAAACTGCAACGAAAATATCACATTGAGGAGTACGTGCTGATT
ATTGGGACCATTTTCCTGGGACTTGCGACAGTTGTGAGCCTAAATGGGCATGCATTGTTT
GACTCTACCATACCGCTCAGAGCTATATATCCAATAGAATTAGATACAGATCAGCGAATC
ATTGCTGTTACAATCTTTCAATTTGTTATGAGCATTTTCCTAATCGAAGGAATTGTATTT
TTCGATGGAATCGGAGGACAAGTAATGAGCCAGATGACCCTACATTTCCACGTACTCTGT
ATTGATTTCCAACGAATTGGAAGTGGATTAGTTGATTCACCTGAAAACGACTCTCTTGAA
CGCAAAAGTAACAGTGACAAAATTAAGTGTGACCTATTTAAATTAGTAAAGAGACATCAA
GAGCTTATACTATTTGGACATCGGGCAAATGCTCTCTACCAGCCGATGCTTCTGGCTCAG
CTCATATGCAGTTTGGCTATGATTTGCCTAACGGCTTTTGAGGCCACTCTAACAACACAT
GATCCTTTGTTGTTTTTAAAATTCGCTATGTTTGCCGTTTCGGTGCTTATTCAAATCCTT
TACTGGTGCTATTACGGAAACCGAGTTTCACACATGTCAACTGAAATTAATAACGCTCTG
ATCAGTTCAAACTGGATCGTTGGAAACAATAGTATCAAGAAGGATTACAAGTTTGTTATG
ATGCGCGCTCAAAAACCATTCCGATTCATTGTGTACAACTATTTCCCGATTTCATATGAA
ACATTCATTTCGGTTTTGAGTCGTTCATATTCCTTTTTCACACTTTTCAGAACCATAAGT
GATTGA
>Or6
ATGTACGTTTTCGAAGACACGTTAAGTTCCTTAAATTTAATGTTCTTTGCTTCAGGCATC
CCACCATGCAACGAGTTTTACCCTGAAACAATTCGAATGATTTTCAAGGAAAATAAGTTC
TTTTTGATTGCATTTTCACTGCTACTTTACACCCAGCTGGGGGAAATCGTGTACTTGGCG
CAGATGGTTCAGCGAGAATGTTCGTTTCTTGAGCTCACGTTTCAGGCTCCATGCGTGGGT
TACTGCAGCATCGGTTTGCTGAAGATGGTCGTAATTGCAGTTAAAAGAAATGTCATTGCA
GAGTTGGTGCAAAATTTACGGGATGTTTGGGATCAATCGATCATTACAGTGGAACATAGG
GAAATTTGCAAAAACGTTATGAAACCTGCTATTTCCATCACTTCTCTAACTGCTGTTGTA
AATGTTATAATGGGAATATCGTTCACTATTTTGCCGATTGCGGAAATGATTTATCATTAC
GCATTAGCAGGTGGTTGGGTGCGCCAGTTACCATTCCTCATTTGCTGGCCGTTTGATCCG
CTTAGTGGAAATAAATATTTTCTAGTATATCCGTTATACATTGTTATTGGATTTTCAGGA
ATAATAATTCATATGGCATTTGACTGCTTATTTTGCATTTTGACTGCGCATATTTGTATG
AACTTTAGGATACTAGAGCATGACTTTGAAAATATAAAATCAGCAAGTGACATCAACGAA
ACATCTGAATCGATTACAAAATGCTTAATACACGTAGAAAAACACCAACGTTTGCACAAG
TATAAAGAAGCAGTAGATGGAATATTCAGTTTTACACTGTGTTATAACTTTTTTGTCAGC
TCTATTATTATTTGTATTCAAGGATTTATGATAACAGCTGCTTCCGGCTACACGTTGATT
AAGTTCGCCCTATTTCTTGCATCCTTTTTAGTCGAGCTTTTCTTGCTGTGCTTTTACGGA
CAGGATGTCTCAGAAAGTAGCTCCCAAGTGGCTCAAGCAGCTTATAATTGTAGCTGGTAC
AATGAGAGCAAGAAATTTCGCCAATTGATTCTTCAAATCATCATGAAAGCTCAACGTCCA
CTTGTCCTGATGGCATGGAAGTTTTGGCCCGTTAACATAATGACATTTAGTAGTATTCTA
AGTGCATCATGGTCCTATTTCACACTGCTTCGCACAGTTTACTATAAATAA
>Or95
ATGGCCACATTCACCTCCAAAATTGCCTGGACTGCCAACGATGGCAACCACCGTCGGGGC
AGATCACCAGACAAGGAAAAAGACAACTTTCTGCGGGTGCAGCTGTTCACCATGGCGCTG
AACGGGATTCGGAAGCACGAAACTGTGTCAAGTCGGATTTACTTCTACGGCTGTTTCCTC
ACCATGCTGATCATGGACTTGGCTGGGGTGCACTTTGCCTACCAGAATGCCGGCGAAATC
TTGCTCGTGTGTGACTGCCTGGGGCCAACCTTCACGTGCTTTTTGGGCGTCGTGAAACAG
TACTATTTGGATGTCCATCGCGAGCAACTATGGTACATAATTCATGAGCTCAGAAAGTTG
AAGCAAAACGCGACGGTGAGTGATATTGAAATGATCGAGAAGAACAACAAAATAGATCAA
TTTCTGGCAACAGCTTATTTTGCATCGTCTATGGGGACCGGAACAATTTTTATCGTGGAA
GCCATTTTAAAAGGAACGTATAATTATTTTATTCGTAACTGTATTGAGTGGAATCTGCCG
ATAGCTATTAGCTTTCCATTTGACATAAGTCATCCGGCAATTTTTGCCTTCTTTTTCATA
TGGTGCAGTGCTGCCACCTACATGGTTGTATTCAGCAGTGTATCCAGTGACGCCGGTTTC
GGTGGATTGGCTTCCAACTTGGTGGTTCATTTCAAGATTCTTCAAAATAGATTTAAAGAT
CGTCGATTTGAGGACGACGACCAATCGCTGGAAGATCTCATCGAGTATCATACGTTGGTT
TTGAAACTTTCACGGCGACTCATGAGTTCATTCAGGATCATAATTCTGAACAATCTACTG
GTTGCCTCCGTTTTGCTGTGTGTTTTAGGATTCGAGATGGTTGTATACTTGGGAACTTCG
CTGATGTTGCTCTACATTACTTATATAACCGCAATAGTAATTCAGATCTTTTTCTTCTCA
TATTACGGATCACAGCTGTTATACGAGAGTGCCGCAGTTGGTGACGCCATCTATTGTAGC
AACTGGTACGAAGCAACCCCAAAAACCAGAAAACTATTGCTGTTTTGCATCAAGAGAGCG
CAAGTTCCGGTTAATACCAAAGTGGGCATCATGGTGGCATCGCTGCCAACGTTTCGTGCG
ATCGTGAATTCTGCTGGATCATATGTTGCTCTACTTCTGTCCTTTACAGAAGATTAA
>Or96
ATGGCCACCACAACTGCGAAGGCTACCTCTAATCCTGGCACCCCGAGGGCGGCTTGGGTT
AGCGACGTTGGTGGCCGAACCATAGATGACGAAGAAAACTTTCTGCGGGTACAACTGTTC
TCCATGGCGTTGATTGGCGTTCAGGAGCGTGAAACTGTGCCAAGTCGGATCTATTCTTAC
TTTTGCTTCTACTCGCTGCTGATTATGGACCTTTCGATGGTCCTTTTTGCCGTGCAGCAT
TTCGGCGATATGGTGCTAGTTTGTGACTGTTTGGGACCGGGGTTTACCGCGTATTTGGGT
ATGGTGAAGCAGCACTATCTCAGCGAGCAACGGAAGCAGCTGTGGGAAATTATTTATGCG
CTGAAAAAGTTGAAACAGATTGCAAAACCAGACGAGATCAGGTCCATTGAGCGAAACAAT
CAGATCGATCGTTACTTGGCTACGGCTTATTTGACCTCTGCCGTTATCACAGGATCACAC
TTTATTGTAACAGCAATTGTCAAGGCTGTCTACTCAAAGGTAGTCCACGGCAAATTCGTA
TGGCAGCTGCCTCTGCTCCAAAGTTATCCCTTTGACATCAGTCACCCACTGATGTTCGCC
GTGCTCTTTGTCTGGACCAGTGCAACCATCTACATGGTCGTGTTTGGCAGTGTTTCCAGC
GATGCCGCCTTCGGTGGACTGGCCTCCAACTTGGTCGTCCATTTCAAGTTCATTCAGGCC
GGTTTCAGAGACCGCTCCTTCGAGGACAACGATCCATCGCTGAAGGATCTTATCGAGTAC
CATAGGCATGTGCTGGATCTGTCGCGCAAGTTGATTTCGGCGTATCGACCCATTATGCTG
AACAATTTTATCGTTGCGTCGTTTTTACTCTGTGTGCTGGGCTTTCAGCTGGTGCTGTTT
ATGGGATCCACAATGATGTTTCTTTACATAGTTTTCGTTACAGCGATTGTGATACAGATA
ACCTTCTTTTCCTACTATGGATCACAGCTGTCGCACGAAAGTGCGCTGGTTGGGGATGCA
ATCTATTGTAGTAACTGGTATGAAACAAGTCCCAAAACTAGAAGGCTTTTGCTGCAATGT
TTGATGAGAGCTCAAGTGCCTGTGAATATAAGAGTGGGATTTATCGAGGCATCTATGCCA
ACCTTTCGTGCTATTTTGAATTCAGCTGGATCGTACGTAGCTCTTCTTCTTTCATTTACT
GATACATAA
>Or208
ATGTCGTCATCCGAGTGGCTCAACGGAAACTTCCAGCTCTCGTATCAACTGCTGGACCGT
ATTGGAGGCAACATTTTCGACCGCCGTTGGCGCCCAAACCGACGAACCTTCTACACAGGG
GCGATAATGCTGCTCGCCACGGTTGAGATCCTGTACCTGCTTTGGACGGATCGATCGAAT
GTGGTGAAATTTTTGGAAGCATTCCAGAACGCGATGGTCGTGGGCCAAGCCGTCCACATG
GTAAGTGTGGGGGTTGGGCGGCTGGAGACGTTCCGGGAGTTGCAACGTAGGATGGTGGAT
ATTCAAGAATTGCTTGGAGATGGTGGAGGTAATGACAGGATTTTAAATGGAGCTTTGCGG
ATGTCTAGACTTTTTCAAAAGTTCATTTTAATGATTTACACTATCACATCGGTTGTGATT
ATTTTTGGACCGAATCTGCTGTGGGTAATTCTTGACGAGAAGATCTTCATTATGGTCTAC
TTTGTACCGGGAATCGACGGAAACTCAACCGAAGGATTTCTCTTAAATCTAACTTTGCAT
GCCATCATGCTACCTGCGGCGATTTGCGTTTACGTATCGCTCGAGTGTACCTTCATGACG
TTGATCATCCCCGTTGGAGCCTACGTGGACGCTTTCGGCAACGAAGTCAGTAAGCTGAAC
TCAGCGTTGAACCTTCCGGAACGTAACGAGGCGGCGATTCATGAACAACTGAATCGAATC
GTAAGGCTGCACCAGCTGCTGATCGAGTACGAATCCAAGCTACAAGAACTGTACAGCTTG
GCGATTCTGGTCAAAATTGGTCTCGTCTACCTTGGGATCATCAGCGCGATTGTCGTGATC
TTCAAGTCGCACGACGATCGCATTGCTTACAATTACTTGATGTTACAGTTTGAGCACTTG
ACGCGGTACTGTATGATGGGAACAGTTATCACTGATAAGAACGATCAACTATTGGAACAT
ATTGCGGACATCAACTGGTACCAGATGGACCAAGATCAGGCAATGCGTCTTATTTTGATG
CTGCTCCTAGCGCAGAATGCTACTAGTGTGACGATCGGCAATTTTAGAGCACTCAACGCC
GAAACCTACGTGGAAATACTTAAGTCGATTTACTCATACGCGATGGTTCTAAATGCATTA
TTTGACTAG
>Or42
ATGCACAGGCTACCAACGATTCCCAAGTTTACCAAGTCCTGGGAAATGTTTGAGTACAAT
TTACTCTTTGTGCGCAGGCTGGTGGATTTTGTCGGGTTGGATTTCATGATTGAAAACTAC
AAGTTCAATTGGAGGACCGGATCGGCAGTGTTTTTTTGTGTAACGGTTACGAGTCTTTCG
TTTTACAACATGGCTTATTTCTATCCGGACATGTACAGGATTTGTGAAGTTTCGGTTCCT
TTGACTCTAACGTTACAGAACGTCGTTAAACTATACTATGGATACAACCATCGTCATTTT
TACCTGGAGACATACGATCGCATCCGGCAGCTGCATTTAAAACATCAAAACCACGAACGG
AACCACGAGAAATTGCTTCTGTTGATAGAACGGATTCATGTGTTAACTAAACTTATGACA
ATTGTATACTTTTGTGGCGGCTTGTCCTATCTCTTTTATCCAATATTTATGCAATTTTAT
TATCACGAGTGGGTTCTTGCTCTTGCCCTCAGAATTCCTTTCGTTGATCCGGATTCGACT
GTTGGTTACTCAATTACCAGTCTGTTTCATTTAACGTTGATAATCGTTGGATGCACGGGA
ATATCGGCAGCTGATATTGTGATCACCCTAATGGTAGGCAGCCTAATTGGATTTGTTGAT
GTGTTCACCAACGAAATGCACGAATTGGATCAGATGCTGGATTCGAGCGAAAGGAATGAA
AAGCGAGTTCGCGAAAAAGTCAGATCGATATGTCTTCAACATCAACACTTAATTGAATAT
GAATCCGATCTTGACGAAAGATATATCGTCATTTGCTTTGTCCAGATTTTTACATCAATC
GCAGCTATCGTCATTGCGCTTTTCCTCGTATATACGATACAATTCATCCCGGGATACGTG
CTAGTGCTGGCAGGTTTTATTCAACTTTTTCAACTATGCGTACTCGGAACAATATTGACG
GTGAAGAATGAGCAGATAACCGAAGCAACGTACAACCTTCGCTGGTACCTTTTGGAAAAA
TCTGAGCAAAAGTGTATTCTGCAGATGCTGCATAAAAGCCAACACTTTGTCGAGATGTCC
GTTGGAGGGTTTGCGCCACTTAATCTCGAGACCTTTGTTGCGATTATGAATCGAATCTAT
ACATATTTTATGATGCTGATACAATTTATAGAACAAGAAGAATGA
>Or43
ATGCACAGGCTGCCGACCGTTCCCAAGTTCACCAAATCATGGGAAATGTTTGAGTACAAT
CTACTGTTCGTGCGACGGCTGGTGGACTTTGTGGGGTTAGATTTCATGATCGAAAACTAC
AAATTTAACTGGAGAACCGGTTCGGCGGTATTCTTCTGCGTGACCGTTTTTGGCCTTTCT
CTGTACAATACGGCATTTTACTATCCGGACATGTACAAGATTTGCGAAGTGTCGATACCC
TTGAGTATCTGCCTGCAGAGTGTTACTAAGCTTTACTATGGATACAGACATCGTCATTTT
TATCTGGAAACGTACGATCGCATTCGGCAGCTCCATTTGAAGCATCAAAATCACGAGGAA
AATAACGCAAAATTGCTTCTTTTGATAGAAAGGATTCATGTGCTATCCAAGCTGATGACC
CTGTTGTACACTTGCGGAGGTTTATCTTATCTGGCATATCCAGTACTGATGCACTTTATG
TACCAGGAAAGAGTTCTTGCACTCGCGCTAAGAATTCCTTTCGTTGATGCAGATTCCACT
ACCGGCTACATTATTACCAATTTGTATCATGTTATTTTGATAATCGTCGGATGTGCGGGA
ATATCGGCTGCTGATATCGTGATCACCCTAATGGTGGGCAGCCTGGTTGGGTTCGTTGAT
GTGTTCACCAGCGATATGAACGACTTGGACCGGATGTTAGATTCGGGGGATCGAAACGAA
GAGATCATTCGGGATGAAGTTAAATCCATTTGTGGACAACACCAGCACATAATAGAATAT
GAGTCTGATCTTGACGAAAGATACATCGTTATTTGCTTCGTCCAAGTATTCACCTCCATC
TCTGGCGTCGTAGTGGCCCTTTTTCTCGTGTACATGATACAATTTATTCCGGGATACATG
CTAGTGCTTGCGTCGTTTGTTCAGTTACTACAACTTTGTCTGCTTGGAACAGTGCTGACT
GTAAAGAACGAACAGATAACCGAAACAACGTACAACCTTCGCTGGTATCTGTTGCGAAAA
TCTGAGCAAAAATGTATTCTGCAAATGCTGCATAAAAGCCAGAGCTTTGTTGAGATGACC
GTTGGAGGTTTCGCACCACTCAATCTGGAGACCTTCGTTTCGATTATGAACAGAATCTAT
ACTTATTTCATGATGCTGATACAGTTTTTGGAACAGGAAGAGTAA
>Or132
ATGGAATTGGAGCACTACCTACCGGAGCCAGGTTCATCCGAACAAAATGATAAAAGTATT
TTCTGGTTGCGGACATTGTCCGCATCACTTGGAATTTGGCCGGAAAAGATGGTCGGTGAG
AATAAAAGCTGGTGGAATCGTCTGTACTACTTCATGATCATTATGCACTGGTACAACACC
TATCTGCAGGTCGAATTTTTCTGCGCCAATATGGGAGAGCTGAAAACTATTACGGAGGGC
TTGTGTTCCTTCTGCAGCATAACGGTCACTGGAATCAAGATAATGCGACTGCATAGTTTT
TCCGACGAAATTTACATCATGCTTCAACAGATGAAAGGGCATGAATTTTTGAAAAGCATC
AACTTCTTGAAGAAAGGAAATAACAAAGACATATTCACAAAAATTGATAAAATCATGAAA
GCCAAATGGAGAGAGGTTAACCTGAATCTGCGCCTTTACAGCCTGTCGGTTGGTGTTGTG
GCCGGAACATACTCAATAGTGCCGGCTGTAATCAATCTGGTCAATCTGTTCCAGGGGAAT
GACATTCCCAAGCGATTTGTTTACAAAACCTATTATCGATACATGGAGGAGGCCAAGTAC
CATAGTCCACTACACGAGCTACTGTTCTGCTCGGAGTCTCTGTCCGGCTTCACGACCTGG
GCCGGAGTCATTTCCTTCGATGGACTTTATGTTCTGCTGACGATGCATTTGGTCACGATG
TTTAGCTCGTTAAATCTTATCATCAAAGAGACTTCAAACGCTAACTTCAACGACGCCGAA
AAGCAATTCTTTCTGCACGAATGTATCAAACATCATACGAGGGCTTTGAAGTTTTTGGAC
GGTATCAACCAGATTTTCTCACCAGTTTTGGTGGCTCAAGTGTTCACAAGTACATCGATC
ATTTGTGTGATTGCATTTCACACCAGTGCAAATGCTAGTGAGCGCGATTCCCAAACCTTG
GTAATGATACTGTATTTGATCGCGGCGTTCTATCAACTGCTCCAGTTCTGCTGGTACGGA
CAAAGAGTCCAGAACGAGAGCGTGGAATTACCGAAATCGGTGTACGAGTGCGATTGGTAC
AAGTGCTCAAAAAAGTTCAAAACAACGCTGCACATTCTACTATTGGACGTGCAGAAAACG
GTGGACATAAGTGCATACAACATGTTTGTGATGTCACTTGAAACATATTTGGCCATCGTC
AAAACCGCTGTATCGTATTTTACGGCACTTCAAACATTGACAGAAGAATAA
>Or67
ATGTCCAACAAGGTACGTGAAATCTCATGCCAGGCCAAGTTCAACCAAATCTTCGCCAAC
GTCTCCCGACTGCTCGGCGTAATCGGCTTCGACGTGCTGGACCCCGACTTTGAACCAAAC
TGGAAAATGATCTACCCATGCGCGATCATCTTCTGCGCCATGCTGCAGATCCTGTACCTG
CTGTGGATCAACCGGTCGGACATGGTGCAGTTCCTGTTGATCGTACCGTACGCGATGTAC
GAGATCAAACTGGTGGACATCATGGTGCAGTGTGTGGCAAAGTCGGGCATGTTTCAAAGC
TTGAAGGCAAGATCTGACGAAATTTTCGAGCTGTTGTGCGAGAATCCGACCAACAAGCAA
GTTATGGATAAAGACTTGAAAGTTGCCATCTTTCTGCAAAAGTTTATTTTCGGTTGGAAT
GTGCAAACTTCGGTGCTGATGATTCCCGGTCCGGTGCTTGTTTGGTTGGTTTCGGGAAAA
ATGATCTTGTTTTTTCTGTACCGGCTGCCGATCATTGACGATCAGTCCGCGGCAGGGTTC
TTGCTGAACTTGATCTACCACGCAGCGATCCTGCTGATTCCTTTCTGCAACAGTGGTGGA
ATCGACAGTCTGTTGGTAGCGCTGATCGTACCGATCAGTGCCTTCGTCAATGCGATCGCC
AACGAAGTGTTCGAGATCAATGAGTTACTGGAAAAGGATAGGAGAGATGAACTCGCGATC
AAGGACAAACTGAACAGAATCGCGAGACTTCATCAACTGCTGCTGGAGTACGTATCGTTG
CTGGAGGACACCTTCAACGGTATGGCCCTGGTCAGAATCGGGACGATTGTGTTGGGGACG
ATCGCTGCCATTATCACGTTCTTTGAAACCGGCGATCCGATGACGTTCGTGTTTATCCCG
GTCCTGTTTGTCCAGCTCAGCCAGTGTTGCCTGCTGGGAACCATCATTCCGGTTAAGAAC
GAAGCGCTGATCGAGCATCTGTACGACATCAAGTGGTACCTGCTACCGGAAGGGCACGCC
AAACATGTCTCGTTGATGCTACACCAGGCGCAAAACGCGCCAACACTGACGATCGGGAAG
TACGCACCGCTCAACGTAGAAAGTTACGAGCAAATTTTGAACAGCATCTACTCGTTCGTC
ACGTTTCTGATCACGTTCACTGGATGA
>Or171
ATGGCGCAAGTATCGGTGGTCAAACCTGCATTCTCCGACCCAGCCCGGGAGCTGTTCGAT
CGAATTTTCTCGAACGTTTCCCGCCTGTACGGACTCATCGGGATGAACGTGCTGGATCCC
CGGTACCGAACCAGAGGCCGCACGCTGGTGCCCTGGGTCGTGACCCTTTTCGCCACGATC
CAGGTCGCGTACTTTTTGTGGCGTGAACGTTCGGATTTGCTCAAGGTCATGGTGATCCTG
CCGTACGCGACCTTCCCGGTGCAGGGACTCCACGTGATGCTACAGAGTGTGACCAATCCG
AGCAACTTCAAGGATTTGCAAGCCAAGTCGACGGAGGTTTTTGAGCTGCTGAACGAAAAT
CTGACGAACCGTCCGCGCATGGCAAAGGTGTTGAAGGTCGCGACGTTTCTGCAGAAGATG
ATCATCGGGTCGTACGGAGGATCGAACGGGTTCATCTTGGTGGCACCGTTTATCGTTTGG
TTGATTTCCGGCACAAAGTCGTTCATCTTTCTGTACCGGATTCCGTTCGTTGACGAGTGG
AGTACGGTTGGGTTTCTGATGAACCTAGCCTTGCACGCGTTCATAATACCGATCGCATAC
TGCAAATACGTGGGAATCGACTGTCTGTTTATCGCGATGATTGTGCCGATTGCTGCCTAT
GTGGACGGATTGGTCAACGAGATCGACGAAATTAACGACCTGATGGAGCAAGCCAAACCG
GATCAGAAGGTGATCCGAACCAAGTTGATCCGCATCGCGAAGCTTCACCAACTGCTGCTG
GAGTACGAGCAGATGCTGGAAGATCGCTACAACTTTATGGCTTTGGTCAGGATCGGATCG
ATCGTGCTGGGAATCATCAGCACGATCGTAGCGATCTACGAAACCGGAGACCACATGGCA
GCCTTCTTCAGCGTGTTTCTGCTGATGCAACTGACCCAAAACTGTCTGCTGGGAACGGTC
ATTACAATTAAGAATGAAAAGCTCACCGAAGCTCTGTACGACATCAAGTGGTACCAGCTG
CCGGTAGAAGAGGCCAGACAGTTGACACTGATGATGCAATCAGCTCAAAACGCTCCAACG
CTGAGCATCGGGAAGATTGGACCGCTCAACGTCGAGAGCTACGAGTCGATCATGAGAAGC
ATCTACAACTTTGTGATGGCACTGTTTGCTTTTGTTGGTTAG
>Or155
ATGTATCGCGGTGCTGCTAAAGAACGCCCCGCTACAGCGGAAGAACTGTTCCACAAACTC
TTCTCGAACGTTTCGCGCCTGTTCGATCTCATCGGAGTAAACCCTCTGGATCCAGATTTT
GGTCCCAACAGACGCATGATTTGCACGTGGATCGCGTTTTTGGTTGCCGTGGCCAACGTT
ACATTCTTCCTGTGGAAGCAACGCTCGGACATGGTGGAGTTCCTCATGGTAGTACCGTAC
GTGAGCTTCGTCATCCAGGCATTGCACATGATGATCAAGGCTATGGTGAACTACTCCAAC
TACAGGTTACTGTATGCCAAATTAAAGCAGATATTGGACATGCTTAACGAAAACAGCACT
AGTCGGAAACTCATGGCTGAATCGTTACAAACTGGTACTGTACTACAGGGTTTGCTAGCA
GTTTTGTACACCGTGTCGGTAATTTTTATCCTGGCAGTGCCATTCTTCATATGGTGCATC
TCGGGAGATAAGATTTTTTTAATAATGTACCGTTTGCCAGCTATTGACGAAAACACAACT
TTAGGATTCCTGGAAACCATGACGATGCACGTAGCTATTCTTCTGGCTTCGTTCTGTGGA
TTCGTTGGGATCGATTGCTTTTTTCTGGCTTTGATCATTCCAATCATTGCCTTTGTGGAC
GGTATAGAGAACGAAATTCACGAATTGAACCAGTTACTAGATTTGGAAGAGGCAAGTCCC
ATCCAGTCCAAGCTGAACCGCATTGTACAACTGCATCAACTTTTGATCGAATATGAGCTA
ATGTTGGAAGACATTTACAATTTCGTGATGCTGGTAAAGGTGGGAACAATTGTGATCGGA
ATAATCAGTGCGATTTTGACGATTTTCACAAATCAAGACAAAATGGCATTCGTCTTTGCA
ATACTCTTGTTGGTGCAGCTTACTCAATACTGCATGCTGGGAACTGTCATCAGCTCCAAG
AACAATCAGCTGACTGAACATCTGTACGACATCAAGTGGTATCTGCTGCCAGCTGGACAG
GCCAAACATCTTGTGCTGATGCTGGAACGAGCCCAGAATGCTCCCACCCTGACCGTTGGA
AAGTTTGCCACATTTAACATGCAGTTTTACGATAGAATAATGCGAAAAATTTACTCTTTC
GTAATGCTGTTGGCAACATTCTTGGAATCAGCTTAA
>Or81
ATGGCCACCCTGCCAAATCAACTCCAAGTGATGCCGTCCACGTTGCGCCTCATGGAGCTG
ACCGGGTTGTGGGGCTCGCCCAAGCTGATTCACCGATTCGTGCTGATGTATTACTACGGA
CTGTTGGTGATGCTGTTGCCCCGATTCGTGTTCGGAGTCGGCAGCGAAGATGTTTCGGCA
ATTATCAAAAGCCTCGCCGAGGTCATCTTTCTCGTTTCGATTTTTGTGCCAACGTTGATT
TTTGCGGCCAAGTTGAGGGGTTTGGAACGGCTCGTTCGCGGGTTGGGTGACATTTTTCGC
GAAGCTTCAAACGATGACCAATCCAGCGAGTGTTACGATTTGATCGTGAAGCAAAATGTG
AAAATCGAGAAATTTTCCAACTTTCTCACGATTTACATGAAGTTTGCCGCGTTTGGGTAT
TGCCTGCCATCGATCATGATCACCTATTGGCGTTACTTTACCAATGACGAAACTTCTCCG
GTTATCTTCATTCTTCCAATGGAGCAGGAGTTTGAGAGAGAAAAAAAAATCATCATCATG
CCACTTTTCATGTTAAGGTACAGCTCGATGACTTATCGGTTGGTGGCCGTCAGGGTTCGT
AATTTGTCAGTGCCGAAAATGACTGCAGGCGATTTGAAAAAAGTGATCGAACTTCACCGG
AAGGCTTTCGAAGTAACAGAATTGATTGAAGAAATGTGCCACATTCCTGTGGCTCTGGAA
TTTCTCACCTGTGTGCTGCTTTGGTGTTTGGTCATGTTTTATACCTCAACTACCATGGGC
TACGACTTGTTTAGCATCTTGATCGTGGTCCTTTCCTCCCTGGTGGAAGCCTTCGGCTAT
GCCTACCTGGGCTCGGAACTATCCGAGCAGGCTGAGAAGGTTGGCGTGGCCTGCTACGAT
TTGCCCTGGTACGTGAACTGTTCGAAGGAGCTGAAGGGAACGTTCCAACTAATGATTCAA
CGCAGCCAAAAAGTTTGTCAGCTTACTGGGATCAAAATGTTGCCAATCGAACTGAAGACA
TACGGAGACATCTTAAGATTGTCTTATTCATACTATTTGATTTTAAAGGATCTTCTGGAT
GCATTTTGA
>Or69
ATGACCATCTTGGACGTAGTAGGCCGACTCTGGACTCGCAGCAAGCGACGATTCCACACC
CACTTGTCCGAGCTGACCAGGGAATTCAACTACCGGTCGGAGTTCTTCTTCGGCATGGAC
TACTTGATGGCCATCGGTGGGCTGAGATTTGAGCCAAAAAGCGGAACCTCGCCGATCTGG
TGGAAGCTGTACCGACTGTCGATGCCGTTGATTGCGGTTTTGATGACGTGGAAATTGTCG
CGGAATGTGGCGCAGGATAAGAGTCTGGATCGGGTTCTAAACAGCTTGCAGCTGGCCATC
GGAACTACCGTGATACTGATGCGGGGTTTGCTTATTGTGCGGTGTTACAATTCTCTGAGA
CGAGTTTGCGAATACATCAACAGTCGGGATTTTGGCAAGGATCAGGAATGTTCACTCCGA
ATTCGTGCCGAAGCGTTTTACACTGTTCGACGATTGGTGGTAATCCTGGCTTCTGGACAG
TTCTTTGGAACAATCACCTTGGCTACGCAGAACATGGCCGACCACGACACTTTCGGGTTG
CCGTTCGATCTCCGGAACATAAGTGAATTGCTGCAAACTGTCCTTCAGAAGCTCTACAGC
CTATCGTTTCTTGGAATGACCTACTCATCTCTGGTAGGTAACATGGCGGTCTACATGGTA
CTGAAGGGACTGTTGACCGAGCTGACCATTGTTGCAAAGTGCTTCGAAGGAATCATGATT
CGTACAAACCACCGAGTTGCCGTCAAAATGGATGGAATCGCTGGAAACTCTGAACACTTG
CGTCTCATCGAGAGGAAACACTACTGGACGTATCTGCCGGAGGAGTTCCATAAGTGCATC
CAACTACACCAGAAATTGTTCAACTGTCTGAAAGTTGCAAAGCCATGGCTCAACGCTACT
CTCCTGACCGTGTACTATTCGACCATGCTGAACATCGCTTGCGGAATTGTCTACCTGCTG
TCCACGGAGTCATCCCAGATGGGAATCTACTCGATACAGATCTTCTACTACATCGGAATG
CTCATCTTCGAATGCTACGTCCTATCGTACCTCGTGAGCAAGCTGACCGAAGTGAACAAG
TCCATCGGCTTCACGGTGTACTCGCTACCGTGGCCGGCGGAGTTCGTGTTTGAGCCAAGG
TTTGCGGCTCAGTACCGCTCGGCGGTCGCCACAATCCTGGTGATACTCGCAACCTCGCAG
CAGCCGCTCGGACTGAACTGCTTCGGATTCTTCGAGTTCACGCTGGAGCAGTTTGCCGAA
CTGGCCAACCAGACGTACTCGCTGGTGACGTTCTTTAGGAACTTTGTTTGA
>Or104
ATGTTCGTTTCAGTCAGTTTGCAACTTTGGAACTTCTTGGAGAAAATTCACCGCGAACAT
CAAAACGCCTGGGAGGTCGAGTTCAAGAATCCCTGCGCGCTGTACGGCAATGCTTGCGAA
TCCGTTTCCAAATATTTTTACATTGTCGGTGTCGAGCGATTTAGGTCGGAATATTCGCGA
ATAAATGCCAGATTGATATTTTTGGTGGTGGATTTAGTGTTGTATCTGGTACTGAGTGTT
TGGTGCATCTTGGAGCTCTGGGGCGACATGGTGGACGTGATATTTTGCATCGTAACAATT
GGGGTGGCTTTTCAAGGATTTATTAAAATGATTTGCTTTACGAGCATGTCAATCTACGAC
CTACATCAGAGCAATTTGCAGTTTTACTCAAAAATAAGTAAATTTCCAGAAGTTCGCAGA
TCTTTGCTGAACACGGCAACTCACTGTAAAATTGCTGTAAGAGTATTGGAAATGTGTTAT
CCATACATAGCATCGCTCATTTTGATTTTACCGATGATTATTTCACTGATGTATCACAGC
TATGAGCTGCCGTTTGGATTTTTCTTTCCTGTGATCGATCGGGAAACCTTAATTGGATAC
CTAATAAACTATGCCTATCACGCACTCCAGCTGTTCGAAGCAATTGCCGGTCTGATGGCT
TCCGACATGTGCTTCTTCGTTCTTATCATGAGTGGAGTAGGGCAGCTTGACGTTTTGATC
ATTTATCTGCAAAAACTTGGTGAAATTACGATGAAATGTGATGGGTCCCAGAAAAACGAC
GAACAGTATCAGCTACTGGTTGAGATTGTCGAAAAACATGTCGAACATATTGCATACCTC
AACAAGATGGAAACACTAAAGAAAAACTACTTTTTCGGAAACTTTGGATGTCTAATTTTT
GAAACTGTCACCTCATTATACGTTATAGCAACTGTTGACGAAATTTGGTACCCCGGATTC
ATCATTGTCTTCGGTGGCATAATTCAGATAGGATTACCGTGTGTTCTGGGAACCCTGCTT
TCAAACAAGAACGACCAGTTGATCCGGGAGATCTACAACACCCCGTGGAATATGCTGTCA
GTTTCCGAGCAAAAACTGCTGCAACTGTTGCTTCATTCTGCCCAAAATCCGGTCGTTCTT
TCGGACGGATTTTGCCCCATAAATCTGTTCAATTTTGTTTCGATCTACAAGAAAATTTAC
TCGTTCCTGATGATGTTGCTGAGTATCAACTAA
>Or55
ATGACTTTGCTCAAAAAGTTGAATAGTTACAAAATCTTTCGTCATTCTCATACGGAGCCA
AACGAGTTTTACGACAGTCTTATTGTGGTTCCAAACAGAATTGCCAAAATAATCGGTCTG
AATGTGTTTAGTGAAAATTACAAAGTTCTCACGTGGAATTGGTTCTCCTTGATCATGATG
ATTTCGGTTTACTTCTACTGTACTGCCATCACCGCTTATGAAGTACGATTCGACACAGGA
GATTTGATCTACTGTTTGGTTGAGGGTGGAATCGGAATACAAGGGTTGGCCAAAATCTAC
ACTTATTTGGTTTACCGGAAGGAGCTGGTCTGGATTCATCAGTACACGAAACAATTGTAC
CACGAGGCATGCAATGACCAAACTAAATCCATGCTGATGGACAACATTTTCCTGCTCAAA
GTTGCAATCATCGTCATGCTCATGTGTTATGCTTTCACTAGCATCTCACTGATTACAGCT
CCAATGTTGTTTTCAATTATGACGGGAGAGAAGATCCTTCCTTTCGGGTTCTACATTCCG
AATATGGATCGCACTGAATGGTTTGGGTATTTGATCAACTACGCAGTACATCTGTACGAT
ACGATTTACGTTTCTGCTGAGGATATGGCTGCAGACACTATCTACATGATAACGATGTTG
AGTGCATTCACTCAAATAGATTTACTAATGATGTCTTTGAAAGAAACTTCCCGAATGCTT
GATAAAGACGAAAAAGATGATGAAAACCTTCAAGCTCATCTGGCTTTGGTTATCAAACGT
CATGAAGAGCACTTAAAATATTTGCGAACTGTTGAAACAGTTTATCGCTTTTATTTCTTT
ATAACATTTGTTAGTTTGGCTTCGGTACTGATAATGGCTCTTTTTGCTGTTGTAACGCTC
TCCTGGTACCAAGGATACATCTTCGTCGGTTTCATCAGCTATGAATTGTTCTTTGGTTGT
TTCCTGGGAACACTGCTGGATATCAAGAACGAACAACTCCAACATGAAATTTACCAGATT
TCCTGGTACAAGTTGTCGATTCGGAATCAGAACGCCCTTCGGTTTATGCTTCAAGCGTCC
CAAGAACCTATCTGTTTGACGATCATATTTGCTCCACTTAATATGCCAACTTTTTTGCAA
GTTTACAAATCAATTTACAGCATGTTTACCATGTTGTTGTCGTTTCAAGAAGAAGCAAAT
TAA
>Or54
ATGGAATTCATAAAACGACTTCGCCGTTATCGATTTTTTCAACATTCGTTTACCGAGCCA
TCGCAATTTTTCGACAGCCTAATTGTGGTTCCAAGCATGATTGGCAAACTTACTAATTTG
AATGTGTTGAACAAAGATCACCAAGTTTTCACCTGGAATTTGGCACCCGTGGTCACGGGA
ATGATTGTGTACTTTTACACAAGTTTCGATACTGCTTATGCTGTTCGTGAAAGTACCGAG
GAGTTGATTTTCTGCCTGGTGACGATCGGAATTGGAATTCAGGGAGCGGGAAGAATTTTC
ACGTTTCTGATTTTTCGAGAAAAGTTGGTGTGGATCCATCAGTACACGACGGATTTGTAC
CGCGAGGAGTGCAATCCCCGCACAAAGTCCTTTCTGATGGACAGTGTATTTCTGCTCAGT
GTTGTACTCAAGGTTATGCTCACGTGCTATGCTTTCACCAGTATCTCGATGGACGTGGCT
CCTTTGCTGTTTACGATCGTATCTGGAGAAAAAATCCTCCCCTTTGGCTTCTACCTTCCT
TATTTGGATCGATTCACGTGGTTCGGTTATTTCTCTAACTATGTTATGCACATTTTTATG
ACGGTGTATGTGTCCTCTATGGACATGGGAACGGATTCAATCTACATGATGACATTGATG
AGTGCATTCACACAGATTGATTTGCTGAAAATGTCACTGGAAGAAATGAGCGAAATGGTA
GATCAAAAACACGAGGATTTGGAGAACTTTTTCAAAAAGCTCATAAATCGCCATCAAGAA
CATTTGCAATATTTACGAACTGTAGAGATTGTCTACTGTTTCAACTTTTTCCTCACATTC
CTATGTTTGGCATCAGTTTTGATCATGTCGTTGTTTGCTGTTGTCAAACTTTCCTGGTAC
CAAGGCTATGTCTTTATCGCGTTCATCAGCTATCAACTGTTCTTTGGATGCTTTCTGGGA
ACACTACTGGCTATGAAGAACGAGCAACTGCAGCATGAGATCTACAAAATATCCTGGTAC
AAGCTATCCATTCCGCACCAAAAGTTGCTCCAGTTTATGCTGAAATCCGCCCAGGAACCA
GTTTGTTTGACGGTGATCTTTGCGCCTCTCGATATGGGGACATTCTTGCAGGTTTACAAG
TCGATCTACAACATGTTCACCATGCTGCTGACAGTGCAGGAGGAAGAATAG
>Or53
ATGGATTTCGTGCAACGTTTGCGTTACAACAGATTTTTCAAAACTTCTTACGCCGATCCG
TCCGAGTTTTACGACAGTTTAATTTTGGCTCCCAGCAGAATTGCCAAAGTGACCGGAATA
AATGTGCTGAGCAAAGATTACAAAGTCTTCACGTTTCGTTTGTTTACGGTGTTTGTTGGA
ATGGTGATTTATTTCTACACCAGTTTCGTAACTGCGTACCAAGTTCGTCGCAGTACTGAA
GAGTTGATTTTCTGTTTGGTTACGATCGGAATTGGGTTTCAAGTTCCGACGAAAGTGTTC
ACCTGTGTGATATACCGCAAAGAGATGGTCTGGATTCATCAATACGCGCGGGATTTGTAC
CACCAGGAGTGCAGTCCACGCACGAAAACCAAGCTAATGAGTGACATCTTTCTTGTCAGT
GTCATCGTCAAAGTGATGCTGCTGTGCTATGCTTTCACGAGCATTTCGCTGATTTTGGCT
CCGTTGTTGTACACGATGCAAACGGGAGAGAAAACGCTTCCCTTTGGCTTCTACATCCCG
CAGCTTGATCGTGACACGTGGTTTGGGTATTTCTGCAACTATGCGATGCAAATTTACCTG
ACGGCGTACGTTTCGTCGCTGGATATGGGAACGGATTGTATCTACATGATGACGCTGATG
AGTTCGTTCACCCAAATTGACCTGCTGAAGATGTCGCTGGTGGAAATGAACAAAATGATC
GATAATGAAGATGAGGAAATTGATAACTTCTTCATACGAGTTATAAAACGTCACCAGGAG
CATTTAAAATATTTGAAAACCGTTGAGCTGGTCTATCGTGTCAATTTTTTCTTAACCTTT
GCCTGTTTATCATCAGTTCTGGTTATGGCTATGTTTGCAGCTCTAAAACTTTCCTGGTAC
CAAGGCTATGTTTTCATCGCGTTCCTCAGCTACCAGCTGTTCTTTGGTTGTTTTCTGGGC
ACATTGCTAGCAATTAAGAATGAACAACTGCAGCAGGCAATTTACAAGGTCACCTGGTAC
AAGTTGTCCATTCCGAACCAGAAGATGCTTCAGTTTGTACTGAAATCATCGCAGGAATCC
GTTTGCATGTCGCTGATTTTCGCCCCCCTCGATATGAGCACATATCTGCAGGTCTACAAG
TCGATCTACAGCTTGTTCACCATGCTGCTGACCGTTGAGGATGAATGA
>Or52
ATGGAGTTCGTCAAAAAGTTAAGCAGGAAGCAACTGTTCCAGCACTCTTACAAGGATCCT
TCAGAGTACTTTGCGAGTTTGCTCGTGCTACCAAACAAAATCGCTGGCGTCGCCGGGCTG
GACGTGCTGAGTCCGGATTTCAAACGCTTTACTCCCAACTTGATCGGTTTGGTGCTGACT
TATGTGATGTTTGCCGGTGTGTCCTTCAGCACGATCGTTGAGGTACGTGACGACGTCGAT
GATTTGATCTACTGCCTGGTGACGCTCGGAATGGGAATGCAAGGGCTGATGAAGATTTTC
ACCTTTTTGCTGGCCCGCGATGAGCTAGTTTGGATTCAAGAGTACTCGAAGAGGCTGTTC
CGTGAGGAAGGAATTGCGCACAAGTGCTTGATTATGAACAACATTTTGCTGATGAACGTG
GTGACGAAACTGATTCTGGTGTTTTATGCATTCACGACCGTTTTCATGCTAGTTGCTCCA
ATGTTTATCACACTGACTACAGATCATAAGCTTCTCACGTTCGGTTTTTGGCTTCCGTTC
GTCGATCGTTTTTCGTGGCTTGGCTATGGGTGTAATCTGGTGATGCATGTGATCATGTCC
ATTTTCATCAGTGCCGAAAATATGGGTCCGGACACAATTTACTTCATGACCTTGATAAAT
TCGTACACACAAATTGATTTGATGCTGGCCAAGATTCGAGAAGTAAACAATAAAATTGCG
AATAATAATGCAAGTTATAAAGAAAAGTTGAATGATGTATTCAAACGCCATCAAGAGCAT
TTGGAATACATTGGTGTCGTTGAAGATGTTTACAGAGGTTATTTTTTCGTACTTTTTTCG
AGTCTGGGTGCGTCACTCGTGTTGGTACTGTATGCGGTTGTAACGCGTTCGTGGCTGGCT
GGCTACAATTCCTGTGTCTTTATTATAAATGAGCTGTTCATATTTTGTTTTTTGCCTACA
CTCTTGGAACGAAAGGTTGAAGAACTTGAGGAAGCAATCTACGGCATCAGTTGGTACGAT
GTACCGATTTCAACCAGAAGATCGATTTGTCTGTGTTTAGATGCAGTTCAACAGCCCGTT
TCTCTGAGCATGATTTTCTACCCGCTGAACATGCCCACCTTTCAGTCGTTGATGAACACG
ATCTACAGCTATCTGACACTGTTGCTCACCTTTAGAGATGAATAA
>Or51
ATGGAATTCGTCAAGAAGTTGAGCAAAAAGAAAATTTTCCAACATACTAACATGGAACCA
TCGGAATTTTACACCAGTATGCTCGTTATTCCAAACAAAATTGCCGCCATCGTGGGGCTG
GATGTGTTCAGCAAGGACTACAAGACTGTTTCAGCCAATTTGATGGGTTTAATCAGTATC
TACGTGCTGTTTGCCTACGTTTCGGTTTGCACTGTTGTTGAGGTTCGCCATGACGTCAAT
GATTTGATCTATTGCCTCGTCACGGTTGGAATTGGACTGCAAGGAGTGATGAAAATTTTC
ACGTTCTTAAGATATCGTAAAGATTTGGTTTGGATCCAAGATTACAGCAAGGCATTGTAT
AAGGAAGAAGGTGAAACTCACAGAGCTGTACTAATGGACGACATAACGATTATGAATGTT
TTGACCAAAATCATTCTTGGGTTCTACGGCTTTACGAGCGTTTTCATGCTTTTGGCACCG
ATGATTAAAACGTATTTAACTGGACACAAGTACTTGACGTTTGGATTTTGGCTGCCGTAC
ATTGATCGCTTCTCATGGTTGGGTTATTTCTGTAACTTTGTGATGCAATTTATCATGTCA
GTGGTAATAACATCCGAAAATATGGGCCCGGATACTATTTATTTCATGACAATGATGAAT
TCTGTAACTCAAATTGACCTACTTATGATTAAACTTCGAGATGTCTGTAATAAAATTGAG
AATCATGACTTCAATATTAAAGAGGACCTGAAAGATATCTTCAAACGACATCAGGAACAT
CTTTTATACGTTCGAAATGTTGAGAAAATTTATAGAAGTTACTTTTTTGTTTTATTTTCG
AGCCTGGGAGCAACACTGGTTCTGGTTCTGTATGCAATAGTAACGCGTGCATGGATCGCA
GGTTACACATCGTGTATTTTCATCATTTATGAATTTTTCATCTTTTGTTACTTACCAACC
TTGCTGGAAATGAAGAAAGAGAAACTCCAACAGGAAATCTACAACCTGCCGTGGTACAAG
ATGACGACCTCGGACCAAAAGTCGGTGCGTCTGTTCCTGGAGGCAACCCAACAGCCCAAC
TGTCTGACAATGATTTTCTACCCGATGAACATGCCCTCATTTATGGAAGTTATGAAAATT
ATCTACAGCATTCTGACACTGTTGCTCACGATTAGAAATGAATGA
>Or176
ATGAATTTTATCAAGTGGTTGCAAAAGTTCCAGATATTTCAACACCATTACCGGAACCCA
CTAGAGTTTTACCAAAGTTTGATCGAAAGTTCCACCGCAATGGCTAGTGTTTCAGGTTTG
GGCGTACTCAGCAAAGATTTCAAAATCTACAACTTCAACTTAATCTGTTTGAATGTGGTC
TTTGTGGTTTACACAATTGTTTGTGTGAGCACCCTGTATGAGATCCACGAGGACTTTGAC
GACCTTGTGTATTGTCTCGTGACTGTTGGAATTGGACTGCAGGGAGTTATGAAGATGCTG
ACTTTTGTCATTTATCGCAAAGAGCTTGTTTGGACTCAGGAATACACGAAAAGTTTGTAT
CGTGAAGAAGGAAAGACGCACAGGAATTTACTGATGAATAATCTTTCAATATTAAATGTT
TTAACTAAATTGATCGCTACCAGTTATGCTACCTTGAGTACTCTAATGGTCGGAACATCA
TTTGTATTAACGATACTAACAGGCAAGAAGACCCTTACTTTTGGATTTTGGATTCCATTT
CTAGATAGAAACTCGTGGTTGGGTTATTTGTGTAATTTTGTATTGCAATTTTGTATGACT
GTTTTCATAACTTCTGAAAATATGGGAAACGATATTATCTATTTCATGATACTGCTCAGC
TCAGCTACACAAATTGAGTTGTTGACGATAAAAGTACAGGACATAGAAACCAGAATGGTA
ATAAACGATTCAAACCTTCACAAATATATCAAGGAAATTGTAAAACGCCATCAAGAGCAT
CTCAGATTTGTACGAACTGTCGAAAAAATATACCGCAACTATTTCTTCGTGCTATTTTCT
ACCTTGGGAGTTACTTTAGTGCTTGTGATTTACACTATAGTGACGCGTTTCTGGTTGGCT
GGCTGCATCCCGTTTATGTTCATCATTTACGATTTTTTCATATTCTGTTTCTTGCCAAAT
TTTCTAGAGATCAAGAAAGACAATTTGCAGCAAGAAATCTACAACACACCCTGGTACAGG
ATGTCTACAGGAAACCGGAAACTACTCCAATTACTCTTATTGGCGGTTCAGCAGCCAAAC
TGCCTAACGATGATCTTCTATCCGCTGAGCATGCCCAGCTTTGCGGATGTGCTGAAAATA
ATTTACAACATATCGGCACTGTTGCTCACAACGCGAAATCGTTAA
>Or83
ATGGATCTAATTGAAAGCCTAAAACGCTACCGGATTTTTCAGTTCGATTATTCCAACGCT
GGAAAGGTTTACCTGGAAGCGGTGGACTGGATCGATCGGCTTAACGCCTTCATGGGGATT
TGCTATTTCGATCCAAAAGTTAGCCGACTGCAGCCCCGGTTCATTTGGGGCATTACCACA
CTGTTCATTTACATTTATCTGGCCTTTGAGAGCACCTACTGGTACCGGAATGATGTCGAA
AAGTTGCTGTTGTGCATCACGACTCACGGCTTTTCAGTTCAGATGGCATCGAAAGTGTAC
ACCTTCATCATTAACCGAAGCCAGGTCGTCGAAGTGAACACAATGAATAGGGATTATTTC
GAAATGGAAACAACCAAATCTGTCACAGTTCAGAACTCCCACAAATCCAGTGCCACGATT
GCTTACATTCTACTCAAGATGACCGCCGCTTGTTACATCATTCTCGTCGGTCTAATCGTC
CTTGGCCCAGCAATCGGCGGAGCCATCGTTTCGGAGAAGATCCTCCCGTTTGGATTCGAA
CTGTCCCATTCCAATGCATGGCCGGCCTACATCATGAATTTGGCTTTTCATGTCAATTGC
GGGTTCTACGTAGCTTTCCTGACGACCTCCTCGGATTCCACATTCATCCTGTATCTTTTG
ACGGCTGTTGGACAAATCGACGCCATTTCGGGACTTCTCAATGAGTTGAACGAAATGTTG
GAGAAAAACGCCTCTGAGGAGGTAATTTCGCTTCAGCTTAGACGAATTTTCCAACTGCAT
CAGCATCATTTCGCGTACATGAGAATGTTTAAGAACATGTTTCAGTACTACTTTATGATG
GCGATTACGATGCTGTATTTTTGCATGTCGATTTGTTTGGCAGCTTTTGTTCTGATCAAC
TGGTACATGGGCGTCCTGGTTTTTTGCTTCTGCTCAGCGCAAATATTCTACATGTGTTTT
CTTGGAACTGCGCTGCAATCAAAGACAGAGTTTCTGATGAAGGAGATTGACTCCTTTAGC
TGGTATCGGCTATCGGTTCCCAACCAAAAGTTTGCCATTTTGTTTCTGGCATCAGCGCAG
AATCCGATTCTGCTATCAGCCGCTATGGTTAAGCTGAATGTGGCAACGTATTTACAGGTC
CACAAATCGGTTTACTCGTTCTTGATGCTGCTGTTGAGAATCAAGCAATAA
>Or1
ATGAAATTCGCTCCGCTCCAGAACCGCATGGCAGTGATGCCATTCACGCTGCAATATCTG
CGGCTGTTCGGACTTCGCGGGGACCGCCGCAATCGGGTGCACTTTGTGCTGGCCCTGCTG
TACCGCGTCCTGTTGCTGAATTTCCCAAAGCTCGCGTTTGGCTTCCGGGATCGCATCGAT
CTGGTTATTCGAAGCATTTCGGAACTGCTGTTTCAAATCCACATCGACCTACGGGCTGTT
TTGTTCGCCACAAAGTTGCGAGAGTTTGAAGAATTAGCGGGACTTTTGAGGAAGGTGTAC
AATAAGGTTAAAACTCTGGATGCCGACTCTCCGGAAAGGAAGATCATTGAAGCTTCGAAC
TTAGGGATTAATCGACGCTCCAAATCCTACGCACTGTACGTAGCAATTGCGGTCACGGTC
TTCTTCTGGGTTCCCGTGGTCCAAACTACAGCTATTTGGCTTCTGAACCGTGGTTCGAAC
AGTACCGATCGTCCCGAGTTTGTAACGATGATGGAATTAGAATTCTACGGATTGGACATA
CGCGGAAACATTTGGCATTACTTAGTTTATGCCTCCCTTTCAAGTGTGGCCCATTACTAT
TCTGCGGTTTACTTTGCCCTCTCCGGAATGGTGATCTTCAGCTGTATCAAGTCAATCGCT
GCACTGTTTGAGTTGGTATCAACCAGATTGGCAACACTGCACGAGCTTTCCGGGAAGGAA
CTTCGCGAGGAATTGGCAGATCTGGTTGAGCTGCACGTTAACGGATTAAGATGCATCGAA
CTCTTGGAAAACATCAACAATCTGGCCATGATGGTACAAATGGTCAACTGCGTATTGATT
TGGATTTCAATGTTTCTCTCGATCAGCACCAATTTCACCCCAGAAGTGGTCAGTCTGTTG
GTTCTACTAATCGTGATGACTGGCGAAACTTACGTTCTGTGTCAACTTGCTACCGAGCTG
TCTCATGTGAACCTAACCGTTGCGGAGTCAATTCACCGTTCGGAGTGGATTCAGATGCCC
GTTGACGTTCAGAAGGGGCTCGCAATGATGTTGCAGCGGGCTCAGAAAAGGGAAGGTCTC
ACGGCAGCCAAGTTCTTCTACATGGACGTCGAGCGGTTTGGCCGCGTGGCACAGACCTCG
TACTCGATTTTTATCGTGCTGAAGGAAAGAATCTGA
>Or190
ATGAGGTTCGCCCCGCTCCAGGACCGCATGGCAGTGATGCCATTCACGCTGCGCTGTCTG
CGGCTGTTTGGACTTCGCGGGGATCGCCGCAATCGGGTGCACTTTGTGCTGGCCCTGCTG
TACCGCGTCGTGGTGATTTACGTTCCGAAGCTGGTGTTTGGCTTTCGGGATCGGGTCGAT
TTGGTGATAAGGAGCATTTCGGAGCTGTTTTTTGAGTGCCACATCGACTTGAATGCCGTT
TTGTTTGCGGTCAAGTTGGACGAGTTTGAAGAGTTGCTGTGTCTTTTGCGGAAGTTGTAC
AATAAGGTTAAAACTCTGGACGCCAAATCACCGGAAAGGATGATCATCGAAGCTTCGAAC
CTAGCTATTGATAAACGTTCCAAGTCATACGTCGTGTACGTTGCAATCGCGTGCACAATC
TTCTTCTGGGTTCCCGTGGCTCAAACGACGGGTATTTGGATCCTAACCCATGGTTCAAAT
AGTACTGATCGGCCGGAGTTTGTAACCATGATGGAGTTGAACTTCTACGGCATGGACAAT
CGTAAGGATATCGTACATTACGTAATATATGCGGCCATTTCCGGCGTTGCTCATTACTAC
GCTGCGGTTTACTTTGCCCTGTCCGGAATAGTGATCTTCGGTTGCGTCAAGTCCATTGCT
GCTCTGTTTGATATGGTGTCAGCCAGGCTGGCAGCACTGCACGAGCTTTCCGGCAGGGAA
CTTCGTGAGGAGTTGGTTGATCTGATTGAGCTGCACGTTGATGGATTAAGATGCATCGAA
CTCTTGGAGAACATCAACAACCTTGCAATGATGGTACAAATGATCAATTGTGTACTTATT
TGGATCTCGATGTTCCTCTCAATCAGCTCTCATTTCACCCCAGAGGTAGTCAGTTTGATG
GTTCTTTTACTCGTGACGACTGGCGAAACATACGTTCTGTGTCAACTAGCAACCGAGCTA
TCTCAAGTGAGCCTCACCATAACGGACTCAATCTGGAACTCCAACTGGATCGGACTGCCC
GTTGACGTGCAGAAGGGACTCGCGATGATGTTGCAGCGGGCTCAGAAAAAGGCAGGTCTT
ACGGCGGCCAAGTTCTGCTTCATGGACATCGAGCGCTTTGCCCGAGTGGCGCAATCCTCG
TACTCGGTCTTTGTGATTTTAAAGGATAGCATTTGA
>Or3
ATGAAGCACTTTTTCAAGCTGCTCGATCCGATGGCAGTGATGCCATTCACGTTGCGCTGT
TTGAGCTTCTTCGGACTTCGCGGTCGCCACCCGTGGCACTTTAGAGTAGGTATGTTCCTC
GTGCTGGGGCTCATTACGGTGCCCAAGGTTGTGTTCGGGTATCGAAGCCGGATCGATCTG
ATCATCCGGGGTGTGTCGGAGCTGCTGTTTGACGCGTTGATTGACAGTCGGGTGATCATT
TTCGCCTTTAAACGGACGGAGTTTGAGCGGTTGATTACGATACTGCGCAGGGAGTTCAAT
AAAGTGAATACATTGAATAGCAACTCTCCACTAATAAAAATTGTGGAAATTTCCAATAGA
AAGATCGACAAGTACTGCAAGAGATATGTTCTGTACGTGATGCTGGCAGTTTCGTTATTC
TTTTGGCCTCCAGTGGCGCAGTCCGTTACAATCTGGTACCACCATCAGCACGACAGCAAC
GGCACCAACCTTGAACTGGTCACAATTATGGAACAAGAGTTTTATTGGTTAGATATTCGA
GGCAACACGATTCACTACATAATTTACATAGTTTTTGCCCTTCCGAGCCATCACTACAGT
GCTGCGTTCTTCACCCTTTCCGGGCTCATTATGTACTCCAGTATCAAAAGCATCACGACG
CTATTTGAGGTGGTATCTACGAGGTTGGCAACACTGCACGAGTTGTGCAACGATGAACTT
CACCAAGAGTTGGCTGAACTAGTTAAAATGCATATCGATAGTTTGAGGTGTATTGAATTA
CTAGAAAACATTAGCCACCTCGGAATTGTGATACAAATCGTGGATTGTATAGCAATATGG
ATACTAATGTTTCTCTCTTTGAACGCTAACTTCAACCTAAATTCAATAAGTTTGTTAGTA
CTACTCATCGTAATGACAGGGGAAACGTACACACTTTGCCGTCTTGGGACAGAACTTTCT
TCAGCGAGTCTGGCGATCGCCGATGCCATCTACAGCTGCCACTGGATCCAGATGCCGGTG
GACGTTCGCCGGAAGCTGGCCTTCATGATGCGAATGGCGCAGAAGCGGAAGGGTCTTACG
GCGGCCAACTTTTACTTTGTGGACGTGCAGCAGTTTGCCAACATTGCCCAACGGTCGTAC
TCGATCTTTATTGTGCTGAAGGATGTGATTTAG
>Or4
ATGAAATCCCACAGTCCCCTCAACTGCATGGCAGTGATGCCATTCACGCTGCGGTGCGTG
AAACTGTTCGGATTTCGCGGTGGTCTCCACAATCGAGCTCACTTTCTGGCAGCACTGGCG
TACCGCTTGGTGGTGATCAACTTGCCAAAGGTTGCGTTCGGTTTGAGCGATCAGATCGAC
GTTGCGATCCGTAGCGTTTCGGAGCTGCTGTTCCAGTGGCACATCGACATCAGGGTGGTC
CTGTTCGCAGCCAAAGTGTCGGAATTTGAACAGCTGGTTCGCATTTTAAGGAGGGTTTAC
AACAAGGTCAAAACACTGGACTCGAACTCGTCGGAACGGAAGCTCATCGAAGACTCGAAC
CGATCGCTGGATCGACGCTCCAAATCGTACGCACTGTACGTGGCAGTGGCCGTTACCATC
TTTTACTGGGTCCCCGTAGTTCAAACCTCAACGATTTGGTTACGAAGTCTTGGAGACAAC
AGCACGACCCGTCCAAAATACGTGATGATGATGGAAATGGAATTCTACGGGCTGGACACT
CGCGGAAACATTTGGCATTACTTGGTTTATGCCTCCCTTTCAAGCATTGCCCACTATTAT
TCGGCGGTTTACTTTGCCCTAGCTGGAATGGTGATCTTCAGCTGTATCAAGTCAATTGCA
GCCCTCTTTGAGCTAGTATCAGCGAAGCTGGCAACACTGCACGAGCTTTCCGGTAAGGCA
CTTCGCGAGGAGTTGGCCGAGCTGGTTGAGCTGCACGTTGATGGATTGAGATGCATCAAA
CTGCTGGAAGACATTCACAGCCTGGTCATGATGGCACAAATGGTCAACTGTGTTCTGATT
TGGATATCGATGATTCTTTCAATCAGCACTCGCTTTACCTCGGAGACCACCAGCTTGTTG
GTCCTGCTAATCGTGATGACTGGCGAAACGTATGTTCTGTGTCAACTGGCTACCGAGCTG
TCCGAAGTGAGCCTTACCATTACGGATTCAATCTGGAACTCCCACTGGATCAAGCTACCG
GTTGATGTTCGGAAAGGACTCGCGATGATGTTGCAGCGGGCTCAGAAAAAGGAAGGTCTT
ACGGCGGCCAAGTTCTTCTTCATGGACGTCGAGCGATTTGGGCGCGTCCTGCAGACGTCG
TACTCGATTTATGTCGTGCTGAAGGAGAGGTTGTAA
>Or5
ATGAAATTCTACGAGCTCCGCGAACCGATGGCTGCTGTGCCGTTTATTCTGCGAGTTTTA
CGATTTTCAGGCCTACTTGGATGCCCTCGTGGACTGCTTCGATTTGGGCTAAGCTTTTTG
GGCCCATGGCTGGTGATTGGGCTTCCGAAGCTCATCTGTGGCTTTGGCAGCGATCTTGGC
CTGAACGTTCGCGGATATGCGGAGGTGTTGTTTATGTGCAACATTGACGTACGCATGTTG
GTCTTTTTCTGGCACAGAAGAAAGTTGGCAGAATTTGTTGAGATTGTGCAAAAGGCGTTT
GATAAAGTTAGCACTCTTAGTTCCGATTCTTCAATGTACAAAATGATTCTTAAATCGAAT
CAAATGATGGACAAAAGTGCCAAGAGCTACGTGCTGTATACGCTCGGTACAAGTGGAGTA
TTCTTGGTGCTTCCAGCACTGCAATCCTGTGGAATCTACTTCATGAATCACGGGAATGAT
ACTGTTGTACCGAAATTCGTTACGGCAACTGCTCATGAAGAAAGCGGTTGGGACGTCGAT
GAAAATATTGTTTACTATTTTATTCATGTCATGCTTATTACTCCGATGCACTTGCTGTTA
GGCCTTCGATTTGCCACAATCGATACAATGATATTCTGCGGGGTTCGATCTACGATTTTG
TTGTTTAGATTGGTGTCTGCAAAGTTGGAAAAACTTCACGAATTTTCTGGATCAACTTTG
CGAGAACAATTTTTGGATGTTGTGAACCTTCATGTGGATGCTTTGAGGTGCGTCCAAATT
TTGGAAGGTATTTTCAGTTTCGTTGTGATGGTTCAACTTGTCAGTACAGTGATCATATGG
ATTGCCATGGTGCTTTGCGTTAGCAATAACCCCAACGCAAATGCTATTAATTTGTTCGTC
CTTCTCATTCTTATAACGGCGCAATCTTATATATTGTGTCGTCTTGGAACGGAACTCACT
GCTGAGAGCTTCGCCGTTGCAACCTCGTCGTACGACTGTCAATGGGTCCAACTTCCGGCG
GATATCCAGAGCGGAGTTGGACGGATCTTGCAAAGGGCCCAAAAGTGGGAAGGAATTACG
GCGGCGCACTTCTTTCAGCTGGATGTCGAACGATTTGGGGCCATGGTGCAAACTTCATAC
TCGATTTTCGTTATACTGAGGGAGCGATTGATGCATTCATAA
>Or205b
ATGAAGTTTTTCGAGCTACAGAAGCCAACGGCTGTGGCTCCTTTTTTGCTGGAATTTCTC
ACGATTCTGGGCATGCGAGGAGGAACTGGTCGCACCAGGTCGCTTCGTTTTGTGTGCCTC
CTGCTGGCGGGATGGATTTTACTGGGGATTCCCAAGGCCTACTTTGGGTTCGGAGATCAG
CTGGATCTGAACATTCGAGGATACTCGGAACTGCTGTTTTTGTTCAACATCGACTCGAAG
GCGATCATATTTTATATGAATAGTGCAAAATTGGAGGAGCTCGTTGAGTTGGTGGAAACG
ATGTTTGGCAGAGTGACAAATCTTAGTTCAGATGCGTTGATGCCAAAAAATGTTCTAAAT
TCGAATCAAACGTTAGACAGGATAGCCAAAAATTATGCAATTTTCGCAGGGACGGCTGGT
GCAGTGTTTGTAATTTTTCCAGCCTTGCATACCATTGTCATTTATTTCATGAACCAAAGA
AAAGAAGTTGAAATAAGGAAGTATGTTACATCGTCAGTGCATGAACAAAACGGCATCAAC
GTCGAGGAGGATATTCGTCTATATTTCATCCACGCTCTGCTAATTGCTCCCGTTCACGTG
ATTCTGGGGCTTAAATTGGCCGCTACCGATATTACAATTTTCTGTGGTATCAAGAGCATT
GGTTCGATTTTTCGGCTGGTTTCTACAAGACTGGGCAATCTGCATGACTTTAAGAATGTC
GATGAACTTCGGAAGGAGCTAAAAGAAGTGGTTGATATTCATAACGATGCTTTAAGGTGT
GTCAAAATTTTGGAGAGTATTTCCAGCTTAGGAGTGATGTTACAGTTGATGAACACGGTT
ATTGTCTGGGTTGCAATGGTCTTTTGTGTCAGTTATAGTCCAAATATGAACGCATTGAAT
CTACTTGTACTGCTTATTCTTATAACATCTCAAACCTTTTTGCTATGTCAATATGGAAAC
GAGCTTACTGAAGAGAGTATTGCCGTCGCAACTGAGGCCTACAATGCTCAGTGGGCTAAA
CTGCCCGTGGATGTTCAGAAAGGTGTTGGGTTGATTCTGCAACGAGCTCAAAAATGGGAA
GGCATCACGGCGGCCCGATTCTACCAAGTGAATGTCGAACGGTTCGGTGCAATGGTTCAT
ACGTCCTACTCGATTTACGTGGTGCTGAAAGATCGACTGGCTAGCAAAACTTAG
>Or205a
ATGAAGTTCTTCGAGCTGCAGGAGTCAATGGCTTGTACGCCGTTCCTGTTGCATTTTCTG
CAGATCCTGGGACTGCGAAGAGGAGGAGGCCATGCCGGGTTGCTTCGATTTGTGGGTGGC
TTGCTGGCCGGTTGGACTGTTCTGTGGATTCCCAAGGCCTTCTTCGGGTTCGGAGACGAA
CTGGATCTGAACATACGAGGATATTCGGAACTGCTGTTTATGTTCAACATCGACGCGAGG
GCGATCATATTTTACCTGAACATTGCGAAATTAAATGAGTTTGTCAAGCTGGTGCAAAAC
GTTTTTAATCAAGTGACAAAACTGAGCCCCGATTCTCCGTCGTACACCACGGTTCTCAAG
TCGAATCAAGCGTTGGACCGGATCGCCAAAACCTACGTGATATTTGCAGCCGTTGCCGGG
GTAGTCTTTGTAATTTTTCCGGCATTGCAAACTATCGTGATTTATTCCTTGAACCGACGA
GATGGCGCCGAAGTTCTCAAATATGTCACATCGTCAGTGCATGAACAAAACGGCATCAAC
GTCGAGGAGGATATTCGTCTATATTTCATCCACGCTCTGCTAATTGCTCCCGTTCACGTG
ATTCTGGGGCTTAAATTGGCCGCTACCGATATTACAATTTTCTGTGGTATCAAGAGCATT
GGTTCGATTTTTCGGCTGGTTTCTACAAGACTGGGCAATCTGCATGACTTTAAGAATGTC
GATGAACTTCGGAAGGAGCTAAAAGAAGTGGTTGATATTCATAACGATGCTTTAAGGTGT
GTCAAAATTTTGGAGAGTATTTCCAGCTTAGGAGTGATGTTACAGTTGATGAACACGGTT
ATTGTCTGGGTTGCAATGGTCTTTTGTGTCAGTTATAGTCCAAATATGAACGCATTGAAT
CTACTTGTACTGCTTATTCTTATAACATCTCAAACCTTTTTGCTATGTCAATATGGAAAC
GAGCTTACTGAAGAGAGTATTGCCGTCGCAACTGAGGCCTACAATGCTCAGTGGGCTAAA
CTGCCCGTGGATGTTCAGAAAGGTGTTGGGTTGATTCTGCAACGAGCTCAAAAATGGGAA
GGCATCACGGCGGCCCGATTCTACCAAGTGAATGTCGAACGGTTCGGTGCAATGGTTCAT
ACGTCCTACTCGATTTACGTGGTGCTGAAAGATCGACTGGCTAGCAAAACTTAG
>Or184
ATGGCCTTCCTGAACACGCTCCTGTTCCGGCTCTTCTTCTGGAAGAATCTCTGGGACCCC
CGAAATCGACTGGAATCGTTCAAGCGACAGCTCACCCTGCTCAAGTGGATCGGGCTGTGG
CCACCACTAGACGGGTCCGACCAGCGGCGTCTCCTGTACCGAATCTACGGATGGACCCTC
CGGATTGTGTTTCTGTACGCGTTCACGCTGACCCAGGTGATGTTCTTTTTGAACGTGGAA
ACTGTGCAGGATTTGGCGAATGCACTGTACGCGTTGATGACCCAACTCACGTTGATTGTT
AAGCTGAGGATATTTTGCAGTAAAATTGACCCGATTCAGGTGTTGGTGCTGAGAGTGCGA
TGCTCTATGTTTCATCCGCAGTGCGATGCTGAGACAAAAGAAGTGCTGCGGGCGATGAAC
ACCACTTGGTTCTTTGGGACGCTGTTCCACGTGGTGACCTACGCAACGGTCACCTTCTGG
GCCATTTCTCCGGCGTTGAAGGGAGAATTTGCACTGCTGTTGCCGTCGTGGTTTCCTTTT
GATTACCGTCAATCGGCTTGGGTATACGGAGCAGTTTGGTTTTATCAAACACTTTCGTTG
TACATCTGTGCGACCTTTAACGTGGCCACTGATACCATGATAATTGGGTTGATTTCTCAC
ATCGGAGGACAGGTTGGAAGGTTAGGGGTGTTGTTTTCTAAGATGGGCCACGTTGCTCCC
GGTGCTAAAAGACAGATTGACCTTAGTTGTAAAATTTGCAATTCTCTGTCACCATTGCTG
AATAACATCGAGAAGCTCGCCAAAATCCATGGAGAACCTTATGCTTATCTGATTGAGCTG
ATATTATTTCACAAGGAAATTTTAAGATTTGCATACGAGGTAGTGGACATCTTCAACGTT
TCAATATTTTCCCAAATCATGGCATCGGTAATCATCATCTGTATGACTGCGTTGAAAGTC
ATATCGGACCGCAATGTGGTATCGATGATTGGAAATCTTATTTATTTGTTAACGATGATC
TGCCAGATTCTACAATTTTGCTACGTCGGAAACGATATAAGCTATTCGACTGGAAAATTT
AACGAAATGGCAATATTTAGTAACTACCCCGAATTCAACAAAACTACAGCCAGAGCTTTT
CTCATTTATTTGACAAAAGTAATTCAGCCAGCCGATATTAAAGTTGGTAAAGTCTTCAAA
TTTTCTTTGACGTTATCCACTTTTCTTTGGATTCTCAAAACATCCTATTCCTACTTTGCT
GTCCTCAACAGTGTGCGGTCGTAA
>Or85
ATGGAGTTCCTGGCCGCCCAAGACCCCTTCGAGGCCATGCCGTTCTTGAAGAAAGTTTTG
ACCGTAACAGGGTTAGGTTGGCCCCGGCGCAACCTGCGAAAATTCGCACTAACTTTGCTG
TTTCCGTGGTTGGTCGTTTTGGTGCCCATGTTGGGTTACAGATTCGGCAGCCAGGTGGAC
CTGATGATTCGTGGCTATTCGGAGCTGCTGGTGCTATTCAACATCGAAATTCGAGTGCTG
ATTTTTGCGTGGAAGCAGGCTGAGTTTGAGGATATGCTCGCCGTGCTGCAGGGCGTTTTT
GATCAAGTTCGTTCTTATGGTGCCAAATCACATGAGTTCAAAATAGTAACGGTCGCTAAC
CAAGCAATGGATAAAGCCGCAAAAGCATATATGACCTTTCCACTGATATTATTGATAGTG
TTTCTAATGGTACCATTGCTTCAAACAACTGCAATTTACGTAATGAACCGTCGGAATGGA
ACCATTGAGCAGGATTTTATTACAATGACTGAAATTCACTTTTACGATTTGGATATTCGT
CGGAACATTTTTCACTATTTGATTTACTATGTGTGTGCATTCGTAAGCCATTGTATTTAT
GGCTTCAGAGTGTCTATATCTGGAATTGTAGCTTCTGGTAGTATTAGGAGCATCAATCTA
ATTTTCGATTTAGTCATTCACAAACTTGAAACGATTCATGAATTCTCTGGCAAAGAGTTG
CATGCTCATTTTGCCGAAATCGTCAATATGCACGCTGACGCATTAAGCTGCATTCGTATT
TTCGAGAGATTGTCAAATGTTGCAGTTCTAGTGCAGATGGTTGATACCGCACTCATTTGG
ATATGTATGATTTTGTGTGTCACTAATAATCCTACTAAAAACTCATTGAATCTGGTGGTG
CTTTTAGTTATGATATCTTCTGAAACGTACGCATTCTGCAAATTGGGCAATGAGCTAACA
GAAAAGAGCATTACCGTTGGACGATCAGCATTCGAAGCCCAGTGGAGTGAGCTTCCGTTG
GACATTCAAAAGGGTCTTTCACTGATAATCACACGGTCTCAAAAATGGGAAGGACTCACG
GCAGCTCACTTCTATCCCTTGAGTATCGAGCAGTTTGGTGCGATGGTGCAAACGAGTTAC
TCTGTGTTTGTGGTGCTTAAGGAACGACTGCAGGGAGTGATCTAA
>Or188
ATGGCGCAGATAAAAGCTTATTATCGCTCGTTGACTAGGAACTATGACTATTCGTCGGAT
CACTTCTTCGGACTGGATCTTCTGATGGCACTCTCTGGAGCCCGGCTCAACTCACGGAAC
GCCACCGTTTGTCGTTGGTGGAAGATCTACCGCTGGCTTATTCCGTTGCCGATGATTGTG
ATTTTTTTGAACGGTTTTATCAACATCAAACGACAGGCAAAGTTGGACATCGTGCTAAGC
AGTGTGCAAGCCATGGTGGGATTTGTCGTGATAATTTCCCGCGTTCTGCTCATTCTCTGG
CATTATGAACCGTTGATGGAAGTTCGGTGCTATGTGAACAGACAAAAGTTCGGTAGGGAT
CTTCAATCGTCGCTTAACATTCGCAGTACAGCTTTTTATCGACTTCGGAAAATTGTGATT
TGTATCAATACAACGGTGATAATGTTAGTAGCAACTATTCCAATGCTCGATAGCTCCCAA
CATCATTTGTACAGGTTGCCGTTCGATGTAAGACAGAGTTTCCCATGCGTTCAATACCTT
TGCGAAAAGACAGTGACTTTTTTCACAATCGGAACTGGGATGATGACCATGCTTATCTAC
CTAGTTGATTACATGATTCTCACCGGATTGACGACCGAGGTAACGGTATTGGCTCAAATC
TTCGCTGAAATTTTAAACAGGACCGATCAAGAGGTCCAAAGAAAGTTGGAGTCGGAACCA
AGAAACTCTCAGCAAATGGTCGTGAAGAAAAAGGACTTATTTTGGAAGCACATCCAAGAG
GAGCTCGGAGAATGCATCAACCAACACATAGAGTTTTTGGCAATAAAAAACAAAATACGT
CCATTGTTGAACGCCCACTTCTTCATTGTTTACTACTCGACAGCGCTGAACTTAGCCAGC
GGAGCGATCTATCTGTCCCAGTTGAAAACTCTCACACTGTTCTCGATTCATACGTTGTAC
TACTGCCTTTTGATTGCTTTGGAATGTGCTTCTCTGACACGAATGGTGAGCCTGCTGAAC
GAAGCCTACGCCTCCATCGGCAGGGCGCTGTACAATCTTAAGTGGCCAACAAAGCTGGAA
TACAACGAAGGGTATAAGTTCGAGTATCGATCAGTTCGCCAGACTATGATAACGGTGTTG
GTTGTTTCGCAGCAATCGTTAGGATTGAACTGCTTCGGGTTTTTCGAATTTACCCAGGAA
CGGTTCTGGGAGCTGCTCAACATGGCATACAATTTGTACACATTTTTTGAGGAAATTAGT
CTAAACTAG
>Or202
ATGGCCAAAAAGGAAACATTTCAAAGAGAAGAATACCTATTTATGAGATATGTGTTTATG
ATGTCCGGTGTTAGTTTGCAAAGTGACAATAAGTTTATTCGACACTTGTGGAATCTGTAC
AGATGCCTTATAGTAATACACTTCATCATGATTCAATTACAGTTCGTTATGATACTTCAA
AGGTTCGAAAACTTCGAGTCCGTTTTTAAGGGGTTGAACACCAGTCTTGGTAGCATGTTA
ATCCACGTCAGAAGTTTTATCACTTGGAAATATCAAAATGTGTACTGCAAGGTTAGGCAC
ATGGAAAAGCTCTCAACAAATGATTCAGAAACTCAACAGATTAGAGTTCAAGCGAAAAGC
TCAATTAATCGAATGCTGAATTTGTTCACGGCAAATGTGGCTTTTCAGACCATCGTTGCC
ATCATGACGAGTCCGGACTATGAACCACTGAAAATACCATTTGACATGAGCTATTTGAAT
CCATTGGTTAGATCCAAATTGGAACGAATCTACGAATCACTACTGCTAGTGTATTCACAT
TTGGAAAGTGTTAATTTTCTCACAATTTACATCCCAATGGTAGAACTAACGTGCGAGCTC
AAAGTAATCAGCAAAGCCTTCAGCACGATTTTTCCGTGTAAATCTCAGAACAAAAAATCA
AAAATATTCTGGATCAAGTCTCAAAACATAATCAAACGTAACGTCCAATACCACTCGCTC
ATCCTAAAGGAACTAAAATCGCTCGAAAAGCTTACCAAAATATCATTCTTCCTCGTGTAC
TACATGGCAATGTTTTTCACGGCAATGTCTGCTATCACAATTGTAAGAGTACAGTCCTTC
AACATTTCAATGGTAATTATGCTGGTAAAAGTCTTCAACTTTATGGCTGAATGTTACGTG
TTTTGCCATCTGGCGACCGAGATTGATCAAGTGAATGTGGAAACCTCCCAAAGGATTATG
GATCTGGAATGGCCTGATAATTTGCTGCATTCTACTCAACTTTCCAAATCGTTGAGGACA
TCCATGTTGATCATCATGCAGCAAGCCCAGAAGCCACTTGCAATCAGCTGCGGAGGGTTC
TTCTTGATGGGTAAAGATAAGTACACTGCTTTGGTGAGGAATGTGTACTCTATGGCAACG
TTTGTGTGGAATCTCAAGCATGCTGACGATAACAAATCATATTCCTAA
>Or142
ATGTTTAACCGCATCAGACAGCACTTCACCAAGTTTTGGCGAACGCACGTTCAACTCACA
CCCCAAACGGATCTCTTCTTCATTCTCAACTTTTTCCTCGCCACCGCCGGAGTTTATATC
CCGCTTAAAAATGGCTTCATCAAACTGTGCTGGAAAGTGTACCGCGTGTTCATGATCTTG
CACTTTGCCATGATCCTGCGTCGACTTCTCCTCACTCTAACCACGGAACGAACCTTCGAC
CCGCTGGTCAACGGCATCCACGTGGCGCTGGGAGTAACGATCTTGCTTTCGAGATCCATG
CTGATCCAGGCCAACTTTAAACACTGCAAGACGGTTAGAAAGTACCTCAACGAGAGGAGC
TTCCGCGCGGATGATCCGGAAGCCGTTAGAATTCGCCAGCAATCGTACGAAATGTCGGTT
AAAGTGACCATCATCTTCATAGCGAACATCCTGTTTCAATCGATCAGCATCACCAGCAGC
GGAATGACCGACATGGACCCGTTCCAGATCCCCTTTGGGATGGAGGATTTCAGCGATTTC
GAGCGGAGTCTGTTCACCGGGCTGTACTCTCTGCTGTGGGCGGTTTACAGCTACGTTGCG
GCGTCTAACTTCCTAACCATTTATTTGGGATTGGTTGGACTACGAGCTGAGATGCGGATC
GCCGTTGATTCCTTTGGAAAGGTCATGGATCGGGTCGAGGTCAGACTTGAGCAGAAACCT
GGAGAGCAAAACTTCTGGAGGTTTCTCCAGGACGAGTTGAACACCTGCATCGAACACCAC
AGTGAGGTCCTCAATCAATTGAAAGTCTTCAAAAACCTGACCAACCTATCCTTCCTCCTG
CTGTACTACATGACGATGCTGTTCATCGCACTGGGCGTGATCATCGTGTTCTTCCGAGCA
ACGCTGGACATCTTCACAGTGACGGCAATCGACTACACGCTGCGTTACCTGATCGAGTGT
TACGTGTTTTGTCACATGGTTTCGTCCTTCAACGAGGAGCACTCCAAGATCGGTCCAACA
CTGTCACACCAGCCGTGGATCTCCCAGCTTCGCTGTCGAAAGGAGTTTGCTAGTCAATTT
CGGCAGGTTCGTGCGACGATCTTGATCGTGACGATGCAGTCGCAGCGCAGCTTGAACATT
AGCTGCGGAGGACTGTTCGAGCTGACGATGGCCAAGTTTACCGGGTTGGTCAACAGGTCG
TACTCGGTGATGATGTTCGTGTGGAACGCTAAGCAGGGCCATGGTGTGGCTTGGTGA
>Or143
ATGTTCAACCGTATCAGGCAATACTTATCCAACTCATGGAGCTCCCACGTTCGGATGAAA
CACAAAACAGATTTCTTCTACATCCTTAACTTTTATCTATCGATTGCCGGAGTCTACTTC
CCAGTGAAAAACCACATGTTCAGGCTCACCTGGAAGGTGTTCTGCGTTCTGGTGATCCTG
CACTACGCAACGATGCAGCGTCGGCTGTTGCAAATCCTTCAAACGGAACAGTCCTTTGAA
CTACTCGTCAACGGGATCCACGTGGCCGGAGGAGCGACCATCATACTGGTGCGATCTCTG
CTGATTCATGTCAATTTCCCGCACTTCAACCAGGCGAGGAAGTATCTCAACGAGAGAAGT
TTTCGAGAGGAAGACCCGGACGTGGCGCGGATTCGTCAGCAGTCGTACGAACTGTCGGTT
AAGGTGACCATCATCTTTAGCATCAACGTATTATCTCAGTTCGTCATCCTTATTGGCAGT
GGAATCACAGAAATGGACCCATTTCTGCTCCCATTCAGTGTGAAGCAGTTCAGTTTGTTT
GAGCAGAAGCTGTATAGCAATGTGTACTCTGGTTTGTTCACAGTCTACAGCTTCATCGGG
GCTTCAAACTTCCTGACGATGTATTTGGGATTGGTTGGACTACGCGCTGAGTTGAGAATC
GCCGTTGATTCCTTCGGGAAGGTGATGGACCGAGTGAACAATAAACTTGAGAATGACCCT
GGTGAGCAAAACTTCTGGAAGTTTCTGCAGGACGAGCTGAACTCCTGCATCGAACACCAC
AGCACAGTCCTCAATCAGCTAAAAGTCTTCAAGAATCTGACCAGCATGTCACTGCTTGTC
TCCTATTACATGACGATGGCACACACCGCCATCGGAGTGATCCACGTGCTCTCCAAACCT
TCGCTGGACTTCTTGTCCGTCCTAGCGATCGACTTCACACTGCGATACCTGCTCGAGTTT
TACGTGTTCTGTCACATGGTCACCTCGCTGACGGAAGAACACTCCAAGATCGGTCTGCTG
TTGTCACACCAGCCGTGGATCTCCCAGCTGCGAATCGAGTCAAAGTACCGCAGTCAATAT
CGGCAGATTCGTGCGACGATCTTGAATGTGATGATTCAGTCACAGCGAAGTTTGAACATC
AGTTGCGGTGGGATTTTCGAGCTGACCATGGACAAGTTTACCACTTTGATCAAAACGTCA
TACACGCTGATGGCGGTGGTGTGGAACATGCAGCAAGGAAATGGACTGAGTTGGTGA
>Or27
ATGGCCACAGTTCGGTGGGCTTCACTGCCGGAGCATCTCCGAGCTATGCCGTTCAATTTG
CGCTTCATGGGATTCATCGGACTGTGGGGTCCACGGCGGGAAATTTGCAAGTTTTTGGTT
CCACTAATCTTCGCCACGATGGTGATCATGTTCCCAAAGGTGGTTTTCGGAATTGGAAGT
TCCGACGCAACGGCGATTTGCAAGGGGGTGGCGGAGTTCATTTTTGAACTTTCCAACTTT
GTAACGCTTGTCATATTGGCGCTGAAGAGGACTGCGTTGGAAAGGCTGATCCAAGAACTG
GAAGATTTTGTTCGTGAAGTTGCCATCGGAGAGGAATCAAAAGAATGCTACGATATGATT
TGCAAGCAAAACTACAAAATGAGAAAAGTTTTCAATTTTTTGGTACACTATTGCGCATAT
GGGACGTTGGGATTTTGGCTTCCATCATTTTTGATAAGTCATTACCGTTTTTGGACAAAT
TCTGATCCTCTTATCCTTGAACTGCCTATGGAACAAGAATTTTATTGGCTGCAAATCCGA
ACCAATTTTGCAGATTATCACATTTTTATGGGATTCTCGCTGATTGCCTACGCGATTTGT
GCGTTTTTTGAGTTGTTGAAGGTTTCGACCACGTGTTTCATCATACGATACAGTGCCCTA
ACCTTTCGGCTAGTGGCTGCAAAAATCAAAACATTGCCTCAAATAACTGAAGATGAATCT
CGGACGGAAGTACACGTCGAAGATTTGAAGAAAGTTGTTGAGCTGCACCGGAAGGCATTT
GGCATCACGGAATTGATTGAGGAAATTTGTCAACTACCAGTTGCCCTGGAGTTTTTCTTC
TGTATAATTTTCTGGTGTTTGAGCATGTTTAAGAAAGTTGACCTGAACCTGATCAATGTG
ATGATCATTTTTGGGTTATCTTTGGCGCAAGTGTTTGGTTATTCCTATCTGGGATCGCAG
CTGACTGAGGAAGCCGATGCCGTTGGCAAGGCCATCTACGATCTGCACTGGTACGAGCAT
TCCATTGAGTTGCAACGATTCTACCGGCTGATCATTCAACGTACGCAGCGGCCTACTGGG
ATTACGGGGGCAACGTTTTTCATCGTTCAACGGACTACTTTTGCTTCTGTCGTTCAAATG
TCCTACTCTTACTATTTGGTGCTTAAAGATGTTCTCAACAAATTGTAG
>Or28
ATGGACGCCACCCAGCGAATCAAACTTCCGGAAGAGCTCCGGGTGATGCCGTTTAACCTT
CGCTTCCTGGAGTTGGTCGGTTTGTGGGGCCCGCGTGGGCAGCTGTACAGATTCTACCTC
CCGGTTACGTTCGCCACAATGGTGATTCTGTTTCCGAAGGCCGTTTTGGGCATCGGAAGC
AGTGACGTGACGGCGATCTGCAAGGGAAACGCAGAGTTTGTGTTTGAGCTGGCAATATTT
GTGAACGTGACCATCATTGCTGTCAAGAGGAAATCGTTGGAAAGTGTCATTCAAGGACTT
GGTGAAATATTTTACGAGTTTTCTGTTGGCGAAGAATCTGATGACAGCTACGATATGATA
TTGAAACTAAATTTAAAAATGAGGAAGTTTTTCAATTTTTTAATACTTTACAGTGGTTAT
GCTCCATTTGCATTTTGCTTACCTTCACTCATTATTAATCATTGGAGATTCTGGAACAAT
CACTTTCCCCTTAATTTTGAGCTACCAATGGAACAAGAGTTTTACGGTTTACACATTCGG
AAAAATTTTACCCACTACCACATTTTCGTGGCATTTTCGATAGCAGCCTACTGCATATGC
GCCTTTTTAGAGTTGATCAAGATTGCTACAACCTGTTTTATTATAAAATACAGCTCATTA
ACTTATCGACTCATTGCTACAATGATTAAAAAATTGCCAAATAATGATAAAGATATGCAA
ACAACGGTTGATGTGGAAAAGTTGAAGGAGATTGTTGAGCTACACCGAAAGGCTTACAAC
ATCACTAACCAAATTGAGGAAATTTGTCAAATACCGGTTGCTTTAGAATTTCTCACATGC
GTCATGTTCTGGTGCTTGAACATGTTTTATACCTCTAATGTTGACACTCTTATGCATTTG
TAAACATTGCAGTTACTAACGAATTTTTATTTTCAAAAAGTTGACTTAAATCTCGTCAGC
GTGTTGATAATATTTTGGCTTTCTTTGGTGCAAACATTGGGCTTTTCCTACCTTGGATCA
GAGTTGGCCGAGGAGGCTGCCGCCGTGGGCCAGGCCATCTTTGATCTCTCGTGGTACGAA
CATCCGGTAGGATTGCAGCGTTGCTATAGGTTGATTATTCAGCGTACCCAGCGGCCTACT
GGGATTGCGGGAGTGAAATTATTTTTTGTTCACCGGACCACATTTGCCAGTGTGATGCAA
ATGTCCTACTCGTACTATTTGGTGTTGAATGACGTTTTGAACAAACTGTAA
>Or29
ATGCAGCTGTTCCCTAGAGCGCTTCGCTTCGGCGAGCTGGACCAGGTGTTCCCGATTGTG
CTACGCCTGCTGCGATTCTTCCGCGCTTGGGGATCCCGTCGGCGCCTATTCGGACTGTAC
GGATTCTTTGCGGTGCACTTTTCCGTGCGGCTACTGCCGCTGATCGTGTACCTGGACACC
AGTGACATGCAGACGCTGATCCGGCACCTTGGAGAGATTGTCTTTGTTGGGATGTTGTAC
CCGGTGTTTGTGGTTTACGTGTGGAAGATTCCGAAGCTGATTCAGCTGGTGGAAATTCTG
GATCGAGCATTTGCCAAGTTTTGCCAAGACGATCAACCTAAGGAGTTTCGTGAAGAGATC
GTCAAAACGAACAAGTTCGTCCGTAACATCTGTCGGTTCTACTTCGTCTACACCGGGGCA
AACATCCCGGTCTACATCGTAGCTCCCATTTTGCTGACCTTTTGGAAATACCTGCGCTGG
AATGACCCCAACGAACCCTTTTACTTTGACTTTCCCAATGAACTCCCCCTCCTGAACCAC
CTCAACATGTGGCACTACGTCATCTGCGAAGTCCTGATCGCCCCAGTGTTCTTCTGCAGC
GCAATCTTCCTCGCCCTCAAATCGATGCTCTACTACAGTCTGCTCCAGTACGTGTCGCTG
ATGTTTAAGCTGGTTCTTAAGCGCATCCAGCTGCTCGATAAGTCGCTAAGCCATCGTCGC
CGACGGCAGCTCAACCGCCAAGTGGACGCCGTCGTAAAGCATCACTATCTGGCCCTGAAA
TGTGCCGCAATTCTGGAGGAACTTATCAGCCCAATTCTGCTGGCCCAATTCCTCGGCTGT
GTGATTGTGTGGTGTATGCTCATCTTCTACATGACCATGAGCATCGGAGACTTTGGAGCC
CTAACAACGCTAATCCTTTGCGAGATTTTAGCTTTTGAAATGTTGGCCTTTTCGTTCTTC
GGCTCGGAACTGACTCACGTGAGCTCCTCCGTCGCCACCGAGATCTACAACTTCCACTGG
TACGACGCTCCGTTGGCGATCCAGAGAAAAGTGCTACTAATTAGCGTCCGGTCGCAGCGG
ATCGTCGGCGTGACGGCGTTTAAATTCTACTATGTCACCATCGAACAATTTGGCAAGGCC
GTGCAGACCACTTACTCGTTCTATCTGGTGATGAAAAAACTGTTCGAAGGGCAATAA
>Or30
ATGGCCGCCCTCCCGAAACAACTCCAGGTGATGCCGTCCACGTTGCGAATCCTGGCGCTG
ACCGGTGTTTGGGGATCTGGGAGGAAAATCTACCGATTCGGGCTGATGTTCGGTTACGGA
TTTATGATGCTGCCAAGATTCGTGTTTGGCGTCGGCAGTGATAACCTGTCGGCCATTTTG
AAAAGCATCGGCGAGGTGATCTTCCTCAGCTCGATCTTTGTGCCGGCGCTGGTGTTTGCC
GGGAAACGGGGGACGTTCGAAAAGGTCGTCACCGGGTTGGGGGAAATTTTCCAGAAAGCT
ACAATCGGTGAACATTTCAAAGAGTGCTTTGAATTGATCGAGCAGCAAAATGTGAAGATC
AAGAAATTTGCTGATTTTCTAACAATTTACATGATGTTTGCCGCGTTTGGATACTGCATG
CCGTCGCTTTTCATCTCATACCTGCGCTATTTTACCAACGATGGAACCAATCCGGTCGTA
TTCGTACTTCCAATGGAACAAGAGTTCTACGGACTGCACATTCGTACAAACTTGGCACAT
TACAACATTTTTATGGTATTTTCACTGTTGGCCTACATGGTTTGCTCGTACTTTACGCTG
GTCAAGTTGACTCTGCCACTTTTCACGATAAGGTACAGCTCGATGACCTACCGCTTGGTG
GCAATAAGAATTCGGAATTTGACCAGATATAAATCTTCAGCCGCTGATATAAAGGATATC
ATTGAGCTTCACCAACAAGCTTTCAACGTCACAGCCTTGGTCGAAGAAATGTGTCACATT
CCGGTGGCACTAGAATTCCTAACGTGTATTCTCCTTTGGAGTTTGGTCATGTTTTACATC
TCAACTACAATGGGCTCGGATCTGTTTAGCATTTTGATCGTGGTATTTTCATCACTGGTG
GAAGCCTTTGGCTACTCGTACCTCGGCTCGGAGCTATCCGAGCAGGCCGTGACAGTTGGC
GCCGCCTGCTACGAACTGCCCTGGTACGAGAGCTCGAGCGCGGAGCTGACCCTGGCTTGC
CGGCGAATAATCCAACGCAGCCTGAAAGCGACGCGGCTCACCGGACTTAAAATGTTCTCC
ATCGATTTGAAAACATATGGGAATATCGTAAATATTTCATACTCATACTATTTGATTCTG
AAGGATGTGCTTGATGTTTTGTAA
>Or32
ATGTTCACCACTCAAAACAGTCACCGACTTCCGTCGGAACTCGAAGTGATGCCGTTCATC
CTGCGGCTGATGGAGTTTATCGGTCTTTGGGGACCGCCGGGTCAGATTGTTCGATTCCTG
GCGGCGTTCGGCTGGGGAACGATGATCATTCTGTTCCCGAAGGCCGTGCTCGGAATTGGG
AGCGACCGGTTCGATGCGATCGCTAAGGGAATCGCAGAGTTTATCTTCGAGGGAAGTTTA
TTCGTAGCGACGGCGATTTTTGCTTCGAAAAGGATCGCATTTGAGCGGTTGATTGACGGA
TTGAAGGAGATTTTTCAAAGGGCTACGAATGGTCCGCACTCGAACGACTGTTACGACCTG
CTACTTCGTCAAAATTTATCCATCAATAAGTTCGTCAAAGGATACACGATCTACTGCTGC
TTCGGTCCGTTTGTTTTCTGCGTTCCGTCACTTGCGGCAAGTCACTTTCGGTATTGGACG
CACTCCGGGAATCAATCGGAACCGCTGATCTTCGAACTACCCATGGAACAAGAATTCTAC
GGTCTGCAAATCCGTACAAACTTCTTGCACTACCACATTTTCGTACTTCTCTCGCTGTTT
GCGTACTTCGTTTGTGCCTATTTCCTGCTGGTCAAAGTGTCCGTCCACTTCATCATGATC
CAGTACAGTTCGTCTACTTACCGCTTGGTTGCGCTTCGGATCCGCAAGATGACAGAATCA
AAAGAAGTGACGCAATCCGAGCTGGTGGACATCGTCGAGCTACACCGCTTGGCCTACCGC
TGCTCCACCCTTGTCGAGCAGATTTGCCACCTTCCGCTGGCGCTGGAGTTCCTAACCTGC
ATCCTGTTTTGGTGTCTCACCATGTTCTACGTTTCAAACAACATTGATTTCAACCTGGTG
AACGTGATGGTGCTGTTTTGGCTGTCACTGCTGGAAACGTTTGGCTATTCGTACCTGGGA
TCGAAGCTAACGGAGCAGGCCGACGAGGTTGGCGCGGCCATCTACGATCTACCGTGGTTC
GAGCACTCGGTTGAGTTGCAGCGGTACTATCGGCTGATGTTGCAACGCGTCCAGCGGCCT
ACTGGGATTACGGGGGCTAAGTTTTTTGTCGTGCAGTTGGCAACATTCGGCAGTGTGGTG
CAAATGTCTTACTCGTACTATTTGGTGCTGAAGGAAGCGTTGACTATGATATAA
>Or34
ATGTTCACCCCTCCAAACCGTCACCGACTTCCGTCGGAACTCGAGGTGATGCCGTTCATC
CTGCGGGCGATGGAGTTTACCGGTCTTTGGGGATCGCCGGTTCAGATTTTTCGATTCCTG
GCGGCGTTTGGCTGGGGAACGATGATCATTCTGTTCCCGAAGGCCGTGCTCGGAATTGGG
AGCAACCGGTTCGATGAAATCGCCAAGGGAATCGGTGAGTTGTTCTTCGAGGGAAATTTG
TACGGAGCGACGGCGATTTTTGCTTTGAAAAGGACCGCTTTCGAGCAGTTGATTGACGGA
TTAAGAGAGATATTTCACAGGGCTATGAACGGTCCGCACTCTAATGACTGCTACGATCTG
CTACTTCGTCAAAATTTGTCCATCAACAAATTTCTCAAAGGTTTCGTCATCTATTGCTGC
TTTGGTCCGTCTATTTTCTGCGTTCCGTCGCTTGCCGCAAGTCACTTTCGGTATTGGACG
CACTCCGGGAATCAATCGGAACCGCTGATCTTCGAACTACCCATGGAACAAGAATTCTAC
GGTCTTCTAGTCCGCACAAACTTCCTGCACTATCACATTTTTGTGCTCTGTTCGCTGTTT
GCGTACTCCGTTTGTGGCTATTTCCTGCTGGTCAAAGTGTCCGCCCTCCTCCTAATGATC
CAGTACAGTTCGTCTACTTACCGCTTGGTGGAGCTTCGGATCCGCAAGATGGCCGAATCA
AAAGAAGTGACGCAATCCGAGCTGGTGGACATCGTCGAGCTGCACCGCTTGGCCTACCGC
TGCTCCACCCTGGTCGAGCAGATTTGCCACCTTCCGTTGGCCTTGGCGTTCCTAACCTGC
ATCCTGTATTTCTGCCTTACTTTGTTTTACCTGTCCCATAACATTGGCTTCAACCTGGTT
AACGTGATGGTGCTATTTGGGCTGACTGTGCTGGAAACGTTTGGCTATTCGTACCTGGGA
TCGAAGCTAACGGAGCAGGCCGACGAGGTTGGCGCGGCCATCTACGATCTACCGTGGTTC
GAGCACTCGGTTGAGTTGCAGCGGTACTATCGGCTGATGTTGCAACGCGTCCAGCGGCCT
ACTGAGATTACGGGGGCCAAGTTTTTCGTCGTGCAGTTGGCAACATTCGGCAGTGCGGTG
CAAATGTCGTACTCGTACTATTTGGTGCTGAAGGATTTGTTCACTATGATATAA
>Or185
ATGGTCACTCCCAGTCGCGATGTCACCGAGTCCGGTTACCATCCGCCGGTGTTACTTTCT
GCCGCCCGAGCTGGCCGTAATGCCGATAAACCTCCGGAACTAGTCGGGCTGTGGGGACCG
CCGAATCAGTTTTGGCGATTTTTAGCCGCTTTCGGCTGGGGAACCGCCGTGATTCTGTTC
CCCAAAGCAGTGCTCGGGATGGGCTGTCGGGACTTTGACAAGGTAGCCATTTTTGTGTCG
TTGGTAATTTTTGTGGCGAATCGAGGGAAGTTTGAGCGGGCGATTGACGGGTTGAGGGAG
ATTTTTCATCGAGTGGCAATCAGGAATCAATGCACGGACTGCTACGATTACATTTGCGAG
CAAAACTTGAAAATCGAAAAATTTGTCAAGTTTTACATTGTTTACTGCATATTTGGTCCT
TTTATGTTCTGCGTTCCTCCGGTGACCAGCAGTTACTTGCAGTATTTTTCCTCAAGAAAA
AACAACTTAGAACCGTTGAGCTTCGAGTTACCCATGGAGCAAGAATTTTACGGCCTACAA
ATTCGCTCAAATTTCGTCCATTACCACGCCTTCGTGGCGCTCTCGGTGTCGGCCTACTGC
GTTTGCTCGTACTTTCTAATCATCAAGGCCTGCACGATGTTCCTCATGATCCGGTACAGC
GCGCTGACGTACCGATTGGTTGCGATGAGGATTCGAAAATTGACGCGATTCTCCGACGCT
GAAGATCAAAGCTCCGCCGTGGAGGTGTCCGACCTGGCCGAGGTCGTTGAGCTGCACAGA
CTCGCGTACAATGTCACCAACCTGGTAGAAAGCATCTGCCACCTCCCGCTGGCCATACAA
TTCCTCACCTGTGTTCTGTTTTGGTGCCTGACGATGGTCTACGTCTCGACGTCTGTTCAA
CGTGATGGTCCTGTTCTGGCTGTCGTTGATCGAAACGTTCGGCTACTCCTACCTGGGCTC
GCAGCTGATGTAGGAAGCGAACGGTGTGAGCAAGGCCATCTACGATAA
>Or36
ATGGCAACCACCAAAACCACCGCCGTCACCAAGGTCGACTCGGCCGTGTTCCGGCGCCGG
CTGCCCGAAGAACTCCAGATCATGCCGTACACGCTGCGGGTGCTAGAGTTTGTCGGACTG
TGGGGCTCGTGGAACCAGTTTCCGTTCTTTGTGCTATTCATGACCACCGGGACCATGGTG
ATCCTGTTCCCGAAGGCGTTTCTGGGCATCGGACACAGCGAGTTTGCCATCATGGCCAAG
GGGATTGCGGAGTTTATTTTCGAGGCGAACATTTATCTGAGTGCGTTGATTTTTTCTACG
AAGCGAGCGAGCTTTGTGAAGGTCGTCAACGGGTTGGCGGAGTTTTTTCACGAAGTCAGC
AACGCGGACAACGACTGCTACGATCTGATTCGCACGACAAACGTCAAAATCCGATATTTC
TGGCTCTTCATGGTGCTGTATTGTGCGACGGGACCGATCATCTTTTGCATTCCGTCTGCG
ACGGTCACCTACTTGCGGTACTGGGACGCAATCGGCAAGAATCTTTCGGAACCCCTCGTT
TACGAAATCCCAATGGAGCAAGAGTTCTACGGGCTGGACATCCGCAAAAACTTCATCCAC
AACCAAATCTTTTTGGGATTTTCCTTCCTGGCCTACTGCGCCAGCAAGTTCTTTCTGCTC
GTCATGATCACGACGCCGTTCATCATGATCAAGTACAACTCGCTGACGTACCAACTGGTT
TGCGAGCGGATCCGAAAGCTGCCGCAGCTTCCGGGTGGCCCGAAACCAGCCGGATTGTCG
TCCTCCAACAGGACCGAGGTCAATGTGCACGATTTGGCCGAAGTGGTCCGGCTGCATCGG
CAAGCTTACGAAATAACCCAGCAGATTGAGGACATTGTTCACCTTCCGGTGGCACTGGAG
TACTTCACCTGCGTCATGTTCTACTGCATGGCAATGTTCTACATCTCAACGTACATCGAC
TTCAGTCTGTTCAACATTATGGTTCTGTTCCTGGCCTCCCTGATGGAAACGTTTGGCTAC
TCGTACCTCGGATCGGAGCTGTCGGAGGAGGCGGCGGCCGTTGGCACGGCCATCTACGAT
TTGCCCTGGTACGATCACTCGGTCGAGCTGCAGCGGTACTACCGGCTGATCATTCAGCGC
ACGCAGCGAACGACCGGGATTTTCGGGTTGCGATTTTTCCTCGTGCAGTTGACCACGTTT
GCCAATGTAATGCAAATGTCCTACTCTTACTTTCTGGTGCTGAAGGATGTCCTTCAGCAA
CTTTAA
>Or37
ATGTCCCCAGCCATCCCACCGGACCTGCAAGTGCTCAAGTTCCCCCTGCGGATGCTCCGC
TTCGTCGGCCTTTGGGGCGATCGTCGCGAGCTGGTTCGCTACGCGTCCGTCGTGCTCTGC
ATGTCCGTGGTCCTGATCATCCCGAAGGCCGCCCTCGGCTCCGGCAAGGATGGCTTCGAC
TCGTTCGCCCGCAACACCGCCGAGCTGATCTTCTTCACCGAGGTGTGCGTCTCGATCGGG
ATCTTCGCCAGCCGGCGGGGCTCGTTCGAGCGGTTGGTCGAGGTGTTGCGGGAAACGGTG
TTGATGTATGAGGACGTGGAGTTGCTGGGAGAGATTGCGGCGTTCAACCGGAAAATGGAG
CGGTTCTCGAAGAGCTATGCGGCGTGGATTGGGTTTTGGGTTGTGTTGTATCTTGGGATA
CCGATGATCTTCACCTGTGTGAAGGTGGTGTTTCCGGGGGAGGGTGATCGCGGGGATTTT
ATGTTGATCGCGGAGTTGCAGTTTTACTGGTTGGACATTCGCCGCAACCTGCTGGACTAC
GCGATCTACCTTGTGTTCTGCTCGATGGCCATCTTTTGCTCGTCATACCAGAGTACCTTA
AAGGGAGCGGTGATATTGGTCAGCATTCAGTACGGAACGAAGTTGTTCGAGCTGGTTGCG
ATGAGCATCGACCGTCTGGGAAACGTTAAAGAAGAGATTGCGCGTAAAAATCAACTCCGG
GAGATCGTCAACCTTCACAAACTAGCATTTCAGTACACCAAACACCTGGAAGACACGGTT
TGCTTCATGATGATCAACCAGATCCTGAACTGCATCCTGATCTGGTGCCTGATGATGTTC
TACGTGTCAACGAACTTTGGCCCGAACGCAGTGTGCGTGATCATCTTGTTTGCGGTTCTT
ATGGGCGAGATGATCGCCTACTGCGTCAACGGATCCAAGCTGGCAGAGACGGCCGCCGCA
GTTGGCCATGCCGTCTATCGCTACCCGTGGTACAACGAGCCTACCGCGATGCAAAAGGAC
ATGCAGCTGATCATCGAGCGGGCGCAGAAGCCTACTGGGATCACGGCGGCCAAGTTTTAC
TTTGTCAACATTGAACGGTTGGGGCTGGTCGTGCAAGCGTCGTACTCGTACTACTTGATA
CTGAAAAAGCGCTTTTAA
>Or39
ATGACCGCAACAGTTTTCGTTCACCACCATCTTCCGGAAAAACTGCAGGTCATGCCTATC
CCATTACGGATCCTGAAGCGAATCGGTTTTTGGGGTTCCCCAAAACTGTTCTACCGTTAC
GTGGTTCTACTCTGCTACAATTCCGCCGTCATACTGGTTCCAATGGCGTTCTTTGGCTTC
GGCAGTGATCACTTCCACCTTATTGCGAAAGGAATATCCGAGTTTTTGTTCGTGTTCATC
GGAATTACGGTGACGTCGATCTTCGCCTCCCACAGGCGTACCTTCGAGCAGGTTGTGTAC
GGATTAAGCAATATTTTCTACACGGTTACGGTTGGGAATCGATGCGCTGAAAGCGCTGAA
CTGATCGCGAAAGTAAACAAGAAATTGACATTGTTCATCAAGCTGATCATCTTGTACAAC
AAGTACGGTGCCCTTTCGTTCTGCATGAAGTCGGTCGCGATCAGTCATTGGAGGTATTGG
ACGACTAAGGTTGCTAACAATACTGATTCGGTGATCTTCGAGCTACCCACGGAGCAGGAA
TTCTACGGCCTCCAAACCCGATCAAACTTTGTCCACTACCACATCTTTGTGACCTTTTCA
ATCTTTGCGTACTTTATTGTGGCGTTATTTTCGTTCATCAAAATCACCACAACAGTCTGC
ATGATCAAGTACAGCAGCCTTACCTTCCAACTGGTGATCTTGAGAGTTCAAAAAATAGCC
CAAAAGCACGTGACGATCACTGATCTCAAAGAAGTGGTCGATCTTCACCGACAAGCTTAC
GACATCGCACTCCTCATCGAAAAAATCTGCAACATCCCAATCGCCCTCGAGTTCCTCAAC
TGCGTTCTGTTCTGGTGCGCGGCCTTGTTCTACCTAACCCAAACCATTGACTCTGGCCTC
TTCAACATGCTGATCATATTCCTGCTATCGGTGGTTGAAATTTTCACCTATTCCTACCTC
GGGTCGGAACTATCGGAGCAGGCGGCGGCCGTTGGCAAGGCCTTCTTCGATCTGCCCTGG
CACGAACACCCGGCCGAACTGCAGCGATACTACCGGCTGATCATCCAACGGACGCAGCGG
CCTACCGTGATCACGGGGGTTAGGTTTTTCGATGTGGAGTTGGCCTCGTTTACCAGGGTA
GTAAATCTATCGTACTCGTTCTGCTTGGTGCTGAAAAATATACTTCATCAGTAA
>Or41
ATGTCCAGCCCAGCCTTCGTTCGTCACCTTCCGGAGGAGCTTCAGGTGATGCCTTTCAGT
CTGAGAATCATGAGCCTTATCGGAGTGTGGGGTTCGCGGGATCGCTTTTACCGATTTTGT
ATAATTTTCTCGTATGGAATTATTATTGTACTGTTTCCAAAAGCGGTTCTAGGAATAGGA
AGCAGCGATTACGGAGCGATTGCAAAGGGAATAGGCGAATTTTTGTTTGAATTTGTAATA
TTTGCTTTTATGGTGATTTTTGTCACCAAACGAAGGCATTTTGAAGCGATGATCTATGAA
TTGACCGATATGTTTAAAAAAGTTACTTTCAGAGAGCAGACCAGGAACTGCACAGAGATA
ATCATCAAGCAAAACATCCAACTTAAAAAGTTCTACAACATTTCTGTTATGTATTGCGGA
TATGCAGCAATTGCGTACTGTCTTCCTTCGTTTTGCATCAGTCATTGGAGATATTGGACC
TCTAAGTATTATAACTGTTCGAACCCATTGATTTTCGATCTACCTATGGAACAAGAATTT
TACGGACTGCAAATCCGTACCAACTTTCTACACTACCACATTTTTCTGCTGCTTTCATTA
CTGTCCTACTGTACGTCCTCGTCGTTCACATTTGTCAAAACTACCACGCCGCTCTTCATG
ATGAAGTACAACACTTTGGCTTATCGACTTGTCGCAGCGAAAATTCGAGAATTACCAAAT
CATTTAGCGGAATCAAAGCAATCGGAAATTTCAAAATCCGACCTAATCGAAGTCGTTCAA
CTGCATCGACAAGCTTACAAGGTTACCAACTTGATAGAAAACATCTGTCAAATCCCGATG
GCGCTTCAGTTTCTAACATGCATCTTGTTCTGGTGCCTGACCATGTTCTACGCTTCAACG
AACGTCAACTTCAACCTGTTCAACGTGGCGCTGGCATTCTTCCTGTCACTGCTGGAAACG
GCCGGCTATGCCTACTTGGGTTCGGAGCTGATCGAGGCGGCGGACTCGGTTGGCGCGGCC
ATCTACGATCTGCCGTGGTACGAGGATTCGGTTGAGATGCAGCGGTTTTACCGGTTGATG
ATTCAAAGGACACAGCAAAGGACGTGCGTTACGGGGGTGCGGTTTTTCGTCGTGGAGTTG
ACGAGCTTCAGCAAGGTGATGAATATGTCCTACTCGTACTATTTGATTTTGAAGGATGTT
CTGAACAAATTGTAA
>Or10
ATGACCGCGGCGCCCATTTTGGACTGTCCGATAATTTCCGTGAACGTGCGCGTGTGGCAC
TTTTGGTCGTTTGTCCTTAAGCACGACGCGATGCGTTACATCAGCATCATCCCAGTAGGC
GTGATGAATGTGTTTATGTTTGCGGATTTGTACCGAGCCTGGGGCAACATCGACGAGGTC
ATCATCAACGCCTACTTTGCGATGATTTTCTTCAACGCGGTGCTGCGAACAATTTTCATA
CTGTGCAATCGTCAGGATTATGAGGATTTCTTGCAACGCATCGCCGAAGTTTACTCGGAA
ATTGCTATGATTGACGATCACGTGGTGCAGAAGCTGGTGAGAAAATTCACCAAACGTGCC
CGACTGCTCTCCAAGGCCAACCTGGTCCTCGGGGCAGTCATCAGCACCTGTTACGTGGTC
TACCCGCTGTTCACCGGCACACGTAGCCTCCCGTACGGAATGTTCATCCCCGGGGTAAAC
AACTTCAAGACGCCCCTGTACCAGGTTTTCTTCATCGGCCAAGCGGTGCTCACTTTTCCC
GGCTGCTGCATGTACATCCCTTTCACGAGCTTCTTCGCCACGACTACTTTGTTCGGGTTG
GTGCAAATTCAAACTTTGCAGCGCCAACTGCGAACTTTCAAGGATGAGGTCGTTAAGGAA
AACCGGGCGCTGGTCGAATCCAAATTGGAAAAATGCATCGAAGACCACAAGAGAATCATA
CGCTACGTTTCCGACGTGAACTCGCTGGTGACCTACATCTGTCTGATTGAGTTTATGTCC
TTTGGACTGATGCTGTGCGCGCTTCTCTTCCTGCTGAACATTATCGAAAATCCCGCGCAA
ATTATCATCGTGGTGGCGTACATATTTATGATAATTTCGCAGATTTTTACATTTTACTGG
CACGCCAACGAGCTGCGCGAGGAAAGCATGGGAATCGCGGAAGCGGCGTACGATGCCCCC
TGGGTTGAACTGGACGATTCCATGAAAAAGAAGCTCCTGCTGATCATTGCCCGCGCCCAG
CAACCCCTTGAGATCACAGTAGGCAACGTCTACGCGATGACTTTGGAGATGTTCCAATCG
CTGCTGAATGCGTCCTACTCGTACTTTACCCTGCTGAGACGCGTTTATAATTGA
>Or2
ATGCAGATCGAAGACTGCCCCATAATCGGCGTAAACGTCCGGGTGTGGCTGTTCTGGGCC
TACCTCCGGGAGCGGAAGTGGCTCAGTTACCTCCTCGGCTGCATTCCGGTGACCGTGCTG
AACGTGTTCCAGTTTATGAACCTGTTTCACATAATCCTTTCCGGTGGCACCATGAACAAA
ATCATCATCGACGGATATTTCACCGTGCTGTACTTCAACCTTGTGTTGAGAACCACGTTT
TTGTTGACGAATCGGAGTAAGTTTGAACAATTCTTCGAGGGAATCGCCGCCGAGTATGCA
AAGTTGGAAAAACGAAACGACATTCGTCTGTTGCTGGAGCAGCTGACCCGTCGAGCCCGG
ATTCTGTCCAAATCGAACCTCTGGCTGGGAGCGTTCATCAGTGCGTGCTTCGTGACGTAT
CCGCTTTTTTCACCGGACAGTGGTCTCCCGTACGGAGTGTACGTCCCCGGGGTCAACATG
CAAAGCTCGCCCACGTACGAAATTGTGTTTTTTCTGCAAGTGTACCTCACGTTTCCGGCG
TGCTGCATGTACATTCCGTTTACCAGTTTTTACTGCACCTGCACGCTGTTTGGACTGGTC
CGGATTGCCGCCCTTAAGGAGTCCCTCGAGCGGCTTCACCAGTTTAGTTCCGAGCCCAAA
ACGCTGCTTGCCAAGGTGAAAGAGTGTCTGCAGTATCACAAGGAAATCATCAAATACATC
CGTGACCTCAACGAACTTGTGACCTTCATCTTTCTGCTGGAGTTGCTATCGTTTGGGATG
ATGCTATGCGCCTTGCTGTTTCTACTTAGCACCAGCAATCAACTGGCCCAGATGGTGATG
ATCGGATCGTACATCTTTATGATTCTGTCCCAGATGTACGCCCTGTACTGGCACTCAAAT
GAGGTGCTCGAGCAGAGTCTTAAAATCGCTGACTCACTGTACTACAACGGCAACTGGTTG
AAATTTTCTACACCAGTCAAAAAGTTGATGATTTTGATGATTGCTCGTGCTCAAAGACCT
TTGGTGATAAAAGTTGGCAATGTTTATCCGATGACCTTGGAAATGTTTCAAAAGTTGATC
AATGCCTCGTATTCGTACTTTACGTTGCTGCGTCGTGTTTACAACTAA
>Or120
ATGCCTCAAACCGCGCTAGAGCAGCAACTGCTCAACTGTCCGATCATTTCGGTTAACGTG
CGCGTGTGGCACTTTTGGTCATTTCTGGTCAAACATGACGCGATGCGCTACATCAGCATC
ATCCCAGTAGGCGCGATGACGCTGCTCATGTTTGCCGATCTGTACCGAGCGTGGGGAAAT
ATCGAGGAAGTTATCATCAACGCCTACTTTGCCGTGCTGTACTTTAACGCTGTGCTTCGA
TGCTCGATTTTGGTGGTGAATCATGACAAGTACGAAAAGTTTCTGATGGACATCGCGAGG
ATTTACAAGGATCTTCAGCAAATTGAGGATCACGAGATAAAAAGCCTACTTCAACGGTAT
ACTAAGCGAGCAAGGATGCTTTCAATCGCAAATCTGGGATTAGGAGCCATCATTAGCACG
TGTTTCGTTGTTTATCCTTTATTCGCTGGTGGTCGTGAACTGCCTTACGGAATGTATATT
CCCGGAGTGAACCTATTTGGGACGCCTCAGTACGAGATCCTGTTCTTTCTGCAAGTCATT
CTGACCTTTCCCGGATGTTGCATGTACATCCCGTTTACAAGTTTCTTCGCTTCGTGTACA
CTCTTTGGGCTAGTTCAAGTCAAAAATATTCAACATCAGTTGAGAAAACTGCGTATTGAA
GGACTCAAACCTTCCAAGTTGATTGAAATAATTAAAGATCATCAGAGGGTTATTGACTAC
GTACACGATTTGAACTCGCTGGTGACCTACATCTGTTTGGTGGAATTTCTGTCCTTCGGA
ATGATGCTTTGTGCGTTGCTGTTTTTGCTGAACATTATTGAACACCAGGCCCAGTTCGTG
ATTGTGGCGGCGTACATTTTCATGATTATCTCGCAGATTTACGCGTTCTACTGGCACGGC
AACGAACTGCGCGAGCAGAGCATGGCCATCGCCAAAGTGGCGTACGGTGCGGCCCCCTGG
CTGGAGATGAAACCGGCGCTCAAGAAAATGGTGCTGCTGATTATCCTGCGAGCCCAACGT
CCGCTGGAGGTCACCGTTGGGAACATTTATCCGATGACTTTGGAAGTGTTCACTTCGCTG
CTTAATGCGTCCTACTCGTATTTTACGCTGCTGAGACGCGTTTATGTGAAATGA
>Or119
ATGGCCGCGGCACCCATTTTGGACTGTCCGATAATTTCCGCGAACGTGCGCGTGTGGCAC
TTTTGGTCGTTTGTCCTTAAGCACGACGCGATGCGTTACGTCAGCATCATCCCAGTAGGC
GTGATGAATGTGTTTATGTTTGCGGATTTGTACCGGGCCTGGGGCAACATCGACGAGGTC
ATCATCAACGCCTACTTTGCGATGATTTTCTTCAACGCGGTGCTCCGAACAATTTTCATA
CTGTGCAATCGCCAGGCTTACGAGGATTTCTTGCAACGCATCGCCGATGTTTACTCGGAA
ATTGCTATGATTGACGACCACGTGGTGCAGAAGTTGGTGAGAAAATTCACCAAACGTGCC
CGACTGCTCTCCAAGGCCAACCTGGTCCTCGGGGCAGTCATCAGCACCTGTTACGTGGTC
TACCCGCTGTTCACCGGCACACGTAGCCTCCCGTACGGAATGTTCATCCCCGGGGTAAAC
AACTTCAAGACGCCCCTGTACCAGATTTTCTTCATCGGCCAAGCGGTGCTCACTTTTCCC
GGCTGCTGTATGTACATCCCTTTCACCAGCTTTTTCGCCACGACTTCTTTGTTCAGGCTG
GTGCAAATTCGAACTTTGCAACGCCAACTGCGAACTTTCAAGGATGAAGTCGTTAAGGAA
AACCGGGCACTGGTCGAATCCAAATTGGAAAAATGCATCGAAGACCACAAGAGAATCATA
CGCTACGTTTCCGACGTGGACTCGCTGGTGACCTACATCTGTCTGATTGAGTTTATGTCC
TTTGGACTGATGCTGTGCGCGCTTCTCTTCCTGCTGAACATTATCGAAAACCCCGCGCAA
ATCATCATCGTTGTGGCGTACATATTTATGATAATTTCGCAGATTTTTACATTTTACTGG
CACGCCAACGAGCTGCGCGAGGAAAGCATTGGGATCGCGGAAGCCGCGTACGATGCCCCC
TGGGTCGAACTGGACGATTCCATGCAAAAGAAGCTGCTGCTGGTCATTGCTCGCGCCCAG
CAGCCCCTGGAGATCACAGTAGGCAACGTCTACGCGATGACTTTGGAGATGTTCCAATCG
CTGCTGAATGCGTCCTACTCGTACTTTACCCTGCTGAGACGCGTTTATAATTGA
>Or64
ATGGAATATCTCAGAAAGATAAGCCAACTGAAGGTGTTTCGCCACTCTTACAAGGATCCG
TTGGACTTTTACAACCACGTTCTCGTTATGCCAAACCACGTGGCCAGCATTACGGGGCTG
GATGTGCTGAAAACAGACTACAAAAAGAGTTCGTTCAATTTTGTCGGTTTGATTCTGGTG
ATCCTGCTGTTTTTCTACGTGACCTTCTTCACGGTCTACGAAATGCGTCACCACGTTGAA
GATTTGATTTATTGCCTTGTTACGATTGGGATTTGCCTGCAGGTTGTGATGAAAATTTAC
ACCCATCTGTACTATCGCGATGATCTGCTGTGGATCCAAGAGTACACGAAAGAACTGTTC
CAGGAGGAAACAGCAGCGCATAAGTCGATACTCATGGGTTACATTGAAGTGCTGAATGTA
ATAGCCAAAGCTGTCCTACTAGCCTACGGGTCGTGCAGTTGTACCATGCTGACTGTCCCG
ATTGTGTTCACGCTACTGTCGGGACACAAAACCCTCACGTTCGGATTTTGGCTTCCGTTC
ATCGATCGGTTTTCTTGGCATGGATGGATCCTCAATATGGTAATGCAAATCGTGATGTCC
ATCGTTATTGTCTCCGAAGACATTGGATTGGATATTATATACTTCATGACAGTGATGTGC
TCTGTAATGCAGATTGATCTGCTGAAAGTTAAACTTCAAAATGTGAACGCCAAGATGGAG
AAAGGTGAAACGGATATTACGGAAGAATTAAATGATATCTTTAAACGTCATTATGAACAC
ATGGAGTTTGTTCGAATTGTCGAGAAAGTGTACAGGAGCTATTTCTTTGTTCTATTCTCC
ACTCTTGGAGCATCGTTAGTACTTGTTCTTTATGCTATTGTAACGCTTTCGTGGATTGCT
GGATATGGATCCGGAGTCTTTATAACATATCAATTATTTGTCTTTTGTCTACTACCAACT
CTGCTGGGAACTAAGAAAGAGGAGCTCCAGCGTGAAATCTACGACATCTCCTGGTACACG
TGGACGATCGAAAATCAAAAGGTGTTGCGTTTCATGCTGGAGGCGGCTCAGCAGCCAAAC
TGTCTCTCGATGATTTTCCACCCGCTGAGTATGCCCACCTTCACCGAGGTCATCCGAACG
ATCTACAGCATTTTGACACTGTTGCTCACGTTCAGGAGTGATTAA
>Or204
ATGGACACAGTCCGGTGGGCTTCACTTCCGGAAGACCTCCGGGTTATGCCGTTCAATTTG
CGCTTCATGAGGTTCATCGGACTGTGGGGACCGCGGCGAAAAGTTTACAAGTTTTTGGTT
CTACTAATCTTCGCGACGATGGTGATCATGTTCCCAAAGGTGGTGCTCGGTATTGGGAGT
TCCGATATTACGGTGATTTGCAAGGGGGTGGCCGAGTTCGTGTTTGAACTTCCCAACTTT
GTAACGCTGACCATTTTGGCTCTGAAGAGGCAAAGATTCGAAACGGTGATTCAAGGGTTG
GACGATTTTTTCCGTGAAGTTGCTATAGGAGAGGAGTCCAAAGCATGCTACGATTTGATA
AGGAAGCAAAACAATAAAATCAAAAAAGTTTTCAATTTTTTGGTGCAATACTGCGCGTAT
GGTACGTTTGGATTTTGGCTGCCAGCAGTTTTGATCAGCCATTGGCGGTTTTGGACACAT
TCTGATCCTCTCATTTTTGAACTGCCTATGGAGCAAGAGTTTTATTGGTTGCATATTCGA
ACAAATTTTGCTCACTATCACATTTTTGTGGGATTATCGATATTTGCCTACACAGCTTGT
GGTTTTTTTCAGTTGTTAAAAGTCACTACCACGTGTTTTATGATCAAGTATAGTTCTTTA
ACGTACCGATTGATTTCTGCCAAAGTCAAAATGTTGCCCCAACCAACTGATGATGATCAA
CGTTCGAAAGTGCATGTGCAAGATTTGAAGAAACTGGTTGATTTGCACCGAAAGGCATAC
GGCATTACAGATGTGATCGAGGAAATATGTCAAATCCCAGTAGCCATGGAATTTTTTTCT
TGCGTCATCGTTTGGTGCTTAGGCATGATCTATATTTCACAGAAAATTGACATAAACCTT
ATCAATGTGATGTTGATTTTTTCGATAACTCTGCTGCAAGTGTTTGGCTATTCCTACCTG
GGATCCGAGCTGGCTGAGGAAGCTGAAGCCGTTGGCAAGGCCATCTACGATCTGCCGTGG
TACGAGCACTCGGTTGAGTTGCAACGTTTCTACCGGCTGATTATTCAACGCACCCAGCGG
CCTACTGGCATTACGGGGGTGAAATTTTTCATCGTTCAACGAACTTCTTTTGCAACTGTG
GTCCAAATGTCCTACTCGTACTATTTGGTTCTCAAAGATTTGCTTAACAAGTTGTA
>Or35
ATGTCCGACTTATTCAAGAAATATTCCCTTCCGGAGGAAGTCGATGGAAACAAATCGTCC
AAAAATCCTCTCCCGGAGGAACTCCTGGTCATGCCGGCAAACCTGCGAATCCTGGAATTC
ATCGGACTATGGGGCTCGTGGGACAATTTCTACCGCTTTGCAGTGCTGTTCGTGTACGCA
TTCAGCATCATTTTCCTGCCCAAGCTGGTCGACGGAATCGGAAGCAGCGACTCGGCCGCG
ATCATCAAAGGCATCGCGGAGTTTGTGTTCGAAGCGTCGATCTACGTGCCGATCGCGATC
TTTGCCGTGAAACGGCAAACGTTTGAAAAGTTGATGGGCGAATTTGAGGACTTTTTCCGG
AAGGTCACCATCGACGAAAACTTTGGCGCCTGCTACGATATCATTGTGGATCAGAACAAC
AAGATCAAAACGTTTTTCAAGTTCTACCTCGTGTACTGCCTGAGTGCCCCGTTCGCGTAC
AGCATTCCCTCGCTATTCGGCAACCACATCCACTACTGGACGAGGGGAAACACCACGGAA
CCGCTGATTCTGGAACTCCCCGCCGAGCAGGAGTTCTACGGCATGCAAATTCGGACCAGC
TTCTCGCAGTACCACTACTTTCTGGCGATTTCCGTGCCGGCACACTGCGTCAGCACGCTG
TTTTCGCTGCTCAAAATTACCACGGCGTTCTTCATGATCAAGTACAGCTCGCTGACGTAC
CGGGTGGTGGCGGCCAGGGTTCAAAAATTAACTCAACTTGAGGATATTAAGATCGCCGAT
CTGGCGGAAGTGGTCGAGCTGCACGAGCAAGCTTTCCAGATTACAGAGTTGGTGGAGGAA
ATGGGCCACATTCCAATTGCAATGGAATTTCTCACCTGCATCGTTTACTGGTGCTTGACC
ATGCTCTACGCTTCGACGAGAATCGACTTCAACCTGTTCAACGTAATGGTGCTATTTTTC
GCCTCACTTATGGAAACGTTCGGCTACTCGTACCTCGGATCGGACCTAACCGATTCGGCG
GACGCGGTTGGCGAGGCCGTGTACGGTCTACCCTGGTACGAGCACTCCGTCGAGCTGCAG
CGGTACTACAAGCTGATCATTCGGCGCACCCAAAAGTCGACCTGCATCAGCGGGATCAAG
TTCTTCGTCGTTGAGCTGACCACGTTTAGCAATGTGATGAACATGTCCTACTCATACTAT
CTTGTACTGAAAGATGTTCTAAATACGATGTAA
>Or38
ATGTTCCTGCAGCGCTTCTTCCGCAGCAACCTGGACGTCCTACCCGTCGGTCTGCAGACC
ATGGAGCTGATCGGTCTGTGGGGCGAGGATCGCCGCCAGGTGGCCAAGTTTGGCGCGATC
GCGTCCTGGATGACGCTGATGATCCTGATCCCGAAGAGTACCCTGGAGTACGGCGGCGAG
GGGTTCGACTCGTTCGCACGTGGAACCGCCGAGCTGATCTACTTTGGGGACTTTATCTCG
TCGATGGTGATATTTGCGCTGCAGCGGGGATCGTACGTGCGGATGATTAACATTTTGCAG
GATTCGTTTAGGAAGTGTGCCGGGGAGGATCAGCCGGAGAGCTGTCGGAAGGCGATCGTG
GATTTTAATTGGAAGATTTTTCGGTATTCGAGGATCTACGCTTGCTTCATTGGGAGCTGC
TTGATCTTCTACGTGCCGCTGCCGATGACGGCGACGTTCTTCAACTACTTTTCGGCGGCT
GGGAATGGGACGGAGGGGGTCGAGTTTGTGCTGCCGTTGGAGAACAAATTTTACTGGTTG
GACACCAGGAGGAACATTTGGCACTACGTGATCTACATGGTGCTGCTGGTGCCGGCGGTG
ACTGGATCGGCGTGTTTGAGTACGGTCAAGGGGACGGTACTGTTTACGATCATCCGGTAT
GGTGCGATGATCTTCGAGTTGGTTTCGCTGAAGATCGCCGATCTTGGGCGGGGTGAGAAT
TTTGAAGAAGGGAAGGAGGAGTATCGTAGGAAGCAGTTGGTGGAGATCTTCGAGCTGCAC
AAGACGGCGTTGGAGTACGCGAAGCTGCTGGAGAATATCATGAGTTTTATTCTGCTGTCG
CAGTTCGTCAACTGTATGCTGATCTCGTGCCTGATGATGTTTTATATCTCGAGTACCTAC
GGCCCGAACGTCGTAAATATGGTGATCTTGTTTGCGGTTCTGATGGTGGAAGTGTTTGCG
TACTGCTTCAGCGGAGACGAGCTGAGCTCGAAGGCAGCCGAGGTAGCCAACTCCGTGGCC
ATGTACCCGTGGTATCGAGAGCCGGTCACCGTGCAGAAAGAGCTCAAGCTGATGATCCAG
CGAGCGCAGAGTACGATCGGGATTACGGCCGGGAATTTTTACTACGTGGACATCAAGCGA
TTCGGAGTTGTCGTCCAGACGTCCTACTCCTATTACTTGATCCTGAAGGAACGGTTCAAC
GCTTGA
>Or9
ATGACGATTGGCTCCTTCCTGTTACACCGAGTATTCTACTGGCATCCTTGGAATCCCAAA
AAGCGCTTACAATCCTTCGAACGCCAGGTGGCACTGTTGAGATTCGTAGGGCTGTGGCCA
CCCCTGGAAGGGTCTGTCCGGGTACGGGCGGCTTACCGGATCTACGGGTGGTGCTTCCGG
ATTCTGTTCATGTACATTTACACGCTGACTCAGGTGTTGTACTTTGTGAACGTTCGGGAT
TTGAAGGGAGTAGCAAACGCTCTGTTTTTGCTGATGACCCAGATTTCATTGCTAATCAAG
TTGGAGATTTTCAATCGAAAAATTGTTCGCATCCAGAAATGTGTGCAGGACGTGGAATGT
CCCCTGTATAGTCCCGAATGTAAAAAAGAAGATAAAGAAGTCATCAAAGCCATGAACATC
ACCTGGCTGATTGGAACGATCTTCATGGCCGCTTGCTACGGAACCGTTACCTTCTGGACC
ATCTCGACCCTGTACGAATGGAAGCGTCAGTTGATGCTTCCGGCTTGGTTTCCCTTCGAT
TACAGTGAATCGCTGCTCGTGTTCATTCCGGTTTGGCTATACCAAGCGTTTGGAATCTAC
ATGAGTGCAACCTACAACGTTGCCACGGACACTTTGGCAACGGGATTGATATCCCACGTT
AGTGGACAAACTGCGCGGCTCGGAATTCTGATGTCCAAGCTAGGACACAAATCCTCCGGA
TTCATTCCCTACAACGATTTACGTAAGCATAACCCAAAATGTATGATGTGCAGCGTGATA
TCTAGCCTGACAAAAGATATCAACTACAATGACTCACATGGATTTTCTTAAGGGTATCTT
GTAGAGTTGACTTATTTTCACAAGGGACTCCTGTGTTACGCCCGCGAAATCATCGACATT
TTCAACGTGTCAATCTTCACCCAAATCATCGCGTCAGTTATCATAATCTGCATGACTGGT
TTACGGTTGCTAACTGGTCACCACGATCCGTGGGCGACCACCGGTGATGTTTTCTATCTG
CTTGCGATGATTTGTCAAATTTTGCAATTTTGCTACGTGGGGAACGAGGTGTCACACTCG
GTCGACAAAATCAACGAAATGGCCATGATGTGCAATTATCCAAAGTTTAACAAGCCTACG
GCGGGAGCTTTTCTTATTTTGTTGACCAGAGCTATGCAGAAAACAGAAATCAAAGTTGGG
GTGGTATTTAAGTTTACTCTGTCATTGTCTACTTTTCTCTGGATACTTAAAACTTCGTAC
TCGTACTTTGCAGTTCTCAACAGTGCTCAATCGTGA
>Or138
ATGACGTTCGTTAATTGGCTCAACTCGGTGCGTTTTTGGCTGGTGTTGCGTTGGCGAATT
TTCACGCACTGGTGGTTGAATTTGTACAGCAAAACGTTCAAGTTCGATCACGGGGCGGAC
TTTTTCGCTGAGGTGAAATATTTGGAGATTTTCTGCGGGTTTTATGCAAAACTACGATCT
ACGGGGGACAAACTTTGGTGGCGATCACTTCGATTGGTGATTGCCTTTCGGATGTCGCAT
ATTACGGGAAAGTTCATTTTCACCTTCCTGGAAGAGGATGACTACAGGTACAAGGTTCTA
ATTCACACCGCTACGTATCTGATGTTCTGCAACTGCATTCAAATGTTTCTGTTGAGGGTT
GCTTACAAAGAAATCACATCAATTCGAACCTTCATCAATGGACGAACGTTTCTTCCGGAA
GATTCCGAAGCACACCGGATTCGTTGGGCTGCTTATCGTAAGAACTTGTGGACGATTCTG
GTGCCGATTCCTAGCAATATCTTCATATGGATATTCCTCTTTGCATCGGGAGCATACAAA
TGGCGCGTCGTCAACATTGGTCCGGACACATTGGCATCGATTCCTTGGTTGCGTACTTCG
GTACAGCTTTTCTACTGGTTGCAGTATTCGGTTGGAGTTGAATGGTTTCAACTTCAAACC
GTTCTAGTCAACTCAATGCTTTACGGACTGGCTGGGGAACTCGGAGTGGTTTCCTATGCA
TGTGAAAATCTGGTGCAAAGCGTTGATTTTGCGGTTCAAGTTGACCTATTAAATACAGCT
ACATCGAGTGATTCATCAAGAGGAGAAGCAATTTTCTGGAAACACTTCAAAATTGAACTG
GACAAATGTGCGAGAGCCCATAGCAAAGTTCTGGACCAGTTGATCAACCTGAAACAAATC
TTGAAGCCGTGCTTGCTGATGTATTACTACTCGTTGCTGATCGTCAACGCCATCATCATC
TGTGCCGTCAAAAATGGGTACTTTGGCGCGTTTACAGTTCCAGCCACCGTCATGGTCATT
TACCTGAACGTCGATTTCTTCTTCATTTGCTACAACATGTCCAGGCTGGATGATCTGGTT
AGTTCACTTAACAGTTTCAAAAACCAACCCTGGCCGTACAATTTGACGCTGTCGGATGAG
TTTGCCCGCGAATATCGGGACATTAAAAGCACCTTGAAGATGATGCTGACGCGAGCCCAG
GCTGGAATGGAATTTAGCTGCGGTGGGTTCTTCGAAATGTCGCTGATGAAGTTTGCCGAG
CTGATGGAGCTCACCTACAACATGGTCATGTTCGTGCTGCAGTTTCATCACTGA
>Or199
ATGCTTAGTGGAAATCATTATAAACCTAAAAAGTGGTGGCAAATCATTTGCTGGTACTTG
TATCACTTACTCGCTCTTTACCAGTACTGTTTGCAGTGGCTAATTGTTATAAATAATATC
GCAATGTGGAACGATACACTGATGGTCATTTGGTCGTCGATTACCGTGCTTATTCTCACC
CTGTGCTATGTGAAGCAAGTTTTGCTTGAGTATTACAAGGAGACCATTCGAAAACTGTTG
TCGATTTTAAAAGAAAATAGTTCAAGTTCCGGAAATTCTGAGTACGATATGAAAATTCGA
AGCAGATTTTTCAGAAGAACTCAAGTTATAATAATATCCACGATGGCAATGATCATTCTC
GATCAAATTATCATTATATATCCCAGCTATCTACGAAATAGACTGTATCAAATTCCTGGC
TGGGTGTATTTTTACGCGGATAAATTCTCTCCCCTGCTAATCGCTGGATTTTATCCAGTT
TTTGTTCTGGTTTGGGTCTCCAAACTGTTCAGCGCTTCTGTTACGGTTGCAATTTTGCTG
ATTGGATTGAAAGGTGAGCTGCAGATATTGGCTCGTAACTATGAGCGGATGAAGTTCATG
GATGAGGATCAGCAAGCAATGTACTATCAGTTACAACACGTAAGAGTTCAATTTTGGCGT
CAGATCAAACGAAGAATCGAACTTTCTGTGAAACATCATGTCCATCTCCTTGAAAACATT
TACCTGCTGCAAGAAATGTTTGCAAAACTCTTCTTTCTCATCTACTATCAGTCCCTGATC
GTGGTGGGAGCGGTCCTCTACCTCATTCTAAAGGAGGACTTTTCATTGTGCAGTGTTGCC
ATCGTGTTCTGCGTGATCATCTTCATCCTGGAGTGCTACTGGTGGTGTTACCAGATTGAC
ACGTTCGAATCCATTAACGAATCCATCTCCGAGAGTCTGCTGGTGCAGGGCTCGCAGCTG
CCCTACTCGACCGATTGCCACTCGGAGTACGTGCAGACGCGAAACTCGCTCATGATCATT
GCGAGCTGTTCACGCAGCAGTGTGAGCTTCAGCTGCTTTGGCATGTGCCAGATTTCGATG
GTCGTGTTTGCCTCGCTCATGAACACGTGCTACTCGGTGTTGATGTTTCTGGTTAACATT
TGTGGTTGA
>Or146
ATGGACCGCTGCAAGTCGCGCGTCACGGCCTACTACCGTGCGCTGACTAGGGACTTTAAT
TATTCAACGGATTTCTTCTTCGGACTGGACTTTCTTCTCGCGATCGCGGGTGCTCGATTG
AGCTCCGAAAATGCGAAACTTCAACGCTGCTGGCGAGTTTACCGTTGGACGATCTACTTT
CCCGCACTTGTGACGCTTTGGAACACGGTTCTTAACGTTCAACAGGGTGCCAAGTTGGAT
ATTCTACTAAGTTGCATGCAAGGCATGATCGGGAGTAGTTCCTCGGCACTGCGCATGGGG
CTCATCCTCTGGCACTACGAATCGCTGATGGAGGTTCGACGATACGTAAACCGACGCTGC
TTCGGCAGGAATCTTGAACCTTCGCTGGGTATTCGGAGTGCAGCGTTTTATCACATTCGA
AAAATTGTGATTCCTTCGGTGGCAATCATTTTGAGTGTGGTCACAAGTATCCTGGCCATC
GATTTTTCCGATCACCATTACATGAAGTCTCCAGTGGACATCAAGCAAACACCGACGATT
TTCCAAAAAGCTTACAAATTGATTTTTTGTTTCACGCTGGTTGGGTTGGCACTTATGACC
GTTCTTGTGTTTTTGGTTTCCTACATGGTTCTGACCGGACTGATCGGTGAACTGAAAGTG
ATCGCTCAGATATATGCAATCATCTTTGAGGAAACCCAAAAGCGAGTTCAACGAACGCTC
GAATTGGAACCGGGAAACTCTCGACAGCAAGACTCGATGCGAAAGCACTACTTCTGGAAG
TTTGTCCAGGAAGAGTTTGGGGAGTGCATTTCGTTGCATGCCGACTTTCTGACAATTAAA
AATAAGATTCGACCATTTTTGAACGCAACTTTTCTCACCGTTTACTTTTCAACAGTCTTA
AGCTTGGCCTGTGGAGCCGTTTACGTTACGCACATGAAAACCGTCACGCTGTTCTCGCTG
GAATCTCTGTACTACTGTCTTTGGGTTGCCATCGAATGTGCCTTTTTAACTAGAACGGTG
AGCCTGTTGACTGAGGCGAACGAATCCATCGGCTGGGAAGTGTACGACCTGGACTGGCAC
GAGAAGCTCGAATGGGAAGAGCAGTTCCAGGAGGAGTACCGCTCCGTCCGAGTGACGATG
CTGAACGTGATGGCCGTGGCGCAGCAACCCTTGCGTTTGAACTGCTTTGGCTTCTTCGAG
TTCACCCAGGATCGGTTCTACGAGCTACTCAACGTGGCCTACTCGATGTATACCTTTTTG
CGTAACTTTGTTTAA
>Or8
ATGAACGACTTGGTGCGGTTCGAGTCGTTCATCCGAGTGCCGGAGATCTTCTACGGCATG
ATCGGGATTACGCGGTACGGTGAACCCCGCAACACGACCAAAGCCCGGCTGAAGCAGCTG
TTCTTTTGGAGTTCGTACGCGAATACCATTTTCTGTCTGATCATCGAGCACATTTACTTC
TTTCGAGCGGCTGGCAATTTCACCAACTTTCTGGAGTTAACTGCGTTGGCACCGTGCATC
GGGTTCACCGCGCTGTCCATCGTCAAGATCATGACCATCAAGCTGAACGAGGCCAAGTTG
AATGGGATCCTGGACCGGTTGAAGGAGCTCTTCCCGGTGACCCACCTGGAGCAGACACGC
TACCGGACGCATCAGTACAACCTCGAGTCCCAAATGGTCATGAAATCGTTTTCGATTTTG
TACATGATTCTGATCTGGATCTTCAACCTGTTGCCACTGGTGTCGATGTTGGTGAACTAC
CTGATGAGTGGGGTTCTGGTTCGAGAGCTGCCCTACTTTATGTGGTACTGGTACGACTGG
CACCGGGAAGGGCTCTACGAGATCACCTTCTTCCACCAAAATTGGGGCGCGTTCGATTCG
GCCGTGTTCAACCTCTGTACGGATCTGATGTTCTGCGCAGTGATTTTGCTGATGTGCTTG
CAATTTGATATAATAGCGGTCCGACTGCGAGCCGCCAAGGACGACCCGCAAGAATTGATC
AGCTGCGTCCAGCTTCACCAGACGGTGCTCGAACTGGGAGATCAGCTGGAGAGCATCTTC
TCGCCGTCGATTTTGGTGAACTTTCTGGGCAGCTCCGTGATCATCTGTCTGGTGGGATTT
CAAGCCACGTCTCAGATCAGCGCGTTCGATCTGTTCAAATTTGTGCTGTTTTTGATCTCG
TCGCTGGTGCAAGTGTTTCTCCTCTGCTATTACGGAAATAAATTAATTGAAGCTAGCTCC
CAAATACCGTACGCGGCGTTCCAGGGAGAATGGTACCTGGCGGATGTGCGCTATAGAAAG
TCGTTGCTTTTCCTGATGGCCCGGGCAGGAAAGTGGCAGAAACTTACCGCCATGAAATTT
TCCGTGGTCTCGCTGGCGAGCTTCACAGGGATTTTGAGCACGGCATTCTCATATTTTACA
CTGCTGAAAACTATTTATGATCCCAGCGATAGCAAATGA
>Or195
ATGATACGAAAAACTTCGCAGTATTTATTGCGATTAGTAGAATTTAAAATTCAATCAAAC
TATTTTTGGCTGGTTGATAGGCTTCACGTGCTTTTTGATCTCTCCATTCCCCCCTCGACC
AGGCCGTTGGTTCGAAATGTTTGGCTAACAATCAAAATTCTCACTTTTCTTCAGTACACC
CTTCACATGGTTCAGCTTTTCTGGACCGCGTTCGACTCAACGGCTACCGCAGAAGAGTTC
ATAACGATCTTCAACATGTGCATTGTGCTAACTACAGCCCTCGGCCGGGCCGCCTGTCTA
GCTTACCATCGGAGTACCATTTTATCACTGAAGGGTTACATCAACTCGAAGAACTGTCTC
CGGGACGAATCTTTGTCTTTTGAGCTTCGAAAGGCGACTTTCGTAAGAAATATCAAGTTG
ACCGCAATGTTCACAAGCTACACCACGCTCAACGCTACGTACTATTACTTCACGGAGTTT
CGCACGGCGTCCGTTTTTCGGATGCCCCTTCCTCCTGAGGTGTTCCCAGCTCGTCTGAGC
TATTGTATCGAAACGCTAAGCTCGGTAGTTGGGATCAGCTGGAGTGTTGTTCTGTTTATA
AGCCTGACTCAGTTTGGAACCTTGCTAAACAGCCTGTGCACGGAGTTGACTGTAATTGTG
CAGCAGTTTGATGGAATGTTTGAACAAGTTGTTGCGAACTTCGCTCTGAATACCTTAGAA
CTGGCGGAATCTAATGAAAATGAACGAACCAAGTTTTGGAGCAGGTTGGATTCAACCTTT
ACGAACGCAATTTCGCACCATTCTTCGTTTGTTAGCCACCACCAACGACTCAAACCCGTA
TCAAGTGCCAACTTTTTCATACTGTTGACCTCGGCCGCGCTGATGATCACGGTGAATACT
TTTATGTTTATCATAGAACCATCACTTGGCCGGCTGCCACTGCAGGTGGTTGCGATTCAG
TTTATTTTGGAAGTTTACGTGTGCTGCAACCTGTTTGATAAGTTGGAGAAAATGAACAAC
AAAATTGCCCGCTACGTATACGTCATCGATTGGTTCAACGTTCTACCAAGGGATGAAGCC
AACATGATACAGGGCAAATATCGGAAGTCAATATTCCAAAATGCTCTGCTGCTACAACGC
CAGGTTCATGGAGGATTCAAGGTTCGGGCTGGAGGAATGTTTGATCTTAATTTGGACACA
TTTGCCAATTTAATTAATTTGGTTTACTCAATGCTAACGTTTTTGCTGAAAATGTACTAA
>Or144
ATGTTCAACCGCACCAAGAAGTACTTCACTAATTGTTGGAGATCCCACGTTCAGCTTAAC
TCCAAAACGGATCACTTCTTCATACTAAACTTTTTCCTATCCTTTGCTGGAGTATTCTTC
CTTCCTTACACGATGATCCTGCGCCGACTTCTTCAAACTCTAACGATGGAACACTCCTTC
GATCTGCTGATCAACGGGATCCACGTGGCCATGGGGGCGGCACTCATGCTGACCCGATCC
CTGCTGATCCAGGCCAATTTTGGACATTTTAAGCAGGTCAGGAAGTACCTCAACGAGAGA
AGCTTTCGAGTGGATGATCCGGATGTACAAATAATTCGTCAGCAATCGTACGAACTGTCG
GTTAAGGTGACCGTCTTCTTCATCGGGAACATTATTTTCCAGTTTATCAGTATTACTAGC
AGTGGAATCACCGATATGGACCCGTTTCAGCTTTCATTTAGTATGAAGGAATTTAGTGAG
TTCGAACAGAAGTTTTACAGCGGTATGTACTCTTTGCTCTGGACTGTGTACAGCCTGATC
GCAGCATCAAACTTCTTGACGATTTATTTAGGACTGATTGGACTACGAGCTGAAATGAAA
ATCGCCGTTGATTCTTTCGGGAAGGTTATGGATCGAGTGGGAGTCAGACATGAGCAGCAA
CCAGGTGAGCAAAACTTCTGGAGGTTCCTCCAGGATGAGTTGAACACCTGCATCGAACAC
CACAGCAAGATCCTCAATAACCTAAAAGTCTTCAAAAACCTGACCAACCTATCCTTCCTC
CTTCTGTACTACATGACCATGGCACATACCGCGATCGGAGTCATTATCGTCATCTTTCGC
GCAACTTTGGACACTTTCACCATCATGGGAGTCGAGTTTACGCTGCGTTACCTGATCGAG
TGTTACGTGTTTTGTCACATGGTTTCGTCCTTCAACGAGGAGCACTCCAAGATCGGTCCA
ACACTATCGCACCAGCCGTGGATCACCCGGCTTCGCTGTCGGAAGGAGTTTGCCGGCCAA
TATCGGCAGGTTCGTGCGACGATCTTGATTGTGGCGATGCAGTCGCAGCGCAGCTTGAAC
ATTAGCACTGGAGGACTGTTCGAGCTGACGTTGGATAAGTTTACTAGTTTGATCAAAAAG
TCGTACACGCTGATGATGGTGGTTTGGAACATGAAACAGGGAGAGGGAGTGGCTTGGTAA
>Or76
ATGTTGTTCACGAAGAAGCGCTCCTTCAACGGGTCAATGTCGTTCAACGCCAAAGTGTTA
CGCTTCCTGGGTTACGGCTGGAATGATCCCGCGAAGAACATTCTCGAAAGGAGACTGTTT
ATTCAAATTGCGTTCTACTTCCTTTGGCTTGATCCACCGGCACTTGCCTACGGCTGCCGC
CACCAGCAAGATCAGCTGAAGCTGGTCCTCAAGGGGTTTTTCGAGGTGATGGCCGTAACC
GGAATTACGGTTCGCATGTGTCTTTTCGCCCGAGGCAGCTCGATTCTGCGCCAGGTCTTC
GACGATGTCCAGCGGACGTTGGCGATTGTGTCGGAGGACTGCAGCGGCGAGGTGAGGAAT
ATTTTGGACCACTTGGAGATGTCTGCGGACAAGTTCGCGAAAGGATACACGGTGGGGTTC
ACACTGCAGTGTCTGCTGTACGGACCGGTGCAGATTGTTCTGGCAACTGGGAAGTATTTT
CGAAACGGAGAAATGCCCACCATTGCCGTTGTACAAGCAGATTTTGTACTGTTTGATCAC
TGCACCAATTTCATTACTTGGTTACCCGTAATGTTTGTATCGGTTGTTCTCGTCAACATC
GGAGTTCTCCACACAACAACTACAGAAACTTTCTATTGGAATCTTATTCATCACGTTTCG
TGCTTGTTTAAAATTGTCAAACAACAAATATCGGAACTGGATGGAATCGAAAACAAGCAT
AAATTTCAAGAGAAACTGTCGTTTATTGTAGAAATACACGAAGTTGCGTTTAGAAGCTGC
CGACGTTTGGAAACGGCCCTCTTCGCCTTGTTGGGCTATTTGTACACCTCATGTATTGTG
CAGATCTGCTACTTGATGTTTATTTTTTCCATAATTCGAGACGATCTCTCAGTGCTCTCG
ATGATGAGCGTTGCGGTGCAGTACAATATATTTTTGATCTTTGCATTCTCCATGCTCGGA
ACGGAACTCATCGAAGCGAGTTTGTCGGTAGCCGATGAAGTTTACAACGTTCGCTGGTAT
GAAAGATCCCCGGAAGAGAGACGACTCCTGTTGAGCATCCAGAGGCGATCGCAAATTGAA
GCGTCGATGACGGCCGGGAAGTTTTTCTGCGTAAACCGGGCCACCTTTGCAATGGCAATG
AAAACAGCGTTTTCATATTTTACAGTTATTCATCAATTTTATGAACAACAATGA
>Or158
AAAAAGATGGCCAGAACCTCGAAGGTAGTTCCCTTCGGGGAGTCCCAGTACGGGCCGCTG
CAGTTGCAACGCAAGACGTTCCGTATCATCGGGTACTATCCGGGCGATTCCGGCTTCCTG
CATTGGGCCATGGTGGGTGTGTTTGTGTTTCACTACTGGTTCCAGATCCAGCTGAGCTAC
TGGGAGATTCGCTACGGGTGGATTAAGATGCGCGAGGGTGACGTGCTGGCGGCCCTGGAA
GGAATCTGTCCCACGCCGAGCCGGATCGACGCGATTCTCAAGTGTTTGATTCTGATCGGG
GAGCGGAAGAAGCTGAAGGTGCTGCTGGACAAGCTGGTGGAGCTGCATGATCAAGGAAAA
GCCGGCGAGAAATCCATCTACCAATGGGCCAACTATTGGGGTCACCAGTTCACCAAATTC
GAGCTAACGTTCTTCATAATGACCTGTATATTCTTCTGTCTCCTTCCGATGGCGACAATG
ATCTATCATGCAGTAGTAGCACCGGATGAACCAAGAATCTATCTTCTACCGGCGCTAGTG
GCCTTACCGTACAATTACGCGTACTCTCCGGTATTTGAGTTCACCTTCCTACTGCTGGCC
TTCATCACGTTCACCCCCTGCTTCATGCTGGCCGGAGGTGACGGTCTGTTCATCGGTGTG
TGCCTCCTTGTCACCAGCCAATTTCGCATCGTCCAACAGCAGCTCGAGTCCCTGGGCCGC
GAAGAACCCCCCGGGACCGCCGTCAACCCAGCGAACCCAACCCCCGCCGAAAACGGCCAG
ATCCTGGCCCAGTTGAAGCTAATCGCCCAACGACACAACCAGGCTATCGAAATTTCCCGG
GAAATGTCCTCGCTGTTCATGCCGAACGTGTTTGCGGTTTACACCATCGCCGCCGTCAAG
ATCGGACTGGCCTGTCTCATTCTGATGCAGTCCGAGGGCTTCAAGAAGCTTATCTACATG
TTCGGGTCGCTCGGCATTCTCACGGAGATCTATGTCTACTCGTACGGGGGGACGCTGCTG
CTGGAAGAGAGCGAACGGATTCGCCGTAGCGCCTACGACTTTCCATGGTATCGCTACGAT
AAGGACGTCCGCCGGCTAATCCAGATGATGATGATACGAGCTCGGAAGCCTTCCGGCCTC
GAGGTGCCCTTTTTCGAAGCATCGGTGGCCACTTTCGGGATGATCATCCGTACGGCCGGA
TCCTGGGTAACCTTGATGCAGACATTCTTGTAA
>Or82
ATGAACCTGCTGGATAGCTTGGCCCGACTTCGTCTCTTTCGGTTCGAGTTCTTCGACGCT
GGAGCAGCATATCGAGCAGCAACGGCCCGGTTGGACCAAATCAATGCACTCGTTGGCGTT
TGCATGTTCAACGCAAGAGTCAGTCGGGCGCAGCCGGCGTTCATCTGGGGAATCATTTCT
CTGCTATTGTACGTTTACCTTGCCTTTGAGTCCACCATCTGGTACCGGGATAATATCGAC
AAACTGATGATGTGCATCACCACTCACGGGTTCTCGCTTCAGATGGCATCCAAAGTGTAC
ACATTCATCTTGAACAGAAATCGAGTGATTGAAATCAACGAAATCAACTTAAAGTATTTC
GAAACGAGTGGTAGAAAAGCTGCATCCCAGCTGGAGTGTCTTAAATCTAGTGCAAAGATT
GCAAACATACTGATTACAATGACAATTTTCGGTTACGTCACGCTGACAAGTTTGATCATA
GTGATTCCCGTCACATACGGTTTGATTGTATCGAAAAAAGTGCTTCCGATGGGCTATGAA
GTCGTTCATTCGACAGAGTGGCCAGGATACATTGTAAATTTACTGTTCCAAATCAATTGC
ATGATTTACGTTTCATTGACTACGATTACTTCGGATGGGACGTTTATTCTGTTTTTGATG
TCAGCTATTGGACAAATTGATGCAATTCTGGGTCGTCTTAGTGAATTTAGTGAACAGTTG
AAGCAAACGGACGATGACGAACAGATTACTGGCAATTTAAAGCAGATACTAAGGATGCAC
CAACATCATCAGCGTTACATGAGAAAGTTGGACGATTTGTTTAGTACCTATTTTATGATT
GCAATAATTTCGCTCTACTTTTGCATGAGTGTTTTTCTTGCTTCATTCCTCCTGCTCAAT
TGGTACATGGGAATCTTGATGTTTTGTTTTTCTTCAGCTCAGATATTTTTCATGTGTTTC
CTGGGCACGGCTTTACAAACTAAGGCAGAGCAAATGTTACACGAGGTAGACAGTTTAAGC
TGGCATCAACTTTCGGTACAAAATCAGAAAGTAGCCGTTCTATTTCTTGCAGCAGTTCAA
AACCCTATTTCACTAACGGCAGCCATGGTGGAGTTGAACGTTGCGACTTATCTACAGATT
CACAAGTCAGTGTATTCAGCTTGCATGTTTTTGCTGAGATCCAAGGAGTGA
>Or175
ATGAAAAGAACAAGCACAGTCCATCCGTTTGGACAGTCTCAATATGAACCACTACGGCTA
CAACGGACAGTGTTCAGGATCTTCGGTTACTACCCAGGAGACTCGGGCTTTCTGCACTGG
TCTATGATTGGAGTTTTTGTGTTTCACTTCTGGTCCCAGGCACAGCTTTGCTATTGGGAA
TTTCAACATTTTTGGGCAAACATTACAGATGGTGACATTTTTGTGGCTCTTATAGTAATA
ACCCCATCTCTGACTCGGTTTGGGGTATTGCTGAAGTGCACTTTCCTGTTTGTCAAACGA
AAAAGGTTGAAACAGCTGCTGGACAAACTTATCAATTTGTATGACCAAGCAAAACCAGAT
GAAAAGTCAATCTACCAATCGGTAGCATACTGGAGCCAAAAGTTCACAAAATTTGAACTT
ATTTTCTTTCTTGCAACTTGTGTGTTCTTTACAACCATTCCTTTGGGATTGATGCTGTAT
CAAGCCATTTGGAGCCCAAACGAACCACGATTATTTTTACTCCCAACACATGTAAACCTA
CCTTACAACTACCAGCATTCTCCCGAATTCGAATTGACATTCCTATGGGTAACCTACATC
GTGTTCACCCCTTGCTTCATGCTGGCTGGCAGTGATGGTCTGTTCATCGGAGTTTGTCTC
CTTGTCACCAGCCAGTTCCGCGTGGTCCAGCACCAGCTGGAATTGCTCGATCAGGAAGTG
AGCTCTAAACCCGAATACTCGGATGAACCCGCCTCAGAAAACAGTCGAGTCTTGCATCAA
CTGAAGCTTATTGCTGACCGGCACGGTCAAGCGATCGAAATTGCTCATGTAATGTCGTCA
CTTTTTGTGCCGAATGTCTTTACTTGTTACACGATTGCGGCCATCAAGCTAGGGCTGACA
TGTCTAATTATTTTGGAGGCGAAAATCTTTGTAAAGTTAATCTTCATATTTGGATCATTA
GGAATCGTAACAGAGATTTTCGTCTACTCGTACGGCGGATCAAAATTGATGGAAGAGAGT
CAAAACGTCGGCCGCAGTGCATACCATTTCCCATGGTATCGCTACGACAAAAACGTTCGA
AAGCTCGTCCAGCTGATGATGATTCGGGCGCAGAGACCATCCAGGGTGGAAATTCCATTT
TTCGAGGCGACCATTGCCACCTTTGGAATGATCATTCGAACGGCTGGATCCTACATGACG
CTAGTGCAGTCTTTGGTGGAATTTGACTGA
>Or159
ATGCCAAAAACATCGTCCGTGCACCCATTCCGCCAATCCCGGTACGAACCTCTGCAATCG
CAACGGAGGGCATTCAGGATCTTCGGTTACTACCCGGGCGATTCGGGCTTTCTGCACTGG
TCACTGGTTGGCGTTTTCCTGTTTCATTACTGGTCCCAGGTTCAGCTGTGCTACTGGGAG
TTTCGCCACGGCTGGGCCAAGATTCGCGAAGGTGAGGTGTTTGTGGCGCTGGAAGTGATG
ACACCTACCCTGAGCCGGGTCGGGGCACTGCTCAAGTGCTCAGTTTTGATCGTCGGACGG
AAGAGGTTGAAAAAATTTCTGGACAAACTTGTCGAGCTGCATGACCAGGCTGATGAGAAT
GAGAAACCAATCTACAAATGGGTTACATACTGGAGCCGACAATTCACGAATTTCGAACAG
AACTTCTTTCTAGTCACTTGTCTCTTTTTTTCACTATTTCCACTGGGGGTGATGCTGTTT
AACTCAATTATGAATCCAAACAACCCACGGATCTTTCTGCTACCAACGCAAGTAACTCTC
CCATACGAATACAAGTACTCACCAATGTTTGAGTTGACATTCCTGCTGATGTCCTACATT
ACGTTTACCCCTTGCTTCATGCTGGGTGGCAGCGATGGCCTGTTCATCGGCGTCAGTCTA
CTCGTCAGCAGCCAGTTCCGTTTAGTCCAACAGCAGCTGGAGAATCTCGAGGTTGAAGAG
AGCCTTTCCGAAGATGTTCCCGCTGAGAACAAGCGAATTTTGAAACAATTGAAGCAAATC
GTCCAGCGTCACAATCAGGCCATTGAAATGTCCCAGGAAATGTCCTCGTTGTTCGTTCCG
AACGTATTTACATGCTACACTATCGCCGCCGTTAAGCTGGGTATGGCATGTCTTATTATG
TCCAAGGCTGACATCTTAGTGAGGATTATCTTCTTGTTTGGTTCGCTCGGAATTCTTACA
GAAATTTACATCTATTCGTTTGGTGGGACTCTTTTGATGGAAGAGAGTGAAAATGTTTGC
CACAGAGCATACAATTTCTCGTGGTATCGCTACGACCGGGAAGTCCGTCAGCTCATCCAA
ATGATGATGGTTCGAGCTCAAAGGCCGTGCAGGGTGGAAATACCATTCTTTGAAGCATCA
GTAGTCACTTTCGGTGCCATTATTCGTACTGCTGGATCTTACATGACGATTATGCAGTCT
TTTGTGGAAAACTAA
>Or182
ATGGTCGCCATCGCTGAAGAACTTCAGGTTATGCCCTTCAACCTACGAATCTTGGAGTTG
ATTGGCTTGTGGGGCAATCGGGGCAAATTGTACCGATTTTTGCTTGCATTCACTTACGTC
GTAATGGTGATCATGTTCCCGAAGGCAGTTTTGGGAGTTGGAAGTAGTGATGCGACGCAG
ATTTGCAAGGGCATCGCCGAGTTTATCTTTGAGTTGTCCAACTTGGTAACGTTGGGTGTC
CTCGCGGCGAAGAGGAATACCTTTGAACAGGTCATTCAAGGGTTGAACGAATTTTTTGAT
GAAGTTGCTTTCGGGGAAGACTCCAATGTCTGCTACGAAATGATCCTGAAACAAAATTTG
AAAATCAAAAAAGTTTTCAAATTTTTAATGTTCTACTGCGGATACGGATCGATTGCTTAC
TGCCTGCCAGCAGTTGTGATTAGTCATTGGCGTTTTTGGAGCAGCTGTGAACCTATCATT
TTAGAGTTGCCTATGGAGCAAGAAATTCTAAATTTGATTGAAGAAATTTGTCACGTTCCG
GTTGCGATGGACACGCTCTTTTGTGTGATATTTTGGAGCCTGAACATGTTTTATCTGTCA
AAGAAATTGGACCCAAACTTGCTCAACGTGATGATTATATTTCTGCTGACTTTGGTTCAA
ACCTTTGGATATTCGTACCTGGGAACGGAGCTGGCCGAGGAGGCTGAAGCAGTTGGCAAG
GCCATCTACGATCTGCCGTGGTACGAGCACTCGGTTGAGTTGCAACGTTTCTACAGGCTG
ATGATTCAACGTACCCAGCGGCCTACTGGGATTACGGGGGCAAAATTTTTCATCGTTCAG
CTAACTACTTTTGCTAGTGTGGTCCAAATGTCCTACTCGTACTATTTGGTTCTTAGAGAT
GTGCTTAACAAATTGTAA
>Or200
ATGACCGTTGGCGTGCAGGCAATGATTGTCATAGTGTTTTCAGTTTCACGCCTGCTTCTA
CTGACGTCTCAGTACAAATCCTTGCTCAAAGTCTGGCGTTATGTAAGCAGACGTGATTTT
GGAAGTGTTTTTTCCTGCTTTCGAAGGTGCAAAGTTTTAATCGGAGTATTTGCAGTTTTG
GCTGTAAGTCAAGGAATGTCAAATGAAAATACAATCCGCATATCGACGATTGTTGTGAAT
ACACTTGTTTACACGGTTACTAGAAAAATGCTCGCTGGACTGACAAGCAAAGTAAAATTA
ATTGCTCAACGGTTTTCACTAGTCATAGAAACTAGCAACCAACGAGTTCGAAGGAAGCTG
GGTTCCGAATCTTACAGCATTCAGCAGCAAGATCTGTTGAGAAAGTACTACTTCTGGAAG
TATGTCCAGCAAGAGTTCGAAAACTGCATTGCTCTGCACGTCAAGTTTTTTGCAATGAAA
ACCAGGATGGCATTACTACTGAATGTGTATTTATCAATAGTATTCTACTCAATTGCTGCG
AGTGTGATCCCCGGGTTATTCTACCTGAATCAACACAAAAACATATCAGCGGAAACAATT
TCATACATAATTTGGCTATGCTACGAATATCTCACCTTGACTCATTTGGCAACGCTGTTG
CGTAAGGCGAACGAATCTATCTCCGATGAAATGAGTTTGCTCGATCGCCCAGTTAAGCTG
ATGCAGGATGAATTGTTCGTGGAGGAGTATCGATCGATTCTGACGATTATGTCAGTGGTG
AGGGTAGTTTCGCAGCAACCGTTGAACTACTTTGGCCAATGTCACAAATTCGGTCGAAAC
TTACACAGGATCGATCATGGGCTGGGCTAA
>Or211
CTATTCAAAAACGCGTGTGTTTTAACAACGAAATACGCCAATGCGATCGGCATTGATCGC
TTCGATCCCAATTATACACGTTTGAATCCAAGGTTTGCCTTTTCCATGATTGATTTCGTG
ATTTTTCTCGGGTTTGGAATTTGGAGCATTGCGGACGGATGGGGTGACTTAATTAGTGTA
ACATTCAGCTTTGTGACCTTCAGCATCGGTGTGCAGTGCGGCATTAAAGTATTCGTTTTC
ACCAGTTCAACCGTTGCCGAGCTTCAACAGTACAATCTAAAACGTTTTGAAAATCCTGCC
AAATTTGCAAAAGTGCGCGAAAGTCTCACGAAAACAGCGTTCTACTGCAAAGCCTCGGTG
GAAATTCTGAAACGCGCATATTCCATGATTGGAATTTTCACAATACTTTTTTCCATCTCG
ATTTCCGTGGCAAAACGTCAGTTTGAACTGCCTTACGGATTTTTAGTCCCGGAAGTGAAT
CGTGGCACATGGACGGGATATTTGATAAATTTTGCCTACCAGGCGCTGCAAATGTTATTT
GCCGTGGGAGCAATTTTATCGTCGGATTTGGTTCTGTTCAACCTGATTATGAACGCCATG
GGTCAAATCGAAGTGATTATGATTTATTTGGCCAAATTGAGTGAATTGTGTGACAAAGAA
AACATGGTTGTACGCCAAAAATTGTTGAAAGAGTTGGTCGAAATTCACGTCGAGCACACC
AGATACAAGATCAATTTAGATGATTTAATGAAAGCAGGATTTTTCTTAAATTTTGGATGC
TTGATCGCAGAAGCAGTGTCTTGTCTTTACGTGTTGACAACAGTTGATGAAATTTGGTAT
CCAGGATTTCTCTTTATAATGTGTGCTATCTATCAGTTGGGTATAGCATGCTTTCTAGGA
TCATTGATAACAAGTAAGAACGACCAGCTCATCAGTGAAATCTACAACACGTCGTGGGCG
AAGCTGCCGATTCCGGAGCAAAAAATGCTGCAGCTGCTATTGTTTCATGCTCAAAACCAT
GTGGTCTTTACGGATGGCTTCACGCCAATTGATTTGGAAACATTCATGGAGATAATCAAG
AAGATTTACTCTTATTTCACTGTACTGCGTAATTTCAACTGA
>Or167
ATGGGACTGTTAAAATTGATGCTGAATTTGCGAAAATCTGACAAGTTGCTCTCACTGCGT
TCAAAGCTATCCGAAATTCAGCAGATGTTTAGTGAAACTGAGAGTAATAGCCCGATCATC
TGTGAAGTGCTGAAAATGTCGTACTTTCTACAAAAAATAATATTTATGTTCTACTTATCA
TCGGTTGTGCTTGTTATTTTAATGCCATTTGTGTTGTGGCTAGTTTTGGGAAAAAATATG
CTCATGTTTGTGTTTTTTGTGCCTGGAACCGACGCCAGTACTAACGAAGGATTTTTACTT
TGTATGGCCATGCATGCCCTTTTGATGCCTGCAGCATTTTTCGGCTATACGAGCCATGAA
TGTATGTTTCTTGGGTTCGTCATGCCTATTGGAGCTTACGTGGACGCATTTGCAAACGAG
GTCCAAGAATTAAACTCGGTCATGACGCATCCAAAACCTGATCAAACCGCCATCCGAGAT
CATCTGAACCGGATCGTGAAGCTGCATCAACTGTTGAACGAGTACGAAGCCATGCTGGAA
GATCTGTATAACGTCTTGATCCTGGGCAAAGTTGGACTCAACTTTTTCGGGATCATCATT
GCAATCGTTGTAATCTTAAAGTCCAACGATCGCATGGCGTACATTTTCTTCGCACTCATG
TTTGAACAACTCACCCAAGTGTGCCTTATGGGGACAATCGTAACGGTTAAGAACGAACAA
CTTTTAGGTCATATTTATGACATCAACTGGTATCTAGTTCCGGCTGACCAGATGATCTTT
TCATATGTGATGGTTCTGGTCACATTTTTCGAGTGA
>Or48
ATGGAATCCGCAGGTGGCAAACCTCCCAACGCTGGTACATCGCTGCAAGAGTTCCGCAAT
TCGTTCGAAACGGTTCGCAAAGTTACGTACATGGTAGGTATCGATCCGTTCACCATGGAA
TCGGACCTAAATGTTCGCTTCTTTGGATCCACGATGTTCATGGCGTTGATCTACGCGCTT
TGCTTCTACACTGGCTGGGAACTGCGAGATGCGGAAGGGTACCGAATCTTGGAAATGGCA
ATGATTCTCGTTTTAAACGCGCAAGGTACCAACAAGATGTGGATTGGATTTGTGCACAAA
TCTCGGTATTGCCAACTGTTTCAGAGTTCGGAACAGATCTACGAAAGTTTCGATGGCGAT
GCAAGAAATCGTCCCATTTTGAGAAATCTCGTTGCCAAGATGAATCTTCTCCTAAAGTGG
ATCGTGATCGTTTACGCCAGTTCGGGACTGCTAATCGTGGTTCTGGTCGCACTCTACGCA
ATCGTAGCGAGAGAAAAGTTTCTCGCTCTAACAATCATTGTTCCATTTGTGAACCATACG
TCGTTAACAGGGTACTTGATCGTTTACTTAACCCACATGGCAATGGCTGCTTTCTGCGCG
AATGGATATCTGGCCTCGGATACCGCATTCATAGTTACCGTCGTCCCGATCATTGCCTAT
GCCAACTCGCTCCAGAATGAGATTCGGAATTTCAACCTGCTGCTCCAGGCGCCGGAAAGA
GATGAGGCTCTCATCGCGGAAAAGCTTCTGCGGATCTGCCAACTGCACCAGATGATAGAC
GAGTTCGAGCAGGAAGCCATCGCACACTTCAAAGGTGGCTGTCTGGTGCAGGTCGCACTA
CAAGCTGGCACCTTGCTTCTGACAATCTTCTTAGCCTACATTTGTGGCTATGTTCAAGCG
TTGAGTATTTTCATGGCATTGATCTTTCAACTGACTCAATATTGCGCACTGGGAACGATC
GTTACTGCAAAGAACGATCAAATGATTAACGACATTTACGAAATCGGATGGCACAGGCTG
GATAAACCGCAACAGCAAATGGTAGCTTTCATGTTGCATCGAGCTCAAAACGCCAAGGAA
TTGTCCGTGGGAGGGGTGGCACCACTGAACTTGGTCACCTATGTGCAGATTATGAAAACT
ACGTACTCATTTCTTGCCATGTTGATAACACTTTTTGGTTAG
>Or212
ATGTCTGCTTTGAGAGAACTGACCAGAAAAATTGAAGCAGATGACGTTGGCGATTGTTTG
AATCGAATGATTGTTCGCCACCAGGAACATACCAAGTACTTGGGAACAATCGAATATGTA
TTTCAATTTTATTTTCTGGTGACCTTTGTAAGTCTGGCCCTTACCCTCATTTTGGCATGG
TACGCAACAACTATGCTCTCCTGGTACCAAGGGTGTAGCTTAATTTTGTTTATCAACTAT
GAACAATTTTTTTTTTGATGTTGCCTGGGAACACTGCTGGCAATAAAAAGTGAACAGCTA
GGGCGGGCAATTTACGACGTTCCCTGGTACAAGATGTCACTGGTGCAAGAGTGGAAAAGT
GCTGAGTCATCGTCTAAAAATAGACGGCGTCCTATCTCGCCCAGCAAAATGAAGTCGATA
AAACTGGACGTGCCCACCTTTTTGCAGATGTACAAAATGATCTACAGTACCTTCACCATG
CTGCTGACGGTGCGTGATGAGTAG
>Or186
ATGGGTTGGAAACGTTTCGCAACTAGGCTCTGGCTCTGGTGCAAGTCCCGGGTGACCGCC
TATCATGGTGCGTTGACCAAGGACTTTAACTACTCGTCGGATTTCTTCTTCGGATTGGAC
TTTCTGATGGTGACGGCCGGAATACGATTTCGCTCGGACAATGTGAACCTCCAACGCTGC
TGGAACATCTACCGTTGGCTCATCTATTGCCCGTTGCCAGTCGCTCTGTGGAATACGTAC
CTCGGCGTAAAACGTGGGGAAAGCTTTGTAAATTTGCTGAACAGCATGCAAGCAATACTG
TGCGTAGTTATCAGTTCAGTGCGATGGGCTCTTATTATTTGGCAGTATGAGCCATTGATG
GAGATCAAACGATACTTGAATGGCAAGCAATTTGGAAGGAATCTGGATCAGTCTCTTGGA
ATCCGCAGTGCAGTTTTCTACCAGATTCGAACAATAGTGATTCGCGCCATTGGGTGCATG
TGTGCATTCACTGTCACTGTTCCAGCTCTTGACATTTCAAATCACCATTATTTGAAGTTG
CCGTTTGATGTTCGGGAGCATTTTCCGTGCGTTCAGTTCTTAGTTGAGAAGTCATATTTC
ATATGGATCTTCGGAATACTCATGTTGATTGTACTAGTGTATCTGCTATTCTTCATGATC
CTCACAGTGCTAACTGCGGAAGCGAATATAACTGCGTTGGCGTTCTCTGCAGTATTGGAC
AGCACCAGGAAAAGAGTTGATTTGAAACTGCAAATGGAACCCGGCAACTCTCGCCAATTT
GAAGCAAAGACAAAGTACTACTTTTGGAAGTTTCTTCAAGAAGAGGTAGGCAAATGTGTC
CAGCAGCACGTTGATTTCCTCGCGATGAAAAACAAAATTAAACTACTGTTGAATGCCAGC
TTCTTGGTCATTTACTACTTGACCACGCTCAGCTTGGCCAGTGGAGCGATTTATCTGTCC
CAGATGACATCCGTTACGATCTTCTCGCTGCATACGTTATCGTACTGTCTCTGGATCGCC
TTCGAATGTGGTTCATTGACGCGATTAGTGGACCTGCTGACTGACGCGAGCGAATCAATC
GGATGGGCGATGTACGAGCTGGCATGGCCAACGGAACTGCAGTACGACGAGCGGTTCCAG
GCGGAATATCGGTCCGTGCGCGAAGCAATGGCGATCGTCATGACGGTTTCCCAGCAACCG
CTGGGATTCGACTGCTTCGGGTTGTTTGAATTTAACCTGGAACGGTTCTACGAGCTGCTC
AATATGGCGTACAGTTTTTACACGTTCCTGAGGGATTTTGTGTGA
>Or56
ATGGAGTTCATCAAACGACTTCGTCGGTACAAAATTTTCCAACATTCGCAAACCGAACCC
GTTGAATTTCACGACAGCATAATTGAGGCTTCAAATTGGGTTGCCAGCCTTCCCGGTTTG
GATATTTTCTCTGAAGGTTTTTCAATATTTCGATGGAATACAGTTTTTGGGTTCCTCTCT
GTGATTGTGTTTGTGTTAACCAGTGTTTACACCGCGTTAGATGTGCGTGGTAATGCAAAA
GATCTGATGTTTTGTCTGGTAACGTTTGGAATGGCCCCACATGAATCGGTTAAATTTTAT
ACTTTTTTGGGGTTTCGTGACAAATTTATCTGGCTGCATCAATACACGCGTACTTTGTAT
CGGGAGGAGTGCAATGCTCGAACCAAATCCATCATGATGGACAATCTCTTCATTCTGCAT
GTGATCGTCAAAACGATTTTCATCAGCTATAGTGTGGCGTATGTTGTGATGGTTTCATTG
CCGTTGGAATTCTCGATGGCCACCGGTCAAAAAATCCTTCCATTTGGTTTTCGGATGCCC
TATTTTGACCAAACCACGTGGTTCGGATATAATAGTAACTACGCATTGCATTTTGTGCTA
AGTCTGTACGTGCTGAGTGAGGGCATGGGCCCGGACAGCATGTTCATGGTGCTCATGATG
AGCTCGTTTACGCAAATTGATTTGCTGAAAACTTCGCTCCAAGAGTTGAGCGAGAAAATT
AACAAAAAGGAGCTGAATATTGGGAACAGCTTAAAACACATCATCAACCGCCATCAGGAG
CATCTGAGATATTTACAGACAATTGAAGCAGTACATCGGATTTTTTACCTTGTTTCTTTC
GTGAGTTTTGGAGCTCATCTGGTGTTGTCTTTGTATGCTGTTGTAAAACTTTCCTGGTAC
CAGGGATTAGCCTTCATGTTTTTCATCAGCTATGAACTTTTGTTCAGCTGCTTTATGGGC
ACATTGCTGGCTATCAAGAGCGAACAACTACAGCGCGCAATCTACGATGTCCCGTGGCAC
AAGATGTCCTCGGTCAACCAAAAGAAAATCCGATTCTTGCTGGAAGCATCACAAAAGCCG
TTGAGTTTGACGTTGATTTTCTATCGCATCGACATGCCCACGTTTTTGAAAATGTACAAA
ACAATCTACAGCATCTTCACCATGCTGTTGACCGTTCGTGAGGATTATGATGAACAATTG
AGTTAG
>Or162
ATGGACGGGCAACGAAGTCTGCGTTGGATTTTGGTTCTGGCGATCCTCACCGTTCCGATG
GCCTTCTTCGCCTACCAAATTGCCGTTGGTGACGCGTTGATCAGTATCAGCTACTACGTG
ATCTCGTTGGTGTTCAACGTGATAACCCTGCTCAAGATGACCCTGATCAGGTTGTCCTTC
GACAAGACCCGAACCCTGATGGACTACTTCAACGAGCACGTTTTTCACCGGGATGATCCG
TGGTGTCATCGACTTCGTCGCCGAACCTACTTCACCACGTGGAAGATCTTCGGAGCAATG
CTAACATACGTGCTTCTAACCGCTCTGTTCTACCTCAGTACGACCCGTCCTTCGAGCCAT
TACATCGGTCTGGATCGAACAGAGGTGACCTGGATTCACGTGCTGCTCGTCCAAATCGTG
GCCGGTTGCACGCTACTGCACCTGGTCATCTATTCGGTGGGCATTTTGCTGATTTCGTTT
TTGATGCACTGGTTCCAAACCGAGCTGGAGATTATGGCCAACGCGTTCGAGAAGGTCTTC
CACGGCGAGTGTCCCCGGAAGGTGCTGGGGAGGAATGTGCTTAGGAGGGCTCGGTTGCAA
CGTGAGGAGGTTCGCTGGACTGGGATTGAGCGCCGGTTGGTGTACTGCATCAGTCGGCAC
GGGGAGTTTGTGGAATTAAACAAACTTCTCCGCGGCATTGCGCAGCCCATCTTCTTCTCG
CTTGGCTTCTACATCGTGACCACCATCTCAACGCTGATCTTCGTGACCATCATCGACGGT
ATCTTCAACTTGCTCGCCATCGTCCACGTGGCCGCCGTGATCGCCGAGTTCTACTACTAC
GCCCATCTCGTTGATGAGCTGGAGGACAAGCGCCACATGATCGCCAGGGCCATCTACGAG
CAGAACTGGCCAGAACAGATGGTCTACTCGAACCGGGTGGCCAAGCACTACAAAAGCGTC
CGGACGATGATCGTGACGGTGATCATGTTCGCGCAGCGCCCCTTCCCCATCTCCTGCGGT
GGGATGTACAAGATGACGGTTCCCGTGTTTACCACCATGATCGAGACAATCTACTTTGCG
GTGACGTTCCTTATCCGGACCGTCAAAATTCAACGTTAA
>Or140
ATGACAATCAGAAATTTCTTGTTTAAAATCGCTCAAAAGCTCCAAATCGTGAAACAACAA
CCCGTTGAGGAGTTGTTCATGAACTACGTTTTCACCGTGTCTGGTGTGTGTTTGAACAGT
GAAAATCGTTGGGCCAGAATTGTTTGGAATATTTTCAGAACTATCATGGCCATGCACTAT
CTATTGTTTGACGTTCGCTTCATGCAAATTCTTCGCAGCTGGTCCAGTTTCGAATCGGTG
TTCCATGGATTCAATAACATCTTTGGTTGCACGATAATCTACTTCAGACTTTTGGTAATC
TGGAATACTCAGTGTGTGTACAGACGGGCAAGACAATTTGCTAGAAAGTGTGATTTTGAA
GATTTGGGCCCTCAACATGTCGAAATTCGAACTCGTGGTAGAAAAATAATTCGAGGATCA
GTTTATTTTTTCATGACAAGCGTTACCGCACAAATATTATCAGCAACGTTGACAAGTCCA
AACTACGCACCGATTGCATTCCCGATAAATTTGACCCAATTGAGTCCGGCCATGAAGCGG
ACAGTGCGAAAAATCTACGAATCCCTGCTGCTGGTGTATTCTCACCTGGGGAGTGTCAAC
TTCCTGGCAATCTTCATACCGATGATAGAGTTACTGTGTGAACTAAAGATCATAAGAAAC
TCGTTCGCTGGAATATTTCAGAACAAACCCAGATATCCCTCCTCAAAATCTGCGCAAACC
ACCTTCTGGATCATGACCCAGTCTAGAATCAATCGTCTCGTCCAGCGGCATTCGGATATC
ATAGGAGAACTCAAATCGTTCGAAAAACTAACAAGGACATCATTTCTCATAATTTACTAC
ACTGCCATGCTTTATGTCTCGATGACGATCATAGCCATCTTAAATGTACAATCGTTCAGC
ATGGCGACAATATTTCTGCTTGAACACATTCTCCGGATGATCGTCGAGTGTTACGTGTTT
TGTCATCTGGCAACGAAACTCAACGAAGCGCATTCCCAAATTGCCGATAAGATCATGAAC
CTTGACTGGCCTGAAATGCTGCACTACTCGGAGGATTACCCGAAGGAATACAAATCCGTA
CGGACTTCACTGCTCATCGTGACGATCAGAGCTCAGCACTCGCTGGGAATCAGCTGCGGT
GGGATTTTCGAGATGAGTCAGGATAAGTTTGCCCTCTTGGTGCGAATGACGTACTCGGTG
TTGATGTTTCTTTGGAAGTTTAAAGCACTTTAA
>Or201
ATGGATTATTTCAAGTCGTTTAAACTGCATTTAAAGAAGTTCAAAATGAATCACAGAAAA
CAATCAGACAACTTCTTCATGACTTACGCATTGGCTATGTCTGGTATACATCTAGAAAGC
AGAAGCAAACTGATTCAACTAAGTTGGCATGCGTACAGGATGCTTCTAGCCTCCCATTAT
CTACTAGTGTGGTACAAGTTTGCACTAATAGTTCGGAAAAACCACACTTTCGAAGCCGTG
TTTCAAGGAATAAATACTAACATCGCCAGTAGTTTCGTTTATCTACGAGCGTTTGTCATT
TGGAAAAGCTTGGATTGTTATAGACAATCTCGTAACTTCATACATCCTCAATCATTTCAA
ATGGACGTTCAGAAAACATCAACATTGCGTCGTGAAGCCAAGGAAAAAATCAACTGTGCA
TTGAAAATTTGCATTACTAACGTAGTTGTTCAAATCTATTTGGCTCTGTTCATGAGTCCA
GAGTATGAACCATTGAATTTCCCGTTCAACCTGTGTTACTTGAGTCCAAATCTGCATAAT
ATCTCAAAAAGGGTTTACGAATCGATTTTGCTAGTATTTTCGCACCTCGAGAGTGTCAAT
TTTCTCACCATCTACATTCCCTTAGTTGAGCTTCATTACGAGTTGAAAATTGTTCAGCGT
TCATTCAAGAAGACAATCATGAGGAAATCCAACCGGAATCGTTTAAAAACCTCGGAAACA
ACATTTTGGATAATGATTCAGTCCAGAATCGCACGAATCGTTCAGCACCACGCTAGCATT
CTTGAGGAGTTGAAATCTCTACAAAACCTCACAAAGCTGTCCTTTCTTGCAATCTACTAC
TCGGCCATAGCGTTCATCTCGATGTCCATCTTGATCGTGTTCAAAATGCACACCTTCAAC
GTGGCAATGGTGGTGATTATCGAACATATGATGCGTTCCATCGCGGAATGTTACGTGTTC
TGTTGTCTGGCAGCAGATCTCAACGAAACGAACAACAAAATATCCGACGCCGTAACCAAC
CTGGAGTGGCCGGAAAGGCTCCGCTTCTCGAAGGACTTTACCGGCGAGTACAAATCGGTC
AGGACTTCGTTGTTAGTCGTGATGGCCCGGGCCCAGCACTCGTTGGGGCTCAGCTGTGGA
GGGATGTTTGAGCTGGATCGAACCAGGTTCAAGTCGCTGGTTAAGGCCACTTACAGCATG
GTGATGTTTTTGTGGAACGTGAGGTATTCCAGGGGAAGTTATGGATTGAACTAA
>Or18
ATGGAGTTCCTAAGAAGACGTTTTCTCTGCTGGCGCAACGGCCTAGAGTCCGAGTTTAGC
AGTGCGAAGAAGCTGTTCGAAAAGGCTTGCCACTCGGTTACGCAATACATCTGGGTTTGC
GGGTGCGAACGTTTCGAGCCAAATTTCACCCGTTGGAATGCGCGGTTTGTGTTTTTGATG
GTGAATATTTGCGTGTTCATGGCGGTTAGTTTCTGGAGCTTGACCGTCCTTTGGGGACAA
CGGGTGGAGTTTATATTCTGCTGCGTTACTAAGGGATTCGTTAAAGCCTACATGTACTCT
CATGACACCATCTATGAGCTCCTCCAGTACAATCTGAAACGATTTGAAAATACAAAAAGA
ATGCCCGAAATACACCACTCTCTGGTTAATACGGCCTCCCTGTGTACCGCTTCTGTAAAA
CTGATTGGACCATGCTACGCATCGATGGGAGCCTTTACGATCTTCATTTCGATCGTCATT
TCTTTGTATTACGGTCGATTCGAGCTGCCGTTTGGATTCTACCTCCCGGGACTGGATCGC
GCCACGTGGATCGGATATCTGCTGAATCTGGCGTTTCACATTCTGCAAGTGTTCGAAGCC
GTCACCGGACTGCTGGCCGCCGATATGTGCTTCTTCAATCTGATGATAAATGCCGTCGGA
CAGCTGGATGTTATGGTCATCTATTTGAGGAAATTAGGAGGAGCTGCTAACACGGACAAA
TATGAGGATGCCTTGGCTGAACCTGAATTAAACGAACTCTTAAGTGAACTGATTGAAAAT
CATTGCGAACATAGAAAGTATCTCACGAAGATGGAATCACTTATGCAGGCTGGTTTCTTC
ATCAATAATGGATGCCTAATTGCTGAAACAGTAACGTCGTTGTTCGTTATTCTAACCAGT
GATGAAATTTGGATACCTGGCATATTGATAGCAGTTGTCTGTACTTTTCAACTTATTATC
CCATGCTTTATGGGTTCACTTCTTTCTAGTAAGAACGATGAGCTAATTCGCGAAGTCTAC
AACACACCCTGGAACGAGCTGCCTTTTCCGGCCCAGAAAGCGTTAGGAACGTTGCTGCAG
TTTGCTCAAAACCCGGTCACCCTTTCGGACGGATTTGCCCCGATCGATTTGGACAGCTTT
TTGGAGATCTACAAGAAGATTTATTCGTACTTGGCGATGATTCAAAACATTAATTAA
>Or181
ATGGCCCGTTTGCGTACTGCTTGCCGGCGGTTTTGCTTCTACGGTCTACAAATTCGTACA
AATTTCACTCACTATCACATTTTTGTGGGTTTGTCAATGGTTGCGTACAGTTTCTGTGGA
TTTATGTCACTAATCAAAATTGCCACGATGTGTTTTATGTTCAAGTACAATTCCCTGTGC
TATCGACTGGTCGCGGAGAAGATTAGGAAGCTGCCACAGCCAACAGATGATGGGTCGACG
AAGGTTAACATCGGAGATTTGAAAAAGCTTGTTGAGGTGCATCGAAAAGCTTACAATGTT
ACAATATTGATAGAAGACATTTGTCAAGTACCGTTGGCTTTGGAATTCTTGACCTGTGTA
ATATTCTGGTGTTTGAGCATGATTTACATTTCAAAGAAAATCGACTTCAACCTAATCAAC
GTGATGATCATATTTTGTCTGTCTCTGATTGAGACGTTTGGCTGCTCCTTTCTGGGATCG
GAGTTGGCCGAGGAAGCCGAGGCAGTTGGCAAGGCCATCTACGATCTGCCGTGGTACGAG
CACTCGGTTGAGTTGCAACGCTTCTACCGGCTGATCATTCAACGTACGCAACGGCCTACT
GGGATCACAGGGGTGAAGCTTTTCGTCGTTCAACGGACCACGTTTGCTAGTGTGATTCAA
ATGTCTTACTCATACTACCTCGTTCTGCAGGATGTTTTGAATAACTTCTAA
>Or189
ATGATCACTGGCTTAAACAAGAAGCTTGATCTGTTCACAAAATTTGTCATCTTCTACTGC
ATTTACGGTACCATCGCGTTCTGCATGAAGTCGGTCGTGATTAGCCCTTGGCGGTACTGG
ACGGCGATCGCCAATAACAGTACAGAACCGATGGTCTTCGAACTACCCACGGAGCAAGAA
TTCTACGGCCTCCACAACCGATCAAACTTTGTCCACTACCACATCTTCGTGGCCTTTGCC
TTTCTTGCCTATTTCTTCGTCGCACTATTCACATTCATCAGAATCACCACCACAGTCCGC
ATGATCAAGTACAGTAGCCTAACCTACCAGCTAGTGATCGTAAAAGTTCAAAAACTAGCC
CAAAAGAAGATCACGATCGCCGACCTCAAAGAACTAGTCGATTTTCACCGACAAGCTTAC
ATCATCTCCCTCCTCGTTGAAAAGATCTGCAACATCCCGATCGCCCTCGAGTTCCTAACC
TGCGTCCTGTTCTGGTGCTCGAGCATGTTCTACGTAACGCAAACGATCGACTTCAACCTG
TTCAACCTGATGATCATCTTCCTGCTATCGGTGACGGAGATCTTCACCTATTCCTACCTC
GGGTCGGAGCTATCCGAGCAGGCCGCGGCCGTTGGCAAGGCCTTCTACGATCTGCCGTGG
TACGATCATCCGGCCGAACTGCAGCGATACTACAGGTTGATCATCCAGCGAACTCAGCGG
ACTACCGTGATCACGGGGATTAAATTCTTCGTCGTAGAGCTGGCTTCGTTCAGCAGTGTG
GTCAACCTATCCTACTCGTACTGTTTGGTGCTGAAAAATATGCTCGAGTAG
>Or88
ATGGCAGCATTGGGCAAGTTGTTCCAGCGGTACTTCCAACGTCTCCGCAAAGTTCCAAGC
AAGGATGTGTTCTGTTTGCTGGACTATCTGCTGGCTTTAGGAGGTACCTACCACAAGCCC
AGTGGAATTTGGCTTACTACCTTGTGGTACCTCCTTCAACTGCTGACTGCGTACCAGTAC
TGCATGCAGGTGCTGATAACCTTCGACAATGTGGCCAGGCTGGAAGACCAAACGTCAACC
ATCTGGTCGGTTATGTGCCTCCTGACGATGACGTTGTGCTACGTGAAGCAGTTCTTTGTT
TGGCGTTACCGTGGAACAATTAGAAGTATTCGAAATTTCATCGTTGAGAGCGAGTTTGGA
TCCCGAGATGTAGCATGCGATACCGCAGTTCGAGAAAGGTTTTTCAAAACTGTTCAGAAA
TCATTGATTGTTATTTTTGTGATGATTTTATTTGAACAAATACTCATGGCTGCTACGAGT
TCTTTGCGAAATCGATGGTTTCAAATTCCTTCATGGATTTCTTGCTATAGTTATGGCATG
GTACTGGCGATTGAGCTTACATTCTACCCATTTTTCGCATTGATTTGGGTATCAAAACTA
TACTGTGGCTCTGTCACAGTTGTTATCTTGCTAATCGGGATGAGGACGGAGCTTCAGATA
TTGTCGCAATACTATGGATGTCTAACGAAGTGTTTGCAAATAGAATTATCATTGGGGCCA
TTTATGTTCCATGATCGCTATTACAAGTCATCCAGAGTTAGAGCTCTGTTTTGGGACCAA
CTGAGACTGCGCACCAGAATTTACGAAAAGCTCTTTTTCATCATCTACTATCAGTCCCTC
GTCGTGGCAGGGACAGTGTCGTACGTGATCATAAGGGAAGAGTTTGATCTGTGCAGTGTT
GCCATCATACTGTGCACGTCGATTTCCATTTTGGAATGCTACTGGTGGTGCCATCTGGTG
GATACCTTCAAGGAGCTGAACGAAACCATTGCTGGAAACTTGCTCGGCCAGTGCTGCCAG
CTACCCTACTCGGCTGATCGTCACTCGGAATACCTCCAGATGCGAAGCACTTTCATGATT
GTCGCCCATATTTCACGCCACAGTGTTGCGTTTAGCTGCTGGGGAGTGTTTGAAATTTCA
ACGGCGGTTTTTGCCAAATTGCTAAACATTAGCTACTCGGTGCTGATGTTTCTCATAAAT
GTTTACGACGGGGGGAACTTGGTGTAA
>Or63
ATGGAGAAGAACATCCGCCTGGAAACTCAGAAGGAATTTGAAAAGATCACTGGCTGGCAG
CTTTGGGTCTTGAGACTCATGGGTTGCGGTGCATACGAACCAAACTTTCGAATTTCTTTC
GCAACGCTTGTGATACTCTTCTTGGCCGGTGCTTTTGTCGTGATAACTATTTTTGATTTG
TTCTTGTTTCAAAATGATGTGTTTAATTTCACGTTTGCCCTGGTCACACTGTCTTACGCT
GTTATCGGATGTACCCGGCTTGGGTTCATCATATTTCATCCTAACCCATACAGTGCGGCA
TTTCAAGAAGCTAAGCAGACTTATTTGCTAGCCTCATCGGACGAACGGGATCAGCAGGTG
CTCCAACATTACACCAAGCTACTGAAGCAGTGCATTTCCATGTACAGCATCGCGTTTTTG
GGTGGAAGCGTTGGAACAGCATTCTTACCACTGATTGTGTATCTCTGGAATGGGGAAAAG
ATTCTACCCTTTGGAGTTGTGATACCGTTTACTGATTTGGAAACATCTTTGGGCTACCAG
CTGAACTACATGTACCAAGTAAGCTGCATTTTGTGGACGCCACCAGGATTAACGGCCTCG
CAGAACATCTACATCACATTGGTGTTTAACATTTGCATACAGTACGACCTCATTTTCATA
AAACTTGATGAGTTAGATCAGTTGGCGGTTCGTAACATCGATGGTACGCTGGACAAGGAG
GTTGAACAAAAATTCATCGAAATTATCAAATATCAGCAGCGATTGAACCAATTTGTAGCG
GAAGTTGAAAACCGATTCACGGTTCAGATATTTGTGGAAATTAGTTGCAATGCGCTTCAA
ATTGTTGTTACATTATTTGTTATGGAAATTGATACCTGGATTCCAGGATATCTGGTTATA
ACTGTAGCAACATTTCAATCATTTTTGTACTGCATCCTGGGAACCTTAATCGACATGAAA
ACTGAACTTTTCACGGAGAAAATTTACAACGTTGCTTGGCATAGAATGCGTACATCAGAG
CAGAACAACATCAAGTACATGCTATCGAAATCGCAACAATCTGTTTTGCTAACAAACGGA
GGCATGTTGCCGATGAACATGAACCTGTTTTTGGCGGTGTACAAAAAATCTATTCCATCT
TCATGA
>Or153
ATGGAGAATAGTAACAGAAAAGTCAGTGCAAATGCTAAGCCTACCAAGCAAAATAAAAAC
CATTCATCTAGAAGTTCTTTGGACGAGTTCATCAAAGCTTTCGACACAGTTCATAAGAGA
ACATCTTTCGTCGGTCTTGACTTTAAAACTACCGAATGGGATATAAACATTCGTTCCGTT
GGATTGGTCCTGTTTATGTTAACCACCTACGGACTTTGCTTCTACACTGGTTGGATTCTA
CGTGAAGATTGGCAAAGCATGTTGGAAACTTTGCTGATCCTTGTGCTGAACATGCAAGGC
ACTAGCAAGCTTTGGGTTGGCTTCGTGCATAAGGTGCGATACAGCAAGCTGTTTGAAACC
ACGGAGCAAATCTACGCAAGCTTCGATGCCGATGAACGTAATAGGTCGATTCTGAGGGAC
ATGGTGGTCAAACTGACCTTTTTTCTCAAAGGAATGACCATCATGTATGAAATGGCAGGC
GGGGTCGTAGTGATCTTTGTTGCTTTGTTTGTTGTGATAACTCGTGAGCATTTCCTACCA
TTTTCAGTGTTTATACCTTACGTTGATCATACATCATGGATCGGATATATGATCACATTC
ATTGTGCATAGTCTAATGGTTGTGTGCTGTTGTAATGGCTACCTGGCGTCGGACACCGCG
TTCGTGTACATAGTCGTACCGATCATTGGCTATGCCAACTCGTTGCAGAATGAAATCGTG
CATTTTAACAAACTTTTGACGATGCCCAAGAGGAATGAAAAACTAATCGCTGAAAAACTT
GATCGAATCGGAAAACTACACAGGATGGTAATCGATTTTGAGTTGCATATCATCGAGCAC
TTCCAGGTAGGATGTTTGGCTGAGATTTCACTGCAAGCTGGATCCGTTCTACTGTGCATA
TTTTTGAGCTACATTTGTGGCTACGTACAGGCTTACAGCATTCTGGTTGTTGTGTTTTCC
CAAATTATGGAATATTGTGTCATAGGAACAATTATTACGGCCAAGAACGAACAAATTACT
GCGGATATTTACAACGTTGGATGGCACTTGCTCGAAAAACCTCAACAGAAAACGATCATG
TTTATGCTACATAGAGCGCAAACGGCCCGAGATTTGACCATAGGCAAGGTGGCTTCCCTA
AATATGATAACGTTCGTGAAGATAATGAAAACGACGTATTCTTTCTTTGCCATGCTGGTA
ACAGTATTGGAGTAA
>Or156
ATGTTTAAACGCGTCGGTAGAGTTAAATCCGCTTCCGGCGAAGAATTGTTTGGTCGTCTC
TTTGCAAATGTTTCGCGCCTTTTCGCCCTCATCGGAGTGGATGCTCTGGATCCCAAGTTC
CGTTATAAACTTCTTACGATGTACCCGGTGCTGGCAGCACTCATCGCTGCCACCGAGATT
CTGTACTTTCTCGGGAGCACACGATCTGACATGATTCAGTTTATGGTCACTTTGCCGTAT
GCAAGCTTTGTCACCCAGGGAATCCATGCGTTGGCACTGGCTTTGATGAACCCCGCGAGC
TTCAGCTCACTGCACGCGAAATCGTACGAGATATTTAAGCTGCTCAACGAGAATCACGGC
AATCGATCGATCTTGGCCAGGCCACTACGAATTGGGACGGTGATCCAAAGCATGATGACC
ACTCTTTACGTAGTTATTCTGATGTTCATACTGTTCTTGCCACTAGCGGCTTGGTGGATC
GCTGGGCAGAAAATTCTCATACTGCTGTTCCGCTTGCCCGGTGTAGACGAAAGTTGTACG
GAAGGGTTCCTAGAAACCATGGCACTTCACGTGGCCTTGCTCCCATCAGCTTTTTGCGGA
TTCCTTGGAATCGATTGCTTGTTTCTGGCTCTGATCGTGCCCATTGTGGCCTTCGTGGAC
GCGATGGCCAACGAAATGGACGAGTTGAACCAGCTGCTACAGTCACCGGAGTCCAGCCAA
GGCCACGAAATTCGATCCAAGTTGAGCCGTCTTGTGCAACTGCATCAACTGTTGATCAAG
TACGAACTAACGCTAGAAGAACACTACAATGTTGTGGTTTTCGTCAAAATTGGAGCAATC
GTGTTCGGAATGATCAGCACGATTTTGGTGATGTTTAATGTTCGGGATATCATGGCGTTC
ATCTTCACAATCGTCCTGTTTGAACAACTTACGCAATACTGCCTGCTAGGGGCAGTTATA
AGCTCCAAGAACAATCAACTGATCAACCATCTGTACGACATCAAGTGGTATCTGCTACCA
GCTGATCAGGCCAAACATCTGATGCTGATGCTGGAACGAGCCCAGAATGCTCCGAGCTTG
ACCGTTGGAAAGATTGCTACTCTCAACATGGAGCTTTACGATAACATCATGAAAAAAGTT
TATTCTTACGTCATGTTGATGGCGACTTTTTTGGAACAGTAA
>Or203
ATGTCAGTTTTCACAAAATTCAAATCGTGGACCTCGCCCAAGTTCGAATCGTTCCTGAAT
TGGTTGGAAGCAACCACGTTCGTGTACGTTAAATTTTCCTCAATTCACGCGTTGGAGTAC
TTCGGTGTTTGTGGTCCAAACAAACGTTGGGTGGGACGTTTCGTTGGTTTGCTGGTCGCT
GGAATGGTGTCCCTGGTGATCCCGACGTTAATTTCAGTGCTCCACGAAGATTCGAGCTCG
AGGATGCTGATGAAAATTGGCTACTTGTTGTTTCTGATTGGTTCAACCATCGATTTCTGT
GTCATTTCGTGGAAAAATGATGAGTTTGTTGAGCTTTTGAGAAATCTTGAAGACATCCAC
AAAACAGTTAGTGAATCAGAACATTCCGATGACAACCTTAGGATCATGGAAATGCATTCA
TCACGGGTCGCAAAACTCAATCGATTTTATCTCTGTTTTGGAATTGTTGCTTACGCATTC
TTCATACTCGTTCCAATCGTTTACACTGTTGTCAGTTTCATATTTTGGCCAGAGTATCCA
GTGGTAGCTACTGCCACTCAACTTGGACCAAATGACTTCTACTTCGACTACACCTCAAAC
ATTTTCCGCGCCATTGTGTTCCACCTGTTGCAATTTCCCGGAATTTCCTTTATGGACATG
ATCGTTGTGATGGATTCGTTTTTCTTTAGCGTTTTTGCCCTGTACGGTTTACCACCGCTA
GATGTCACCATCGCCATGGTTAAGCGCCTTAGTGGGGACAAACCGTTGGACAAAGGGGGC
ATTTCCAAAATTGTGGCAATGCACAATTCAGCTTTGGAGTGCATCTCGCTGCTGGAGGAC
ATAATGAATTTGATATTTCTTTGCTATCACTTTGTTTTTCTGGTGGTTTTGAGTTTTGTG
CTGTTTGGAATATCAAAGTATTCAAACGATTTTCCGGCAGACAGAGTGTTTACATTCTTG
CTTTGTGCCCTTGGCAAAGTTTTGGCAATGTGCTACACAGGAAAACGGTTGAATGATTTG
GCTGCAGAACTTTCCTTCGTAATTTACGATACAAAGTGGTACGATGCACCGCTGGACATC
CAGCAAAATATTTTGCTGATGTTGCAAATGTCACAGAAACGAGTTGGACTAACTGCGGGC
AAGTTTTACTACGCAGACATGGAATCCTTCGCTGAGTTGGTCAACGAGTCATACTCATAT
TATTTGATCATGAAAAAAATGTTGGACAATTAA
>Or193
ATGGCCAACTACCTAACCCGTATTCGATCGAGGTACGATCGCTTCGTAGACATCCGCAAC
GCCGAGGACATCTTCAGCCGCTACGTCTGGGTTCACGGCAACACGTTCGGAATCGGGCTG
CACTCGCCAGGTCAACGCCTCAAGCGAAACCTATTCCGCTTCATCTCGTTCGTGTTCTTT
CTCCAGCAACTCGTGCTGATTGCGATGTGCTTGATCTACAGCACGCTATCGATGCTGCAG
CTCGTCTGCTTTGACGGTCGGTACGAGCTGTTTCTACGCGTGAAGGACTACTTCAACGCA
AGACGCGATCGACGCTGTGGAGAATGGCAAGCAGAGCGGACTAGGGCGGAGTACTTCAGG
CAATCTCGGAGAAACCTGCTTATCGTGGAGATCCCCGTGACGATTGCGTCGCTGATTTGG
GCGTTCTTCGCCAGGGATGCGTACTTCCACTTAGAGTTACACGTTTCGGATGAGCGCAAG
TGGATAGTGGTCTACACCTTGGAGTGCTTCTTGCTGTGCAAACTGGTGGAACAGCTGAAC
GACCAGAAGGAAGCCATTGGGGACAGTTTGTACGACTGGCGGAGTGGGTGCGGCATTCGC
CGGACAGGGTCTCCAGGATGCGCCACGAGAGGTCAATGCAGATGATCACGGAAGCACATT
GTCAGCAGACGATCCGCTTCCGCTGAGGACGTATCCATGGAGCTGTTCCAGATGGTGCTG
AACACGTGCTACACGCTGATGACCTTCTTTCAATCTACTCGTGGAGACTAA
