# Supplementary material for: The chromosome-scale genome assembly for the West Nile vector Culex quinquefasciatus uncovers patterns of genome evolution in mosquitoes
Source: BMC Biol. 2024 Jan 25;22:16. doi: 10.1186/s12915-024-01825-0 (PMC10809549; doi:10.1186/s12915-024-01825-0)
Supplement: Supplementary file 4 — Additional file 4. Odorant Receptor proteins from Culex quinquefasciatus. [file 12915_2024_1825_MOESM4_ESM.fa]

>CquiOr80
MDPIQEFEQICGWQCRVLKQFGICAYEQSFKPSARTVLLMLLISCYFFIAFYDLHHFLGD
LFSFAFALVTLAYGFIGISRVGHLLANPARFSELMHEAKKTYERSALNQRVVKILKRYTS
WLKHCVIFYSMAFVAATVATGLLPTVIYLWTGQRNLPLGIELPFLDPDSLKGYLLNYLYQ
ISCMLWTPPALIAVQNMCFILVFNVFIQYDILLLGLEDLNLLIKENTDGKLDTDVHQKLL
QVLQYHQRLTIFSGAIERSFSVQFFVEISSNALQVIVTLFVANTANWIPGYLIIFLATFQ
SLMLCFLGALNELKSDQLVAKIYDVAWSEMRLPEQKSIHILLTKSQQASLLSCGGLLPMN
MNLFLKVYKTIYSVFMMLMNI
>CquiOr110
MFRLLGVLLVNAFRRFCRNEHCFVVVLNFNRLIGFTGYTWDQPIPIVKAGLLIYAILYEI
LAIVAIAFFDPGPVSIDQQFGMIFVMNTGLMCVIIWVLLALQRRDLDLVLNRLMELQRQA
ADDRRRQYIWRINCLSLVFLVQNLVQIIIWNNAVDYSCPLQVFRSEIVDRLNVVCYPLAM
TLLSLMFVYTIILISAILPALSIEFLVLGEDFQRIFDNVGPLFETARNANSNWTKLENNM
KSCIRRHQELLTLAELLQRRLKLFFLFNLMVDFFLITFSCFQFGRSRRSDSPRYMYSAFA
AVTATINLLMFGKMCDQLEAHVSSIKRHLYSANWVDRLVYSRVFAPRYKNFRKLMLIVME
RTERKVGFTCGNFYAMSLTTCWSVVQFCYSVFTLLLSVFE
>CquiOr50
MEYIQRLERFKFFQHSYKNPSEFYTSLIEIPNKVARVAGLNIFSKDYKVFSWNLACLLTV
FVVYGIVTPFTIYEVRQNVDDLIYCLVTVGIGIQGVMKMITFLVYRKELIWTQEYTQKIY
QEESHNHKQVLMEQVSLLNIMTRIIITSYIYLGFLLAMGPFLYSLMAGKKALSFGFWIPY
LDRFSWPGYLCNVVMQVIMTLFICSENLGADVLHFMTMMSSRTQVDMLMIKLRGIKSSDL
DMRDKLKEIIRRHQEHLEFVGTVEMIYRSFFFVIFSTLGATLCLSLYAVATLGWVAGSIP
CMFIIYEMFVYCFLATILQTKEDELQQEIYKVPWYQLSISDQKSIRIVLEATQQPVCLTL
IFYPLNMPTFVDVMKTIYSYLTLLLTFSKA
>CquiOr17
MNLFRKALAKVRLVAYRARRLWEEVPDTFQLLDRFYILAGIAFDASNDCQRFGWKLYLLV
GYFQMLISVVSFVSTFVAMDDAVETIWCALMVVAQVICLLKTRLLLCRQKDIADLRKFLD
TANYCSGDQVFDEAARSGFRRKTRALIVTVGLLLVCQQVICWIPQPQQFRTFYVPPWVGF
YFGEGLAFFIQVIYISNFALFWVSKIFGCTIVSSVLMIGMNSEQVILVHHYERIAEGMED
LRDNYFDNEQTKQQYWNLLMKLIKTITEQQGVILSKISKLQSMVEPLFFYVYYFDLVAIG
STFFIVFSEQFSFMHIVIATTVVVISLECYVLCSLIESLKDTFDTISGHVCDLCSQLPYS
ADYRREYFEMRTTLVTIALCSQNIVQFGCLGISNLSMPVFTELVNTSYTVLTFLLNMI
>CquiOr174
MKPWTQLKNRVDGIVLRTLGLYQRQKPFWLMRYLFAVNGISLELECSVIWRWVWNIHRIL
IGLHAVIFVVDRFVAAVAADAEFDKKLFHLHLVFIVVVIFVRQLCLTMKFNTVETLRKYT
LGNDFRKNDEELQEKRNNTWNHLKKIELVIVVQATVTFIVFTLSNVEKSLSLQFPLDLSG
ISELLQTVCAHIYSLYYCWLCFAMAINYYSLSALMICLVTELEIVGDAFRKVFAESLQPG
QEYRFDLTDQQILLFWQSLESNIRTCCQQHVQFIRMINVFKSLTSELFLLVYCATVSLTA
IEIFQVVSTKRLGFYEVFVIQDFCVFYVEFFCFCWLATKMNEMNFRIAGLIYEQEWYREM
QYSDNLPKMYRSVKQSLLIVMIFAQQSLGIAVGGIYELSMELFMELLNNSYSLLMFLKEI
TK
>CquiOr198
MDRFLLVASVHVVPQKIWQKKVWILFHAVGAFQMFMTLLGLTSALVRMDDVLLVIWCTIL
FTAELLCLAKCYLLMRYDGSIQDLRDFLNAGSFSSGDQNFDVSARNKYQRSSSLIAIAVS
LIILLDQIVCWIPKIQQARTFYVPSWIGTHYGEWFAFIVQAIHTSTFASFWLFKIFGCSV
LSIFSLKGLQAEQTIVNRSFERLTELFKDLQTSKLTRKQFWDHLKSSIKVTMDQQTLVFC
HLIKVKPMVELLYYATYFYAIGCIGSSFFLVLSQPMSILLFLHVATVIVICFECYQLSYQ
IDRLKEVFAATSGHAFSLCTQLPYAAGQHRKDYLEVRTTLMIIEICSRNVVCFRCFDIPD
ISVTVFVSMVKVSYSVLTFLLNTI
>CquiOr25
MEDAKFLAVLSLVRRSLRIVGADIFEENWRPNLLTFLTLVSISFFPYMDLSFMLQHTDSF
NLVFEGISVLVAGLDAWFGLVEIIVNRKAWVALMKDVSSRRSMYKSVKISALFDEYYERN
IMFCKFLYGVYMSTFSYFLLPAILPDPGKYNLPIPATIPHLVPDTNKLYWVTFLIQLLMV
GIAQHVLIAQCSSLIIGIMSACCQIRALKIKLEDLNEQINDPSVKPDTVHESLGEIIYLH
ASTKDYIRLLQRKAAIVYLSVFVTCGGIVCSCLNVIAEDLFNSANALMLAGTFSVLVHCF
FGNTLLIENDSLPDAIYAIDWYKLPLTDQKAFKFLLANAQPDAALHGILMPLNMGTFISI
MKGAFSYYSILSKEKAK
>CquiOr165
MECKQLARRVWNRCKSRLTAFWRGLRRDFNYSTDSFFGLDLLLAISGAKLNTQNKYYRRL
WNVLRVVSCLSVLFVVLWNTHRNIKNGENFEIVLSCLQAIVSLFQSNLRLFLIIRHSDAI
IAVRQYVNRRQFGRNLQKSLAIRSGSFYHIRKIVIFAISFELVLCLSFQFIDFAHHHMLR
LPFDISQSFPRMQCLCDNMFCLLMSAHSLLRPAVHIAVYMIVNGLEAELKVITQTFSQIF
HNTDQHVQRRMESEACSILQMEYKLKFYFWKYIQEEFGECIALHVEFLAIKNKIRPMLNS
HFLIIYYTTALNLALGSYYLAQMKTITLFSIQTLAYCLYIAFECLILTRMVSLLNEAHES
IGREVYYLDWPTRLEYEDHFAAEYKSVRRNFVTVIAMSQQPLRFNGYGSIEFTQDRFWVL
LNLAYNMYNVLNDYNDCCVKN
>CquiOr187
MTYTQSKRSWWSQGKSRVFAFRRSLSRDFDYSTDFFFGLNFLMVVSGGRLNSRNVQFRVC
WNIYRMLVILAAIVTLRNCFLNMANGSDFEIVLNSVQVSLGILSTVLHMALVLWHYNSLM
AVRRYVNRRRFGRSLEPSLGIRRDAFYHVRKIVITVVALMCGAIASVPFQDISHHHAFKL
PFEDGSSLPILQYFHGKIYLCFTVGIGFAITTVHLVPYMILTGLGAEVKVIAKSFSVIFE
NTDQRVQWKMEGEPCSVWQTELKMKYYFWKFVQEEIGECIDLHVEFLAMLNRVRPMLNKM
FYLFYYTTALSLACAAIYLATKKSISMIFIHTLIHALLIAFEFMILTRMVSWLNEAHQSI
GNEVYGLDWPMRLECDDLFVVEHRSVRKIMTVVIAVSQQPLRLNGFGSEEFTQDRFWALL
NLTYNFYNVLNDYNDCCVVKTAP
>CquiOr207
MAFREQQYLDRNFDYICRMLDLLGQNVLEPNYRPNWRTAYITSIVVIVMSELVYLLWTER
SDLFAFLQVLPTLLFSCIGVQNVLVCALRSEKVLALRTKLTEILKIMAETEGNGPILCKG
LQLSRLLQKCLMVLYALAAVAGIIVPLIIWAAWGKKILLFTPFVPKADPSTAVGFVETLV
FQGYILLGAGTMYTAHECMFIAFIMPYAAYVNAFCNEIKELNSMLVALPESDDSKIQNQL
HRIEKLHQLLIEYVSMLQDLYNSYMLSKVALIYLGVISAILVILTFADPMSCIFLALLFE
KLTKSCLMGTIITVKNEQIMDHVYDINWFRLSADQAKQVGFMLHMSQNPTSITIGNLAPL
NVESYMSLVKSIYSYVMVLITFLE
>CquiOr79
MKLVVQILQALGFTSENGDRVARAKAFVAVTVLWVILPGLVYVVRQHSSNFGAAMKSFEE
VVLIAKVVLHASKTIRNRVELEQIYKDLEEALGRTCDKLNGEIQRKMAVLERRLNFMLNV
YLRFEMFAIVGYCLLPPTVFIIRYLIETDQLLDFPNTSFEADFYFFDYKSSLAMWLGTSF
ITTIVGAIVIISGAALDCFSWGLLYRISELFQIVAMRIRCLDEFKETEKFHVELTNLIDV
QELANRSARKMENFLSELVLYLFGVCICVLCAIMLVLSMSNVDHQLLLSMGIALWYVLFQ
LFSYSMLGTALITASTSVAEAIYETKWYERINSEQRNILFVLMRSQKMVPLTVGKSLTVH
RATFGAVLRSAFSYYSVLRQLYNE
>CquiOr78
MKILIKILQFYGYWTSENDGNHFTSTQQIYAVATSWVILPALFFCYNHMSHVRLVMKTSI
ELMVIVKYVIHMASLYGYRSKLELTHRELEAALKPISGDEVQEAEVHDFRRRLHRVTDLI
IKWYFNVECVVIVVYCFIPPTIVIVQYAATGVVPPLSNLIESDYVLFDYKSKFEIWLLVA
FVTGLAGVYILIAGIISDLFSWCQLIRIAGLFRIVAAKFRNLDKFQKESELRKELIKVVN
LQEIAYRSARQFDEFLGKLQLYLYGACICTLCMTMIVMATASEDCELLYKMFLILWFMVF
QIFAYSMLGTEIMSASFSAAEAIYEIRWYERSVENRKLILQVLMRSQEVVTMSAEKFVCV
NRETFGAVLRSTFSYYTVLRRLYDA
>CquiOr77
MKFTKKSVNFCYIQSSCSQPVSHFVSTMLFRKQHHFDAMMAFNIRVLTALGFWGESGIEL
RATLQYLAYTTWFIPPGVLFCVRQQPSSKLMLKSVYELVAAGSCIIRIGNLYVFNGTLQK
AFNEVQFALGELSRDSSDAVRKVLNHLTISADYICKGYGGMLIIQCLLFGPAQGLVSILK
YFVWGEDPKYSLLEADYLIYNQYSNFNVWLLTMLASTCALYVLVFALLSHETFYWNILHH
VSYLFKIIRLKILELDDCSTPKQFHEQLSIVVEMHERAFKSTRLLEQAISAMMSFLYLSF
ITIMCSMLLVFTVIQPDLGFLLMMSVALQYNVFLIFTFSMLGTELTEASLSVSDAVYSIR
WYEKSPAERRLLLFVQMRAQKQAAITAAKFFYLTRTSFATAIKKTFSYFTVILQFYG
>CquiOr75
MLFKKDKPFPMMETTVRLCKFIGLWHDTDLGKVCWQAKFTLASLTFWYIVPEICFVTRQD
RELTIRLKGMIEILAMSIFVVRIGAHVLHRGTLQRCFWDVQETLGQFVDSGHVEVQKMLE
HLVSSASFITRSYTTALLCNASLYGDIPALIAIGQYLMGADIETFPPTILEADYVLFEHQ
SNILVWIPVLLVSIATQYSMLTSLAANECLNWNLLHHVSCLFKMVKFEISHLGECSTSDE
FKKRLVKIVTVHDAAYRNALCLETVLSPVMFILYCTFVTKVCAMMLLVTIVDDFFIIAMM
LFVNAWHGTYGSEFSHFGGNLSMWLDRANAFGAKTADVCADAFAAPGGHHGLEVFCPRKG
VVFCGYKDHIPVLYNHEAVVRN
>CquiOr73
MSSINLPSFPMMVGTVRWCKLIGLWDGTGSARYHPRTLTLLLALIFWYILPTCMFVLRRQ
DRPLTLVMKAVHEVMAMTAFVLRISAHALSRSTLEKCFYEVQGALDEFARNGQLSEDMRK
HLERADVVLARYYIPGNLFGIFLYGGLPGVLAIGRFVFTGYAEELPATVLEADYVLFDHQ
SNFWIWLPTLIVSVAVQYGMIIGITANETFCWNLIHHVSCLFKIVSARVARLDEFEEEEA
YQQELEAILETHLVCYRSVCYLEKALYLQMAVLYSACVAVTCFVLFVVSIVDDLFLLAMM
AFVLNYHVFLIFSFSVLGSELMDASTSVAEAIYNIKWYNRSISEQRCLQFMIYRSQNAIF
ITAGKFFKLTRATFMVAMKTAFSYFTIMQQLYAEE
>CquiOr70
MDLIAKVRAKFGLAKLRIIRLWQSIPDCFWLLDHLLIAAAVNVNAPNLWQKVTWALHQLL
GYSQMCLAVLGFASALLWLDDVLAMFWSVLLFGTTVHCLAKCYLLRRYDGEICNVRSFLT
SAEFSSGDAIFDAAARRQYRRKSRMLIIAVGLVLLFNQLVVWIPNEQQRVIFSIPPWIGT
YFGGRLVVGLRMIYSSTFILFWAPKLAGCTSLATVLLSGLKAEQIILNHHFKHLTRGVKQ
LYNFQITRKQFWGQLKPSLKTIIDQQVLILSHLTSLQPMVEKVFFLTYYFALGAIGCTIF
LVLSVPFSYTNFGIMVSLAGFSLEILQLGHQVETLRDTFDVTAGLAFSLCAQLPYSEDQH
QEYVDLRTSLSIVGLCSRNVARFGCTGIPDISVAVFAELLHTTYSVLTFLLNTV
>CquiOr68
MDSFKKLYRYKYKFFQHTQTEPSDFYQSVVITPNNAARFVGLDVFTEGYKFSWRTFCMIV
SILVYIYCCVFTAYEVRCSVKELIFCLVTSGLAPHKTVHVWTFLMFRKELYWFHQYTKDL
YREECKDRTKSMLMKNVSLLSVTTKLMLVAYTCISSAMDIVPIISSAASGEKTLPFGFYI
PFLDHTSSPGFTCNFIIHVTLTVYVLCSGYGADCIYLIAMASSFTQIDVLMSALRELTTE
IEAKKSDVGECLNQIIVRHQEHLKYLGTLESVFRIYFLVNFVSLALTLILSWYAAIVLSW
YQGYGFILFISYGLFFGCFLGTLLAMKSEQLERAIYDVPWYKMSLANQKSMKFLLNSAQQ
PVSMTFIFYKLDVPTFLQMYKMIYSTFTMLLTVRDE
>CquiOr129
MTKPLEFARTFSVTVKTLAFIGIPSCLSRYPEAWSAAVKANRGLIVSFLSLAYCVLGQLV
YFWTNIRLLEGEGMFLEFANQIACTRFCTVGLLKLFMLSYHRNLLAGMLAELAAWWNEKN
KIPPERVQNLAQIRPTMNIVTVITIINVCMVSAFNLLPIAEMIVQGAQTGTWHRKLPYQI
WFPWDSLTGWSYPLMYAFQIYSGLIVVIGNVGFDCIFYLIAAHLSVQLNYLNKSIEQLLD
DNKLTVEKSTKNNLDVERFKSDLFELIELHQKLLDYKALLESIFSFTFFITFSGATIIIC
LQGIMIKTASSYVVAKYFMFFICILLEIYFLCNYGHVMLRNNLNIGTSAFHGFCYKPAVN
RGGINIEIGKCLVLIIMRTQKPFQLTAWKFWPLNITSFSKIINASWSYFSLLNALLKK
>CquiOr66
MEALDKFMQYTNYVRGLCKVLGMDVLGPNYKRNYRTNISFLMIAIYAILSINSFMLADSS
IEMLKAISFGGFFCQCVLKIYFTLTKSEQYHENLTTIKKAIYLDHLDGNERQKREILKTV
DLLHVVVKGTTLLYFSSVILFSIYPAYMYFIVDVKVTIFPLYVPGVDIYSAYGYGFTNSI
HLLLSIYGLFGALASDTAFIMFVFHIYSYTDLLMIEFDEFADKLGQIEESKDTKQYEAYC
RFKMREILLNHKDIIAYLVSLNNCYQNISSVQVATCSVSICLNLFLALVTDWYATYGFLV
ASVFQLLVFSVLGTIIQLMNDRIIKLIYNLPWHLLPNNEKKSFCFLLFKSQRPIEILIRG
LGPMNVETFTEIMKVIYQAFTMMYSFLIDQ
>CquiOr161
MANRRKLAAAAEFDRILDVQSWILRRLGCDVFDLNYRFSPATWVIVFLASFYMVISAYDL
YRFRNDVFNFAFSLVTLSYGVIGCTRIVLFLRNSRTYAQIVVEARRTYEQVSNEREQEVQ
ERYTRMLKRCVTFYSISFIGGCIMGGFFPLAVYWWTGLKVLPFGVILPFTDPDTIEGYQL
NYLYQVSCIVWTPPGLTATQNVYFALVFNLCIQYDVLKLKLEDLDKLIRDGAEYDTIREK
LVEIINWQRHLVDFIAEIDRNFTVQTFVEISSVAMQMVIVLFVLHIDVWLPGYMVIFVAS
FQLFVLCILGAMIEIKSDIFTEQIYGIAWHRMRTPEQKMVQFMLAKAQYTMQLTYGGMLP
LNMNLFVTIYKKTYSVFMMLQNM
>CquiOr160
MTYRRPLQVFERITSANRWVLKLLGIDVFNPNFRYSTATWVIWSLASFFILVTGYDLYRF
RNDVFNFAFALVTLGYAVIGVSRLGFFLGSPAAYSQIFAESKETYRQESSERSREVQQKY
TIMLKQCVMLYSGCFLGGCIIAGVLPFAVYWWTEQKVLPFGVILPFTDPDTMEGYQLNYL
YQVSCIAWTPPGLTATQNMYFALVFNICIQYDVLQLKLEDLDKLIEDTAEYSVIQQKLVE
IIHCQQHLSAFVTEIERIFAVQMFIEISSMAMQIVVILFVEHIDLWIPGYLAIIVATFQL
LIFCALGTFISIKADLFAESVYNVSWHQIRIPEQQSIKFMMAKSQQSLLLTFGGMLPLDM
NLFLSVYRKIYSIFMMLQNV
>CquiOr11
MELKDEWIQEDDVYSNPLLRLTLNGLKYYGILLYKSQPLKKLNCFRGVCFTASMLAFNVT
QYVDLVQVWGDIGEMTANAATTLLFTTIILRIFHFYWNRARFNNAIKFADEGVRHILDYG
TPAEKAIFWDNVGYMKRLTAVFWICALVTANTMCVYALIEYCSVPEAERVEPPMILRSWY
PGGHKEENFGAIYAVQLYIMYVGQLIVPCWHVFIVSLMVYVRAALTILNHKLRHLDAYVT
SGMRSGRLIRELKDPEEERLNARRELIIECVQRQRKLHEYTDELESLIQGPVFLDFIVFS
VLLCALLFEASVTDSAVQVFIDVCYIMTMTAILFLYYWHANEIQHQSDQLSKSAFANDWY
NYPPKVNRNLLVLICYSIKPRIMKAFIVSMSLDTFIAILRASYSYFTILKQAAD
>CquiOr133
MSVKTSTPEQSLVRNFEISYRLCEKIGLNALDRNYRPNWRTVYPGTVNVFALVQLLYLLG
TERADLLQFLLILPHFLFTAQGFHKFILCTRRSSKIFALRCKLTEIQALLLETKSSGPVI
CRTLNISRLLQTLIFVFYLASVVLTILVPTMLWLVIDKKSFMFLFFVPGFDQYSTEGFLV
NTILHAVILLAAFHAYTGYECLFLGLIMPVGAYVDAFGNEVQELNSVLSLKERNDPAIRA
RLNRIVKLHQLMNEYKAMLEELYNVLILSTIGLNYLGIISTIVVILKSNDRMAYIFFALM
FEILFRICLMGTIITVKNDQLVGHLYNIEWYQLAPDQAKDLRFMLHQAQNPTSVTIGKYA
LLNLEGYMSVLKSIYSYVMVLVTVLE
>CquiOr206
MFLIVNEAVTYKAKLVQTSSHSSSYRHNDPEALFDLRANPAISERCLDRNFEITSRLFGL
VGENALDPDFRPSWRTVYPASMNLFAIVQLLYLLWSARSNTLDFLVILPNLLFAAQGVQI
FIQCTRRTDEILALRSKLTEILHILKETRGNCLVIFRVDPRSAEPDREAASTAERVRGHA
GEAVQLDVPEQGRAHLSRDHQCDRRDFEVERSHGVHILRPSIRKADPIVTVKNDQFLIHL
YDINWYQLTPDQAMDLRFMLHRAQSPTSVTIGKYAPLNLASFKRIVKSIYTYVMMLVTLL
E
>CquiOr136
MKQNCKNLYSKAFVLDPDGDHFSVVKKMEQFCGFHAKIETTKGAICWALLRLIILARFSH
MIGKFILTFIEEDDFEYKFLVHTVTYMMFYNYTQVILLRFSYQDLSSIRKFFNARKYLKT
DPEAHRIRSAAYRKTNWAILGPLPMWTFLWISMVLTGVYKWRVLNIEPKTLASYPILQAI
IMYGYPVQNLIIAGWYQLPAVLINSVLLGFITELKILTDSCDKIIDNAEIAVEKERLESE
STDADALFWKHFKIELDARVKAHITVLANLINLRQILKPCLLLYYYTLLMVNAFIICSVK
NGYFKDFASSAIIMAVYFNVDFFIICYNMSQVDDLCSKAGKRIYNLPWPYKLTKTERFVR
EYRSIRSTMMVMMMRAQAGMAFSCGGFFEMSMGKFAELMDLTYTMVMFVLHLQE
>CquiOr22
MGVYSAISSFFTTTAPNYHGTYAVYRVFMFISGVNFFDDDFMVGPLNMARFLGPAIAAIL
GTISCMIHLHRYLDEVDQVILSLAAFFSGTELLIKMCGMALKRNKGAELLAVILNDRSYE
DGPVERAIFVNYHGLARTLMFITIFSYPFTALMLISYPVIAGKLGEFLLPMGFSIPFISH
KQHPWYEINYLIEVVQMVWCAIAFIGLDGPFYIYVCYATCKMEVMKTYIEQIGDSEDVEQ
QRGLLRKIIGIHTHVLQFLRDCSDFYQEIYLAQVFFSIAHICVSLFHVQLKLKNSSYGML
ATNVAKMWIFCYCGELVVTKANEVCEAMYANRWYRLWRKDDLRTVRFVLANTQQKVGFSI
GGFRFLSYDAFTEIMKTAYSCNAFLHNMLN
>CquiOr65
MDYIRKLSQLKVFQHSFKEPSEFYASVLVVPNRVAGVSGLDVLSENFKKFSVNLTCTLIS
ITMFLLVSVSTMYEVRHNIDDLIFCFVTIGLFLQASMKIFTHLYYRQELLWIQEYTKKLY
QEECINHKKLLMDFVTMLHVLMRVVLVCYAITSMSMILGPLMITLLSGQKLLTFGFWFPY
IDRNSWLGYGCNFSLQLILSLFITCEYMGLDIIYFMTMLSSVNQIDLLIIKIKNIGTQIE
QTDAKLQESLMEIVKRHEEHLKFVRTVENMYRGYFFVLYATLGFTIVLVLYAIVTLSWIA
GYGSGIFITYQLFIFCLVPTVLEIKKEELQREIYNISWYEWSRQNRKSLQLMLQTAQQPN
CLSLIFCPLNMPTFVEAMRIIYTILTLLLTFRSGGNSRENVSLQVSGGMRKFGKRKHD
>CquiOr168
MKFLQSLQRFRMFRVEVKNNPGQFYRDAIAEIEWFNAKAGLNMFNRSVNLLNLNFCWMML
MLVSNIYCAPETVVFYRDDIDKVLMGVVTLGFLFQMTSKTYTFVIVRKKVVEIHEMNVEY
FDSMLFNDMDVQDSLVENAMLTRFIIQMTSRIFPSLSMTLMFVPLFYSLITSNLLLPYGF
EITHSDTWLVYAINWAYQASCSFYVVVITVTTESTFVLFLLTACGQIDTLITLINQLNSK
INSEESEEGIALQLKKIVKLHQHHKLYIKKVKDLFKFYFLIAIASLCSVMTMSMAAVVLV
KWYLGVIMFWFTSCQILFGCVLGTHWQIKNEQLLVKIASFDWYKLSTKNKKMILMFLKAS
QTYTDLSAILLPLNIGSYVQIHKKVYSMFMLLVNVKE
>CquiOr97
MAWLHSATRLWESLKLWVVTLRGTLTRELNYSTDLFFGLNFLMAVAGVRLNSQNITLRRC
WNVYRWLIHLPGVVICWNAIVFVKRHEQLEVVLITLEATMTIVVTVSRMFFLRWNYKSFE
EVKNYVNRRCFGRNLGPSLGVRSRAFDHIRKIVTGVIVLIYFLVATVVHVGVAQHPHLKL
PFDVRSTMPYVQDFCEKMLGFLTFGVISLMSLVYLVDYIVLTGLAAECKVIAQTFAAIFT
TVKQRVQRKMDSEPGPIQRQSASKKYYFWLYVQEELGKCIKLHIEFLAKKNTIKPLLNAN
FLIIYYSTAVILASGVAHMSQMQTVTLYSLQILGHVLYVAFECATLTRMVNLMTEANESI
GWELYNLDWPKTLECDKQFREDYRSVRQAVLTVLEVAQQPLGLNCFGFFEFTQDRFWELL
NMAYNFYTFLRNVV
>CquiOr44
MDTCAHQLKNRLNRFVLRTAGWYQDQKPFWLMRYLFAINGISLEFKCGGFWRFIWTVHRM
LLCLHVMIFLTDQFVTACAEERSFGRRLFNIHLILVTVVVMLRHLCMTLKMTSMGTLKKY
CLENEFLRRDEKAMAMREKMWNRLKRMELGMVCQGSVQFLIFVLTDVQEAISMQFPFDFS
DTSVVLQFMCKNLYTMYYACYCLAISMNCYVLFAIMLCLITELMLVVDAFGSVFKDSLQP
RQEYRFDMTKQDILNFWNALEEHIRKCCRQHVEFIAMIRVLNTFTKETFLLVYGAALGFT
AIEIYQILSTKQIGFYEFMILQDTVVFYVEFFCFCWLATKLNDLNNQIANRIYEQEWHSE
MQYSDDLPEQYRSVKQSLLIVMINAQRSLGVSVGGVYELSLELMVELLHNSYSTLMFLLE
VTK
>CquiOr105a
MEFAKRYFVRRRNLWSSEFKNPKALYESGCESVMSLAYVCGSEVLRPNYTRKNRRLAILF
ADFILYLVLSFWCTTVFWGRLNDVIFCFVTIGGAIQAFAKISSYTGKGLYDLHLRNLENF
KNDRNYDEVQEIMMNVATICKLSVTVFKIIFSGMVGLVMFYSIGGSIMGEHYVLPFGYYF
PFIDPDTLVGFVVNFSYQLTFIIYAYCGLQASDLVFLYLIMHAIGATETIIIYLRKLNHL
ISSNGASSCLDLLHDIIEKHIKLTEYSKDMNDLLKMGIFINFGSLVAQTVFSCFVLATAE
EIWYTGLAIVVLSTVQLFTACLLGTLLSSKNDQLIREIYDISWNNLPIEAQKSLQLLLHS
AQQPMVLSDGFNAVDLFYFVTIYKQIYSFVAMLLNFN
>CquiOr105c
MHAIKRSFVRRRNLWSCEFKNPKALYESACANVTTLAFVCGTERFCSNYSRRNSRLILLL
IDITLYLVLSFWCVTVLWGQLNDVIFCFVTMGGAVQAIAKITCYTDKQFYDLHLSNLQNF
ENERKYEEVEDALWNVAAICKLSVQISKILYNTMLVLVLMYSIGGSIMSDHYVLIFGYFF
PWINPDTFVGYLVNFTYQSTFLVYAYCGLQYTDLCFLFLVMHAYGQLDTMIIYLRKFDLL
LKADFPSERSTMNVLFDDIIKKHIKHTQYLSGMNKLLKFGILLNTKSLVAQSVFSCFVLA
TAEEIWYTGLVIVVLATVQIFGACILGTLLSSKNDQLIREIYDISWNNLPIEAQKSLQLL
LHSAQQPMVLSDGFNAVDLFYFVTIYKQIYSFVAMLLNFN
>CquiOr105d
MEFAKRYFVRHRNLWSSEFKNPKALYESASESAMRLADVCGAEIFRQNYTRNNRRLALLY
ADFTLYLVLSFWCITVLWGQLLDVMFCVVMIGGAVQAFAKIHSYTNPTIHELQMCNLENF
QNVRKYDEFEEAMWNAATFCKFAVIFYAIFAKIMIGLIVAYSIVSSLVGEHYVLPFGYFF
PWIDRDTLAGYLINFAYQSTLLVYGYCGLQASDLVFIFFIIHAIARLEIIIVYLKKLDLL
TQSPELERNGSAINELLDDIIEKHIQHTGNLSDLDDVLQNGIYVNFGSLIAQTVFSCYIL
VTADEIWYTGSAVAFGSALQLFSACLMGTLLSSKNDQLIREIYDISWNNLPIEAQKSLQL
LLHSAQQPMVLSDGFNAVDLFYFVTIYKQIYSFVAMLLNFN
>CquiOr105b
MEFAKRYFVRRRNLWSSEFKTPKALFESACESTMRLAYVCGAEIFRQNYTRNNRRLALLY
ADFTLYLVISSWCMTVLWGQLLDVIFCVVTIGGAVQAFAKISSYINPTIYELHLKNMDNF
KNIRKYNEVEDMLWNIAAICKLIVLFYAIISKIFVGLILAYSIGSSYMGEHYVLPFGYFF
PCIDRDTFTGYLINLAYQSTFLVYAYCGLQLTDHLFINFIMHAIARLETIIIYLRKLNLQ
IQSQDLRLNGSAISELLHDILEKHIQHTENLSDLDNALKNGIYINFGSLIAQTVFSFYVI
ATADEIWYTGLEIVTASAVQLFTACLMGTLLSSKNDQLIREIYDISWNNLPIEAQKSLQL
LLHSAQQPMVLSDGFNAVDLFYFVTIYKQIYSFVAMLLNFN
>CquiOr20
MEPLRRRIRRWRNGLESEFTDPKTFFKKACSSVSKYTAICGWERFEANYTRLNVRFIFLM
VDIFLYMVVSIWCFKNFWGQRMEFIFCFVTFGLSFQGLVKAYIYSHDTIYDLLQYNMKRF
ENPKKIPEIHTSLMKTASWCTISVKLIAPAYFTLAAFTVIFSVVISAFNRRFELPFGFFI
PGVDRTTWVGYLLNLAFHTLQAFEAGAGLLATDLCFFNLMINAIGQLDVLIIGLKKLGEA
VTSDEFAEAELLNDIIEKHVEHVKYLSAMESHMKAGYFINNVCLITELVTCLHVVLTNDE
IWFTGISLAICYSFQLVIPCFMGTFLSSKNDELIREIYNIPWNELPIPAQHSLQLLLHAA
QNPVTLSDGFAPIDLDSFLEIYKKIYSYLAMIQNIN
>CquiOr19
MELLRRRIRQWRNGLESEFSNPKLLFEKTCDSVSKWSTICGWERFEPNYTRANPRFIFLM
VDIFFFFVVSILCLKDLWGQRVEFIFCLVTLGLGFQGLVKAYMFTHDTIYALLQYNMKRF
KNPSKIPEIHNSLMKTASWCTISVKLIAPSYATMAALTVIISLLISAFERRFELPFGFFI
PGVDRATWIGYLLNLAFHTLQAFVAGGGLLATDMCFFNLIINAIGQLDVLIIRLRKLGEA
ATSGKHVEAELYQFLREIIQEHMEHVKYLSMMESLMRAGFFINNGCLITEIVTSLYIVLT
NDEIWFPGIMIATCCSFQLLIPCYMGSFLSSKNDELIREIYITPWNELPISAQQALKLLL
QASQNPVTLSDGFSPIDLDSSLEIYKKIYSYLAMIQNFC
>CquiOr57
MEFVKGLRRFRIFQHSQTNPAEFHRHVIVAPNAAARLAGLDIFTEGYTIFQWTVFFGIFF
IGVYLFNCAFTAYKVRNNTKDLIFCLVTFGMAPHESVKFYTFLFFREEFLWMHQYTMNLY
REECCDRTINMMMDNIFLLSVIVKMMMISYTFSIISIDLFPLAYSLITGEKIFPFGIYIP
FVDHTTWFGYFVNFMLQVLLTLYVISESMGPDSMYMITMMSSFMQIDLLILSLKDLSNKI
LANDLNVEQNLKSIIKRYQEHVKYLETVESVYSIFFFVSFVSLAATLVLALFAVVTLSWY
QGYVFIAFISYELFFSCFLGTILAVKSEQLQLAIYEVPWYKLSLPNQRSMQILLHASQKP
VCLTLIFYPIDMPTFLQMYKTIYSIFTMLLTVREE
>CquiOr151
MEHFRKVPAVVRASKVQVLNRVRWLWEDLPDGYDSFWFLDIYLAVAAVRFVPKNVRQQAG
WYLYQTMALYQMIIGLLDMIYALQNLTDVLAAIWYTMSFFAILLCLVKHYIVLRHYEAIH
ELRIFLNQQSFCSGDPAFDGKIRKRSYTVCQLLIMTVLCVIVLQQISIWIPTSQRDRTFS
IPPWMSSYCGVFFSFILQILYFGTFTVIWVSKLFSCTVVASILIIRVKTEQEILAKNFEL
MMQTCLEENFFGSYQNSNRARKQFWDHTKNHLKTVLDQQHELLKHLEQLKSLVEPLFFFI
YYASLIIVGTVFVVILREPLSFMTMVILSSTTISALECYFLCYLLDSFKDVNETITDHMF
CFCSQLPHSGDHHADYVDVRATLMVVGYFCRHGMSFQCAGIGDISSAVFADLVNISYSVL
TFLLNVL
>CquiOr12
MKNHILFIKLNFKFLKIFGLWHDGNESRSYKVYRIVFLVIFFLLYLGSIVISAVLTSSVE
EFFSQILYAALTEMAMAVKTFYGYYHFVTIYRLHKQAISKNFQPVNAEEDKRSKNLLNKI
NLYFFGYLLWSTAGVWTNIAFLFNGQFKLPFFPWLLGIPYGKHLPYNYNFLLFYQLTGIW
IHAVLNVIVDSQVGYLLAVAGIQMDFLAARLEATQAGRIGQKKFRNTYKQHIKHFNVVNN
FVKNVERVYSKSVFSQFCASGITICAIAYRLSSVNFAKEFSTVLPIGIYLLSMLNQIFLH
CYFGNEVTLKSSRLTNALYTSEWYKMTPKDRKNVVMMMTRSIRPITVKAGGFFHYNLHSF
SWTLNTAYSLFCVLQRRKSIVENEH
>CquiOr14
MEHYFSSISFSFKVLKIFGLWRTNKERYSYKVYRMFFICVFFMFYLGSIFVSALTVSTVD
EFFSEILYIALTEIVMAFKTCAGFFKFYTIKQLHQQTHSTDFKPLNAKERKIFDKSITRI
NRYFWLLLCSTCTVWFNLLALFSGQFKLPMFPWMLGIPYGRHLPYNFYFLAVYQTTGMFL
HAFINIIHDIQVCYLLEAGSIQLMLLEERFSTTQSKQTGRHNHRKLYIKYMEHFVKITNF
VKQVESVWSKAIFSQFCASGITICAISFRLSSLNFAQDFPNALTSLLYLILMMNQIFMPC
YFGNEVTLKSARLTHALYSSEWIKMNAPERKEIQMMMIRSMKPIVLKAGGFFYYNVGMFT
STLNTAYSLFCVLQRRVSSTRGEM
>CquiOr15
MARFGEYIPSERLTFWIWKILGIWATQDESRLYRAFRWIYHFTFTIVYLFCIFISSFFKE
TMAELWSDVMFILLTELAMFTKTVITVRKFETVYRLHWETISDEFRPISEWETRVHGAFF
SRFSTAMLGYYLCSFLTLWAHLGFLFEYKFPFFSWFFWLPLGRANLTNYYIIFAYQMFGM
LGHLSLNVSGDIQHAYLLATAGIQLDFLYERLTKLPIPTSNSSIGKDHYRETLIQHIEHY
ERIYRFVKEIEDTFSMAIFVQICASGVTVCATILRLSTVNLATDLGTDGAPMVFYLVAML
TQIFLPCYFGNEVTLKSVKLTNALYTADWFRLAGVSDRKEMAALMLRTNKPIALKAGHFF
NYNLEAFTSTLNTAYSIYAVVSKKNREQA
>CquiOr13
MESTKPLITSVRVTLWIYRCFGIWRENNQRSWYRTYRWIFTVPFLYLYLLSMVIGAFKKN
SEQLWKDDLFILLTEFAMLVKTVSTYHNFEQIVKLLNISVSEHFSPMYERKQRIILQNLN
QILMSYFIISILTAFTTSIHIFQGNYKLPTFSWFFGIPYGPDHPLNYYLIAYYQVFGMIV
HCMLNVAGDIQIAYMLATVGIQLEQLERSFTGLSRIVFRDNRQREFCRCITHYQRVRRFA
KQVERIYSAPVFVQFCVSGITMCATAFRLSTISITPDNQPLIIATAMYLCSMMVEIYLPC
YYGNEIILKGQRLTNSLYSCEWYRLDRKFRRYILLLMTLTNGKSITVRAGCFFRCNLQLF
STTLNSAYSLFAVLQHTLNYKDNS
>CquiOr166
MFSALNHFRQRVHGQLAKIRRNLREFHCDKEYFVHHDLLAAIGGLHLMGDDGETPVWWSI
YRCFTALMYVLMTWRAYQTVTTCHELVQLVYNMLVYTETVVVLVRLVLIGSNYTHLGKVR
GYINARNFDRQGPCALETRKRSYFVVRNVSLVSLINLMMVAVPALVFDIDALQLPFQVSS
HTLLNTVIQKIYIVLIFSATVNAVNNFVTIFMVLKGLLTEAEVVANSFSRIFDQASVIPL
TQEASSSNYDESTFWDQLNQQFAEHINQHCILLGHIQTIRPLLEGTFLVIYYVTAFNMAC
GCFFVMAQDKPFNIYTIQVVNLIILQTFECFVYTYLTTKLKDVHSSIGQAVYCLSWPQDL
KFSERFGPQYRAVRAKLTLIQERCNQDVRFSTGGHFEFTQERFTELMNMTYTLVTFLWEM
KKGG
>CquiOr86
MAIVDQSVRWFRKLFSKSQAKDVFWLLDYLLILGGTYHRPRGVWRITIWYLYQLLSVFQC
CLQILIVVSNLNSLQDQTSTIWSAISLLAMTLCYVKQLLLWRYRESINNLRTFITGSRFC
SGNPSYDEALRSKFSRVSQQMVVAILALILLDEVFIAAPSSLRTRWFGIPQWFYSYGYGT
ALAIELAFYPFFALIWVSKLFCGSATVAIVLLGLRTELQILTQYYGRLTRCLQMELSLGP
FLFYDRYQKSPRIRSLFWDQLRLRLGVAVQRHVQLLENLQSLQVLFEKIFFLIYYQSIIA
AGAISYVIIRDEFSLCSVAVLTCMSISVLECYWWCHLVDTFQDVNETISRHLLNQCCQLP
YSDDHHVDYVEMRTSLLIIAGRSRQSVGFSCCGIFKISTAMFANLLNICYSVLMFLVNVG
DGVKPVAQLQAWIGSVVDSGKNYFIQG
>CquiOr87
MLDCLLVLGGNCRRIEGVWKISFWYLYHLLAVYQYCIQVLTVVTNLSRWEDQTSTIWSMM
SLLTMTLCYVKQFLLWYYRESIHKLRTFIVERQFCSGDSSYDSTVRSGFYRNAQNLVTGI
FGLILLDQIMIAAPSPLRKRYFGIPSWFYSYGEATALVVELAFYPTFIIVWVSKLFCSSA
TVAIVLNGLRTELQILAQYYGHIMKGLQLEVCSDPSKFHRHFRKSPQHHVHILEYLHLLQ
PVFEKIFFLIYYQALIVAGAVFYVTMRDEFTVCSVAVLMCMSISVLECYWWCHLVDSFQD
VNNTLSHHLTNQCSQLPHSADHHSEYVQMRTTCMIIAERAHRGVEFSCVGMFTISTAAFA
NLLNVCYSVLMFLINVCDKVDPVKQFQLWMGSKM
>CquiOr89
MLRFEEVTCKVRHFWTDFGSKDCFLLLDILRILGGSLNLPSRGWKRGVFFLWHGLTAFHF
GITLFNVVEKVTAGESFSMTMWYLSFTAATSICLLKMQFMWTHNKQVKRMIDYVGSKCNF
SSDAKHDSSVREKYSTRARNTIRFVLGLMAVNQVLFSIPHPQQDKLYHFPLLAFLETSWI
RQLVQIVYISTIPIIWYSKYFWCTGMIVVILMNLQGELKILVHKFSDVLEHMEQFESDNN
LDSTQARTLFWNQLNEDVKSALEQHVQFIKYFQSVQPILGVSFLLYYYFALATYASVLFF
ILNEPISFGTIFQATSVLGSVLECYLICLLVDNFQEMNEEIQAIARDICIRMPHSQEYHS
DYVGMRTTMMIILLSNNSLISCAGVFDISVETFAGLINASYSYLTFLLSFL
>CquiOr90
MLMTIRKVIHQVRNAWRDFASKDCFQLLDILWILGGSLNLPSQGWKRGVFFLWHGLTAFH
FGITLFNVVGKVNAGDTFSMTMWYLSFTAATSVCLIKMLFMWHHDQAIQQVIAYLDSKCN
LSGDVQHDRSVREKYFTRARITIRIIFGLMAVYQVLFSIPHPQQDKLYHFPLLAYIGTPW
LRQLVQFLYISTIPVIWFSKYFWCTGMIVVILMNLQGELKILIHKFRAVLERMESSMSTE
PFEPENDPDRIQAETVLWNQLSADVGLAIEQHVEFIEFFQLVQPILGVSFLLYYYFALAT
YASVLFLILNEPISFVTIFQATSVLGSVLECYLICLLVDNFQEMNEEIQTIARDICIGMP
HSDEHHSSYDGMRATMMIIILSNDSLISCAGVFDISVETFAGLIDTSYSYLTFLLSFR
>CquiOr135
MNSLRKALAMVRLWAVRARRLSESVPDCFGLLDWILIVAGVRFESRVGWQRFAWNLYVGV
GYFQFLIGVVNFFGAVVNVEDVVMTVWSTNMVAAEIQCLLKHVHLLRHDVVIKEVRNFLQ
GTGYSSGDSEFDAGVRKRFRNNTRILLVVFGVQILIVQIFCWIPNSLQLRTFHIPSWIGR
YFGTRFAWFIQVIYISAFASFWASKLFCCTIVAAVLMTGVKVEQEILVHQLGNLEDELKD
LWENYHESDHTQILFWERFKSLVQTTMKHQSLILLEIQKLKPLVEMLIFYVYYFALITIG
STFFIVMSESITFMHIAMGATVWVICLECYVLCYLVDAFKDVVNLPYPFPTMFSLSVQLP
YSAEHRRECLGMRSTLDIVACCSQNVIRFGCPGISSISVKVFADLGQ
>CquiOr194
MDTLKEALQRYLRFDPTADQFRHLTVLHQVIGFNQVNPLVVKIWRATVALMCCQCFCFAY
RVYMAIVQDLGFTYLMCALMVVGGYASGGARMAGFSHFYGDFLALKTHLLKSSSLLRDDP
EAVRIRREHYENNQKFTLAMMAAGAGAISIWNMTDYRMTDQYAFPFDLTFLNPAIREVFE
TLYGFYLLSLATYFWIPFITIRVGLRALRAEMLVVNRAYGEVFRKAATGARFFEGCSDQP
SKQAAKRFWSCLQHELSSVVGVHSALLDNVFRIRRLASVPFLAEVFASVSITSIAIFLLM
LLGSESLVLVGISCILLVESYYNSSLVEELEEAHQATGHVVYGLEWPTLMKYDSSCVREY
KNVRKILLVVIMRSQQSLNFHCGGLFKMSMDTFSVTVKTCYTIFSFLVQVQKD
>CquiOr169
MDVSRLWTRTRSQLAAYYGAMTASDFTNSTDHFFGLDAMLAIAGARLNSTNVRIRRVWNV
YRVVIYLPILVVAWNLYLNFHRQAELDKVLSCLQALVATVSLAVRTWIILWYYEPLMAVQ
RYVNRRRFGGHLLRSYDIRSEAFYQIRKTVIPATLFIMGIVASFLLVDLSNHHYLRLPFD
FSETFPVLQTLCEKMFCLTFNGIGMRTVLVYLVVYMILTGLESEVNVISAMVADIFDSVE
RRVHSKLASEPGSSQRQELVRKAYFWKFAEEEFGDCIELVGEFFAIKNQVRSFLNAIFLI
VYYSNVLCLSSGAVYLTQMKAVTMFSLEALGYCLWVAIECFSLTKCVSLLTEANESIAEE
VYSLDWPNKLTFEDRFQVRYRSVRTIMLNMMAVAQQPLRLNCFGFFEFTQERFYELLNLA
YSVFTFFKDFV
>CquiOr164
MDRQQLWNRCKSRVASVRQVLTRDFDYSHSDFFFGLDVMMAVGGVRWNTKKSNAKRCWNV
YHWMICVPQALILWNAHRNVQDWASLEIILSSLQGALAMLVTVLRMRILLWFYEPLMEVK
RYVNRRKFGRDLAQSVGIRSEAFYNVRKIVMYGFGSMFIFGFSIPALNFSNNHIFKLPFD
ISRDFPNGQYFCEKAVNIWIVGTAFLAALDFLIIYMVLAGLTAEGKVIALSFSEIFGNTD
RRVQQKLESAPGNSRQQAKWERFYFWKYLQEEFNSCIELHIEFLAIKNKIKPTLNGSFLI
TYYSTVVTLACGCIYLSQMQSVTLFSLLTLFYCSWVVIECALLTRLVNLATEANASIGWQ
VYDLEWPAKLQHEERFREVYRSVQKAVMTVLAVSRQPLRFNCFGFFEFTQDQFWILLNMT
YNLYTFFRNFV
>CquiOr163
MDCQHLPTLLWNRCKSRVVRLRRDLTQEFDYADSNFFFGVDFIMTVSGARYSLKNAKLQR
FWNVYRWIIYLPTILIFWNTFLNVRNWASMEILISSLQASLAISVTILRMRIILWHYEPL
MEVRRYVNRREFGRDLAQSVGIRSEAFYSIRRIAICGVGFMFAFGASIPALDFSENHIFK
LPFDIGRDFPNVQYFCEKFVNFWTIGTSLMTALDLLIVYMVLAGLTAEGKVVALCFSSIF
GNTGRRVQRKLESKPGNSRQQAEREKFYFWKYLQEEFNSCVELNIEFLAAKNKIRPFLNA
IFLITYYSTVVTLASGAIYLSQMETISLFSFLTLSYCLWVVIECALLTRLVNLATEANAS
IGWQVYDLEWPAKLQYEQRFREVYRSVRTAILTVMAVSRQPLRFNCFGFFEFTLDQFWIL
LNMTYDLYKFFRRFV
>CquiOr157
MEASARSRLWSRCKSRATAYYRALTRDFNYSTDFFFGQDFLLAIAGARLNSTNVRIRRWW
NAYRLVSCLPMAVVFWNTFDAVRHCAKLEILLSCVQAVIGIGISALRMTLFFRHYDSLMA
VLRYVNRRSFGRILQPSLGTRAEAFYHIRRTVIPAISIVTSVIASYQAFDFSHHHFFKLP
FDIRRDHPHVQKLFEKLFILSSHGIGMLTVVVYLIVYMVLKGLTCELKVIAQTFSVILEN
TENRVQRKLELEPGNSRQHDLMKKRFFWKFVQEEFGDCVKLHIEFLALLNRIRPFLNATF
LIVYYSTVLSLASGAIYVSQMKSITLFTVATLYFCFWVSFECATLTRAVSVLTESHESIG
WEVYNLDWHEKLEWDDQYRDEYRSVRATMLNVMIVAQQPLRLNCFGFFEFTQDRFYELLN
MAYSMFTFFRKFV
>CquiOr148
MLWRRCKSRATAYYRTLTRDFNYSTDFFFGQDFLMAIAGARLNSTNVRIRRWWNAYRLVS
CLPVLVVFWNTFVTVRNHEKLVIVLSCVQATVGTGITMLRMMIILWHYDSLMEVRRYVNR
RKFGKNLQLSLGIRSEAFYHIRKIVFISTMVILTVMTSFLAVDFSDHHYFKIPFIEQFGT
VVQKLCQKALNLAFYGVGVMTVFVYLFPYTILNGMMSELKVLAQAFSVVFDNTEMRVQRK
LELEPGNSRQQDFMRKHYFWKVVQEEFGDCVQLHIEFLALLNRIRPFLNATFLIVYYSTV
MSLSSGAIYVSQMENVTIFSLNTLYYCVWVAFECGTLTRTVSLLTESHESIGWEVYNLDW
PEKLEWDDQFQEEYRSVRATMLNVIIVAQQPLGLNCYGFFEFTQDRFYELLNMAYSVYTF
FRDFV
>CquiOr147
MEVASRLWNRFRSRVTAYYRTLSRDFDYSTDFFFGLDFLLAVVGARLKSGHSGKVRRWWT
VYRWAIYLPVLVAFRNTVLNIYRRERLEIILSCLQVVIACAVTFLRMFIVLRHYGPLVRV
RRYLNRREFGRNLGSSLGIRSRAFYHIRRIVIPSVAIMCCVFTSILALDISQHHYLKLPF
QIDLHFLQKFCEKFLYFVGFGVAMMIVLVYLVIYTVVTGLTAEVEVIALTFAAIFDNVEV
EISRPKAESNFCKFAQIEFNKCVQIHAEFLAVLDQVRPLLNVSFLIVYYSTALNLASGAL
YLSQMKSVTMFSLQTLYYCVWAALECCSLTRMVSLLTEASESIGWEVYNLDWPEKLEYDD
RFQEEYRAVRKTMATVMTVAQQPLRLNCFGFFEFTQDRFYELLNMAYSLFAFFNDFV
>CquiOr180
MPWSDLVPSRLCRQLSNFPDYFFGVDYLMAVGGLRLGGAGSRGLRFCWAVYRAVVLVGLL
VMTWQLVADVVRDENPEVTMQSVHVVIEGVWTVVRAGIVVRNYESIVVVRRFVNLEHGRQ
NSFGIVRIFSLIVLFGPMARKTFVRYNSLDFPLKLSDFSVTLHMVCENIYRYVMPICITC
TVLANNITIYLILKGLINQLGSIVKQYKELLDRTKARTAARLERVSGTLNHRRRMEKHFY
WMHLHEEFQTCLQRHQQLLETVDVASSPLNGTFLAAYYAAMLKMIYEFVFFCLTESIDIQ
NYLRMVPFEFWILTGLGAHLIDKNRSIGQVINGINWEQELEAEPPFACRFRPMIALVMRA
MRNSHRRQLGLTCYGIVDFTANELSAHADRFCAVVCAVFNYLFSRF
>CquiOr122
MTWLDFLARLRARFKSRIAAYWADNDVNCTDVFFGVDYLMLAGGLHLNSRSPKRRRWWNL
YRVMIVLTLLLLGCKLAHNVCAGKKLDVILQSVQIVLGTGVTFARALFMVRNYDRIMAVR
RYVNRRNFGRNMESSWGIRAAGFNNIRRAVTSFSLLQFCAICPLPMMDLTRNDSFGLPFD
LREFSGLLHTLAEKFYCVMVAGLTCNGLVTNATVYMILKGLLTELTVVAECFEGVMDRAV
SRSLTRLDSGAGPWQTRRHIRQRYFWYYLEEEFRDCVRLHQQMLNTLKVAKPLLNALFLI
TYYSTTLNIAFGTVYLLSMELSQMNVYSCQVFYYVGILMLECWIMTHLVTKMSDVNESIG
DNVYALNWPEQLEHEPAFAHRYRATLDTITTVVIRARQPLGLNCFGFFEFTLERFAKLVD
LAYSLVTFFRNFV
>CquiOr123
MTWLDFLARLRARFKSRIAAYWRDYDVSCTDIFFGVDYLMVVGGLHLNSRSPKHRRWWNL
YRVMIVLTLPLLGWKLALNVSAGKKLDVILQSVQIVLGTAVALVRAVFMVRNYDRIMAVR
RYGNRRNFGRNLESTLGMRAAGFYNIRWAMTSFSLFQLCAICPLSMMDLTRNDTFGLPFD
LREFSGVLHTLVEKFYCFMLTGLTCNGVVNNATVYMILKGLLTEMTVVAECFEGVMERAV
RRAQAELESTAGPSKTRCHARWRYFWNYLNDEFRECVRLHQQFLDTLKVAKPLLNVTLLI
AYYSTTLNIAFGTVYLLSTEPSQMGVYSCQVFYYVGMLMTECWILAHLVTKMTGLNESIG
GHVYALNWPEQLEYNPDFALRYRATLDTMTTVMVRARHPLRLNCFGFFEFTLERFAELVN
LAYSLVTFFRNFV
>CquiOr114
MATKKVAFDDPQPAEPPPTSVLKFDSFIQLLRIIGTVCGAVNYDEQHLAKPSRWIKFKRM
FFWFTYVHDLLCIALEIAYFVEAVQRDATLAHLMVLVVCIGFLTYTIIKLTMHKLHEVEL
NEILIQLKNLYPETLDTKPAEEYRKHIWFLKLFSVLYIVVLVVFNVIFYAPSITVLIKTG
HWEKILPFYLKYWYDWRKPVVFELTFLHQIWVSSSAVTGVLLADTLYCTIILLISMQFEL
LGKRLEESELDEPELVKCVEKHLLLIDVCARFERIYSPSLLVTFVGSSGVICCCLFLTLA
GENMGEAVRFSVLLFVYIMNIFLLCYYGSVLMEKSSNIAHHVYQSQWYNNCKKDQKTFLM
ILIRGQQEEKMTALKFTTVSLPCFSGILSTAFSYFTLLKAVYEGS
>CquiOr115
MANRVANSEEQHLKSEPTPPLRFESFTKVIYVIEKISGIVPYDELQQPKHFCSSVFTWLY
FWATYIHLVLSILMQFAFFVESVQKKVPMTYLMVMVTCMGFLLVSIVKMSVYKLYENQLN
EILDQLKSLYPDHVDAKSAEECRKRLWFLKLFSVGYFVVVVVFQAILYVTSIWKYFSTGY
WEKLLPYNLWYWYDWRQPVVFELTFLHQLWGSTTSVSCVILLDSLYCIIILLISMQFELL
GKRLLANEGNAQELNSCIEQHLQLVELCERFERIYSPSLLVTFLGSSAIICFSLFVTLIV
DDAAESIRFSILLSVYVMNIYLLCYYGSMLMEKSSNVAQHVFNGHWYKMSKKARKMCLMI
LIRGQREQKMTALKFQIVSLPCFTRILSTAFSYFTLLKAVHEKF
>CquiOr99
MHFLKRSLPPNQQFLTFGLRALRLIGLWGPDRRQIFRYYLLVLAELVLLVGPKIIFGSGQ
DGFESFVRNSAELIFLIEVMISIGIFASRRRSFERLVEVLDQTLQRKWPDSLRDEIGQFN
RKVELFARVYAAYLFGMLVFFCVFPVISTFYKVVFVAEEERSDFLLIIYVKFFGLDIERN
VHHYMIYILSMICPISASAYQSSIKMIVILAVIQYGAKLFDLVAKRVTVLELIKSDQERH
DELREIIKLHNLALEYVEHLEETVCFIMINQILSCMLISCLMMFYITTNFGPNVATVVQL
FMVLVGEMIVYCFNGTMLIEKATSVVDALFYYPWYKEPIWVQKVFLRMIQRGQRPTGITA
AKFYYVDVNRLGVVFQASYSYYLILKNSF
>CquiOr192
MATYLDRLKAGYHRFMDIRKTGDLFGHYIWTHGNTAGIGLHDPAQRVKRIAFQCLTCVFA
LQQYILVRDVVRAIRADDDDLAIRIGMFVIYSALSLLQMISLDRNYGLFLQVREYFNSRL
RRHCGGSQAEAIRGDLFRQSRRNILVAEIPVVAMSLAWAIWAREEYFHLVLDVGEDYQWI
VDFVDQFYGLPLVFWNNSMWIISLTMLSLLQNAVHELTVIARSFAATFDEAMVESNEGQL
PDHFWRAFDASFKASLAEYEQFLAMIATLRALMSTFFLLKVLTVESLLAVTCFMTFKVTF
QLITASSYAIVFTVECYIFCNLVEQLNDQREAIVECCQHWRWPFPAEKPARLRHVRTMVL
ITEAHCQQPVRFRCGEMLDVSMEMFRMVLDTCYTLITFLQATKPAQ
>CquiOr209
MVKESEVSAATEFTIMFHNTSRTVNLIGFNVLNAEWRPNWRTALTFFVIAGSLFILGCTL
RGRTSNIIEFFQVLPFGMLQVQGMHKIIVRIARPQDYYNLYVKSKEIFELLNENKNNNLV
LYKSLKIATNLQKLMYAMYLTTVIFLDVMPICVWMILGERILAVPLFMPLVDETTVEGFV
ANYVSHLMMLLIAACGFVSIDCMFLAFVIPIAAYANAIEGEVQQLNDLLEQPKRDEKKIE
EKCNLLYKVHQTLLEYESLLEDHNNIVMLLKVASIILGMITNIIVIFKSSFPQAYFLITI
FFVQLTQYCLMGTVVTVKNEQMLKHLYNINWHLLPPKHAKHLVLILHQAQNASSVTIGRF
AELNVESYVSVLKTIYTYVMMLATFME
>CquiOr40
MDKLPTRSPELKIVTRLMQSVALWPYDYDRHLPGWLRGRYHLSTVLNVLYYLLWLFINLH
ILVLHVKTILDRLDSFQDLFLILVTTFIYCVMVPVSLYCQLYYEKNVELIKMAMLLFRKR
SAAGITYIKFEPTRQFVFKLFKMWMIGCMFGTMHWAVYPILQREKILPFQIWYPFDVHRS
PLYELAFLGQVMGQYQVGMVFGLAGSLLMMHIFMVCGQFDILFCSLANVYNTAMINSGGY
KLKLTTAQIMYKSSARRPNLYYFNEVHEENLPDAPRTKTKQIAQLPQKHNYLPKLSNELA
TALDDCIEHHSMLIKFCHKMEECYHPFIMMKLGQIVVQLCLLVYMTTSQDNLTLMKLMNI
CEYLMLTMTELFLLCYLGQTMKVQSMKVGDALMMSPWYECGAAFRKRTQLILINSFHPVR
LTAMKLYDLDFETYYMVCLGINKLDVISFEDFFNYSRFSRHLFRITRY
>CquiOrco
MNVQPTKYQGLVADLMPNIRLMQGVGHFLFRYVTGPIFIRKLYSWWNLTMILLQFFSIAA
NLVMNTGDVNELTANTITTLFFVHSVTKFVFFAVNAEGFYRTLGIWNNPNAHPLFAESDA
RYHSIALAKMRKLLVMVMTTTVLSVVAWITITFFGDSVKGVLDKETNETYIVEIPRLPIK
AWYPWDAMSGAGYVFSFIYQAYFLLFSMCQANLADVLFCSWLLFACEQLQHLKGIMRPLM
ELSASLDTYRPNSAALFRAISAGSKSELILNEEKDPDSKDFDLSGIYSSKADWGAQFRAP
STLQTFENGMNGEKGNPNGLTRKQEMMVRSAIKYWVERHKHVVRLVSAIGDTYGAALLLH
MLTSTIKLTLLAYQATKIDGLNVYGLTVIGYLVYALAQIFLFCIFGNRLIEESSSVMEAA
YSCHWYDGSEEAKTFVQIVCQQCQKAMTISGAKFFTVSLDLFASVLGAVVTYFMVLVQLK
>CquiOr197
MQSLKAFSTQLREFDVNSDYFCLVDTIHTLFDRGPPLSRKRIVRIPWAIINVCTVLQVLC
LIVQFISTLIQDLIDIDEFMMVCNQTFILIISVFRGGCLAYHRHSIQQLKKFINSRVCLW
DNVEAFEMRKATYRRNIKYMVIFQLTCTLNCIVWISTDFWKAEVLQIPFLYDHIPERLGF
WIKLMYALMYHSWSVMVYTSVAQFGTILNSLRTELKIIALQFETLFESVVTNNVVRKEDL
SNLDQTDADAFWKELAITFKSAISHHVSFIRHYELLKKISSLSFFVLLISAAIIITTNTL
LFITDLSIARIPLQLVAIQFMFETYLCCTMMDTLQTENKRIAEFVYVIDWLSVCRKTSGG
QRKSAKCIRQNALFLQLQIHEGLKIRAGNMFAVNRETFANLMRVVYSLLTFILRQRG
>CquiOr196
MQTLKTFITTYITQLREFDVNSDYFCLVDTIHTLFDRGPPLSRKRIVRIPWVIINVCTVL
QACCMIIQFISTLIQDSIDIDEFIMVFNQTFILTITVFRGGCFAYHRHSIQQLKKFINSR
VCLWDNVEAFEMRKATYRRNIKYMAIFQLTCILNAIGWISTEFWKAEVLQIPFLHDNIPK
RLEFWIKLMYALLYHSWSVLVYVSVTQFGTILNSLRTELKIIALQFETLFESVVTNYVVR
KEDLSSLNQTEADAFWKELAITFKSAISHHVSFIRQYELLKKVSRLNFFMLLVSAAVIIT
INTLIFITDRSITQIPLQLTACQFMFETYLCCTMMDTLQTENKRIAEYVYVIDWLSVCRR
TSDSQRKSAKCIRQNVLLLQLQIHEGLKIRAGNMFTVERETFANLMRVVYSLLTFIMGQT
G
>CquiOr152
MEIFQYFWDRFAVYESETDNFRYIDLLHLLFDPGVPESKNQTIRVTWAILKSLIVMQYFF
LMYQLLRICFFLPIDIDAFMAVFNMGFIWTVALSRGICFAIYRRELNQLKKYVNARSCQR
DNPVAKEFRKNTYRQNLKLATIFQLYTVINVSIWCFTEFRTNDNFDIPLPMHLLNDKLRL
SIEFFYMCVCTTWSITCWINFLQFGMILNCLRTELKIVVMQFEELFPKIRNELEIDDLRN
LEPIKRRRFWIELDDAFINALADHSMFLKHHKQLKAASSSNFLIVFSSAMVLISMNMFLF
IIDPSVKRIPLLVVSCQFAFEVFICCYLFDSLEQENNHIKHHVYAIDWMTRRDNDLQRRR
FRSIRQNALFLQLQTNAGLKIRAGGMFDLNLVSFSTLINLVYSMLTFLLRTRQVEF
>CquiOr173
MEYFRRFKPRFPKFNIDSDYFWLVNKVHELFEISVPISTNRYVRLSWFILKIFSYLQYIY
LMIQLFRLISRSSSSVEEFMASFNLCLTLTASLARLFCLAFHRQTMLTLQQYINSKNCQR
DDSWAFELRKTTYERNVKFFARFQLYAFCNSAFWCFTEFRKVEAFQIPFVLDWMPPTLKH
CVEIFNSFVGIVWSFVCFLNFTQFATILNSLRTELAIIVKQFENIFFLSVSKYALDPTEI
ANLNLQEKEFFWEELDSNLKLAIFHHSKFVKHYQQLRAVSSTNFFILLSSATVMITANVY
LNLIQPSLGKIPLFIVAVQFMLEVVVCCTMFERLEQENDKIARHVYGIDWLHVAGKTTSA
AQRRARKSIWQNALLVQRQVHGGGLKAKAGGMFELKRETSLRLINLVYSMLTFLLKAHGK
>CquiOr177
MEVKNSKSSKKNKKVATGSSLDEFTKAFDTLNNAAYYVGLNFQTLELDLNIRIFGSALFM
IIIYVLCILTCWKLREDWQGLFETLVIIVLNIQGTNKIWIAVVHKPRYFRLFQTSQQIYE
SFDADERNRPILRDMVAKMIFFLKGMIVVYATAGGAIIVFVFLYVAFTRQKFMPISVHIP
YVDHSSWIGYIITFVAHSLMIVYCCNGYLTSDTAFVATVVPIIGYANSFQNEISNFNQLL
TMPKRDEKLIEEKLARIRKLHQMIVDFELDAIEHYAGGCLVQISTQAGSVLLCIFLGYIC
GYVQAISISMGLAFQITQYCALGTIVTAKNEQITADIYDIGWNKLQKPQQQMVAFMLHRA
QIARDLTVGQVAPLNMVTYVKIMKTMYSFFAMLVTVMR
>CquiOr154
MHEGSNSKNEIKSTGSSLDEFIKGFDTVHRTASFAGIQFKNANLELNTRLVGTLLFVVII
YTLCFYTGWNLRGDWLRWLETLLILVLNVQGTSKIWAGVVQQPQYFYLFQTSEKIYAIFD
SDERNRPILRDMVTKMVFILKATTVIYVTAGGAIIFSVVLYSAFTRQHFIAISVFIPYVD
HTSSIGYMLTFVVHALMIVFCCNGYLASDTAFMATVVLIIGYANSLQNEIVNFNHLLTMP
KRDEKLISEKMARIGHLHQMVVEFELDAVKHFQGGCLVQILTQAGAVLICIFLGYICGYV
QAFSVLVGLCFQITQYCALGTIVTAKNEQITRDIYDIGWNLLQKPQQKMIVFMLHRAQVA
RDLTVGQMAPLNMVTYVKIMKTVYSFFAMLVTVMD
>CquiOr46
MHNVVNESAAANAGSLPEFRKSFETVRKASYLVGVALFTRESDLNVRFFGTSTIIALVYV
CCLYSGWFLRSDWNRLLEMSVCLLLNLQGTSKLWTGFVHKLRYCKLFQTTERIYESFDDD
ERNRPILRDVVSKMNLFIRWIVIVYVSCGVIIVTLVVLYISLTGQKFLVLTIFVPYVDHT
TLVGYVTHSFLHLSMIVFCVIGYLASDTAFIVTVVPIIAYGNCLQNEIRNLNLMLQMPQR
NEKLITEKLLRICKLHQMIVEFEEDAVEHFKYGCAVQILFQAGTLLVTIFLSYICGYIQA
ASIFMALFFQLTQYCALGTIVTAKNDQMTIDIYGIEWYRLGNTQQQIVVFMLHRAQTAKD
LSVGGIAPLNVETYVKIMKTTYSFLALLITLFK
>CquiOr47
MFVCLLLTLQGSSKMWTAVVHKPRYVQLFQTTEQIYERFDSDEKNRPILRDVIAKINLFI
KGIVIVYLSSGLLIVNIVVIYTAKKDVKCLRVTSFIPFVDYTTLVGYILYSMLHLSMMIG
VDGYLTADVAFIITVVPIIAYGNCLRNEIKNINLLQ*MPQRNKKLITEKLVRICQLHPTD
CRV
>CquiOr109
MLQKLAEAYKKLAEFSNESNYFYLVDKIHFLFAYVPPPRQRRKSRALWMILKVITTFQSM
CNLLQFFRYLWFGLKDIDEFMVICNQTFINSATTIRVLFLAHHHDSMIQLKRYINSKSLL
QDDPAAFELRKATFHRNIKYYLIFQLIATVNCIIWTYTDLFEADVLQIPWLLDYLPEKVA
FSVKIFYAGTYNAWSVLVFISFTQMCTVLNSLRTELRIVVVSFESLFYNVSSKYAIELVD
LSELSQSEADSFWSELDEALKICLYHHSEFIRNFQKLKSIFSINILILFASTAFITTVNT
LLFITDLSIVRLPLQLVAIQFAFEAYMCCSMLSCIHAENERISKHLYVIDWLGTIKRTSA
RQRRHAKSVRQNGQLLQRQVHGDLKIRAGGMFPVDLQTYSQLMRFVYSLLTFFRGR
>CquiOr210
MEHLQQLKKQFITFELNSDFFLLVDLIQTPFNYHTWSCISPRAKLASVVVNIVMALQVIC
ATVQLCLVMQDETRDVDRMVPMFDQEYIFLVSLARMGFVIYHRRSIETLKKYINSKVCLR
NNAEAFELRSKNHGNNLKCVALFQFIACFNTTFWIFACVLKVDDLKIPFVLDYLPKSVGF
LVKTIHGFVFQFWPIVFNVSLMQFGVILSCLHTELDVIVLLFKDVQRKVKLFCSEERTIS
NNHNRTRTDQSWHELKETFDDVLTHHSAFVRNFNRFKAIASTNLLCLLASTPATVILNLI
MFLNGFLLERVTLLLFAIMTSTEIFIFCLLLDRVQTKNNEIAEYASMLDWFYCSNLRRQG
KSAKAILQNGLFLQAQLNTELTVKAGNTIPVNFESFAEFIKLVYSVVTFCFKSLF
>CquiOr93
MVNYLTRLRSAYARFVDIRNADDIFSHYVWVHGNTSGIGLHAPGQRWKQTLFRIISFVFA
LQQLVLVRDVAHAMSGTDDLTIRIGMCLIYSTLSMLQLVCMDVRYDLFLRVKDYFNGRRD
RCCGGRDADQTRAEFFRQSRRNLLVAEIPVTIMSLIWAFFAREEYFHLVLNVSEEHQWII
DVIDQFYGLPLVYWNNSSWIISLSMLSMLRNAVHELSLIAESFATVFARASRQVQHIVDP
TAKETQFWTTFDQLFRESLRDYEEFLAMIITLRKLMSLFFLLKVLTVESLLAVTCFTTFN
ITFQVFTALAYAIVFTIECFLLCKLVEQLNDQKESIGENLYHWQWPDWLGHTPERASRMR
QMKITTMITAEHCQKTFRFRCGDMLDVSMEMFQMVLNTCYTLLTFLQATN
>CquiOr127
MEPTQKGRSTAIEKWIRKLVECSQDPFWLLDKLLVLAGAPFTPRNRSQRIVWILYQTTTY
FQLSISLVCSISFVIFEEDSVTVIRTFLMFLTMTLSFVKLHLLLQNSSGISKLRDLLEAP
GFCSGDPDFDESVRKRFKRTSRMLIITIAWIVMVQQILSWIPSDTQGIIFKLPAWVAWCF
GDRVSLVIKNWYMSLCFTIWCNKLYACTITVVVVMLGLEAEQTILAHKFGRIQDSLQNLR
QSYWDREIARKQYWERLRTLIRVSFDQQQLLLRHLKELQSLVQNLFFYVYYSALILFGSD
IFIATSNPSVFMYVAVAGTVLVSSLECFSLCYLVDCLKDAFESISEHMFYLCARLPYSED
HHNDYLDTRATLQIIARCSRNAVTFGCAGVSEISIAVFTDMLNICYSVFTFLRETI
>CquiOr126
MELFRKARLAKSRLDKLVECSQDPFWLLDRYLILAGARFTPRNRWQRIGWLLYQFVTYSN
LRIALVCFISAVIFEEDSVKVIRTFLIFVTMSLSLYKQHWLLQNRAGIGRLRNLLETHEF
CSGDVDFDESARKRFKRTSRMLIITISWIITLQQILSWIPSDTQGIIFEIPSWIAWCWGE
RVSLTIQVWYLSICVTIWCFKLYGCTVTAVTLMVGYEAEQRILAHKFGQIQNDLQELRQN
YWDCELARKQYWERLGTLVRVSFNQQQLLLRHLKDLQSLVQTLFVSIYYIALFLYGSDLF
IVMNHPSVAMYIIVAGTAIISSLECFSLCYLVDSLKDVFESISRHMFYLCARLPYSKDHH
NDYLDMRVTLQIIAMCSRKAVTFGCAGVSEISIAVFTDMLNTCYSVFTFLRKMV
>CquiOr16
MEFVKRLNRFRFFQHSYRNPSEFYDSLIVFPNMVAKITGMDIFSEGYRVISWSLFSVVVL
LTVYVYTSVVTASEVWGSTEDLIFCFVTAGIGLQGLGKLYTFVAFRKELVWMHQYNKELF
RKECNPRVRKMLMDSVFLLSVIVKTMLVCYASTSILLDVAPLLFSIQTGEKILPFGFYIP
FLDRNEWFGYFCNYAMHVCNTVYVSSEDMGPDCIYIIMMMSAFTQIDLLKESLAEFNEKI
EENEDDLDAFFGEIIRHHRDHLEYLQTIEKVFQLNFLITFVSLSTVLVMSLFAVVTLSWY
QGYVFVAFISYELFFGSFLGTMLEIKKEQLQQAIYAISWYKLSSENQKSLRFMLHASQES
VSLTLIFAPLNMPTFLQVYKTIYSIFTMLLTVREE
>CquiOr33
MRPHFDRMKRIFKGLEYPDTICISYSLKMLTFLGQWQHQQQTRRYWTYLQALNCAMIFHV
CTLMWDLCVVYNDIILFGDDMCVVSGVALVMYKKFYHNYYSVQFEQIFEQLKRYSEQNNQ
RDETIRKLQRKYHIEEYVLIIGTIFLGLATVVSLNGHALFDSTIPLRAIYPIELDTDQRI
IAVTIFQFVMSIFLIEGIVFFDGIGGQVMSQMTLHFHVLCIDFQRIGSGLVDSPENDSLE
RKSNSDKIKCDLFKLVKRHQELILFGHRANALYQPMLLAQLICSLAMICLTAFEATLTTH
DPLLFLKFAMFAVSVLIQILYWCYYGNRVSHMSTEINNALISSNWIVGNNSIKKDYKFVM
MRAQKPFRFIVYNYFPISYETFISVLSRSYSFFTLFRTISD
>CquiOr6
MYVFEDTLSSLNLMFFASGIPPCNEFYPETIRMIFKENKFFLIAFSLLLYTQLGEIVYLA
QMVQRECSFLELTFQAPCVGYCSIGLLKMVVIAVKRNVIAELVQNLRDVWDQSIITVEHR
EICKNVMKPAISITSLTAVVNVIMGISFTILPIAEMIYHYALAGGWVRQLPFLICWPFDP
LSGNKYFLVYPLYIVIGFSGIIIHMAFDCLFCILTAHICMNFRILEHDFENIKSASDINE
TSESITKCLIHVEKHQRLHKYKEAVDGIFSFTLCYNFFVSSIIICIQGFMITAASGYTLI
KFALFLASFLVELFLLCFYGQDVSESSSQVAQAAYNCSWYNESKKFRQLILQIIMKAQRP
LVLMAWKFWPVNIMTFSSILSASWSYFTLLRTVYYK
>CquiOr95
MATFTSKIAWTANDGNHRRGRSPDKEKDNFLRVQLFTMALNGIRKHETVSSRIYFYGCFL
TMLIMDLAGVHFAYQNAGEILLVCDCLGPTFTCFLGVVKQYYLDVHREQLWYIIHELRKL
KQNATVSDIEMIEKNNKIDQFLATAYFASSMGTGTIFIVEAILKGTYNYFIRNCIEWNLP
IAISFPFDISHPAIFAFFFIWCSAATYMVVFSSVSSDAGFGGLASNLVVHFKILQNRFKD
RRFEDDDQSLEDLIEYHTLVLKLSRRLMSSFRIIILNNLLVASVLLCVLGFEMVVYLGTS
LMLLYITYITAIVIQIFFFSYYGSQLLYESAAVGDAIYCSNWYEATPKTRKLLLFCIKRA
QVPVNTKVGIMVASLPTFRAIVNSAGSYVALLLSFTED
>CquiOr96
MATTTAKATSNPGTPRAAWVSDVGGRTIDDEENFLRVQLFSMALIGVQERETVPSRIYSY
FCFYSLLIMDLSMVLFAVQHFGDMVLVCDCLGPGFTAYLGMVKQHYLSEQRKQLWEIIYA
LKKLKQIAKPDEIRSIERNNQIDRYLATAYLTSAVITGSHFIVTAIVKAVYSKVVHGKFV
WQLPLLQSYPFDISHPLMFAVLFVWTSATIYMVVFGSVSSDAAFGGLASNLVVHFKFIQA
GFRDRSFEDNDPSLKDLIEYHRHVLDLSRKLISAYRPIMLNNFIVASFLLCVLGFQLVLF
MGSTMMFLYIVFVTAIVIQITFFSYYGSQLSHESALVGDAIYCSNWYETSPKTRRLLLQC
LMRAQVPVNIRVGFIEASMPTFRAILNSAGSYVALLLSFTDT
>CquiOr208
MSSSEWLNGNFQLSYQLLDRIGGNIFDRRWRPNRRTFYTGAIMLLATVEILYLLWTDRSN
VVKFLEAFQNAMVVGQAVHMVSVGVGRLETFRELQRRMVDIQELLGDGGGNDRILNGALR
MSRLFQKFILMIYTITSVVIIFGPNLLWVILDEKIFIMVYFVPGIDGNSTEGFLLNLTLH
AIMLPAAICVYVSLECTFMTLIIPVGAYVDAFGNEVSKLNSALNLPERNEAAIHEQLNRI
VRLHQLLIEYESKLQELYSLAILVKIGLVYLGIISAIVVIFKSHDDRIAYNYLMLQFEHL
TRYCMMGTVITDKNDQLLEHIADINWYQMDQDQAMRLILMLLLAQNATSVTIGNFRALNA
ETYVEILKSIYSYAMVLNALFD
>CquiOr42
MHRLPTIPKFTKSWEMFEYNLLFVRRLVDFVGLDFMIENYKFNWRTGSAVFFCVTVTSLS
FYNMAYFYPDMYRICEVSVPLTLTLQNVVKLYYGYNHRHFYLETYDRIRQLHLKHQNHER
NHEKLLLLIERIHVLTKLMTIVYFCGGLSYLFYPIFMQFYYHEWVLALALRIPFVDPDST
VGYSITSLFHLTLIIVGCTGISAADIVITLMVGSLIGFVDVFTNEMHELDQMLDSSERNE
KRVREKVRSICLQHQHLIEYESDLDERYIVICFVQIFTSIAAIVIALFLVYTIQFIPGYV
LVLAGFIQLFQLCVLGTILTVKNEQITEATYNLRWYLLEKSEQKCILQMLHKSQHFVEMS
VGGFAPLNLETFVAIMNRIYTYFMMLIQFIEQEE
>CquiOr43
MHRLPTVPKFTKSWEMFEYNLLFVRRLVDFVGLDFMIENYKFNWRTGSAVFFCVTVFGLS
LYNTAFYYPDMYKICEVSIPLSICLQSVTKLYYGYRHRHFYLETYDRIRQLHLKHQNHEE
NNAKLLLLIERIHVLSKLMTLLYTCGGLSYLAYPVLMHFMYQERVLALALRIPFVDADST
TGYIITNLYHVILIIVGCAGISAADIVITLMVGSLVGFVDVFTSDMNDLDRMLDSGDRNE
EIIRDEVKSICGQHQHIIEYESDLDERYIVICFVQVFTSISGVVVALFLVYMIQFIPGYM
LVLASFVQLLQLCLLGTVLTVKNEQITETTYNLRWYLLRKSEQKCILQMLHKSQSFVEMT
VGGFAPLNLETFVSIMNRIYTYFMMLIQFLEQEE
>CquiOr132
MELEHYLPEPGSSEQNDKSIFWLRTLSASLGIWPEKMVGENKSWWNRLYYFMIIMHWYNT
YLQVEFFCANMGELKTITEGLCSFCSITVTGIKIMRLHSFSDEIYIMLQQMKGHEFLKSI
NFLKKGNNKDIFTKIDKIMKAKWREVNLNLRLYSLSVGVVAGTYSIVPAVINLVNLFQGN
DIPKRFVYKTYYRYMEEAKYHSPLHELLFCSESLSGFTTWAGVISFDGLYVLLTMHLVTM
FSSLNLIIKETSNANFNDAEKQFFLHECIKHHTRALKFLDGINQIFSPVLVAQVFTSTSI
ICVIAFHTSANASERDSQTLVMILYLIAAFYQLLQFCWYGQRVQNESVELPKSVYECDWY
KCSKKFKTTLHILLLDVQKTVDISAYNMFVMSLETYLAIVKTAVSYFTALQTLTEE
>CquiOr67
MSNKVREISCQAKFNQIFANVSRLLGVIGFDVLDPDFEPNWKMIYPCAIIFCAMLQILYL
LWINRSDMVQFLLIVPYAMYEIKLVDIMVQCVAKSGMFQSLKARSDEIFELLCENPTNKQ
VMDKDLKVAIFLQKFIFGWNVQTSVLMIPGPVLVWLVSGKMILFFLYRLPIIDDQSAAGF
LLNLIYHAAILLIPFCNSGGIDSLLVALIVPISAFVNAIANEVFEINELLEKDRRDELAI
KDKLNRIARLHQLLLEYVSLLEDTFNGMALVRIGTIVLGTIAAIITFFETGDPMTFVFIP
VLFVQLSQCCLLGTIIPVKNEALIEHLYDIKWYLLPEGHAKHVSLMLHQAQNAPTLTIGK
YAPLNVESYEQILNSIYSFVTFLITFTG
>CquiOr171
MAQVSVVKPAFSDPARELFDRIFSNVSRLYGLIGMNVLDPRYRTRGRTLVPWVVTLFATI
QVAYFLWRERSDLLKVMVILPYATFPVQGLHVMLQSVTNPSNFKDLQAKSTEVFELLNEN
LTNRPRMAKVLKVATFLQKMIIGSYGGSNGFILVAPFIVWLISGTKSFIFLYRIPFVDEW
STVGFLMNLALHAFIIPIAYCKYVGIDCLFIAMIVPIAAYVDGLVNEIDEINDLMEQAKP
DQKVIRTKLIRIAKLHQLLLEYEQMLEDRYNFMALVRIGSIVLGIISTIVAIYETGDHMA
AFFSVFLLMQLTQNCLLGTVITIKNEKLTEALYDIKWYQLPVEEARQLTLMMQSAQNAPT
LSIGKIGPLNVESYESIMRSIYNFVMALFAFVG
>CquiOr155
MYRGAAKERPATAEELFHKLFSNVSRLFDLIGVNPLDPDFGPNRRMICTWIAFLVAVANV
TFFLWKQRSDMVEFLMVVPYVSFVIQALHMMIKAMVNYSNYRLLYAKLKQILDMLNENST
SRKLMAESLQTGTVLQGLLAVLYTVSVIFILAVPFFIWCISGDKIFLIMYRLPAIDENTT
LGFLETMTMHVAILLASFCGFVGIDCFFLALIIPIIAFVDGIENEIHELNQLLDLEEASP
IQSKLNRIVQLHQLLIEYELMLEDIYNFVMLVKVGTIVIGIISAILTIFTNQDKMAFVFA
ILLLVQLTQYCMLGTVISSKNNQLTEHLYDIKWYLLPAGQAKHLVLMLERAQNAPTLTVG
KFATFNMQFYDRIMRKIYSFVMLLATFLESA
>CquiOr81
MATLPNQLQVMPSTLRLMELTGLWGSPKLIHRFVLMYYYGLLVMLLPRFVFGVGSEDVSA
IIKSLAEVIFLVSIFVPTLIFAAKLRGLERLVRGLGDIFREASNDDQSSECYDLIVKQNV
KIEKFSNFLTIYMKFAAFGYCLPSIMITYWRYFTNDETSPVIFILPMEQEFEREKKIIIM
PLFMLRYSSMTYRLVAVRVRNLSVPKMTAGDLKKVIELHRKAFEVTELIEEMCHIPVALE
FLTCVLLWCLVMFYTSTTMGYDLFSILIVVLSSLVEAFGYAYLGSELSEQAEKVGVACYD
LPWYVNCSKELKGTFQLMIQRSQKVCQLTGIKMLPIELKTYGDILRLSYSYYLILKDLLD
AF
>CquiOr69
MTILDVVGRLWTRSKRRFHTHLSELTREFNYRSEFFFGMDYLMAIGGLRFEPKSGTSPIW
WKLYRLSMPLIAVLMTWKLSRNVAQDKSLDRVLNSLQLAIGTTVILMRGLLIVRCYNSLR
RVCEYINSRDFGKDQECSLRIRAEAFYTVRRLVVILASGQFFGTITLATQNMADHDTFGL
PFDLRNISELLQTVLQKLYSLSFLGMTYSSLVGNMAVYMVLKGLLTELTIVAKCFEGIMI
RTNHRVAVKMDGIAGNSEHLRLIERKHYWTYLPEEFHKCIQLHQKLFNCLKVAKPWLNAT
LLTVYYSTMLNIACGIVYLLSTESSQMGIYSIQIFYYIGMLIFECYVLSYLVSKLTEVNK
SIGFTVYSLPWPAEFVFEPRFAAQYRSAVATILVILATSQQPLGLNCFGFFEFTLEQFAE
LANQTYSLVTFFRNFV
>CquiOr104
MFVSVSLQLWNFLEKIHREHQNAWEVEFKNPCALYGNACESVSKYFYIVGVERFRSEYSR
INARLIFLVVDLVLYLVLSVWCILELWGDMVDVIFCIVTIGVAFQGFIKMICFTSMSIYD
LHQSNLQFYSKISKFPEVRRSLLNTATHCKIAVRVLEMCYPYIASLILILPMIISLMYHS
YELPFGFFFPVIDRETLIGYLINYAYHALQLFEAIAGLMASDMCFFVLIMSGVGQLDVLI
IYLQKLGEITMKCDGSQKNDEQYQLLVEIVEKHVEHIAYLNKMETLKKNYFFGNFGCLIF
ETVTSLYVIATVDEIWYPGFIIVFGGIIQIGLPCVLGTLLSNKNDQLIREIYNTPWNMLS
VSEQKLLQLLLHSAQNPVVLSDGFCPINLFNFVSIYKKIYSFLMMLLSIN
>CquiOr55
MTLLKKLNSYKIFRHSHTEPNEFYDSLIVVPNRIAKIIGLNVFSENYKVLTWNWFSLIMM
ISVYFYCTAITAYEVRFDTGDLIYCLVEGGIGIQGLAKIYTYLVYRKELVWIHQYTKQLY
HEACNDQTKSMLMDNIFLLKVAIIVMLMCYAFTSISLITAPMLFSIMTGEKILPFGFYIP
NMDRTEWFGYLINYAVHLYDTIYVSAEDMAADTIYMITMLSAFTQIDLLMMSLKETSRML
DKDEKDDENLQAHLALVIKRHEEHLKYLRTVETVYRFYFFITFVSLASVLIMALFAVVTL
SWYQGYIFVGFISYELFFGCFLGTLLDIKNEQLQHEIYQISWYKLSIRNQNALRFMLQAS
QEPICLTIIFAPLNMPTFLQVYKSIYSMFTMLLSFQEEAN
>CquiOr54
MEFIKRLRRYRFFQHSFTEPSQFFDSLIVVPSMIGKLTNLNVLNKDHQVFTWNLAPVVTG
MIVYFYTSFDTAYAVRESTEELIFCLVTIGIGIQGAGRIFTFLIFREKLVWIHQYTTDLY
REECNPRTKSFLMDSVFLLSVVLKVMLTCYAFTSISMDVAPLLFTIVSGEKILPFGFYLP
YLDRFTWFGYFSNYVMHIFMTVYVSSMDMGTDSIYMMTLMSAFTQIDLLKMSLEEMSEMV
DQKHEDLENFFKKLINRHQEHLQYLRTVEIVYCFNFFLTFLCLASVLIMSLFAVVKLSWY
QGYVFIAFISYQLFFGCFLGTLLAMKNEQLQHEIYKISWYKLSIPHQKLLQFMLKSAQEP
VCLTVIFAPLDMGTFLQVYKSIYNMFTMLLTVQEEE
>CquiOr53
MDFVQRLRYNRFFKTSYADPSEFYDSLILAPSRIAKVTGINVLSKDYKVFTFRLFTVFVG
MVIYFYTSFVTAYQVRRSTEELIFCLVTIGIGFQVPTKVFTCVIYRKEMVWIHQYARDLY
HQECSPRTKTKLMSDIFLVSVIVKVMLLCYAFTSISLILAPLLYTMQTGEKTLPFGFYIP
QLDRDTWFGYFCNYAMQIYLTAYVSSLDMGTDCIYMMTLMSSFTQIDLLKMSLVEMNKMI
DNEDEEIDNFFIRVIKRHQEHLKYLKTVELVYRVNFFLTFACLSSVLVMAMFAALKLSWY
QGYVFIAFLSYQLFFGCFLGTLLAIKNEQLQQAIYKVTWYKLSIPNQKMLQFVLKSSQES
VCMSLIFAPLDMSTYLQVYKSIYSLFTMLLTVEDE
>CquiOr52
MEFVKKLSRKQLFQHSYKDPSEYFASLLVLPNKIAGVAGLDVLSPDFKRFTPNLIGLVLT
YVMFAGVSFSTIVEVRDDVDDLIYCLVTLGMGMQGLMKIFTFLLARDELVWIQEYSKRLF
REEGIAHKCLIMNNILLMNVVTKLILVFYAFTTVFMLVAPMFITLTTDHKLLTFGFWLPF
VDRFSWLGYGCNLVMHVIMSIFISAENMGPDTIYFMTLINSYTQIDLMLAKIREVNNKIA
NNNASYKEKLNDVFKRHQEHLEYIGVVEDVYRGYFFVLFSSLGASLVLVLYAVVTRSWLA
GYNSCVFIINELFIFCFLPTLLERKVEELEEAIYGISWYDVPISTRRSICLCLDAVQQPV
SLSMIFYPLNMPTFQSLMNTIYSYLTLLLTFRDE
>CquiOr51
MEFVKKLSKKKIFQHTNMEPSEFYTSMLVIPNKIAAIVGLDVFSKDYKTVSANLMGLISI
YVLFAYVSVCTVVEVRHDVNDLIYCLVTVGIGLQGVMKIFTFLRYRKDLVWIQDYSKALY
KEEGETHRAVLMDDITIMNVLTKIILGFYGFTSVFMLLAPMIKTYLTGHKYLTFGFWLPY
IDRFSWLGYFCNFVMQFIMSVVITSENMGPDTIYFMTMMNSVTQIDLLMIKLRDVCNKIE
NHDFNIKEDLKDIFKRHQEHLLYVRNVEKIYRSYFFVLFSSLGATLVLVLYAIVTRAWIA
GYTSCIFIIYEFFIFCYLPTLLEMKKEKLQQEIYNLPWYKMTTSDQKSVRLFLEATQQPN
CLTMIFYPMNMPSFMEVMKIIYSILTLLLTIRNE
>CquiOr176
MNFIKWLQKFQIFQHHYRNPLEFYQSLIESSTAMASVSGLGVLSKDFKIYNFNLICLNVV
FVVYTIVCVSTLYEIHEDFDDLVYCLVTVGIGLQGVMKMLTFVIYRKELVWTQEYTKSLY
REEGKTHRNLLMNNLSILNVLTKLIATSYATLSTLMVGTSFVLTILTGKKTLTFGFWIPF
LDRNSWLGYLCNFVLQFCMTVFITSENMGNDIIYFMILLSSATQIELLTIKVQDIETRMV
INDSNLHKYIKEIVKRHQEHLRFVRTVEKIYRNYFFVLFSTLGVTLVLVIYTIVTRFWLA
GCIPFMFIIYDFFIFCFLPNFLEIKKDNLQQEIYNTPWYRMSTGNRKLLQLLLLAVQQPN
CLTMIFYPLSMPSFADVLKIIYNISALLLTTRNR
>CquiOr83
MDLIESLKRYRIFQFDYSNAGKVYLEAVDWIDRLNAFMGICYFDPKVSRLQPRFIWGITT
LFIYIYLAFESTYWYRNDVEKLLLCITTHGFSVQMASKVYTFIINRSQVVEVNTMNRDYF
EMETTKSVTVQNSHKSSATIAYILLKMTAACYIILVGLIVLGPAIGGAIVSEKILPFGFE
LSHSNAWPAYIMNLAFHVNCGFYVAFLTTSSDSTFILYLLTAVGQIDAISGLLNELNEML
EKNASEEVISLQLRRIFQLHQHHFAYMRMFKNMFQYYFMMAITMLYFCMSICLAAFVLIN
WYMGVLVFCFCSAQIFYMCFLGTALQSKTEFLMKEIDSFSWYRLSVPNQKFAILFLASAQ
NPILLSAAMVKLNVATYLQVHKSVYSFLMLLLRIKQ
>CquiOr1
MKFAPLQNRMAVMPFTLQYLRLFGLRGDRRNRVHFVLALLYRVLLLNFPKLAFGFRDRID
LVIRSISELLFQIHIDLRAVLFATKLREFEELAGLLRKVYNKVKTLDADSPERKIIEASN
LGINRRSKSYALYVAIAVTVFFWVPVVQTTAIWLLNRGSNSTDRPEFVTMMELEFYGLDI
RGNIWHYLVYASLSSVAHYYSAVYFALSGMVIFSCIKSIAALFELVSTRLATLHELSGKE
LREELADLVELHVNGLRCIELLENINNLAMMVQMVNCVLIWISMFLSISTNFTPEVVSLL
VLLIVMTGETYVLCQLATELSHVNLTVAESIHRSEWIQMPVDVQKGLAMMLQRAQKREGL
TAAKFFYMDVERFGRVAQTSYSIFIVLKERI
>CquiOr190
MRFAPLQDRMAVMPFTLRCLRLFGLRGDRRNRVHFVLALLYRVVVIYVPKLVFGFRDRVD
LVIRSISELFFECHIDLNAVLFAVKLDEFEELLCLLRKLYNKVKTLDAKSPERMIIEASN
LAIDKRSKSYVVYVAIACTIFFWVPVAQTTGIWILTHGSNSTDRPEFVTMMELNFYGMDN
RKDIVHYVIYAAISGVAHYYAAVYFALSGIVIFGCVKSIAALFDMVSARLAALHELSGRE
LREELVDLIELHVDGLRCIELLENINNLAMMVQMINCVLIWISMFLSISSHFTPEVVSLM
VLLLVTTGETYVLCQLATELSQVSLTITDSIWNSNWIGLPVDVQKGLAMMLQRAQKKAGL
TAAKFCFMDIERFARVAQSSYSVFVILKDSI
>CquiOr3
MKHFFKLLDPMAVMPFTLRCLSFFGLRGRHPWHFRVGMFLVLGLITVPKVVFGYRSRIDL
IIRGVSELLFDALIDSRVIIFAFKRTEFERLITILRREFNKVNTLNSNSPLIKIVEISNR
KIDKYCKRYVLYVMLAVSLFFWPPVAQSVTIWYHHQHDSNGTNLELVTIMEQEFYWLDIR
GNTIHYIIYIVFALPSHHYSAAFFTLSGLIMYSSIKSITTLFEVVSTRLATLHELCNDEL
HQELAELVKMHIDSLRCIELLENISHLGIVIQIVDCIAIWILMFLSLNANFNLNSISLLV
LLIVMTGETYTLCRLGTELSSASLAIADAIYSCHWIQMPVDVRRKLAFMMRMAQKRKGLT
AANFYFVDVQQFANIAQRSYSIFIVLKDVI
>CquiOr4
MKSHSPLNCMAVMPFTLRCVKLFGFRGGLHNRAHFLAALAYRLVVINLPKVAFGLSDQID
VAIRSVSELLFQWHIDIRVVLFAAKVSEFEQLVRILRRVYNKVKTLDSNSSERKLIEDSN
RSLDRRSKSYALYVAVAVTIFYWVPVVQTSTIWLRSLGDNSTTRPKYVMMMEMEFYGLDT
RGNIWHYLVYASLSSIAHYYSAVYFALAGMVIFSCIKSIAALFELVSAKLATLHELSGKA
LREELAELVELHVDGLRCIKLLEDIHSLVMMAQMVNCVLIWISMILSISTRFTSETTSLL
VLLIVMTGETYVLCQLATELSEVSLTITDSIWNSHWIKLPVDVRKGLAMMLQRAQKKEGL
TAAKFFFMDVERFGRVLQTSYSIYVVLKERL
>CquiOr5
MKFYELREPMAAVPFILRVLRFSGLLGCPRGLLRFGLSFLGPWLVIGLPKLICGFGSDLG
LNVRGYAEVLFMCNIDVRMLVFFWHRRKLAEFVEIVQKAFDKVSTLSSDSSMYKMILKSN
QMMDKSAKSYVLYTLGTSGVFLVLPALQSCGIYFMNHGNDTVVPKFVTATAHEESGWDVD
ENIVYYFIHVMLITPMHLLLGLRFATIDTMIFCGVRSTILLFRLVSAKLEKLHEFSGSTL
REQFLDVVNLHVDALRCVQILEGIFSFVVMVQLVSTVIIWIAMVLCVSNNPNANAINLFV
LLILITAQSYILCRLGTELTAESFAVATSSYDCQWVQLPADIQSGVGRILQRAQKWEGIT
AAHFFQLDVERFGAMVQTSYSIFVILRERLMHS
>CquiOr205b
MKFFELQKPTAVAPFLLEFLTILGMRGGTGRTRSLRFVCLLLAGWILLGIPKAYFGFGDQ
LDLNIRGYSELLFLFNIDSKAIIFYMNSAKLEELVELVETMFGRVTNLSSDALMPKNVLN
SNQTLDRIAKNYAIFAGTAGAVFVIFPALHTIVIYFMNQRKEVEIRKYVTSSVHEQNGIN
VEEDIRLYFIHALLIAPVHVILGLKLAATDITIFCGIKSIGSIFRLVSTRLGNLHDFKNV
DELRKELKEVVDIHNDALRCVKILESISSLGVMLQLMNTVIVWVAMVFCVSYSPNMNALN
LLVLLILITSQTFLLCQYGNELTEESIAVATEAYNAQWAKLPVDVQKGVGLILQRAQKWE
GITAARFYQVNVERFGAMVHTSYSIYVVLKDRLASKT
>CquiOr205a
MKFFELQESMACTPFLLHFLQILGLRRGGGHAGLLRFVGGLLAGWTVLWIPKAFFGFGDE
LDLNIRGYSELLFMFNIDARAIIFYLNIAKLNEFVKLVQNVFNQVTKLSPDSPSYTTVLK
SNQALDRIAKTYVIFAAVAGVVFVIFPALQTIVIYSLNRRDGAEVLKYVTSSVHEQNGIN
VEEDIRLYFIHALLIAPVHVILGLKLAATDITIFCGIKSIGSIFRLVSTRLGNLHDFKNV
DELRKELKEVVDIHNDALRCVKILESISSLGVMLQLMNTVIVWVAMVFCVSYSPNMNALN
LLVLLILITSQTFLLCQYGNELTEESIAVATEAYNAQWAKLPVDVQKGVGLILQRAQKWE
GITAARFYQVNVERFGAMVHTSYSIYVVLKDRLASKT
>CquiOr184
MAFLNTLLFRLFFWKNLWDPRNRLESFKRQLTLLKWIGLWPPLDGSDQRRLLYRIYGWTL
RIVFLYAFTLTQVMFFLNVETVQDLANALYALMTQLTLIVKLRIFCSKIDPIQVLVLRVR
CSMFHPQCDAETKEVLRAMNTTWFFGTLFHVVTYATVTFWAISPALKGEFALLLPSWFPF
DYRQSAWVYGAVWFYQTLSLYICATFNVATDTMIIGLISHIGGQVGRLGVLFSKMGHVAP
GAKRQIDLSCKICNSLSPLLNNIEKLAKIHGEPYAYLIELILFHKEILRFAYEVVDIFNV
SIFSQIMASVIIICMTALKVISDRNVVSMIGNLIYLLTMICQILQFCYVGNDISYSTGKF
NEMAIFSNYPEFNKTTARAFLIYLTKVIQPADIKVGKVFKFSLTLSTFLWILKTSYSYFA
VLNSVRS
>CquiOr85
MEFLAAQDPFEAMPFLKKVLTVTGLGWPRRNLRKFALTLLFPWLVVLVPMLGYRFGSQVD
LMIRGYSELLVLFNIEIRVLIFAWKQAEFEDMLAVLQGVFDQVRSYGAKSHEFKIVTVAN
QAMDKAAKAYMTFPLILLIVFLMVPLLQTTAIYVMNRRNGTIEQDFITMTEIHFYDLDIR
RNIFHYLIYYVCAFVSHCIYGFRVSISGIVASGSIRSINLIFDLVIHKLETIHEFSGKEL
HAHFAEIVNMHADALSCIRIFERLSNVAVLVQMVDTALIWICMILCVTNNPTKNSLNLVV
LLVMISSETYAFCKLGNELTEKSITVGRSAFEAQWSELPLDIQKGLSLIITRSQKWEGLT
AAHFYPLSIEQFGAMVQTSYSVFVVLKERLQGVI
>CquiOr188
MAQIKAYYRSLTRNYDYSSDHFFGLDLLMALSGARLNSRNATVCRWWKIYRWLIPLPMIV
IFLNGFINIKRQAKLDIVLSSVQAMVGFVVIISRVLLILWHYEPLMEVRCYVNRQKFGRD
LQSSLNIRSTAFYRLRKIVICINTTVIMLVATIPMLDSSQHHLYRLPFDVRQSFPCVQYL
CEKTVTFFTIGTGMMTMLIYLVDYMILTGLTTEVTVLAQIFAEILNRTDQEVQRKLESEP
RNSQQMVVKKKDLFWKHIQEELGECINQHIEFLAIKNKIRPLLNAHFFIVYYSTALNLAS
GAIYLSQLKTLTLFSIHTLYYCLLIALECASLTRMVSLLNEAYASIGRALYNLKWPTKLE
YNEGYKFEYRSVRQTMITVLVVSQQSLGLNCFGFFEFTQERFWELLNMAYNLYTFFEEIS
LN
>CquiOr202
MAKKETFQREEYLFMRYVFMMSGVSLQSDNKFIRHLWNLYRCLIVIHFIMIQLQFVMILQ
RFENFESVFKGLNTSLGSMLIHVRSFITWKYQNVYCKVRHMEKLSTNDSETQQIRVQAKS
SINRMLNLFTANVAFQTIVAIMTSPDYEPLKIPFDMSYLNPLVRSKLERIYESLLLVYSH
LESVNFLTIYIPMVELTCELKVISKAFSTIFPCKSQNKKSKIFWIKSQNIIKRNVQYHSL
ILKELKSLEKLTKISFFLVYYMAMFFTAMSAITIVRVQSFNISMVIMLVKVFNFMAECYV
FCHLATEIDQVNVETSQRIMDLEWPDNLLHSTQLSKSLRTSMLIIMQQAQKPLAISCGGF
FLMGKDKYTALVRNVYSMATFVWNLKHADDNKSYS
>CquiOr142
MFNRIRQHFTKFWRTHVQLTPQTDLFFILNFFLATAGVYIPLKNGFIKLCWKVYRVFMIL
HFAMILRRLLLTLTTERTFDPLVNGIHVALGVTILLSRSMLIQANFKHCKTVRKYLNERS
FRADDPEAVRIRQQSYEMSVKVTIIFIANILFQSISITSSGMTDMDPFQIPFGMEDFSDF
ERSLFTGLYSLLWAVYSYVAASNFLTIYLGLVGLRAEMRIAVDSFGKVMDRVEVRLEQKP
GEQNFWRFLQDELNTCIEHHSEVLNQLKVFKNLTNLSFLLLYYMTMLFIALGVIIVFFRA
TLDIFTVTAIDYTLRYLIECYVFCHMVSSFNEEHSKIGPTLSHQPWISQLRCRKEFASQF
RQVRATILIVTMQSQRSLNISCGGLFELTMAKFTGLVNRSYSVMMFVWNAKQGHGVAW
>CquiOr143
MFNRIRQYLSNSWSSHVRMKHKTDFFYILNFYLSIAGVYFPVKNHMFRLTWKVFCVLVIL
HYATMQRRLLQILQTEQSFELLVNGIHVAGGATIILVRSLLIHVNFPHFNQARKYLNERS
FREEDPDVARIRQQSYELSVKVTIIFSINVLSQFVILIGSGITEMDPFLLPFSVKQFSLF
EQKLYSNVYSGLFTVYSFIGASNFLTMYLGLVGLRAELRIAVDSFGKVMDRVNNKLENDP
GEQNFWKFLQDELNSCIEHHSTVLNQLKVFKNLTSMSLLVSYYMTMAHTAIGVIHVLSKP
SLDFLSVLAIDFTLRYLLEFYVFCHMVTSLTEEHSKIGLLLSHQPWISQLRIESKYRSQY
RQIRATILNVMIQSQRSLNISCGGIFELTMDKFTTLIKTSYTLMAVVWNMQQGNGLSW
>CquiOr27
MATVRWASLPEHLRAMPFNLRFMGFIGLWGPRREICKFLVPLIFATMVIMFPKVVFGIGS
SDATAICKGVAEFIFELSNFVTLVILALKRTALERLIQELEDFVREVAIGEESKECYDMI
CKQNYKMRKVFNFLVHYCAYGTLGFWLPSFLISHYRFWTNSDPLILELPMEQEFYWLQIR
TNFADYHIFMGFSLIAYAICAFFELLKVSTTCFIIRYSALTFRLVAAKIKTLPQITEDES
RTEVHVEDLKKVVELHRKAFGITELIEEICQLPVALEFFFCIIFWCLSMFKKVDLNLINV
MIIFGLSLAQVFGYSYLGSQLTEEADAVGKAIYDLHWYEHSIELQRFYRLIIQRTQRPTG
ITGATFFIVQRTTFASVVQMSYSYYLVLKDVLNKL
>CquiOr28
MDATQRIKLPEELRVMPFNLRFLELVGLWGPRGQLYRFYLPVTFATMVILFPKAVLGIGS
SDVTAICKGNAEFVFELAIFVNVTIIAVKRKSLESVIQGLGEIFYEFSVGEESDDSYDMI
LKLNLKMRKFFNFLILYSGYAPFAFCLPSLIINHWRFWNNHFPLNFELPMEQEFYGLHIR
KNFTHYHIFVAFSIAAYCICAFLELIKIATTCFIIKYSSLTYRLIATMIKKLPNNDKDMQ
TTVDVEKLKEIVELHRKAYNITNQIEEICQIPVALEFLTCVMFWCLNMFYTSNVDTLMHL
*TLQLLTNFYFQKVDLNLVSVLIIFWLSLVQTLGFSYLGSELAEEAAAVGQAIFDLSWYE
HPVGLQRCYRLIIQRTQRPTGIAGVKLFFVHRTTFASVMQMSYSYYLVLNDVLNKL
>CquiOr29
MQLFPRALRFGELDQVFPIVLRLLRFFRAWGSRRRLFGLYGFFAVHFSVRLLPLIVYLDT
SDMQTLIRHLGEIVFVGMLYPVFVVYVWKIPKLIQLVEILDRAFAKFCQDDQPKEFREEI
VKTNKFVRNICRFYFVYTGANIPVYIVAPILLTFWKYLRWNDPNEPFYFDFPNELPLLNH
LNMWHYVICEVLIAPVFFCSAIFLALKSMLYYSLLQYVSLMFKLVLKRIQLLDKSLSHRR
RRQLNRQVDAVVKHHYLALKCAAILEELISPILLAQFLGCVIVWCMLIFYMTMSIGDFGA
LTTLILCEILAFEMLAFSFFGSELTHVSSSVATEIYNFHWYDAPLAIQRKVLLISVRSQR
IVGVTAFKFYYVTIEQFGKAVQTTYSFYLVMKKLFEGQ
>CquiOr30
MAALPKQLQVMPSTLRILALTGVWGSGRKIYRFGLMFGYGFMMLPRFVFGVGSDNLSAIL
KSIGEVIFLSSIFVPALVFAGKRGTFEKVVTGLGEIFQKATIGEHFKECFELIEQQNVKI
KKFADFLTIYMMFAAFGYCMPSLFISYLRYFTNDGTNPVVFVLPMEQEFYGLHIRTNLAH
YNIFMVFSLLAYMVCSYFTLVKLTLPLFTIRYSSMTYRLVAIRIRNLTRYKSSAADIKDI
IELHQQAFNVTALVEEMCHIPVALEFLTCILLWSLVMFYISTTMGSDLFSILIVVFSSLV
EAFGYSYLGSELSEQAVTVGAACYELPWYESSSAELTLACRRIIQRSLKATRLTGLKMFS
IDLKTYGNIVNISYSYYLILKDVLDVL
>CquiOr32
MFTTQNSHRLPSELEVMPFILRLMEFIGLWGPPGQIVRFLAAFGWGTMIILFPKAVLGIG
SDRFDAIAKGIAEFIFEGSLFVATAIFASKRIAFERLIDGLKEIFQRATNGPHSNDCYDL
LLRQNLSINKFVKGYTIYCCFGPFVFCVPSLAASHFRYWTHSGNQSEPLIFELPMEQEFY
GLQIRTNFLHYHIFVLLSLFAYFVCAYFLLVKVSVHFIMIQYSSSTYRLVALRIRKMTES
KEVTQSELVDIVELHRLAYRCSTLVEQICHLPLALEFLTCILFWCLTMFYVSNNIDFNLV
NVMVLFWLSLLETFGYSYLGSKLTEQADEVGAAIYDLPWFEHSVELQRYYRLMLQRVQRP
TGITGAKFFVVQLATFGSVVQMSYSYYLVLKEALTMI
>CquiOr34
MFTPPNRHRLPSELEVMPFILRAMEFTGLWGSPVQIFRFLAAFGWGTMIILFPKAVLGIG
SNRFDEIAKGIGELFFEGNLYGATAIFALKRTAFEQLIDGLREIFHRAMNGPHSNDCYDL
LLRQNLSINKFLKGFVIYCCFGPSIFCVPSLAASHFRYWTHSGNQSEPLIFELPMEQEFY
GLLVRTNFLHYHIFVLCSLFAYSVCGYFLLVKVSALLLMIQYSSSTYRLVELRIRKMAES
KEVTQSELVDIVELHRLAYRCSTLVEQICHLPLALAFLTCILYFCLTLFYLSHNIGFNLV
NVMVLFGLTVLETFGYSYLGSKLTEQADEVGAAIYDLPWFEHSVELQRYYRLMLQRVQRP
TEITGAKFFVVQLATFGSAVQMSYSYYLVLKDLFTMI
>CquiOr185
MVTPSRDVTESGYHPPVLLSAARAGRNADKPPELVGLWGPPNQFWRFLAAFGWGTAVILF
PKAVLGMGCRDFDKVAIFVSLVIFVANRGKFERAIDGLREIFHRVAIRNQCTDCYDYICE
QNLKIEKFVKFYIVYCIFGPFMFCVPPVTSSYLQYFSSRKNNLEPLSFELPMEQEFYGLQ
IRSNFVHYHAFVALSVSAYCVCSYFLIIKACTMFLMIRYSALTYRLVAMRIRKLTRFSDA
EDQSSAVEVSDLAEVVELHRLAYNVTNLVESICHLPLAIQFLTCVLFWCLTMVYVSTSVQ
RDGPVLAVVDRNVRLLLPGLAADVGSERCEQGHLR
>CquiOr36
MATTKTTAVTKVDSAVFRRRLPEELQIMPYTLRVLEFVGLWGSWNQFPFFVLFMTTGTMV
ILFPKAFLGIGHSEFAIMAKGIAEFIFEANIYLSALIFSTKRASFVKVVNGLAEFFHEVS
NADNDCYDLIRTTNVKIRYFWLFMVLYCATGPIIFCIPSATVTYLRYWDAIGKNLSEPLV
YEIPMEQEFYGLDIRKNFIHNQIFLGFSFLAYCASKFFLLVMITTPFIMIKYNSLTYQLV
CERIRKLPQLPGGPKPAGLSSSNRTEVNVHDLAEVVRLHRQAYEITQQIEDIVHLPVALE
YFTCVMFYCMAMFYISTYIDFSLFNIMVLFLASLMETFGYSYLGSELSEEAAAVGTAIYD
LPWYDHSVELQRYYRLIIQRTQRTTGIFGLRFFLVQLTTFANVMQMSYSYFLVLKDVLQQ
L
>CquiOr37
MSPAIPPDLQVLKFPLRMLRFVGLWGDRRELVRYASVVLCMSVVLIIPKAALGSGKDGFD
SFARNTAELIFFTEVCVSIGIFASRRGSFERLVEVLRETVLMYEDVELLGEIAAFNRKME
RFSKSYAAWIGFWVVLYLGIPMIFTCVKVVFPGEGDRGDFMLIAELQFYWLDIRRNLLDY
AIYLVFCSMAIFCSSYQSTLKGAVILVSIQYGTKLFELVAMSIDRLGNVKEEIARKNQLR
EIVNLHKLAFQYTKHLEDTVCFMMINQILNCILIWCLMMFYVSTNFGPNAVCVIILFAVL
MGEMIAYCVNGSKLAETAAAVGHAVYRYPWYNEPTAMQKDMQLIIERAQKPTGITAAKFY
FVNIERLGLVVQASYSYYLILKKRF
>CquiOr39
MTATVFVHHHLPEKLQVMPIPLRILKRIGFWGSPKLFYRYVVLLCYNSAVILVPMAFFGF
GSDHFHLIAKGISEFLFVFIGITVTSIFASHRRTFEQVVYGLSNIFYTVTVGNRCAESAE
LIAKVNKKLTLFIKLIILYNKYGALSFCMKSVAISHWRYWTTKVANNTDSVIFELPTEQE
FYGLQTRSNFVHYHIFVTFSIFAYFIVALFSFIKITTTVCMIKYSSLTFQLVILRVQKIA
QKHVTITDLKEVVDLHRQAYDIALLIEKICNIPIALEFLNCVLFWCAALFYLTQTIDSGL
FNMLIIFLLSVVEIFTYSYLGSELSEQAAAVGKAFFDLPWHEHPAELQRYYRLIIQRTQR
PTVITGVRFFDVELASFTRVVNLSYSFCLVLKNILHQ
>CquiOr41
MSSPAFVRHLPEELQVMPFSLRIMSLIGVWGSRDRFYRFCIIFSYGIIIVLFPKAVLGIG
SSDYGAIAKGIGEFLFEFVIFAFMVIFVTKRRHFEAMIYELTDMFKKVTFREQTRNCTEI
IIKQNIQLKKFYNISVMYCGYAAIAYCLPSFCISHWRYWTSKYYNCSNPLIFDLPMEQEF
YGLQIRTNFLHYHIFLLLSLLSYCTSSSFTFVKTTTPLFMMKYNTLAYRLVAAKIRELPN
HLAESKQSEISKSDLIEVVQLHRQAYKVTNLIENICQIPMALQFLTCILFWCLTMFYAST
NVNFNLFNVALAFFLSLLETAGYAYLGSELIEAADSVGAAIYDLPWYEDSVEMQRFYRLM
IQRTQQRTCVTGVRFFVVELTSFSKVMNMSYSYYLILKDVLNKL
>CquiOr10
MTAAPILDCPIISVNVRVWHFWSFVLKHDAMRYISIIPVGVMNVFMFADLYRAWGNIDEV
IINAYFAMIFFNAVLRTIFILCNRQDYEDFLQRIAEVYSEIAMIDDHVVQKLVRKFTKRA
RLLSKANLVLGAVISTCYVVYPLFTGTRSLPYGMFIPGVNNFKTPLYQVFFIGQAVLTFP
GCCMYIPFTSFFATTTLFGLVQIQTLQRQLRTFKDEVVKENRALVESKLEKCIEDHKRII
RYVSDVNSLVTYICLIEFMSFGLMLCALLFLLNIIENPAQIIIVVAYIFMIISQIFTFYW
HANELREESMGIAEAAYDAPWVELDDSMKKKLLLIIARAQQPLEITVGNVYAMTLEMFQS
LLNASYSYFTLLRRVYN
>CquiOr2
MQIEDCPIIGVNVRVWLFWAYLRERKWLSYLLGCIPVTVLNVFQFMNLFHIILSGGTMNK
IIIDGYFTVLYFNLVLRTTFLLTNRSKFEQFFEGIAAEYAKLEKRNDIRLLLEQLTRRAR
ILSKSNLWLGAFISACFVTYPLFSPDSGLPYGVYVPGVNMQSSPTYEIVFFLQVYLTFPA
CCMYIPFTSFYCTCTLFGLVRIAALKESLERLHQFSSEPKTLLAKVKECLQYHKEIIKYI
RDLNELVTFIFLLELLSFGMMLCALLFLLSTSNQLAQMVMIGSYIFMILSQMYALYWHSN
EVLEQSLKIADSLYYNGNWLKFSTPVKKLMILMIARAQRPLVIKVGNVYPMTLEMFQKLI
NASYSYFTLLRRVYN
>CquiOr120
MPQTALEQQLLNCPIISVNVRVWHFWSFLVKHDAMRYISIIPVGAMTLLMFADLYRAWGN
IEEVIINAYFAVLYFNAVLRCSILVVNHDKYEKFLMDIARIYKDLQQIEDHEIKSLLQRY
TKRARMLSIANLGLGAIISTCFVVYPLFAGGRELPYGMYIPGVNLFGTPQYEILFFLQVI
LTFPGCCMYIPFTSFFASCTLFGLVQVKNIQHQLRKLRIEGLKPSKLIEIIKDHQRVIDY
VHDLNSLVTYICLVEFLSFGMMLCALLFLLNIIEHQAQFVIVAAYIFMIISQIYAFYWHG
NELREQSMAIAKVAYGAAPWLEMKPALKKMVLLIILRAQRPLEVTVGNIYPMTLEVFTSL
LNASYSYFTLLRRVYVK
>CquiOr119
MAAAPILDCPIISANVRVWHFWSFVLKHDAMRYVSIIPVGVMNVFMFADLYRAWGNIDEV
IINAYFAMIFFNAVLRTIFILCNRQAYEDFLQRIADVYSEIAMIDDHVVQKLVRKFTKRA
RLLSKANLVLGAVISTCYVVYPLFTGTRSLPYGMFIPGVNNFKTPLYQIFFIGQAVLTFP
GCCMYIPFTSFFATTSLFRLVQIRTLQRQLRTFKDEVVKENRALVESKLEKCIEDHKRII
RYVSDVDSLVTYICLIEFMSFGLMLCALLFLLNIIENPAQIIIVVAYIFMIISQIFTFYW
HANELREESIGIAEAAYDAPWVELDDSMQKKLLLVIARAQQPLEITVGNVYAMTLEMFQS
LLNASYSYFTLLRRVYN
>CquiOr64
MEYLRKISQLKVFRHSYKDPLDFYNHVLVMPNHVASITGLDVLKTDYKKSSFNFVGLILV
ILLFFYVTFFTVYEMRHHVEDLIYCLVTIGICLQVVMKIYTHLYYRDDLLWIQEYTKELF
QEETAAHKSILMGYIEVLNVIAKAVLLAYGSCSCTMLTVPIVFTLLSGHKTLTFGFWLPF
IDRFSWHGWILNMVMQIVMSIVIVSEDIGLDIIYFMTVMCSVMQIDLLKVKLQNVNAKME
KGETDITEELNDIFKRHYEHMEFVRIVEKVYRSYFFVLFSTLGASLVLVLYAIVTLSWIA
GYGSGVFITYQLFVFCLLPTLLGTKKEELQREIYDISWYTWTIENQKVLRFMLEAAQQPN
CLSMIFHPLSMPTFTEVIRTIYSILTLLLTFRSD
>CquiOr204
MDTVRWASLPEDLRVMPFNLRFMRFIGLWGPRRKVYKFLVLLIFATMVIMFPKVVLGIGS
SDITVICKGVAEFVFELPNFVTLTILALKRQRFETVIQGLDDFFREVAIGEESKACYDLI
RKQNNKIKKVFNFLVQYCAYGTFGFWLPAVLISHWRFWTHSDPLIFELPMEQEFYWLHIR
TNFAHYHIFVGLSIFAYTACGFFQLLKVTTTCFMIKYSSLTYRLISAKVKMLPQPTDDDQ
RSKVHVQDLKKLVDLHRKAYGITDVIEEICQIPVAMEFFSCVIVWCLGMIYISQKIDINL
INVMLIFSITLLQVFGYSYLGSELAEEAEAVGKAIYDLPWYEHSVELQRFYRLIIQRTQR
PTGITGVKFFIVQRTSFATVVQMSYSYYLVLKDLLNKL
>CquiOr35
MSDLFKKYSLPEEVDGNKSSKNPLPEELLVMPANLRILEFIGLWGSWDNFYRFAVLFVYA
FSIIFLPKLVDGIGSSDSAAIIKGIAEFVFEASIYVPIAIFAVKRQTFEKLMGEFEDFFR
KVTIDENFGACYDIIVDQNNKIKTFFKFYLVYCLSAPFAYSIPSLFGNHIHYWTRGNTTE
PLILELPAEQEFYGMQIRTSFSQYHYFLAISVPAHCVSTLFSLLKITTAFFMIKYSSLTY
RVVAARVQKLTQLEDIKIADLAEVVELHEQAFQITELVEEMGHIPIAMEFLTCIVYWCLT
MLYASTRIDFNLFNVMVLFFASLMETFGYSYLGSDLTDSADAVGEAVYGLPWYEHSVELQ
RYYKLIIRRTQKSTCISGIKFFVVELTTFSNVMNMSYSYYLVLKDVLNTM
>CquiOr38
MFLQRFFRSNLDVLPVGLQTMELIGLWGEDRRQVAKFGAIASWMTLMILIPKSTLEYGGE
GFDSFARGTAELIYFGDFISSMVIFALQRGSYVRMINILQDSFRKCAGEDQPESCRKAIV
DFNWKIFRYSRIYACFIGSCLIFYVPLPMTATFFNYFSAAGNGTEGVEFVLPLENKFYWL
DTRRNIWHYVIYMVLLVPAVTGSACLSTVKGTVLFTIIRYGAMIFELVSLKIADLGRGEN
FEEGKEEYRRKQLVEIFELHKTALEYAKLLENIMSFILLSQFVNCMLISCLMMFYISSTY
GPNVVNMVILFAVLMVEVFAYCFSGDELSSKAAEVANSVAMYPWYREPVTVQKELKLMIQ
RAQSTIGITAGNFYYVDIKRFGVVVQTSYSYYLILKERFNA
>CquiOr9
MTIGSFLLHRVFYWHPWNPKKRLQSFERQVALLRFVGLWPPLEGSVRVRAAYRIYGWCFR
ILFMYIYTLTQVLYFVNVRDLKGVANALFLLMTQISLLIKLEIFNRKIVRIQKCVQDVEC
PLYSPECKKEDKEVIKAMNITWLIGTIFMAACYGTVTFWTISTLYEWKRQLMLPAWFPFD
YSESLLVFIPVWLYQAFGIYMSATYNVATDTLATGLISHVSGQTARLGILMSKLGHKSSG
FIPYNDLRKHNPKCMMCSVISSLTKDINYNDSHGFS*GYLVELTYFHKGLLCYAREIIDI
FNVSIFTQIIASVIIICMTGLRLLTGHHDPWATTGDVFYLLAMICQILQFCYVGNEVSHS
VDKINEMAMMCNYPKFNKPTAGAFLILLTRAMQKTEIKVGVVFKFTLSLSTFLWILKTSY
SYFAVLNSAQS
>CquiOr138
MTFVNWLNSVRFWLVLRWRIFTHWWLNLYSKTFKFDHGADFFAEVKYLEIFCGFYAKLRS
TGDKLWWRSLRLVIAFRMSHITGKFIFTFLEEDDYRYKVLIHTATYLMFCNCIQMFLLRV
AYKEITSIRTFINGRTFLPEDSEAHRIRWAAYRKNLWTILVPIPSNIFIWIFLFASGAYK
WRVVNIGPDTLASIPWLRTSVQLFYWLQYSVGVEWFQLQTVLVNSMLYGLAGELGVVSYA
CENLVQSVDFAVQVDLLNTATSSDSSRGEAIFWKHFKIELDKCARAHSKVLDQLINLKQI
LKPCLLMYYYSLLIVNAIIICAVKNGYFGAFTVPATVMVIYLNVDFFFICYNMSRLDDLV
SSLNSFKNQPWPYNLTLSDEFAREYRDIKSTLKMMLTRAQAGMEFSCGGFFEMSLMKFAE
LMELTYNMVMFVLQFHH
>CquiOr199
MLSGNHYKPKKWWQIICWYLYHLLALYQYCLQWLIVINNIAMWNDTLMVIWSSITVLILT
LCYVKQVLLEYYKETIRKLLSILKENSSSSGNSEYDMKIRSRFFRRTQVIIISTMAMIIL
DQIIIIYPSYLRNRLYQIPGWVYFYADKFSPLLIAGFYPVFVLVWVSKLFSASVTVAILL
IGLKGELQILARNYERMKFMDEDQQAMYYQLQHVRVQFWRQIKRRIELSVKHHVHLLENI
YLLQEMFAKLFFLIYYQSLIVVGAVLYLILKEDFSLCSVAIVFCVIIFILECYWWCYQID
TFESINESISESLLVQGSQLPYSTDCHSEYVQTRNSLMIIASCSRSSVSFSCFGMCQISM
VVFASLMNTCYSVLMFLVNICG
>CquiOr146
MDRCKSRVTAYYRALTRDFNYSTDFFFGLDFLLAIAGARLSSENAKLQRCWRVYRWTIYF
PALVTLWNTVLNVQQGAKLDILLSCMQGMIGSSSSALRMGLILWHYESLMEVRRYVNRRC
FGRNLEPSLGIRSAAFYHIRKIVIPSVAIILSVVTSILAIDFSDHHYMKSPVDIKQTPTI
FQKAYKLIFCFTLVGLALMTVLVFLVSYMVLTGLIGELKVIAQIYAIIFEETQKRVQRTL
ELEPGNSRQQDSMRKHYFWKFVQEEFGECISLHADFLTIKNKIRPFLNATFLTVYFSTVL
SLACGAVYVTHMKTVTLFSLESLYYCLWVAIECAFLTRTVSLLTEANESIGWEVYDLDWH
EKLEWEEQFQEEYRSVRVTMLNVMAVAQQPLRLNCFGFFEFTQDRFYELLNVAYSMYTFL
RNFV
>CquiOr8
MNDLVRFESFIRVPEIFYGMIGITRYGEPRNTTKARLKQLFFWSSYANTIFCLIIEHIYF
FRAAGNFTNFLELTALAPCIGFTALSIVKIMTIKLNEAKLNGILDRLKELFPVTHLEQTR
YRTHQYNLESQMVMKSFSILYMILIWIFNLLPLVSMLVNYLMSGVLVRELPYFMWYWYDW
HREGLYEITFFHQNWGAFDSAVFNLCTDLMFCAVILLMCLQFDIIAVRLRAAKDDPQELI
SCVQLHQTVLELGDQLESIFSPSILVNFLGSSVIICLVGFQATSQISAFDLFKFVLFLIS
SLVQVFLLCYYGNKLIEASSQIPYAAFQGEWYLADVRYRKSLLFLMARAGKWQKLTAMKF
SVVSLASFTGILSTAFSYFTLLKTIYDPSDSK
>CquiOr195
MIRKTSQYLLRLVEFKIQSNYFWLVDRLHVLFDLSIPPSTRPLVRNVWLTIKILTFLQYT
LHMVQLFWTAFDSTATAEEFITIFNMCIVLTTALGRAACLAYHRSTILSLKGYINSKNCL
RDESLSFELRKATFVRNIKLTAMFTSYTTLNATYYYFTEFRTASVFRMPLPPEVFPARLS
YCIETLSSVVGISWSVVLFISLTQFGTLLNSLCTELTVIVQQFDGMFEQVVANFALNTLE
LAESNENERTKFWSRLDSTFTNAISHHSSFVSHHQRLKPVSSANFFILLTSAALMITVNT
FMFIIEPSLGRLPLQVVAIQFILEVYVCCNLFDKLEKMNNKIARYVYVIDWFNVLPRDEA
NMIQGKYRKSIFQNALLLQRQVHGGFKVRAGGMFDLNLDTFANLINLVYSMLTFLLKMY
>CquiOr144
MFNRTKKYFTNCWRSHVQLNSKTDHFFILNFFLSFAGVFFLPYTMILRRLLQTLTMEHSF
DLLINGIHVAMGAALMLTRSLLIQANFGHFKQVRKYLNERSFRVDDPDVQIIRQQSYELS
VKVTVFFIGNIIFQFISITSSGITDMDPFQLSFSMKEFSEFEQKFYSGMYSLLWTVYSLI
AASNFLTIYLGLIGLRAEMKIAVDSFGKVMDRVGVRHEQQPGEQNFWRFLQDELNTCIEH
HSKILNNLKVFKNLTNLSFLLLYYMTMAHTAIGVIIVIFRATLDTFTIMGVEFTLRYLIE
CYVFCHMVSSFNEEHSKIGPTLSHQPWITRLRCRKEFAGQYRQVRATILIVAMQSQRSLN
ISTGGLFELTLDKFTSLIKKSYTLMMVVWNMKQGEGVAW
>CquiOr76
MLFTKKRSFNGSMSFNAKVLRFLGYGWNDPAKNILERRLFIQIAFYFLWLDPPALAYGCR
HQQDQLKLVLKGFFEVMAVTGITVRMCLFARGSSILRQVFDDVQRTLAIVSEDCSGEVRN
ILDHLEMSADKFAKGYTVGFTLQCLLYGPVQIVLATGKYFRNGEMPTIAVVQADFVLFDH
CTNFITWLPVMFVSVVLVNIGVLHTTTTETFYWNLIHHVSCLFKIVKQQISELDGIENKH
KFQEKLSFIVEIHEVAFRSCRRLETALFALLGYLYTSCIVQICYLMFIFSIIRDDLSVLS
MMSVAVQYNIFLIFAFSMLGTELIEASLSVADEVYNVRWYERSPEERRLLLSIQRRSQIE
ASMTAGKFFCVNRATFAMAMKTAFSYFTVIHQFYEQQ
>CquiOr158
MARTSKVVPFGESQYGPLQLQRKTFRIIGYYPGDSGFLHWAMVGVFVFHYWFQIQLSYWE
IRYGWIKMREGDVLAALEGICPTPSRIDAILKCLILIGERKKLKVLLDKLVELHDQGKAG
EKSIYQWANYWGHQFTKFELTFFIMTCIFFCLLPMATMIYHAVVAPDEPRIYLLPALVAL
PYNYAYSPVFEFTFLLLAFITFTPCFMLAGGDGLFIGVCLLVTSQFRIVQQQLESLGREE
PPGTAVNPANPTPAENGQILAQLKLIAQRHNQAIEISREMSSLFMPNVFAVYTIAAVKIG
LACLILMQSEGFKKLIYMFGSLGILTEIYVYSYGGTLLLEESERIRRSAYDFPWYRYDKD
VRRLIQMMMIRARKPSGLEVPFFEASVATFGMIIRTAGSWVTLMQTFL
>CquiOr82
MNLLDSLARLRLFRFEFFDAGAAYRAATARLDQINALVGVCMFNARVSRAQPAFIWGIIS
LLLYVYLAFESTIWYRDNIDKLMMCITTHGFSLQMASKVYTFILNRNRVIEINEINLKYF
ETSGRKAASQLECLKSSAKIANILITMTIFGYVTLTSLIIVIPVTYGLIVSKKVLPMGYE
VVHSTEWPGYIVNLLFQINCMIYVSLTTITSDGTFILFLMSAIGQIDAILGRLSEFSEQL
KQTDDDEQITGNLKQILRMHQHHQRYMRKLDDLFSTYFMIAIISLYFCMSVFLASFLLLN
WYMGILMFCFSSAQIFFMCFLGTALQTKAEQMLHEVDSLSWHQLSVQNQKVAVLFLAAVQ
NPISLTAAMVELNVATYLQIHKSVYSACMFLLRSKE
>CquiOr175
MKRTSTVHPFGQSQYEPLRLQRTVFRIFGYYPGDSGFLHWSMIGVFVFHFWSQAQLCYWE
FQHFWANITDGDIFVALIVITPSLTRFGVLLKCTFLFVKRKRLKQLLDKLINLYDQAKPD
EKSIYQSVAYWSQKFTKFELIFFLATCVFFTTIPLGLMLYQAIWSPNEPRLFLLPTHVNL
PYNYQHSPEFELTFLWVTYIVFTPCFMLAGSDGLFIGVCLLVTSQFRVVQHQLELLDQEV
SSKPEYSDEPASENSRVLHQLKLIADRHGQAIEIAHVMSSLFVPNVFTCYTIAAIKLGLT
CLIILEAKIFVKLIFIFGSLGIVTEIFVYSYGGSKLMEESQNVGRSAYHFPWYRYDKNVR
KLVQLMMIRAQRPSRVEIPFFEATIATFGMIIRTAGSYMTLVQSLVEFD
>CquiOr159
MPKTSSVHPFRQSRYEPLQSQRRAFRIFGYYPGDSGFLHWSLVGVFLFHYWSQVQLCYWE
FRHGWAKIREGEVFVALEVMTPTLSRVGALLKCSVLIVGRKRLKKFLDKLVELHDQADEN
EKPIYKWVTYWSRQFTNFEQNFFLVTCLFFSLFPLGVMLFNSIMNPNNPRIFLLPTQVTL
PYEYKYSPMFELTFLLMSYITFTPCFMLGGSDGLFIGVSLLVSSQFRLVQQQLENLEVEE
SLSEDVPAENKRILKQLKQIVQRHNQAIEMSQEMSSLFVPNVFTCYTIAAVKLGMACLIM
SKADILVRIIFLFGSLGILTEIYIYSFGGTLLMEESENVCHRAYNFSWYRYDREVRQLIQ
MMMVRAQRPCRVEIPFFEASVVTFGAIIRTAGSYMTIMQSFVEN
>CquiOr182
MVAIAEELQVMPFNLRILELIGLWGNRGKLYRFLLAFTYVVMVIMFPKAVLGVGSSDATQ
ICKGIAEFIFELSNLVTLGVLAAKRNTFEQVIQGLNEFFDEVAFGEDSNVCYEMILKQNL
KIKKVFKFLMFYCGYGSIAYCLPAVVISHWRFWSSCEPIILELPMEQEILNLIEEICHVP
VAMDTLFCVIFWSLNMFYLSKKLDPNLLNVMIIFLLTLVQTFGYSYLGTELAEEAEAVGK
AIYDLPWYEHSVELQRFYRLMIQRTQRPTGITGAKFFIVQLTTFASVVQMSYSYYLVLRD
VLNKL
>CquiOr200
MTVGVQAMIVIVFSVSRLLLLTSQYKSLLKVWRYVSRRDFGSVFSCFRRCKVLIGVFAVL
AVSQGMSNENTIRISTIVVNTLVYTVTRKMLAGLTSKVKLIAQRFSLVIETSNQRVRRKL
GSESYSIQQQDLLRKYYFWKYVQQEFENCIALHVKFFAMKTRMALLLNVYLSIVFYSIAA
SVIPGLFYLNQHKNISAETISYIIWLCYEYLTLTHLATLLRKANESISDEMSLLDRPVKL
MQDELFVEEYRSILTIMSVVRVVSQQPLNYFGQCHKFGRNLHRIDHGLG
>CquiOr211
LFKNACVLTTKYANAIGIDRFDPNYTRLNPRFAFSMIDFVIFLGFGIWSIADGWGDLISV
TFSFVTFSIGVQCGIKVFVFTSSTVAELQQYNLKRFENPAKFAKVRESLTKTAFYCKASV
EILKRAYSMIGIFTILFSISISVAKRQFELPYGFLVPEVNRGTWTGYLINFAYQALQMLF
AVGAILSSDLVLFNLIMNAMGQIEVIMIYLAKLSELCDKENMVVRQKLLKELVEIHVEHT
RYKINLDDLMKAGFFLNFGCLIAEAVSCLYVLTTVDEIWYPGFLFIMCAIYQLGIACFLG
SLITSKNDQLISEIYNTSWAKLPIPEQKMLQLLLFHAQNHVVFTDGFTPIDLETFMEIIK
KIYSYFTVLRNFN
>CquiOr167
MGLLKLMLNLRKSDKLLSLRSKLSEIQQMFSETESNSPIICEVLKMSYFLQKIIFMFYLS
SVVLVILMPFVLWLVLGKNMLMFVFFVPGTDASTNEGFLLCMAMHALLMPAAFFGYTSHE
CMFLGFVMPIGAYVDAFANEVQELNSVMTHPKPDQTAIRDHLNRIVKLHQLLNEYEAMLE
DLYNVLILGKVGLNFFGIIIAIVVILKSNDRMAYIFFALMFEQLTQVCLMGTIVTVKNEQ
LLGHIYDINWYLVPADQMIFSYVMVLVTFFE
>CquiOr48
MESAGGKPPNAGTSLQEFRNSFETVRKVTYMVGIDPFTMESDLNVRFFGSTMFMALIYAL
CFYTGWELRDAEGYRILEMAMILVLNAQGTNKMWIGFVHKSRYCQLFQSSEQIYESFDGD
ARNRPILRNLVAKMNLLLKWIVIVYASSGLLIVVLVALYAIVAREKFLALTIIVPFVNHT
SLTGYLIVYLTHMAMAAFCANGYLASDTAFIVTVVPIIAYANSLQNEIRNFNLLLQAPER
DEALIAEKLLRICQLHQMIDEFEQEAIAHFKGGCLVQVALQAGTLLLTIFLAYICGYVQA
LSIFMALIFQLTQYCALGTIVTAKNDQMINDIYEIGWHRLDKPQQQMVAFMLHRAQNAKE
LSVGGVAPLNLVTYVQIMKTTYSFLAMLITLFG
>CquiOr212
MSALRELTRKIEADDVGDCLNRMIVRHQEHTKYLGTIEYVFQFYFLVTFVSLALTLILAW
YATTMLSWYQGCSLILFINYEQFFFUCCLGTLLAIKSEQLGRAIYDVPWYKMSLVQEWKS
AESSSKNRRRPISPSKMKSIKLDVPTFLQMYKMIYSTFTMLLTVRDE
>CquiOr186
MGWKRFATRLWLWCKSRVTAYHGALTKDFNYSSDFFFGLDFLMVTAGIRFRSDNVNLQRC
WNIYRWLIYCPLPVALWNTYLGVKRGESFVNLLNSMQAILCVVISSVRWALIIWQYEPLM
EIKRYLNGKQFGRNLDQSLGIRSAVFYQIRTIVIRAIGCMCAFTVTVPALDISNHHYLKL
PFDVREHFPCVQFLVEKSYFIWIFGILMLIVLVYLLFFMILTVLTAEANITALAFSAVLD
STRKRVDLKLQMEPGNSRQFEAKTKYYFWKFLQEEVGKCVQQHVDFLAMKNKIKLLLNAS
FLVIYYLTTLSLASGAIYLSQMTSVTIFSLHTLSYCLWIAFECGSLTRLVDLLTDASESI
GWAMYELAWPTELQYDERFQAEYRSVREAMAIVMTVSQQPLGFDCFGLFEFNLERFYELL
NMAYSFYTFLRDFV
>CquiOr56
MEFIKRLRRYKIFQHSQTEPVEFHDSIIEASNWVASLPGLDIFSEGFSIFRWNTVFGFLS
VIVFVLTSVYTALDVRGNAKDLMFCLVTFGMAPHESVKFYTFLGFRDKFIWLHQYTRTLY
REECNARTKSIMMDNLFILHVIVKTIFISYSVAYVVMVSLPLEFSMATGQKILPFGFRMP
YFDQTTWFGYNSNYALHFVLSLYVLSEGMGPDSMFMVLMMSSFTQIDLLKTSLQELSEKI
NKKELNIGNSLKHIINRHQEHLRYLQTIEAVHRIFYLVSFVSFGAHLVLSLYAVVKLSWY
QGLAFMFFISYELLFSCFMGTLLAIKSEQLQRAIYDVPWHKMSSVNQKKIRFLLEASQKP
LSLTLIFYRIDMPTFLKMYKTIYSIFTMLLTVREDYDEQLS
>CquiOr162
MDGQRSLRWILVLAILTVPMAFFAYQIAVGDALISISYYVISLVFNVITLLKMTLIRLSF
DKTRTLMDYFNEHVFHRDDPWCHRLRRRTYFTTWKIFGAMLTYVLLTALFYLSTTRPSSH
YIGLDRTEVTWIHVLLVQIVAGCTLLHLVIYSVGILLISFLMHWFQTELEIMANAFEKVF
HGECPRKVLGRNVLRRARLQREEVRWTGIERRLVYCISRHGEFVELNKLLRGIAQPIFFS
LGFYIVTTISTLIFVTIIDGIFNLLAIVHVAAVIAEFYYYAHLVDELEDKRHMIARAIYE
QNWPEQMVYSNRVAKHYKSVRTMIVTVIMFAQRPFPISCGGMYKMTVPVFTTMIETIYFA
VTFLIRTVKIQR
>CquiOr140
MTIRNFLFKIAQKLQIVKQQPVEELFMNYVFTVSGVCLNSENRWARIVWNIFRTIMAMHY
LLFDVRFMQILRSWSSFESVFHGFNNIFGCTIIYFRLLVIWNTQCVYRRARQFARKCDFE
DLGPQHVEIRTRGRKIIRGSVYFFMTSVTAQILSATLTSPNYAPIAFPINLTQLSPAMKR
TVRKIYESLLLVYSHLGSVNFLAIFIPMIELLCELKIIRNSFAGIFQNKPRYPSSKSAQT
TFWIMTQSRINRLVQRHSDIIGELKSFEKLTRTSFLIIYYTAMLYVSMTIIAILNVQSFS
MATIFLLEHILRMIVECYVFCHLATKLNEAHSQIADKIMNLDWPEMLHYSEDYPKEYKSV
RTSLLIVTIRAQHSLGISCGGIFEMSQDKFALLVRMTYSVLMFLWKFKAL
>CquiOr201
MDYFKSFKLHLKKFKMNHRKQSDNFFMTYALAMSGIHLESRSKLIQLSWHAYRMLLASHY
LLVWYKFALIVRKNHTFEAVFQGINTNIASSFVYLRAFVIWKSLDCYRQSRNFIHPQSFQ
MDVQKTSTLRREAKEKINCALKICITNVVVQIYLALFMSPEYEPLNFPFNLCYLSPNLHN
ISKRVYESILLVFSHLESVNFLTIYIPLVELHYELKIVQRSFKKTIMRKSNRNRLKTSET
TFWIMIQSRIARIVQHHASILEELKSLQNLTKLSFLAIYYSAIAFISMSILIVFKMHTFN
VAMVVIIEHMMRSIAECYVFCCLAADLNETNNKISDAVTNLEWPERLRFSKDFTGEYKSV
RTSLLVVMARAQHSLGLSCGGMFELDRTRFKSLVKATYSMVMFLWNVRYSRGSYGLN
>CquiOr18
MEFLRRRFLCWRNGLESEFSSAKKLFEKACHSVTQYIWVCGCERFEPNFTRWNARFVFLM
VNICVFMAVSFWSLTVLWGQRVEFIFCCVTKGFVKAYMYSHDTIYELLQYNLKRFENTKR
MPEIHHSLVNTASLCTASVKLIGPCYASMGAFTIFISIVISLYYGRFELPFGFYLPGLDR
ATWIGYLLNLAFHILQVFEAVTGLLAADMCFFNLMINAVGQLDVMVIYLRKLGGAANTDK
YEDALAEPELNELLSELIENHCEHRKYLTKMESLMQAGFFINNGCLIAETVTSLFVILTS
DEIWIPGILIAVVCTFQLIIPCFMGSLLSSKNDELIREVYNTPWNELPFPAQKALGTLLQ
FAQNPVTLSDGFAPIDLDSFLEIYKKIYSYLAMIQNIN
>CquiOr181
MARLRTACRRFCFYGLQIRTNFTHYHIFVGLSMVAYSFCGFMSLIKIATMCFMFKYNSLC
YRLVAEKIRKLPQPTDDGSTKVNIGDLKKLVEVHRKAYNVTILIEDICQVPLALEFLTCV
IFWCLSMIYISKKIDFNLINVMIIFCLSLIETFGCSFLGSELAEEAEAVGKAIYDLPWYE
HSVELQRFYRLIIQRTQRPTGITGVKLFVVQRTTFASVIQMSYSYYLVLQDVLNNF
>CquiOr189
MITGLNKKLDLFTKFVIFYCIYGTIAFCMKSVVISPWRYWTAIANNSTEPMVFELPTEQE
FYGLHNRSNFVHYHIFVAFAFLAYFFVALFTFIRITTTVRMIKYSSLTYQLVIVKVQKLA
QKKITIADLKELVDFHRQAYIISLLVEKICNIPIALEFLTCVLFWCSSMFYVTQTIDFNL
FNLMIIFLLSVTEIFTYSYLGSELSEQAAAVGKAFYDLPWYDHPAELQRYYRLIIQRTQR
TTVITGIKFFVVELASFSSVVNLSYSYCLVLKNMLE
>CquiOr88
MAALGKLFQRYFQRLRKVPSKDVFCLLDYLLALGGTYHKPSGIWLTTLWYLLQLLTAYQY
CMQVLITFDNVARLEDQTSTIWSVMCLLTMTLCYVKQFFVWRYRGTIRSIRNFIVESEFG
SRDVACDTAVRERFFKTVQKSLIVIFVMILFEQILMAATSSLRNRWFQIPSWISCYSYGM
VLAIELTFYPFFALIWVSKLYCGSVTVVILLIGMRTELQILSQYYGCLTKCLQIELSLGP
FMFHDRYYKSSRVRALFWDQLRLRTRIYEKLFFIIYYQSLVVAGTVSYVIIREEFDLCSV
AIILCTSISILECYWWCHLVDTFKELNETIAGNLLGQCCQLPYSADRHSEYLQMRSTFMI
VAHISRHSVAFSCWGVFEISTAVFAKLLNISYSVLMFLINVYDGGNLV
>CquiOr63
MEKNIRLETQKEFEKITGWQLWVLRLMGCGAYEPNFRISFATLVILFLAGAFVVITIFDL
FLFQNDVFNFTFALVTLSYAVIGCTRLGFIIFHPNPYSAAFQEAKQTYLLASSDERDQQV
LQHYTKLLKQCISMYSIAFLGGSVGTAFLPLIVYLWNGEKILPFGVVIPFTDLETSLGYQ
LNYMYQVSCILWTPPGLTASQNIYITLVFNICIQYDLIFIKLDELDQLAVRNIDGTLDKE
VEQKFIEIIKYQQRLNQFVAEVENRFTVQIFVEISCNALQIVVTLFVMEIDTWIPGYLVI
TVATFQSFLYCILGTLIDMKTELFTEKIYNVAWHRMRTSEQNNIKYMLSKSQQSVLLTNG
GMLPMNMNLFLAVYKKSIPSS
>CquiOr153
MENSNRKVSANAKPTKQNKNHSSRSSLDEFIKAFDTVHKRTSFVGLDFKTTEWDINIRSV
GLVLFMLTTYGLCFYTGWILREDWQSMLETLLILVLNMQGTSKLWVGFVHKVRYSKLFET
TEQIYASFDADERNRSILRDMVVKLTFFLKGMTIMYEMAGGVVVIFVALFVVITREHFLP
FSVFIPYVDHTSWIGYMITFIVHSLMVVCCCNGYLASDTAFVYIVVPIIGYANSLQNEIV
HFNKLLTMPKRNEKLIAEKLDRIGKLHRMVIDFELHIIEHFQVGCLAEISLQAGSVLLCI
FLSYICGYVQAYSILVVVFSQIMEYCVIGTIITAKNEQITADIYNVGWHLLEKPQQKTIM
FMLHRAQTARDLTIGKVASLNMITFVKIMKTTYSFFAMLVTVLE
>CquiOr156
MFKRVGRVKSASGEELFGRLFANVSRLFALIGVDALDPKFRYKLLTMYPVLAALIAATEI
LYFLGSTRSDMIQFMVTLPYASFVTQGIHALALALMNPASFSSLHAKSYEIFKLLNENHG
NRSILARPLRIGTVIQSMMTTLYVVILMFILFLPLAAWWIAGQKILILLFRLPGVDESCT
EGFLETMALHVALLPSAFCGFLGIDCLFLALIVPIVAFVDAMANEMDELNQLLQSPESSQ
GHEIRSKLSRLVQLHQLLIKYELTLEEHYNVVVFVKIGAIVFGMISTILVMFNVRDIMAF
IFTIVLFEQLTQYCLLGAVISSKNNQLINHLYDIKWYLLPADQAKHLMLMLERAQNAPSL
TVGKIATLNMELYDNIMKKVYSYVMLMATFLEQ
>CquiOr203
MSVFTKFKSWTSPKFESFLNWLEATTFVYVKFSSIHALEYFGVCGPNKRWVGRFVGLLVA
GMVSLVIPTLISVLHEDSSSRMLMKIGYLLFLIGSTIDFCVISWKNDEFVELLRNLEDIH
KTVSESEHSDDNLRIMEMHSSRVAKLNRFYLCFGIVAYAFFILVPIVYTVVSFIFWPEYP
VVATATQLGPNDFYFDYTSNIFRAIVFHLLQFPGISFMDMIVVMDSFFFSVFALYGLPPL
DVTIAMVKRLSGDKPLDKGGISKIVAMHNSALECISLLEDIMNLIFLCYHFVFLVVLSFV
LFGISKYSNDFPADRVFTFLLCALGKVLAMCYTGKRLNDLAAELSFVIYDTKWYDAPLDI
QQNILLMLQMSQKRVGLTAGKFYYADMESFAELVNESYSYYLIMKKMLDN
>CquiOr193
MANYLTRIRSRYDRFVDIRNAEDIFSRYVWVHGNTFGIGLHSPGQRLKRNLFRFISFVFF
LQQLVLIAMCLIYSTLSMLQLVCFDGRYELFLRVKDYFNARRDRRCGEWQAERTRAEYFR
QSRRNLLIVEIPVTIASLIWAFFARDAYFHLELHVSDERKWIVVYTLECFLLCKLVEQLN
DQKEAIGDSLYDWRSGCGIRRTGSPGCATRGQCRUSRKHIVSRRSASAEDVSMELFQMVL
NTCYTLMTFFQSTRGD


# Unplaced Cqui ORs from Hill et al. 2017
>CulqOr191_U
MVQVKARETLPMRSFTKSYEMYDYNLLFIRWMADFSGVDIMVENYRFNYRTGLCVAVIWMCAINATYSLVYYYPDYYKMCEVVLLFGILIQGIPKLYFGYIHREFYKLQYGRLRRLHYKYRDHEKLNANLLLLMERIHVLSKLLAIVFIFGGLGYSIYPMYVYWANNERVLMIAMRLLWIDADSYTGYIVTSAVQMVMIVITCTGLSASDTVILLFVANLSAYVEVFTDELNQLNSMLSAEDRDEEVIRCQVRKICSQHQDIIEYESDLDERYIVISFGLVIGAVTTMTVSIFLVYMISFIPGYALVMVSFFQLLEFCLLGTVLTVKNEEIIEAIYSTNWYQLSEPERRCFALMLHKSQNFTEMTIGGFAPLNLETFVAIMYRIYSYFTMLISFIE
>CulqOr23_U
MVQVRAKETLPMRWFDKSYQMYDYNLLFIRWMADFSGIDMMVDNYRFNYRTAICIATTLIGAINTIYSFGFYYPCLNKICEVIVIFGILIQGIPKLYFGYIHREFYKLQYGRLRRLHYKYRDHEKLNANLLLLMERIHVLSKLLAIVFIFGGLGYSIYPMYVYWANNERVLMIAMRLLWIDADSYTGYIVTSAVQMVMIVITCTGLSAADTVILLFVANLIAYVDVFTNELDELNAMLNEEIRDETKIRQQVRTICTQHQDIIEYESDLDERYIVISFGQVIGSVTSMSVSIFLVYMDNFIPGYPIVVASFFQLLEFCLLGTILTVKNEEIVDAIYSTNWYLLPEPERRCFALMLHKSQNFTEMTIGGFAPLNLETFVAIMNRIYSYFMMLISFIE
>CulqOr24_U
MEQVNAKDVLPMRWFARSYEMHDYNMLFIRWLADFCGVDVLYERYRFSYKTAMCVCCAFFGAVFTIYSFFYYYPDIYKMCEVVALFGIVLQGTPKLYFAYYHQRFYRLQCERLRNLHYKYRNHEKLHAKLLPLTNRIHILTKLLALVFVFGALGYTLYPLYMYFTHGELVLIDAMRLPWIDADTYNGYVLTTIVQIIMLYVGCLGMAAADTIILLFVANLIAFVYVFKNDLEELNTMLNAEDRDEQQVKRKVRIICSQHQDIIEYESDLDKRYIVISFAQIIGSVTTLSGYLFLVYMVNFIPGYGLILATICQLLEFCLLGTVLTVKNEEIIAAIYNAHWYRLQRPELACFALMLHKSQNFIEMTVGGFAPLNLETFVAIMNRIYSYFMMLISFIE
>CulqOr213_U
MVQVKAKDTLPMRNFAKSYEMYDYNLLFIRWLADFCGVDMMVERYRFNYRTANCVTVLAFGVIASIYSVVFYYPDLFKICEVLIIFGFIVQGSVKFYYGFIHREFYKIQYGRLRRLHYKYRHNQKLNAKLLLLMERIHILSKFLTIVFHLTGLGYSIFPLYMYFAHGERVLMIAMRVPWIDADSNAGYIVTSFLQMVMIVIGCTGLSAADTVILLFVTNLIAYVDVFTDALDALNAMLNADVRDEWKIRRQVRKICTQHQDIIEYESDLDERYIMICFAQVIGSVIGMSGCLFLVYMVRFVPGYFILLTVFCQLLEFCLLGTVLTVKEQIVEVIYSTNWYLLREPERRCFALMLHKSQNFSEMTIGGFAPLNLETFVSIMNRIYSFFMMLINFIEMDSYAA
>CulqOr26_U
MVQVKAKDTLPMRQFSKSYEMYDYNLLFIRWLADFCGVDMMVEHYRFNYRTALCILALSLSVILSLYTFILYYPDIYKISEVLVLTGFILQGSVKFYYGYSHRKFYQVQYGRLRNLHYKYRNHEKINASLLTLMERIHMLSKLIWVVFLLGAMGYTIYPLYMHFANGERVLMIAMRIPGIDTDLLSGYVATSVMQMAMLIVACTGISAADTVILLFVANLIAYVDVFTNELDELNAMLNAEVRDEAKIRQQVRVICSQHQDIIEYESDLDERYIMICFAHVIGSIVAMSTALFLVYMIQFVPGYPILLAVFCQLLEFCLLGTVLTVKNEEIIRAIYSAQWYLLREPERRSFALMLHKSQNFIEMTIGGFAPLNLETFVAVCLQCISFKSSKSCNFFVSQIMNRIYSYFMMLISFIE
>CulqOr92_U
MDCTQFARRLWMRCVSRIAVYRRALTRTFDLQTDFFFGLDLLMAAGGVRLNSASTPLRRCWNVYRWAICLPALAVYWNTVLNAVRGEQLEIVLSSLQASVANVVTMVRVVLLLWYYDSLAKVRHFVNRRHYGRDLQASAEARSGAFYHVRKLVTRVIGLMLVFGASIHAIDTSNHHFLKMPFDVKYPKVEVICSEFTKLAIIGWAITVSLVFLVLYMILKGLTTEFEVIAQTFSTVLDNTEQRVQRKLESETDNYRRSSYKKKYYFWKYIQEEFGECIKLNIEILTMKNKIRPLLNANFLLIYYSTAVILANGAIYLSQMKTATLFSLQTLSYCVWICFDCALLTRMVNLLTEANESIGWQVYDLDWPWKLRCDKRFAKQYRSVRETMATVIAVSQQPLRLNCYGLFEFTQERFWELLNMAYSLYTFIRDFL
>CulqOr172_U
MNLILLVKQFYDRGKSQAITFKRTLTKDFDLASDYFFGLDLLMALSGARLKSQNAKVRRWWKIYRWLIPLPMIVIFGTAKVDIVLSSVQAVVGFVVIISRVLLILWHYEPLMEVRGYVNRRKFGRGLQSSFDIRSVTFYRIRKIVICINATVIMLVATIPSFPSVQYLCEKTVTFFTIGTGMMTMLIYLVDYMTLTGLTTEVTVLAQIFADVFNRTDQQVQRKLESEPSNSQQRVVKKKDYFWKYIQEGLGDCIRLHLAFLAIKNKIRYRSVRQTITTVMVVSQQPLRFNCFGLFEFTQERFWELLNMAYNLYEFFGYFSFLLTFCVTVKCSEVPIFAQIWSPIDKQYDERSSILLMCTYFVRSDIYSQSYSTVDILRTNNETAGEQ
>CulqOr139_U
MANWRTYWYRFRRWVQSRRESYYEFNCDSEFFVGMNICALVGKIQMDSDDRGPKRLWKLFRVAMVLIFGLIGWRFYLDVVEGELEFVKLINNVFICSTLLVTSVRSALIGWCYGDIGKIRAYCNGRQFLREDPEVFEIRRKAYFVVKNVTVVILSNLVVFLSAPSLMIDVPAFRLPFTIPNMEWATYVCQKVHILMIMTVGVNFMMNVLIIFMILFGLITEGKVADCAFSRVFHQALNRQTESGFWNELNDRFDECIEQHSLLLKKIALMRNLFESTFLVTYYSTTLHIAGGAFFLISSFKSFDMYMLQMINVIVMQIIECFILSRWTTLLNDVHESIGDTVYGLDWPQQLQHSERFSAQYEAVRAKIVLTIERCNQPLRFSRGRHFEFTQEKFTELMNTAYSLVTFL
>CulqOr94_U
XALRLPKVVQILMLMTVGVNFMMNILLIFMILFGLITEGKVVDCAFSRVFNQALNRQDESSSVPQRTQTFWNELNDRFDECIEQHTQLLQKIALMRNLFESTFLVTYYSTTLHIAGGAFFLISSFKSFDMYMLQMINVVVMQVIECFILSRWTTLLNDVHESIGDTVYDLDWPQQLQHSERFSAQYQAVRAKIKLTIERCNQPLRFSRGGHFEFTQEKFTELMNTAYSLVTFLWDMRP
>CquiOr31_U
MRLDLIVFVLSTIPFTLQMKLIPVFGKVTTKSNCKLHGKINPITYNFAKKHSYTVKEIRFLKDQKMHILQLSCDGAKSSVFFIMFFFFASILNQMPLIVELFATPISCIIDFSAHYFWALCVNSNQVFLLLNLWTQPSNYLNVKIDKLRLAMYKPSPMQTFYGDPRLLRQWIKEMETRIARIPSVTETKKLNIEQLLKLSGEHSNIDYSLFNVIVLFWLSLIETFGYSYLGSQLMEEVNGVGKAIYDMPWYEHSQELQRYYRLMLQRVQRPTRITGVFLPWNWVPSEVFFKIVNSSYSYNLVLKDALKRL
>CquiOr59_U
MASVESFYKIRRPIIVFCKYVGAEVLTSDKWFHPMSYVLMFHMVAFNVCNFYTMIQIGSDVKQLMKTTIIVGIANQLIFKFFSLLAERRKLRSLFELAEERLYRQYQDGSQQEKEIVAKTNRFLEVFWKALLALYGSTMFVFGLWPVYVYYKDGELVPLFMYYIPMVSLESTTGYLVTMAFHIDCYTYGIVGCFLTEYAFIFLSMHALVSVDLFLLHLKELGVLLRSPREEETEDAIEQKWTSCVIDHQFCTEFLNTIEEIFSLIVLVQVFSCVFSICNAMLLVKTDWYAAYSFLLVVFGQITIYFLLGNLVEIKVDTMYETITSLPWNLMNVKQQREFGFLMARTQRPLIFTILGFAPLNFESYMSVLKTLYQFFVMVLQYIE
>CquiOr60_U
MSSLQLYQQNKKILIFSSKIVGAEVWTSTQMLTPSSYVLLLQMAVYFYSNFWTAYHYRDDIIMGMKVLNCTGIAIQLSAKFFIAVFRKKDFLALCVLIENELYQKYASTAEPEGQILYDYAKKYHILLRVIMFLYFASLFVFGLYPLYIFLDQGEIIPLFMFEIPYVDWHTTGGLIATYAVQVITYVTGIFGIILADGLFIHYVVHAIVFMEIFEIHLHQLGIMLQNQDQDDEGSETANRWKQSLREHQQISQFMSEVETFSGLICLILVFTSVFAICDNIILTAVTDWYASILFLFVCFVQLTIYFTIGNMIERKFDSMDLSIMQFPWYLLNITQRKEYSFVVNRMQSPMILTICGFSPLNFESYMAILKALYQFVMMIFNFVA
>CquiOr61_U
MNMTGYLITLGFHDFQHLWNNWMICFGSSCTFFDCHFFTSIKMNALDIHNENLKILKISSKFVGVEIWKPTQMFTLQSCIVLVQLFNYFYSNFWTVYQYRNDVIFVMKVLNCTGIAFQLFIKFFIATFKKKKMFAMCEMIETELFKKYSSRKEKEGEMVYGYAVKFRLILKLLVLLYLSSLVMFVLYPVYIYFVQDELVAMFVFEFPYIDPETTIGFVLTNVLQVILYVTGIWGLVLADGLFLVYVVHVLLFMAIFELHMKQLDVILQNQDGTSNDLAVEDRWRQCLQEHQAIAEYIDDIEDIFSFICLVTVFTSAFAICDNITDWYASYMYLMICFTSMTIYFVIGNMIERKVYESMHMCIVNFPWHLMNARQKKEYLILLNRMDHPFTLSMYGYSPLNFESYMTVE
>CquiOr62_U
MSAFDIHNTDLKILILSSKVAGAEIWKPAQMLTPASYILLAQMVNYFACNFWTVYLYRDDIINFMKVLNSTGIAVQLSIKFFIAIFSKKKLVEMCDMIKTDIYQKYDSRAEPEGEMVYKYAETFHQILKILILMYFSSFVVVGLYPLYFYLVEGELTLLLMIEYPYANWHTTKGFIVTTFVHIVVYFTGICGLVLADALFIMYIAHAMLLIDIFKLHMIQLELLLRDQNGSENKPKIEQKWKQCLQEHQAIAEYLKDIESFSAFICLVMVLTSVFVICINIILAVQTDWYACYSFLLLSFISLSIYFVIGNVLEKKLDAQDMCIITFPWNLLNSEQQKEYLFVVSQLQNSLILTIYGFSPLNFETYMEVLKGLYQFVMVILNFVA
>CquiOr72_U
MEKVKAKDTLPMRSFTKSYEMYDYNLLFIRWMADFSGVDMLVDDYRFNYRTAICVATVLMGAINCTYSLAYFYPNYYKMCEVVVLLGILIQGTPKLYFGYIHREFYKLQYGRLRLLHYRYRDHEKLNAKLLLLMERIHVLSKLLSIVFIFGGLGYSIYPLYMYWAHHELVLMVTMQVPWIDADSYTGYTVTTAMQMVMIVIACTGLSASDTAILLFVANLSAYVEVFTDELNKLNAMLSAEDRDEEVIRCQVRKICSQHQDIIEYESDLDERYIVICFGLAIGAITTMTVSIFLAYMNSYIPGYALVVVGFFQLLEFCLLGTVLTNEEIIEAIYSTDWYLLAEPERRCFALMLHKSQNFTEMTIGGFAPLNLETFVAIMNRIYSYFMMLISFIE
>CquiOr124_U
MYHTAHRAPGEEKQNQAPADANFLIIYYSTAVILASGVAHMSQMQTVTLYSLQILGHVLYVAFECATLTRMVNLMTEANESIGWELYNLDWPETLECDQQFQEDYRSVRQAVLTVLEVAQQPLGLNCFGFFEFTQDRFWELLNMAYNFYTFLRNFV
>CquiOr128_U
MLNFTVVLRHPDSVPWITANNMELFWGARFAIEKWILKLVECSHDLFWLLDKFLILAGARFTPRNRCQRIGWILYRILACPQPPIALLCFVSAVVFEEDSATVVRNLAVFSSFSLSLIKQRLLSQKFGGILTIRGLLEASDFCSGNSDLDESVRKRFKRTSRTIIITITSIITVQQIVCWIPSEPRDIIFGIPQWIALCWGEKVALAIKYWYILISFVCWISKMYACTVTTVVLMMGFQAEQTILAHSFGTIGNSLQDLRQNYWDCELTRKQYWERLKRLVRVSLDQQQLLLRYLEELQSLVEDLFLLIFYASLVLFGMDFVIILYDPSIFMYVTAAGFVFLCSLEVYSLCYLVDSLKDVFEQIAGHMLYLCARLPYSEDHHKDYLDMRVTLQIIALCSRNAVSFGCAGVSEISVKVFAEMLNNCYSVFTFLREMI
>CquiOr130_U
MDIRAKLRRQFRLLDEEALRRERAIDAYNEIIVYLRRFLYPVGMDVLDANFHWNWRTSLSLGCLVTYFSFLVYTVYVYWGELMLTMEAFSITGIGVQGIFKMRSGFKYFDFFNQRYRLLKALHARNSCHQENNRALVFCCLLIGVIFKVFFIAYLISGTGFLLIPMYMYVMHNEKLMVLKVNVPGFDPTTQLGFLVTTGYHTLLIFMAIAGILASDLGIMLIVLHIVGIADVFKNGLKELDELLTDEDRTDEEVHEKVLEICIMHRELIVYEEELDSCYATIVFVQVITSVACLVLSLFIFYVTQNIGSGLFIIAAFFQLLEFCMLGTALTIKNEEILLALYDVRWNALSNQQRKLWQFLLHRSQNAVEMTIGGVALLNMETFVEIIKTIYSYFAMMVQFVE
>CquiOr131_U
MRQFLKRKLVLFNEQGLRSLRAVDIFDELMRFLHHFIAFVGADIFVEHFRWTFQTYVSFFSLVLFAVNLIYTVTVHWGEWYAVMDTLSISGIGFQGMIKMWSGLSNVEFFRKKRADLRSMHARNGRHPENNYVLLKNVLVILYIFRFFSVSYSVAGLFLFVIPGYMLMVRNEEVLLFALEIPTVDPLTHTGYVVTMGYQVFMVFLAIAGILAADMGIMIIVLHIVGIVDVFRNTMNELDQLLEDPDCEDDEIHEKVTEICMMHKEIIGYEEELNEHYFFTVFVQVITSVTCLSMTLFVIFMKGDWTRVMFLFATFFQLLEFCALGTSLTLKVTITSLTLSTHQVYLLCPSDQRVAVMLHRSQNAVEMTIGGLALLNMETFVEVCIIIKTIYSYFMMLRSFLE
