# Supplementary material for: The chromosome-scale genome assembly for the West Nile vector Culex quinquefasciatus uncovers patterns of genome evolution in mosquitoes
Source: BMC Biol. 2024 Jan 25;22:16. doi: 10.1186/s12915-024-01825-0 (PMC10809549; doi:10.1186/s12915-024-01825-0)
Supplement: Supplementary file 5 — Additional file 5. Odorant Receptor and Odorant Binding Protein Annotations. [file 12915_2024_1825_MOESM5_ESM.gff]

NC_051861.1	RefSeq	region	1	132876167	.	+	.	ID=NC_051861.1:1..132876167;Dbxref=taxon:7176;Name=1;chromosome=1;collection-date=Mar-2001;country=South Africa: Johannesburg;gbkey=Src;genome=chromosome;mol_type=genomic DNA;note=pooled F1 males;sex=male;strain=JHB;tissue-type=whole body
NC_051861.1	Gnomon	gene	5	16341	.	-	.	ID=gene-LOC6032101;Dbxref=GeneID:6032101;Name=LOC6032101;gbkey=Gene;gene=LOC6032101;gene_biotype=protein_coding;partial=true;start_range=.,5
NC_051861.1	Gnomon	mRNA	5	16341	.	-	.	ID=rna-XM_038266605.1;Parent=gene-LOC6032101;Dbxref=GeneID:6032101,Genbank:XM_038266605.1;Name=XM_038266605.1;gbkey=mRNA;gene=LOC6032101;model_evidence=Supporting evidence includes similarity to: 5 Proteins%2C and 100%25 coverage of the annotated genomic feature by RNAseq alignments%2C including 6 samples with support for all annotated introns;partial=true;product=homeotic protein proboscipedia;s…
NC_051861.1	Gnomon	exon	5	955	.	-	.	ID=exon-XM_038266605.1-6;Parent=rna-XM_038266605.1;Dbxref=GeneID:6032101,Genbank:XM_038266605.1;gbkey=mRNA;gene=LOC6032101;partial=true;product=homeotic protein proboscipedia;start_range=.,5;transcript_id=XM_038266605.1
NC_051861.1	Gnomon	CDS	5	955	.	-	0	ID=cds-XP_038122533.1;Parent=rna-XM_038266605.1;Dbxref=GeneID:6032101,Genbank:XP_038122533.1;Name=XP_038122533.1;gbkey=CDS;gene=LOC6032101;partial=true;product=homeotic protein proboscipedia;protein_id=XP_038122533.1;start_range=.,5
NC_051861.1	Gnomon	exon	1017	1153	.	-	.	ID=exon-XM_038266605.1-5;Parent=rna-XM_038266605.1;Dbxref=GeneID:6032101,Genbank:XM_038266605.1;gbkey=mRNA;gene=LOC6032101;partial=true;product=homeotic protein proboscipedia;transcript_id=XM_038266605.1
NC_051861.1	Gnomon	CDS	1017	1153	.	-	2	ID=cds-XP_038122533.1;Parent=rna-XM_038266605.1;Dbxref=GeneID:6032101,Genbank:XP_038122533.1;Name=XP_038122533.1;gbkey=CDS;gene=LOC6032101;partial=true;product=homeotic protein proboscipedia;protein_id=XP_038122533.1
NC_051861.1	Gnomon	exon	1220	1324	.	-	.	ID=exon-XM_038266605.1-4;Parent=rna-XM_038266605.1;Dbxref=GeneID:6032101,Genbank:XM_038266605.1;gbkey=mRNA;gene=LOC6032101;partial=true;product=homeotic protein proboscipedia;transcript_id=XM_038266605.1
NC_051861.1	Gnomon	CDS	1220	1324	.	-	2	ID=cds-XP_038122533.1;Parent=rna-XM_038266605.1;Dbxref=GeneID:6032101,Genbank:XP_038122533.1;Name=XP_038122533.1;gbkey=CDS;gene=LOC6032101;partial=true;product=homeotic protein proboscipedia;protein_id=XP_038122533.1
NC_051861.1	Gnomon	exon	1391	1484	.	-	.	ID=exon-XM_038266605.1-3;Parent=rna-XM_038266605.1;Dbxref=GeneID:6032101,Genbank:XM_038266605.1;gbkey=mRNA;gene=LOC6032101;partial=true;product=homeotic protein proboscipedia;transcript_id=XM_038266605.1
NC_051861.1	Gnomon	CDS	1391	1484	.	-	0	ID=cds-XP_038122533.1;Parent=rna-XM_038266605.1;Dbxref=GeneID:6032101,Genbank:XP_038122533.1;Name=XP_038122533.1;gbkey=CDS;gene=LOC6032101;partial=true;product=homeotic protein proboscipedia;protein_id=XP_038122533.1
NC_051861.1	Gnomon	exon	1626	1783	.	-	.	ID=exon-XM_038266605.1-2;Parent=rna-XM_038266605.1;Dbxref=GeneID:6032101,Genbank:XM_038266605.1;gbkey=mRNA;gene=LOC6032101;partial=true;product=homeotic protein proboscipedia;transcript_id=XM_038266605.1
NC_051861.1	Gnomon	CDS	1626	1783	.	-	2	ID=cds-XP_038122533.1;Parent=rna-XM_038266605.1;Dbxref=GeneID:6032101,Genbank:XP_038122533.1;Name=XP_038122533.1;gbkey=CDS;gene=LOC6032101;partial=true;product=homeotic protein proboscipedia;protein_id=XP_038122533.1
NC_051861.1	Gnomon	CDS	15458	15905	.	-	0	ID=cds-XP_038122533.1;Parent=rna-XM_038266605.1;Dbxref=GeneID:6032101,Genbank:XP_038122533.1;Name=XP_038122533.1;gbkey=CDS;gene=LOC6032101;partial=true;product=homeotic protein proboscipedia;protein_id=XP_038122533.1
NC_051861.1	Gnomon	exon	15458	16341	.	-	.	ID=exon-XM_038266605.1-1;Parent=rna-XM_038266605.1;Dbxref=GeneID:6032101,Genbank:XM_038266605.1;gbkey=mRNA;gene=LOC6032101;partial=true;product=homeotic protein proboscipedia;transcript_id=XM_038266605.1
NC_051861.1	Gnomon	mRNA	69404	82071	.	-	.	ID=rna-XM_038249326.1;Parent=gene-LOC6032006;Dbxref=GeneID:6032006,Genbank:XM_038249326.1;Name=XM_038249326.1;gbkey=mRNA;gene=LOC6032006;model_evidence=Supporting evidence includes similarity to: 35 Proteins%2C and 100%25 coverage of the annotated genomic feature by RNAseq alignments%2C including 6 samples with support for all annotated introns;product=homeotic protein deformed;transcript_id=XM_0…
NC_051861.1	Gnomon	exon	69404	70429	.	-	.	ID=exon-XM_038249326.1-5;Parent=rna-XM_038249326.1;Dbxref=GeneID:6032006,Genbank:XM_038249326.1;gbkey=mRNA;gene=LOC6032006;product=homeotic protein deformed;transcript_id=XM_038249326.1
NC_051861.1	Gnomon	gene	69404	82071	.	-	.	ID=gene-LOC6032006;Dbxref=GeneID:6032006;Name=LOC6032006;gbkey=Gene;gene=LOC6032006;gene_biotype=protein_coding
NC_051861.1	Gnomon	CDS	70130	70429	.	-	0	ID=cds-XP_038105254.1;Parent=rna-XM_038249326.1;Dbxref=GeneID:6032006,Genbank:XP_038105254.1;Name=XP_038105254.1;gbkey=CDS;gene=LOC6032006;product=homeotic protein deformed;protein_id=XP_038105254.1
NC_051861.1	Gnomon	exon	70495	70859	.	-	.	ID=exon-XM_038249326.1-4;Parent=rna-XM_038249326.1;Dbxref=GeneID:6032006,Genbank:XM_038249326.1;gbkey=mRNA;gene=LOC6032006;product=homeotic protein deformed;transcript_id=XM_038249326.1
NC_051861.1	Gnomon	CDS	70495	70859	.	-	2	ID=cds-XP_038105254.1;Parent=rna-XM_038249326.1;Dbxref=GeneID:6032006,Genbank:XP_038105254.1;Name=XP_038105254.1;gbkey=CDS;gene=LOC6032006;product=homeotic protein deformed;protein_id=XP_038105254.1
NC_051861.1	Gnomon	exon	73418	73601	.	-	.	ID=exon-XM_038249326.1-3;Parent=rna-XM_038249326.1;Dbxref=GeneID:6032006,Genbank:XM_038249326.1;gbkey=mRNA;gene=LOC6032006;product=homeotic protein deformed;transcript_id=XM_038249326.1
NC_051861.1	Gnomon	CDS	73418	73601	.	-	0	ID=cds-XP_038105254.1;Parent=rna-XM_038249326.1;Dbxref=GeneID:6032006,Genbank:XP_038105254.1;Name=XP_038105254.1;gbkey=CDS;gene=LOC6032006;product=homeotic protein deformed;protein_id=XP_038105254.1
NC_051861.1	Gnomon	exon	74065	74165	.	-	.	ID=exon-XM_038249326.1-2;Parent=rna-XM_038249326.1;Dbxref=GeneID:6032006,Genbank:XM_038249326.1;gbkey=mRNA;gene=LOC6032006;product=homeotic protein deformed;transcript_id=XM_038249326.1
NC_051861.1	Gnomon	CDS	74065	74165	.	-	2	ID=cds-XP_038105254.1;Parent=rna-XM_038249326.1;Dbxref=GeneID:6032006,Genbank:XP_038105254.1;Name=XP_038105254.1;gbkey=CDS;gene=LOC6032006;product=homeotic protein deformed;protein_id=XP_038105254.1
NC_051861.1	Gnomon	exon	81351	82071	.	-	.	ID=exon-XM_038249326.1-1;Parent=rna-XM_038249326.1;Dbxref=GeneID:6032006,Genbank:XM_038249326.1;gbkey=mRNA;gene=LOC6032006;product=homeotic protein deformed;transcript_id=XM_038249326.1
NC_051861.1	Gnomon	CDS	81351	81810	.	-	0	ID=cds-XP_038105254.1;Parent=rna-XM_038249326.1;Dbxref=GeneID:6032006,Genbank:XP_038105254.1;Name=XP_038105254.1;gbkey=CDS;gene=LOC6032006;product=homeotic protein deformed;protein_id=XP_038105254.1
NC_051861.1	Gnomon	mRNA	100545	118213	.	-	.	ID=rna-XM_001842624.2;Parent=gene-LOC6032008;Dbxref=GeneID:6032008,Genbank:XM_001842624.2;Name=XM_001842624.2;gbkey=mRNA;gene=LOC6032008;model_evidence=Supporting evidence includes similarity to: 62 Proteins%2C and 100%25 coverage of the annotated genomic feature by RNAseq alignments%2C including 22 samples with support for all annotated introns;product=homeotic protein Sex combs reduced%2C trans…
NC_051861.1	Gnomon	exon	100545	102714	.	-	.	ID=exon-XM_038259966.1-4;Parent=rna-XM_038259966.1;Dbxref=GeneID:6032008,Genbank:XM_038259966.1;gbkey=mRNA;gene=LOC6032008;product=homeotic protein Sex combs reduced%2C transcript variant X2;transcript_id=XM_038259966.1
NC_051861.1	Gnomon	gene	100545	174916	.	-	.	ID=gene-LOC6032008;Dbxref=GeneID:6032008;Name=LOC6032008;gbkey=Gene;gene=LOC6032008;gene_biotype=protein_coding
NC_051861.1	Gnomon	mRNA	100545	174916	.	-	.	ID=rna-XM_038259966.1;Parent=gene-LOC6032008;Dbxref=GeneID:6032008,Genbank:XM_038259966.1;Name=XM_038259966.1;gbkey=mRNA;gene=LOC6032008;model_evidence=Supporting evidence includes similarity to: 62 Proteins%2C and 100%25 coverage of the annotated genomic feature by RNAseq alignments%2C including 6 samples with support for all annotated introns;product=homeotic protein Sex combs reduced%2C transc…
NC_051861.1	Gnomon	exon	100545	102714	.	-	.	ID=exon-XM_001842624.2-3;Parent=rna-XM_001842624.2;Dbxref=GeneID:6032008,Genbank:XM_001842624.2;gbkey=mRNA;gene=LOC6032008;product=homeotic protein Sex combs reduced%2C transcript variant X1;transcript_id=XM_001842624.2
NC_051861.1	Gnomon	CDS	102410	102714	.	-	2	ID=cds-XP_001842676.1;Parent=rna-XM_001842624.2;Dbxref=GeneID:6032008,Genbank:XP_001842676.1;Name=XP_001842676.1;gbkey=CDS;gene=LOC6032008;product=homeotic protein Sex combs reduced;protein_id=XP_001842676.1
NC_051861.1	Gnomon	CDS	102410	102714	.	-	2	ID=cds-XP_038115894.1;Parent=rna-XM_038259966.1;Dbxref=GeneID:6032008,Genbank:XP_038115894.1;Name=XP_038115894.1;gbkey=CDS;gene=LOC6032008;product=homeotic protein Sex combs reduced;protein_id=XP_038115894.1
NC_051861.1	Gnomon	exon	109666	110518	.	-	.	ID=exon-XM_001842624.2-2;Parent=rna-XM_001842624.2;Dbxref=GeneID:6032008,Genbank:XM_001842624.2;gbkey=mRNA;gene=LOC6032008;product=homeotic protein Sex combs reduced%2C transcript variant X1;transcript_id=XM_001842624.2
NC_051861.1	Gnomon	exon	109666	110518	.	-	.	ID=exon-XM_038259966.1-3;Parent=rna-XM_038259966.1;Dbxref=GeneID:6032008,Genbank:XM_038259966.1;gbkey=mRNA;gene=LOC6032008;product=homeotic protein Sex combs reduced%2C transcript variant X2;transcript_id=XM_038259966.1
NC_051861.1	Gnomon	CDS	109666	110488	.	-	0	ID=cds-XP_001842676.1;Parent=rna-XM_001842624.2;Dbxref=GeneID:6032008,Genbank:XP_001842676.1;Name=XP_001842676.1;gbkey=CDS;gene=LOC6032008;product=homeotic protein Sex combs reduced;protein_id=XP_001842676.1
NC_051861.1	Gnomon	CDS	109666	110488	.	-	0	ID=cds-XP_038115894.1;Parent=rna-XM_038259966.1;Dbxref=GeneID:6032008,Genbank:XP_038115894.1;Name=XP_038115894.1;gbkey=CDS;gene=LOC6032008;product=homeotic protein Sex combs reduced;protein_id=XP_038115894.1
NC_051861.1	Gnomon	exon	117671	118213	.	-	.	ID=exon-XM_001842624.2-1;Parent=rna-XM_001842624.2;Dbxref=GeneID:6032008,Genbank:XM_001842624.2;gbkey=mRNA;gene=LOC6032008;product=homeotic protein Sex combs reduced%2C transcript variant X1;transcript_id=XM_001842624.2
NC_051861.1	Gnomon	exon	126188	126211	.	-	.	ID=exon-XM_038259966.1-2;Parent=rna-XM_038259966.1;Dbxref=GeneID:6032008,Genbank:XM_038259966.1;gbkey=mRNA;gene=LOC6032008;product=homeotic protein Sex combs reduced%2C transcript variant X2;transcript_id=XM_038259966.1
NC_051861.1	Gnomon	mRNA	128139	129485	.	-	.	ID=rna-XM_001842625.2;Parent=gene-LOC6032009;Dbxref=GeneID:6032009,Genbank:XM_001842625.2;Name=XM_001842625.2;gbkey=mRNA;gene=LOC6032009;model_evidence=Supporting evidence includes similarity to: 26 Proteins%2C and 28%25 coverage of the annotated genomic feature by RNAseq alignments%2C including 1 sample with support for all annotated introns;product=segmentation protein fushi tarazu;transcript_i…
NC_051861.1	Gnomon	exon	128139	128512	.	-	.	ID=exon-XM_001842625.2-2;Parent=rna-XM_001842625.2;Dbxref=GeneID:6032009,Genbank:XM_001842625.2;gbkey=mRNA;gene=LOC6032009;product=segmentation protein fushi tarazu;transcript_id=XM_001842625.2
NC_051861.1	Gnomon	gene	128139	129485	.	-	.	ID=gene-LOC6032009;Dbxref=GeneID:6032009;Name=LOC6032009;gbkey=Gene;gene=LOC6032009;gene_biotype=protein_coding
NC_051861.1	Gnomon	CDS	128139	128512	.	-	2	ID=cds-XP_001842677.2;Parent=rna-XM_001842625.2;Dbxref=GeneID:6032009,Genbank:XP_001842677.2;Name=XP_001842677.2;gbkey=CDS;gene=LOC6032009;product=segmentation protein fushi tarazu;protein_id=XP_001842677.2
NC_051861.1	Gnomon	exon	128585	129485	.	-	.	ID=exon-XM_001842625.2-1;Parent=rna-XM_001842625.2;Dbxref=GeneID:6032009,Genbank:XM_001842625.2;gbkey=mRNA;gene=LOC6032009;product=segmentation protein fushi tarazu;transcript_id=XM_001842625.2
NC_051861.1	Gnomon	CDS	128585	129485	.	-	0	ID=cds-XP_001842677.2;Parent=rna-XM_001842625.2;Dbxref=GeneID:6032009,Genbank:XP_001842677.2;Name=XP_001842677.2;gbkey=CDS;gene=LOC6032009;product=segmentation protein fushi tarazu;protein_id=XP_001842677.2
NC_051861.1	Gnomon	exon	174399	174916	.	-	.	ID=exon-XM_038259966.1-1;Parent=rna-XM_038259966.1;Dbxref=GeneID:6032008,Genbank:XM_038259966.1;gbkey=mRNA;gene=LOC6032008;product=homeotic protein Sex combs reduced%2C transcript variant X2;transcript_id=XM_038259966.1
NC_051861.1	Gnomon	mRNA	177228	273495	.	-	.	ID=rna-XM_038259124.1;Parent=gene-LOC6053351;Dbxref=GeneID:6053351,Genbank:XM_038259124.1;Name=XM_038259124.1;gbkey=mRNA;gene=LOC6053351;model_evidence=Supporting evidence includes similarity to: 44 Proteins%2C and 100%25 coverage of the annotated genomic feature by RNAseq alignments%2C including 5 samples with support for all annotated introns;product=homeotic protein antennapedia%2C transcript …
NC_051861.1	Gnomon	exon	177228	177857	.	-	.	ID=exon-XM_038259144.1-6;Parent=rna-XM_038259144.1;Dbxref=GeneID:6053351,Genbank:XM_038259144.1;gbkey=mRNA;gene=LOC6053351;product=homeotic protein antennapedia%2C transcript variant X4;transcript_id=XM_038259144.1
NC_051861.1	Gnomon	gene	177228	273495	.	-	.	ID=gene-LOC6053351;Dbxref=GeneID:6053351;Name=LOC6053351;gbkey=Gene;gene=LOC6053351;gene_biotype=protein_coding
NC_051861.1	Gnomon	exon	177228	177857	.	-	.	ID=exon-XM_038259124.1-5;Parent=rna-XM_038259124.1;Dbxref=GeneID:6053351,Genbank:XM_038259124.1;gbkey=mRNA;gene=LOC6053351;product=homeotic protein antennapedia%2C transcript variant X1;transcript_id=XM_038259124.1
NC_051861.1	Gnomon	mRNA	177228	273495	.	-	.	ID=rna-XM_038259144.1;Parent=gene-LOC6053351;Dbxref=GeneID:6053351,Genbank:XM_038259144.1;Name=XM_038259144.1;gbkey=mRNA;gene=LOC6053351;model_evidence=Supporting evidence includes similarity to: 40 Proteins%2C and 100%25 coverage of the annotated genomic feature by RNAseq alignments%2C including 1 sample with support for all annotated introns;product=homeotic protein antennapedia%2C transcript v…
NC_051861.1	Gnomon	CDS	177610	177857	.	-	2	ID=cds-XP_038115052.1;Parent=rna-XM_038259124.1;Dbxref=GeneID:6053351,Genbank:XP_038115052.1;Name=XP_038115052.1;gbkey=CDS;gene=LOC6053351;product=homeotic protein antennapedia isoform X1;protein_id=XP_038115052.1
NC_051861.1	Gnomon	CDS	177610	177857	.	-	2	ID=cds-XP_038115059.1;Parent=rna-XM_038259131.1;Dbxref=GeneID:6053351,Genbank:XP_038115059.1;Name=XP_038115059.1;gbkey=CDS;gene=LOC6053351;product=homeotic protein antennapedia isoform X1;protein_id=XP_038115059.1
NC_051861.1	Gnomon	CDS	177610	177857	.	-	2	ID=cds-XP_038115067.1;Parent=rna-XM_038259139.1;Dbxref=GeneID:6053351,Genbank:XP_038115067.1;Name=XP_038115067.1;gbkey=CDS;gene=LOC6053351;product=homeotic protein antennapedia isoform X1;protein_id=XP_038115067.1
NC_051861.1	Gnomon	exon	177610	177857	.	-	.	ID=exon-XM_038259139.1-4;Parent=rna-XM_038259139.1;Dbxref=GeneID:6053351,Genbank:XM_038259139.1;gbkey=mRNA;gene=LOC6053351;product=homeotic protein antennapedia%2C transcript variant X3;transcript_id=XM_038259139.1
NC_051861.1	Gnomon	exon	177610	177857	.	-	.	ID=exon-XM_038259131.1-4;Parent=rna-XM_038259131.1;Dbxref=GeneID:6053351,Genbank:XM_038259131.1;gbkey=mRNA;gene=LOC6053351;product=homeotic protein antennapedia%2C transcript variant X2;transcript_id=XM_038259131.1
NC_051861.1	Gnomon	mRNA	177610	215411	.	-	.	ID=rna-XM_038259131.1;Parent=gene-LOC6053351;Dbxref=GeneID:6053351,Genbank:XM_038259131.1;Name=XM_038259131.1;gbkey=mRNA;gene=LOC6053351;model_evidence=Supporting evidence includes similarity to: 44 Proteins%2C and 100%25 coverage of the annotated genomic feature by RNAseq alignments%2C including 4 samples with support for all annotated introns;product=homeotic protein antennapedia%2C transcript …
NC_051861.1	Gnomon	CDS	177610	177857	.	-	2	ID=cds-XP_038115072.1;Parent=rna-XM_038259144.1;Dbxref=GeneID:6053351,Genbank:XP_038115072.1;Name=XP_038115072.1;gbkey=CDS;gene=LOC6053351;product=homeotic protein antennapedia isoform X2;protein_id=XP_038115072.1
NC_051861.1	Gnomon	mRNA	177610	237991	.	-	.	ID=rna-XM_038259139.1;Parent=gene-LOC6053351;Dbxref=GeneID:6053351,Genbank:XM_038259139.1;Name=XM_038259139.1;gbkey=mRNA;gene=LOC6053351;model_evidence=Supporting evidence includes similarity to: 44 Proteins%2C and 100%25 coverage of the annotated genomic feature by RNAseq alignments%2C including 7 samples with support for all annotated introns;product=homeotic protein antennapedia%2C transcript …
NC_051861.1	Gnomon	exon	188118	188337	.	-	.	ID=exon-XM_038259124.1-4;Parent=rna-XM_038259124.1;Dbxref=GeneID:6053351,Genbank:XM_038259124.1;gbkey=mRNA;gene=LOC6053351;product=homeotic protein antennapedia%2C transcript variant X1;transcript_id=XM_038259124.1
NC_051861.1	Gnomon	CDS	188118	188337	.	-	0	ID=cds-XP_038115052.1;Parent=rna-XM_038259124.1;Dbxref=GeneID:6053351,Genbank:XP_038115052.1;Name=XP_038115052.1;gbkey=CDS;gene=LOC6053351;product=homeotic protein antennapedia isoform X1;protein_id=XP_038115052.1
NC_051861.1	Gnomon	CDS	188118	188337	.	-	0	ID=cds-XP_038115072.1;Parent=rna-XM_038259144.1;Dbxref=GeneID:6053351,Genbank:XP_038115072.1;Name=XP_038115072.1;gbkey=CDS;gene=LOC6053351;product=homeotic protein antennapedia isoform X2;protein_id=XP_038115072.1
NC_051861.1	Gnomon	exon	188118	188337	.	-	.	ID=exon-XM_038259131.1-3;Parent=rna-XM_038259131.1;Dbxref=GeneID:6053351,Genbank:XM_038259131.1;gbkey=mRNA;gene=LOC6053351;product=homeotic protein antennapedia%2C transcript variant X2;transcript_id=XM_038259131.1
NC_051861.1	Gnomon	exon	188118	188337	.	-	.	ID=exon-XM_038259139.1-3;Parent=rna-XM_038259139.1;Dbxref=GeneID:6053351,Genbank:XM_038259139.1;gbkey=mRNA;gene=LOC6053351;product=homeotic protein antennapedia%2C transcript variant X3;transcript_id=XM_038259139.1
NC_051861.1	Gnomon	exon	188118	188337	.	-	.	ID=exon-XM_038259144.1-5;Parent=rna-XM_038259144.1;Dbxref=GeneID:6053351,Genbank:XM_038259144.1;gbkey=mRNA;gene=LOC6053351;product=homeotic protein antennapedia%2C transcript variant X4;transcript_id=XM_038259144.1
NC_051861.1	Gnomon	CDS	188118	188337	.	-	0	ID=cds-XP_038115059.1;Parent=rna-XM_038259131.1;Dbxref=GeneID:6053351,Genbank:XP_038115059.1;Name=XP_038115059.1;gbkey=CDS;gene=LOC6053351;product=homeotic protein antennapedia isoform X1;protein_id=XP_038115059.1
NC_051861.1	Gnomon	CDS	188118	188337	.	-	0	ID=cds-XP_038115067.1;Parent=rna-XM_038259139.1;Dbxref=GeneID:6053351,Genbank:XP_038115067.1;Name=XP_038115067.1;gbkey=CDS;gene=LOC6053351;product=homeotic protein antennapedia isoform X1;protein_id=XP_038115067.1
NC_051861.1	Gnomon	exon	188399	188844	.	-	.	ID=exon-XM_038259144.1-4;Parent=rna-XM_038259144.1;Dbxref=GeneID:6053351,Genbank:XM_038259144.1;gbkey=mRNA;gene=LOC6053351;product=homeotic protein antennapedia%2C transcript variant X4;transcript_id=XM_038259144.1
NC_051861.1	Gnomon	exon	188399	189661	.	-	.	ID=exon-XM_038259139.1-2;Parent=rna-XM_038259139.1;Dbxref=GeneID:6053351,Genbank:XM_038259139.1;gbkey=mRNA;gene=LOC6053351;product=homeotic protein antennapedia%2C transcript variant X3;transcript_id=XM_038259139.1
NC_051861.1	Gnomon	CDS	188399	188911	.	-	0	ID=cds-XP_038115067.1;Parent=rna-XM_038259139.1;Dbxref=GeneID:6053351,Genbank:XP_038115067.1;Name=XP_038115067.1;gbkey=CDS;gene=LOC6053351;product=homeotic protein antennapedia isoform X1;protein_id=XP_038115067.1
NC_051861.1	Gnomon	exon	188399	189661	.	-	.	ID=exon-XM_038259124.1-3;Parent=rna-XM_038259124.1;Dbxref=GeneID:6053351,Genbank:XM_038259124.1;gbkey=mRNA;gene=LOC6053351;product=homeotic protein antennapedia%2C transcript variant X1;transcript_id=XM_038259124.1
NC_051861.1	Gnomon	exon	188399	189661	.	-	.	ID=exon-XM_038259131.1-2;Parent=rna-XM_038259131.1;Dbxref=GeneID:6053351,Genbank:XM_038259131.1;gbkey=mRNA;gene=LOC6053351;product=homeotic protein antennapedia%2C transcript variant X2;transcript_id=XM_038259131.1
NC_051861.1	Gnomon	CDS	188399	188911	.	-	0	ID=cds-XP_038115052.1;Parent=rna-XM_038259124.1;Dbxref=GeneID:6053351,Genbank:XP_038115052.1;Name=XP_038115052.1;gbkey=CDS;gene=LOC6053351;product=homeotic protein antennapedia isoform X1;protein_id=XP_038115052.1
NC_051861.1	Gnomon	CDS	188399	188842	.	-	0	ID=cds-XP_038115072.1;Parent=rna-XM_038259144.1;Dbxref=GeneID:6053351,Genbank:XP_038115072.1;Name=XP_038115072.1;gbkey=CDS;gene=LOC6053351;product=homeotic protein antennapedia isoform X2;protein_id=XP_038115072.1
NC_051861.1	Gnomon	CDS	188399	188911	.	-	0	ID=cds-XP_038115059.1;Parent=rna-XM_038259131.1;Dbxref=GeneID:6053351,Genbank:XP_038115059.1;Name=XP_038115059.1;gbkey=CDS;gene=LOC6053351;product=homeotic protein antennapedia isoform X1;protein_id=XP_038115059.1
NC_051861.1	Gnomon	exon	189442	189661	.	-	.	ID=exon-XM_038259144.1-3;Parent=rna-XM_038259144.1;Dbxref=GeneID:6053351,Genbank:XM_038259144.1;gbkey=mRNA;gene=LOC6053351;product=homeotic protein antennapedia%2C transcript variant X4;transcript_id=XM_038259144.1
NC_051861.1	Gnomon	exon	214288	215411	.	-	.	ID=exon-XM_038259131.1-1;Parent=rna-XM_038259131.1;Dbxref=GeneID:6053351,Genbank:XM_038259131.1;gbkey=mRNA;gene=LOC6053351;product=homeotic protein antennapedia%2C transcript variant X2;transcript_id=XM_038259131.1
NC_051861.1	Gnomon	exon	237302	237991	.	-	.	ID=exon-XM_038259139.1-1;Parent=rna-XM_038259139.1;Dbxref=GeneID:6053351,Genbank:XM_038259139.1;gbkey=mRNA;gene=LOC6053351;product=homeotic protein antennapedia%2C transcript variant X3;transcript_id=XM_038259139.1
NC_051861.1	Gnomon	exon	251968	252066	.	-	.	ID=exon-XM_038259144.1-2;Parent=rna-XM_038259144.1;Dbxref=GeneID:6053351,Genbank:XM_038259144.1;gbkey=mRNA;gene=LOC6053351;product=homeotic protein antennapedia%2C transcript variant X4;transcript_id=XM_038259144.1
NC_051861.1	Gnomon	exon	251968	252066	.	-	.	ID=exon-XM_038259124.1-2;Parent=rna-XM_038259124.1;Dbxref=GeneID:6053351,Genbank:XM_038259124.1;gbkey=mRNA;gene=LOC6053351;product=homeotic protein antennapedia%2C transcript variant X1;transcript_id=XM_038259124.1
NC_051861.1	Gnomon	exon	272695	273495	.	-	.	ID=exon-XM_038259144.1-1;Parent=rna-XM_038259144.1;Dbxref=GeneID:6053351,Genbank:XM_038259144.1;gbkey=mRNA;gene=LOC6053351;product=homeotic protein antennapedia%2C transcript variant X4;transcript_id=XM_038259144.1
NC_051861.1	Gnomon	exon	272695	273495	.	-	.	ID=exon-XM_038259124.1-1;Parent=rna-XM_038259124.1;Dbxref=GeneID:6053351,Genbank:XM_038259124.1;gbkey=mRNA;gene=LOC6053351;product=homeotic protein antennapedia%2C transcript variant X1;transcript_id=XM_038259124.1
NC_051861.1	Gnomon	mRNA	381200	471998	.	-	.	ID=rna-XM_038266652.1;Parent=gene-LOC6032015;Dbxref=GeneID:6032015,Genbank:XM_038266652.1;Name=XM_038266652.1;gbkey=mRNA;gene=LOC6032015;model_evidence=Supporting evidence includes similarity to: 83 Proteins%2C and 100%25 coverage of the annotated genomic feature by RNAseq alignments%2C including 11 samples with support for all annotated introns;product=homeotic protein ultrabithorax%2C transcrip…
NC_051861.1	Gnomon	exon	381200	383090	.	-	.	ID=exon-XM_038266651.1-3;Parent=rna-XM_038266651.1;Dbxref=GeneID:6032015,Genbank:XM_038266651.1;gbkey=mRNA;gene=LOC6032015;product=homeotic protein ultrabithorax%2C transcript variant X1;transcript_id=XM_038266651.1
NC_051861.1	Gnomon	exon	381200	383090	.	-	.	ID=exon-XM_038266652.1-2;Parent=rna-XM_038266652.1;Dbxref=GeneID:6032015,Genbank:XM_038266652.1;gbkey=mRNA;gene=LOC6032015;product=homeotic protein ultrabithorax%2C transcript variant X2;transcript_id=XM_038266652.1
NC_051861.1	Gnomon	gene	381200	471998	.	-	.	ID=gene-LOC6032015;Dbxref=GeneID:6032015;Name=LOC6032015;gbkey=Gene;gene=LOC6032015;gene_biotype=protein_coding
NC_051861.1	Gnomon	mRNA	381200	471998	.	-	.	ID=rna-XM_038266651.1;Parent=gene-LOC6032015;Dbxref=GeneID:6032015,Genbank:XM_038266651.1;Name=XM_038266651.1;gbkey=mRNA;gene=LOC6032015;model_evidence=Supporting evidence includes similarity to: 70 Proteins%2C and 100%25 coverage of the annotated genomic feature by RNAseq alignments%2C including 8 samples with support for all annotated introns;product=homeotic protein ultrabithorax%2C transcript…
NC_051861.1	Gnomon	CDS	382801	383090	.	-	2	ID=cds-XP_038122580.1;Parent=rna-XM_038266652.1;Dbxref=GeneID:6032015,Genbank:XP_038122580.1;Name=XP_038122580.1;gbkey=CDS;gene=LOC6032015;product=homeotic protein ultrabithorax isoform X2;protein_id=XP_038122580.1
NC_051861.1	Gnomon	CDS	382801	383090	.	-	2	ID=cds-XP_038122579.1;Parent=rna-XM_038266651.1;Dbxref=GeneID:6032015,Genbank:XP_038122579.1;Name=XP_038122579.1;gbkey=CDS;gene=LOC6032015;product=homeotic protein ultrabithorax isoform X1;protein_id=XP_038122579.1
NC_051861.1	Gnomon	exon	445756	445806	.	-	.	ID=exon-XM_038266651.1-2;Parent=rna-XM_038266651.1;Dbxref=GeneID:6032015,Genbank:XM_038266651.1;gbkey=mRNA;gene=LOC6032015;product=homeotic protein ultrabithorax%2C transcript variant X1;transcript_id=XM_038266651.1
NC_051861.1	Gnomon	CDS	445756	445806	.	-	2	ID=cds-XP_038122579.1;Parent=rna-XM_038266651.1;Dbxref=GeneID:6032015,Genbank:XP_038122579.1;Name=XP_038122579.1;gbkey=CDS;gene=LOC6032015;product=homeotic protein ultrabithorax isoform X1;protein_id=XP_038122579.1
NC_051861.1	Gnomon	CDS	470616	471252	.	-	0	ID=cds-XP_038122579.1;Parent=rna-XM_038266651.1;Dbxref=GeneID:6032015,Genbank:XP_038122579.1;Name=XP_038122579.1;gbkey=CDS;gene=LOC6032015;product=homeotic protein ultrabithorax isoform X1;protein_id=XP_038122579.1
NC_051861.1	Gnomon	exon	470616	471998	.	-	.	ID=exon-XM_038266652.1-1;Parent=rna-XM_038266652.1;Dbxref=GeneID:6032015,Genbank:XM_038266652.1;gbkey=mRNA;gene=LOC6032015;product=homeotic protein ultrabithorax%2C transcript variant X2;transcript_id=XM_038266652.1
NC_051861.1	Gnomon	CDS	470616	471252	.	-	0	ID=cds-XP_038122580.1;Parent=rna-XM_038266652.1;Dbxref=GeneID:6032015,Genbank:XP_038122580.1;Name=XP_038122580.1;gbkey=CDS;gene=LOC6032015;product=homeotic protein ultrabithorax isoform X2;protein_id=XP_038122580.1
NC_051861.1	Gnomon	exon	470616	471998	.	-	.	ID=exon-XM_038266651.1-1;Parent=rna-XM_038266651.1;Dbxref=GeneID:6032015,Genbank:XM_038266651.1;gbkey=mRNA;gene=LOC6032015;product=homeotic protein ultrabithorax%2C transcript variant X1;transcript_id=XM_038266651.1
NC_051861.1	Gnomon	gene	731632	736415	.	+	.	ID=gene-LOC119765257;Dbxref=GeneID:119765257;Name=LOC119765257;gbkey=Gene;gene=LOC119765257;gene_biotype=lncRNA
NC_051861.1	Gnomon	lnc_RNA	731632	736415	.	+	.	ID=rna-XR_005276601.1;Parent=gene-LOC119765257;Dbxref=GeneID:119765257,Genbank:XR_005276601.1;Name=XR_005276601.1;gbkey=ncRNA;gene=LOC119765257;model_evidence=Supporting evidence includes similarity to: 100%25 coverage of the annotated genomic feature by RNAseq alignments%2C including 5 samples with support for all annotated introns;product=uncharacterized LOC119765257;transcript_id=XR_005276601.1
NC_051861.1	Gnomon	exon	731632	731708	.	+	.	ID=exon-XR_005276601.1-1;Parent=rna-XR_005276601.1;Dbxref=GeneID:119765257,Genbank:XR_005276601.1;gbkey=ncRNA;gene=LOC119765257;product=uncharacterized LOC119765257;transcript_id=XR_005276601.1
NC_051861.1	Gnomon	exon	735996	736415	.	+	.	ID=exon-XR_005276601.1-2;Parent=rna-XR_005276601.1;Dbxref=GeneID:119765257,Genbank:XR_005276601.1;gbkey=ncRNA;gene=LOC119765257;product=uncharacterized LOC119765257;transcript_id=XR_005276601.1
NC_051861.1	Gnomon	gene	890126	1002847	.	-	.	ID=gene-LOC6032023;Dbxref=GeneID:6032023;Name=LOC6032023;gbkey=Gene;gene=LOC6032023;gene_biotype=protein_coding
NC_051861.1	Gnomon	mRNA	890126	1002847	.	-	.	ID=rna-XM_038267023.1;Parent=gene-LOC6032023;Dbxref=GeneID:6032023,Genbank:XM_038267023.1;Name=XM_038267023.1;gbkey=mRNA;gene=LOC6032023;model_evidence=Supporting evidence includes similarity to: 18 Proteins%2C and 100%25 coverage of the annotated genomic feature by RNAseq alignments;product=homeobox protein abdominal-B;transcript_id=XM_038267023.1
NC_051861.1	Gnomon	exon	890126	890680	.	-	.	ID=exon-XM_038267023.1-9;Parent=rna-XM_038267023.1;Dbxref=GeneID:6032023,Genbank:XM_038267023.1;gbkey=mRNA;gene=LOC6032023;product=homeobox protein abdominal-B;transcript_id=XM_038267023.1
NC_051861.1	Gnomon	CDS	890492	890680	.	-	0	ID=cds-XP_038122951.1;Parent=rna-XM_038267023.1;Dbxref=GeneID:6032023,Genbank:XP_038122951.1;Name=XP_038122951.1;gbkey=CDS;gene=LOC6032023;product=homeobox protein abdominal-B;protein_id=XP_038122951.1
NC_051861.1	Gnomon	CDS	890754	890968	.	-	2	ID=cds-XP_038122951.1;Parent=rna-XM_038267023.1;Dbxref=GeneID:6032023,Genbank:XP_038122951.1;Name=XP_038122951.1;gbkey=CDS;gene=LOC6032023;product=homeobox protein abdominal-B;protein_id=XP_038122951.1
NC_051861.1	Gnomon	exon	890754	890968	.	-	.	ID=exon-XM_038267023.1-8;Parent=rna-XM_038267023.1;Dbxref=GeneID:6032023,Genbank:XM_038267023.1;gbkey=mRNA;gene=LOC6032023;product=homeobox protein abdominal-B;transcript_id=XM_038267023.1
NC_051861.1	Gnomon	CDS	896519	896678	.	-	0	ID=cds-XP_038122951.1;Parent=rna-XM_038267023.1;Dbxref=GeneID:6032023,Genbank:XP_038122951.1;Name=XP_038122951.1;gbkey=CDS;gene=LOC6032023;product=homeobox protein abdominal-B;protein_id=XP_038122951.1
NC_051861.1	Gnomon	exon	896519	896678	.	-	.	ID=exon-XM_038267023.1-7;Parent=rna-XM_038267023.1;Dbxref=GeneID:6032023,Genbank:XM_038267023.1;gbkey=mRNA;gene=LOC6032023;product=homeobox protein abdominal-B;transcript_id=XM_038267023.1
NC_051861.1	Gnomon	exon	899163	899377	.	-	.	ID=exon-XM_038267023.1-6;Parent=rna-XM_038267023.1;Dbxref=GeneID:6032023,Genbank:XM_038267023.1;gbkey=mRNA;gene=LOC6032023;product=homeobox protein abdominal-B;transcript_id=XM_038267023.1
NC_051861.1	Gnomon	CDS	899163	899377	.	-	2	ID=cds-XP_038122951.1;Parent=rna-XM_038267023.1;Dbxref=GeneID:6032023,Genbank:XP_038122951.1;Name=XP_038122951.1;gbkey=CDS;gene=LOC6032023;product=homeobox protein abdominal-B;protein_id=XP_038122951.1
NC_051861.1	Gnomon	exon	899739	900176	.	-	.	ID=exon-XM_038267023.1-5;Parent=rna-XM_038267023.1;Dbxref=GeneID:6032023,Genbank:XM_038267023.1;gbkey=mRNA;gene=LOC6032023;product=homeobox protein abdominal-B;transcript_id=XM_038267023.1
NC_051861.1	Gnomon	CDS	899739	900176	.	-	2	ID=cds-XP_038122951.1;Parent=rna-XM_038267023.1;Dbxref=GeneID:6032023,Genbank:XP_038122951.1;Name=XP_038122951.1;gbkey=CDS;gene=LOC6032023;product=homeobox protein abdominal-B;protein_id=XP_038122951.1
NC_051861.1	Gnomon	exon	918933	918984	.	-	.	ID=exon-XM_038267023.1-4;Parent=rna-XM_038267023.1;Dbxref=GeneID:6032023,Genbank:XM_038267023.1;gbkey=mRNA;gene=LOC6032023;product=homeobox protein abdominal-B;transcript_id=XM_038267023.1
NC_051861.1	Gnomon	CDS	918933	918984	.	-	0	ID=cds-XP_038122951.1;Parent=rna-XM_038267023.1;Dbxref=GeneID:6032023,Genbank:XP_038122951.1;Name=XP_038122951.1;gbkey=CDS;gene=LOC6032023;product=homeobox protein abdominal-B;protein_id=XP_038122951.1
NC_051861.1	Gnomon	exon	920346	920401	.	-	.	ID=exon-XM_038267023.1-3;Parent=rna-XM_038267023.1;Dbxref=GeneID:6032023,Genbank:XM_038267023.1;gbkey=mRNA;gene=LOC6032023;product=homeobox protein abdominal-B;transcript_id=XM_038267023.1
NC_051861.1	Gnomon	CDS	920346	920401	.	-	2	ID=cds-XP_038122951.1;Parent=rna-XM_038267023.1;Dbxref=GeneID:6032023,Genbank:XP_038122951.1;Name=XP_038122951.1;gbkey=CDS;gene=LOC6032023;product=homeobox protein abdominal-B;protein_id=XP_038122951.1
NC_051861.1	Gnomon	exon	975130	975646	.	-	.	ID=exon-XM_038267016.1-6;Parent=rna-XM_038267016.1;Dbxref=GeneID:6032026,Genbank:XM_038267016.1;gbkey=mRNA;gene=LOC6032026;product=zinc finger protein 420;transcript_id=XM_038267016.1
NC_051861.1	Gnomon	mRNA	975130	978490	.	-	.	ID=rna-XM_038267016.1;Parent=gene-LOC6032026;Dbxref=GeneID:6032026,Genbank:XM_038267016.1;Name=XM_038267016.1;gbkey=mRNA;gene=LOC6032026;model_evidence=Supporting evidence includes similarity to: 1 Protein%2C and 100%25 coverage of the annotated genomic feature by RNAseq alignments%2C including 20 samples with support for all annotated introns;product=zinc finger protein 420;transcript_id=XM_0382…
NC_051861.1	Gnomon	gene	975130	978490	.	-	.	ID=gene-LOC6032026;Dbxref=GeneID:6032026;Name=LOC6032026;gbkey=Gene;gene=LOC6032026;gene_biotype=protein_coding
NC_051861.1	Gnomon	CDS	975378	975646	.	-	2	ID=cds-XP_038122944.1;Parent=rna-XM_038267016.1;Dbxref=GeneID:6032026,Genbank:XP_038122944.1;Name=XP_038122944.1;gbkey=CDS;gene=LOC6032026;product=zinc finger protein 420;protein_id=XP_038122944.1
NC_051861.1	Gnomon	CDS	975707	975769	.	-	2	ID=cds-XP_038122944.1;Parent=rna-XM_038267016.1;Dbxref=GeneID:6032026,Genbank:XP_038122944.1;Name=XP_038122944.1;gbkey=CDS;gene=LOC6032026;product=zinc finger protein 420;protein_id=XP_038122944.1
NC_051861.1	Gnomon	exon	975707	975769	.	-	.	ID=exon-XM_038267016.1-5;Parent=rna-XM_038267016.1;Dbxref=GeneID:6032026,Genbank:XM_038267016.1;gbkey=mRNA;gene=LOC6032026;product=zinc finger protein 420;transcript_id=XM_038267016.1
NC_051861.1	Gnomon	CDS	975831	975981	.	-	0	ID=cds-XP_038122944.1;Parent=rna-XM_038267016.1;Dbxref=GeneID:6032026,Genbank:XP_038122944.1;Name=XP_038122944.1;gbkey=CDS;gene=LOC6032026;product=zinc finger protein 420;protein_id=XP_038122944.1
NC_051861.1	Gnomon	exon	975831	975981	.	-	.	ID=exon-XM_038267016.1-4;Parent=rna-XM_038267016.1;Dbxref=GeneID:6032026,Genbank:XM_038267016.1;gbkey=mRNA;gene=LOC6032026;product=zinc finger protein 420;transcript_id=XM_038267016.1
NC_051861.1	Gnomon	CDS	976066	976157	.	-	2	ID=cds-XP_038122944.1;Parent=rna-XM_038267016.1;Dbxref=GeneID:6032026,Genbank:XP_038122944.1;Name=XP_038122944.1;gbkey=CDS;gene=LOC6032026;product=zinc finger protein 420;protein_id=XP_038122944.1
NC_051861.1	Gnomon	exon	976066	976157	.	-	.	ID=exon-XM_038267016.1-3;Parent=rna-XM_038267016.1;Dbxref=GeneID:6032026,Genbank:XM_038267016.1;gbkey=mRNA;gene=LOC6032026;product=zinc finger protein 420;transcript_id=XM_038267016.1
NC_051861.1	Gnomon	exon	976213	978311	.	-	.	ID=exon-XM_038267016.1-2;Parent=rna-XM_038267016.1;Dbxref=GeneID:6032026,Genbank:XM_038267016.1;gbkey=mRNA;gene=LOC6032026;product=zinc finger protein 420;transcript_id=XM_038267016.1
NC_051861.1	Gnomon	CDS	976213	978311	.	-	1	ID=cds-XP_038122944.1;Parent=rna-XM_038267016.1;Dbxref=GeneID:6032026,Genbank:XP_038122944.1;Name=XP_038122944.1;gbkey=CDS;gene=LOC6032026;product=zinc finger protein 420;protein_id=XP_038122944.1
NC_051861.1	Gnomon	exon	978382	978490	.	-	.	ID=exon-XM_038267016.1-1;Parent=rna-XM_038267016.1;Dbxref=GeneID:6032026,Genbank:XM_038267016.1;gbkey=mRNA;gene=LOC6032026;product=zinc finger protein 420;transcript_id=XM_038267016.1
NC_051861.1	Gnomon	CDS	978382	978392	.	-	0	ID=cds-XP_038122944.1;Parent=rna-XM_038267016.1;Dbxref=GeneID:6032026,Genbank:XP_038122944.1;Name=XP_038122944.1;gbkey=CDS;gene=LOC6032026;product=zinc finger protein 420;protein_id=XP_038122944.1
NC_051861.1	Gnomon	mRNA	978758	981013	.	+	.	ID=rna-XM_001842642.2;Parent=gene-LOC6032027;Dbxref=GeneID:6032027,Genbank:XM_001842642.2;Name=XM_001842642.2;gbkey=mRNA;gene=LOC6032027;model_evidence=Supporting evidence includes similarity to: 100%25 coverage of the annotated genomic feature by RNAseq alignments%2C including 21 samples with support for all annotated introns;product=zinc finger protein 117;transcript_id=XM_001842642.2
NC_051861.1	Gnomon	exon	978758	980124	.	+	.	ID=exon-XM_001842642.2-1;Parent=rna-XM_001842642.2;Dbxref=GeneID:6032027,Genbank:XM_001842642.2;gbkey=mRNA;gene=LOC6032027;product=zinc finger protein 117;transcript_id=XM_001842642.2
NC_051861.1	Gnomon	gene	978758	981013	.	+	.	ID=gene-LOC6032027;Dbxref=GeneID:6032027;Name=LOC6032027;gbkey=Gene;gene=LOC6032027;gene_biotype=protein_coding
NC_051861.1	Gnomon	CDS	978902	980124	.	+	0	ID=cds-XP_001842694.2;Parent=rna-XM_001842642.2;Dbxref=GeneID:6032027,Genbank:XP_001842694.2;Name=XP_001842694.2;gbkey=CDS;gene=LOC6032027;product=zinc finger protein 117;protein_id=XP_001842694.2
NC_051861.1	Gnomon	CDS	980183	980363	.	+	1	ID=cds-XP_001842694.2;Parent=rna-XM_001842642.2;Dbxref=GeneID:6032027,Genbank:XP_001842694.2;Name=XP_001842694.2;gbkey=CDS;gene=LOC6032027;product=zinc finger protein 117;protein_id=XP_001842694.2
NC_051861.1	Gnomon	exon	980183	980363	.	+	.	ID=exon-XM_001842642.2-2;Parent=rna-XM_001842642.2;Dbxref=GeneID:6032027,Genbank:XM_001842642.2;gbkey=mRNA;gene=LOC6032027;product=zinc finger protein 117;transcript_id=XM_001842642.2
NC_051861.1	Gnomon	CDS	980424	980594	.	+	0	ID=cds-XP_001842694.2;Parent=rna-XM_001842642.2;Dbxref=GeneID:6032027,Genbank:XP_001842694.2;Name=XP_001842694.2;gbkey=CDS;gene=LOC6032027;product=zinc finger protein 117;protein_id=XP_001842694.2
NC_051861.1	Gnomon	exon	980424	980594	.	+	.	ID=exon-XM_001842642.2-3;Parent=rna-XM_001842642.2;Dbxref=GeneID:6032027,Genbank:XM_001842642.2;gbkey=mRNA;gene=LOC6032027;product=zinc finger protein 117;transcript_id=XM_001842642.2
NC_051861.1	Gnomon	CDS	980654	980950	.	+	0	ID=cds-XP_001842694.2;Parent=rna-XM_001842642.2;Dbxref=GeneID:6032027,Genbank:XP_001842694.2;Name=XP_001842694.2;gbkey=CDS;gene=LOC6032027;product=zinc finger protein 117;protein_id=XP_001842694.2
NC_051861.1	Gnomon	exon	980654	981013	.	+	.	ID=exon-XM_001842642.2-4;Parent=rna-XM_001842642.2;Dbxref=GeneID:6032027,Genbank:XM_001842642.2;gbkey=mRNA;gene=LOC6032027;product=zinc finger protein 117;transcript_id=XM_001842642.2
NC_051861.1	Gnomon	gene	980992	983519	.	-	.	ID=gene-LOC6032028;Dbxref=GeneID:6032028;Name=LOC6032028;gbkey=Gene;gene=LOC6032028;gene_biotype=protein_coding
NC_051861.1	Gnomon	exon	980992	981290	.	-	.	ID=exon-XM_038267022.1-6;Parent=rna-XM_038267022.1;Dbxref=GeneID:6032028,Genbank:XM_038267022.1;gbkey=mRNA;gene=LOC6032028;product=zinc finger protein 2 homolog;transcript_id=XM_038267022.1
NC_051861.1	Gnomon	mRNA	980992	983519	.	-	.	ID=rna-XM_038267022.1;Parent=gene-LOC6032028;Dbxref=GeneID:6032028,Genbank:XM_038267022.1;Name=XM_038267022.1;gbkey=mRNA;gene=LOC6032028;model_evidence=Supporting evidence includes similarity to: 1 Protein%2C and 100%25 coverage of the annotated genomic feature by RNAseq alignments%2C including 13 samples with support for all annotated introns;product=zinc finger protein 2 homolog;transcript_id=X…
NC_051861.1	Gnomon	CDS	981038	981290	.	-	1	ID=cds-XP_038122950.1;Parent=rna-XM_038267022.1;Dbxref=GeneID:6032028,Genbank:XP_038122950.1;Name=XP_038122950.1;gbkey=CDS;gene=LOC6032028;product=zinc finger protein 2 homolog;protein_id=XP_038122950.1
NC_051861.1	Gnomon	CDS	981354	981412	.	-	0	ID=cds-XP_038122950.1;Parent=rna-XM_038267022.1;Dbxref=GeneID:6032028,Genbank:XP_038122950.1;Name=XP_038122950.1;gbkey=CDS;gene=LOC6032028;product=zinc finger protein 2 homolog;protein_id=XP_038122950.1
NC_051861.1	Gnomon	exon	981354	981412	.	-	.	ID=exon-XM_038267022.1-5;Parent=rna-XM_038267022.1;Dbxref=GeneID:6032028,Genbank:XM_038267022.1;gbkey=mRNA;gene=LOC6032028;product=zinc finger protein 2 homolog;transcript_id=XM_038267022.1
NC_051861.1	Gnomon	exon	981481	981651	.	-	.	ID=exon-XM_038267022.1-4;Parent=rna-XM_038267022.1;Dbxref=GeneID:6032028,Genbank:XM_038267022.1;gbkey=mRNA;gene=LOC6032028;product=zinc finger protein 2 homolog;transcript_id=XM_038267022.1
NC_051861.1	Gnomon	CDS	981481	981651	.	-	0	ID=cds-XP_038122950.1;Parent=rna-XM_038267022.1;Dbxref=GeneID:6032028,Genbank:XP_038122950.1;Name=XP_038122950.1;gbkey=CDS;gene=LOC6032028;product=zinc finger protein 2 homolog;protein_id=XP_038122950.1
NC_051861.1	Gnomon	exon	981713	981896	.	-	.	ID=exon-XM_038267022.1-3;Parent=rna-XM_038267022.1;Dbxref=GeneID:6032028,Genbank:XM_038267022.1;gbkey=mRNA;gene=LOC6032028;product=zinc finger protein 2 homolog;transcript_id=XM_038267022.1
NC_051861.1	Gnomon	CDS	981713	981896	.	-	1	ID=cds-XP_038122950.1;Parent=rna-XM_038267022.1;Dbxref=GeneID:6032028,Genbank:XP_038122950.1;Name=XP_038122950.1;gbkey=CDS;gene=LOC6032028;product=zinc finger protein 2 homolog;protein_id=XP_038122950.1
NC_051861.1	Gnomon	CDS	981961	983307	.	-	1	ID=cds-XP_038122950.1;Parent=rna-XM_038267022.1;Dbxref=GeneID:6032028,Genbank:XP_038122950.1;Name=XP_038122950.1;gbkey=CDS;gene=LOC6032028;product=zinc finger protein 2 homolog;protein_id=XP_038122950.1
NC_051861.1	Gnomon	exon	981961	983307	.	-	.	ID=exon-XM_038267022.1-2;Parent=rna-XM_038267022.1;Dbxref=GeneID:6032028,Genbank:XM_038267022.1;gbkey=mRNA;gene=LOC6032028;product=zinc finger protein 2 homolog;transcript_id=XM_038267022.1
NC_051861.1	Gnomon	exon	983371	983519	.	-	.	ID=exon-XM_038267022.1-1;Parent=rna-XM_038267022.1;Dbxref=GeneID:6032028,Genbank:XM_038267022.1;gbkey=mRNA;gene=LOC6032028;product=zinc finger protein 2 homolog;transcript_id=XM_038267022.1
NC_051861.1	Gnomon	CDS	983371	983381	.	-	0	ID=cds-XP_038122950.1;Parent=rna-XM_038267022.1;Dbxref=GeneID:6032028,Genbank:XP_038122950.1;Name=XP_038122950.1;gbkey=CDS;gene=LOC6032028;product=zinc finger protein 2 homolog;protein_id=XP_038122950.1
NC_051861.1	Gnomon	mRNA	984825	990428	.	-	.	ID=rna-XM_038267020.1;Parent=gene-LOC6032031;Dbxref=GeneID:6032031,Genbank:XM_038267020.1;Name=XM_038267020.1;gbkey=mRNA;gene=LOC6032031;model_evidence=Supporting evidence includes similarity to: 3 Proteins%2C and 100%25 coverage of the annotated genomic feature by RNAseq alignments%2C including 7 samples with support for all annotated introns;product=oocyte zinc finger protein XlCOF6%2C transcri…
NC_051861.1	Gnomon	exon	984825	985107	.	-	.	ID=exon-XM_038267017.1-6;Parent=rna-XM_038267017.1;Dbxref=GeneID:6032031,Genbank:XM_038267017.1;gbkey=mRNA;gene=LOC6032031;product=oocyte zinc finger protein XlCOF6%2C transcript variant X1;transcript_id=XM_038267017.1
NC_051861.1	Gnomon	mRNA	984825	987350	.	-	.	ID=rna-XM_038267017.1;Parent=gene-LOC6032031;Dbxref=GeneID:6032031,Genbank:XM_038267017.1;Name=XM_038267017.1;gbkey=mRNA;gene=LOC6032031;model_evidence=Supporting evidence includes similarity to: 4 Proteins%2C and 100%25 coverage of the annotated genomic feature by RNAseq alignments%2C including 12 samples with support for all annotated introns;product=oocyte zinc finger protein XlCOF6%2C transcr…
NC_051861.1	Gnomon	gene	984825	993293	.	-	.	ID=gene-LOC6032031;Dbxref=GeneID:6032031;Name=LOC6032031;gbkey=Gene;gene=LOC6032031;gene_biotype=protein_coding
NC_051861.1	Gnomon	exon	984825	985107	.	-	.	ID=exon-XM_038267020.1-7;Parent=rna-XM_038267020.1;Dbxref=GeneID:6032031,Genbank:XM_038267020.1;gbkey=mRNA;gene=LOC6032031;product=oocyte zinc finger protein XlCOF6%2C transcript variant X4;transcript_id=XM_038267020.1
NC_051861.1	Gnomon	CDS	984855	985107	.	-	1	ID=cds-XP_038122945.1;Parent=rna-XM_038267017.1;Dbxref=GeneID:6032031,Genbank:XP_038122945.1;Name=XP_038122945.1;gbkey=CDS;gene=LOC6032031;product=oocyte zinc finger protein XlCOF6 isoform X1;protein_id=XP_038122945.1
NC_051861.1	Gnomon	CDS	984855	985107	.	-	1	ID=cds-XP_038122948.1;Parent=rna-XM_038267020.1;Dbxref=GeneID:6032031,Genbank:XP_038122948.1;Name=XP_038122948.1;gbkey=CDS;gene=LOC6032031;product=zinc finger protein 431 isoform X4;protein_id=XP_038122948.1
NC_051861.1	Gnomon	CDS	985171	985229	.	-	0	ID=cds-XP_038122948.1;Parent=rna-XM_038267020.1;Dbxref=GeneID:6032031,Genbank:XP_038122948.1;Name=XP_038122948.1;gbkey=CDS;gene=LOC6032031;product=zinc finger protein 431 isoform X4;protein_id=XP_038122948.1
NC_051861.1	Gnomon	CDS	985171	985229	.	-	0	ID=cds-XP_038122945.1;Parent=rna-XM_038267017.1;Dbxref=GeneID:6032031,Genbank:XP_038122945.1;Name=XP_038122945.1;gbkey=CDS;gene=LOC6032031;product=oocyte zinc finger protein XlCOF6 isoform X1;protein_id=XP_038122945.1
NC_051861.1	Gnomon	exon	985171	985229	.	-	.	ID=exon-XM_038267017.1-5;Parent=rna-XM_038267017.1;Dbxref=GeneID:6032031,Genbank:XM_038267017.1;gbkey=mRNA;gene=LOC6032031;product=oocyte zinc finger protein XlCOF6%2C transcript variant X1;transcript_id=XM_038267017.1
NC_051861.1	Gnomon	exon	985171	985229	.	-	.	ID=exon-XM_038267020.1-6;Parent=rna-XM_038267020.1;Dbxref=GeneID:6032031,Genbank:XM_038267020.1;gbkey=mRNA;gene=LOC6032031;product=oocyte zinc finger protein XlCOF6%2C transcript variant X4;transcript_id=XM_038267020.1
NC_051861.1	Gnomon	CDS	985298	985468	.	-	0	ID=cds-XP_038122948.1;Parent=rna-XM_038267020.1;Dbxref=GeneID:6032031,Genbank:XP_038122948.1;Name=XP_038122948.1;gbkey=CDS;gene=LOC6032031;product=zinc finger protein 431 isoform X4;protein_id=XP_038122948.1
NC_051861.1	Gnomon	exon	985298	985468	.	-	.	ID=exon-XM_038267020.1-5;Parent=rna-XM_038267020.1;Dbxref=GeneID:6032031,Genbank:XM_038267020.1;gbkey=mRNA;gene=LOC6032031;product=oocyte zinc finger protein XlCOF6%2C transcript variant X4;transcript_id=XM_038267020.1
NC_051861.1	Gnomon	CDS	985298	985468	.	-	0	ID=cds-XP_038122945.1;Parent=rna-XM_038267017.1;Dbxref=GeneID:6032031,Genbank:XP_038122945.1;Name=XP_038122945.1;gbkey=CDS;gene=LOC6032031;product=oocyte zinc finger protein XlCOF6 isoform X1;protein_id=XP_038122945.1
NC_051861.1	Gnomon	exon	985298	985468	.	-	.	ID=exon-XM_038267017.1-4;Parent=rna-XM_038267017.1;Dbxref=GeneID:6032031,Genbank:XM_038267017.1;gbkey=mRNA;gene=LOC6032031;product=oocyte zinc finger protein XlCOF6%2C transcript variant X1;transcript_id=XM_038267017.1
NC_051861.1	Gnomon	exon	985530	985713	.	-	.	ID=exon-XM_038267017.1-3;Parent=rna-XM_038267017.1;Dbxref=GeneID:6032031,Genbank:XM_038267017.1;gbkey=mRNA;gene=LOC6032031;product=oocyte zinc finger protein XlCOF6%2C transcript variant X1;transcript_id=XM_038267017.1
NC_051861.1	Gnomon	CDS	985530	985713	.	-	1	ID=cds-XP_038122945.1;Parent=rna-XM_038267017.1;Dbxref=GeneID:6032031,Genbank:XP_038122945.1;Name=XP_038122945.1;gbkey=CDS;gene=LOC6032031;product=oocyte zinc finger protein XlCOF6 isoform X1;protein_id=XP_038122945.1
NC_051861.1	Gnomon	CDS	985530	985713	.	-	1	ID=cds-XP_038122948.1;Parent=rna-XM_038267020.1;Dbxref=GeneID:6032031,Genbank:XP_038122948.1;Name=XP_038122948.1;gbkey=CDS;gene=LOC6032031;product=zinc finger protein 431 isoform X4;protein_id=XP_038122948.1
NC_051861.1	Gnomon	exon	985530	985713	.	-	.	ID=exon-XM_038267020.1-4;Parent=rna-XM_038267020.1;Dbxref=GeneID:6032031,Genbank:XM_038267020.1;gbkey=mRNA;gene=LOC6032031;product=oocyte zinc finger protein XlCOF6%2C transcript variant X4;transcript_id=XM_038267020.1
NC_051861.1	Gnomon	exon	985773	986746	.	-	.	ID=exon-XM_038267020.1-3;Parent=rna-XM_038267020.1;Dbxref=GeneID:6032031,Genbank:XM_038267020.1;gbkey=mRNA;gene=LOC6032031;product=oocyte zinc finger protein XlCOF6%2C transcript variant X4;transcript_id=XM_038267020.1
NC_051861.1	Gnomon	CDS	985773	987128	.	-	1	ID=cds-XP_038122945.1;Parent=rna-XM_038267017.1;Dbxref=GeneID:6032031,Genbank:XP_038122945.1;Name=XP_038122945.1;gbkey=CDS;gene=LOC6032031;product=oocyte zinc finger protein XlCOF6 isoform X1;protein_id=XP_038122945.1
NC_051861.1	Gnomon	exon	985773	987128	.	-	.	ID=exon-XM_038267017.1-2;Parent=rna-XM_038267017.1;Dbxref=GeneID:6032031,Genbank:XM_038267017.1;gbkey=mRNA;gene=LOC6032031;product=oocyte zinc finger protein XlCOF6%2C transcript variant X1;transcript_id=XM_038267017.1
NC_051861.1	Gnomon	CDS	985773	986746	.	-	0	ID=cds-XP_038122948.1;Parent=rna-XM_038267020.1;Dbxref=GeneID:6032031,Genbank:XP_038122948.1;Name=XP_038122948.1;gbkey=CDS;gene=LOC6032031;product=zinc finger protein 431 isoform X4;protein_id=XP_038122948.1
NC_051861.1	Gnomon	CDS	987192	987346	.	-	0	ID=cds-XP_038122945.1;Parent=rna-XM_038267017.1;Dbxref=GeneID:6032031,Genbank:XP_038122945.1;Name=XP_038122945.1;gbkey=CDS;gene=LOC6032031;product=oocyte zinc finger protein XlCOF6 isoform X1;protein_id=XP_038122945.1
NC_051861.1	Gnomon	exon	987192	987350	.	-	.	ID=exon-XM_038267017.1-1;Parent=rna-XM_038267017.1;Dbxref=GeneID:6032031,Genbank:XM_038267017.1;gbkey=mRNA;gene=LOC6032031;product=oocyte zinc finger protein XlCOF6%2C transcript variant X1;transcript_id=XM_038267017.1
NC_051861.1	Gnomon	lnc_RNA	987400	987852	.	+	.	ID=rna-XR_005279103.1;Parent=gene-LOC119771230;Dbxref=GeneID:119771230,Genbank:XR_005279103.1;Name=XR_005279103.1;gbkey=ncRNA;gene=LOC119771230;model_evidence=Supporting evidence includes similarity to: 100%25 coverage of the annotated genomic feature by RNAseq alignments%2C including 13 samples with support for all annotated introns;product=uncharacterized LOC119771230;transcript_id=XR_005279103…
NC_051861.1	Gnomon	gene	987400	987852	.	+	.	ID=gene-LOC119771230;Dbxref=GeneID:119771230;Name=LOC119771230;gbkey=Gene;gene=LOC119771230;gene_biotype=lncRNA
NC_051861.1	Gnomon	exon	987400	987508	.	+	.	ID=exon-XR_005279103.1-1;Parent=rna-XR_005279103.1;Dbxref=GeneID:119771230,Genbank:XR_005279103.1;gbkey=ncRNA;gene=LOC119771230;product=uncharacterized LOC119771230;transcript_id=XR_005279103.1
NC_051861.1	Gnomon	exon	987566	987852	.	+	.	ID=exon-XR_005279103.1-2;Parent=rna-XR_005279103.1;Dbxref=GeneID:119771230,Genbank:XR_005279103.1;gbkey=ncRNA;gene=LOC119771230;product=uncharacterized LOC119771230;transcript_id=XR_005279103.1
NC_051861.1	Gnomon	mRNA	987835	990428	.	-	.	ID=rna-XM_038267018.1;Parent=gene-LOC6032031;Dbxref=GeneID:6032031,Genbank:XM_038267018.1;Name=XM_038267018.1;gbkey=mRNA;gene=LOC6032031;model_evidence=Supporting evidence includes similarity to: 100%25 coverage of the annotated genomic feature by RNAseq alignments%2C including 21 samples with support for all annotated introns;product=oocyte zinc finger protein XlCOF6%2C transcript variant X2;tra…
NC_051861.1	Gnomon	exon	987835	988177	.	-	.	ID=exon-XM_038267018.1-6;Parent=rna-XM_038267018.1;Dbxref=GeneID:6032031,Genbank:XM_038267018.1;gbkey=mRNA;gene=LOC6032031;product=oocyte zinc finger protein XlCOF6%2C transcript variant X2;transcript_id=XM_038267018.1
NC_051861.1	Gnomon	exon	987902	988177	.	-	.	ID=exon-XM_038267019.1-6;Parent=rna-XM_038267019.1;Dbxref=GeneID:6032031,Genbank:XM_038267019.1;gbkey=mRNA;gene=LOC6032031;product=oocyte zinc finger protein XlCOF6%2C transcript variant X3;transcript_id=XM_038267019.1
NC_051861.1	Gnomon	mRNA	987902	993186	.	-	.	ID=rna-XM_038267019.1;Parent=gene-LOC6032031;Dbxref=GeneID:6032031,Genbank:XM_038267019.1;Name=XM_038267019.1;gbkey=mRNA;gene=LOC6032031;model_evidence=Supporting evidence includes similarity to: 100%25 coverage of the annotated genomic feature by RNAseq alignments%2C including 9 samples with support for all annotated introns;product=oocyte zinc finger protein XlCOF6%2C transcript variant X3;tran…
NC_051861.1	Gnomon	CDS	987919	988177	.	-	1	ID=cds-XP_038122946.1;Parent=rna-XM_038267018.1;Dbxref=GeneID:6032031,Genbank:XP_038122946.1;Name=XP_038122946.1;gbkey=CDS;gene=LOC6032031;product=zinc finger protein 189 isoform X2;protein_id=XP_038122946.1
NC_051861.1	Gnomon	CDS	987919	988177	.	-	1	ID=cds-XP_038122947.1;Parent=rna-XM_038267019.1;Dbxref=GeneID:6032031,Genbank:XP_038122947.1;Name=XP_038122947.1;gbkey=CDS;gene=LOC6032031;product=zinc finger protein 189 isoform X3;protein_id=XP_038122947.1
NC_051861.1	Gnomon	exon	988241	988299	.	-	.	ID=exon-XM_038267018.1-5;Parent=rna-XM_038267018.1;Dbxref=GeneID:6032031,Genbank:XM_038267018.1;gbkey=mRNA;gene=LOC6032031;product=oocyte zinc finger protein XlCOF6%2C transcript variant X2;transcript_id=XM_038267018.1
NC_051861.1	Gnomon	CDS	988241	988299	.	-	0	ID=cds-XP_038122947.1;Parent=rna-XM_038267019.1;Dbxref=GeneID:6032031,Genbank:XP_038122947.1;Name=XP_038122947.1;gbkey=CDS;gene=LOC6032031;product=zinc finger protein 189 isoform X3;protein_id=XP_038122947.1
NC_051861.1	Gnomon	exon	988241	988299	.	-	.	ID=exon-XM_038267019.1-5;Parent=rna-XM_038267019.1;Dbxref=GeneID:6032031,Genbank:XM_038267019.1;gbkey=mRNA;gene=LOC6032031;product=oocyte zinc finger protein XlCOF6%2C transcript variant X3;transcript_id=XM_038267019.1
NC_051861.1	Gnomon	CDS	988241	988299	.	-	0	ID=cds-XP_038122946.1;Parent=rna-XM_038267018.1;Dbxref=GeneID:6032031,Genbank:XP_038122946.1;Name=XP_038122946.1;gbkey=CDS;gene=LOC6032031;product=zinc finger protein 189 isoform X2;protein_id=XP_038122946.1
NC_051861.1	Gnomon	CDS	988367	988537	.	-	0	ID=cds-XP_038122946.1;Parent=rna-XM_038267018.1;Dbxref=GeneID:6032031,Genbank:XP_038122946.1;Name=XP_038122946.1;gbkey=CDS;gene=LOC6032031;product=zinc finger protein 189 isoform X2;protein_id=XP_038122946.1
NC_051861.1	Gnomon	exon	988367	988537	.	-	.	ID=exon-XM_038267019.1-4;Parent=rna-XM_038267019.1;Dbxref=GeneID:6032031,Genbank:XM_038267019.1;gbkey=mRNA;gene=LOC6032031;product=oocyte zinc finger protein XlCOF6%2C transcript variant X3;transcript_id=XM_038267019.1
NC_051861.1	Gnomon	CDS	988367	988537	.	-	0	ID=cds-XP_038122947.1;Parent=rna-XM_038267019.1;Dbxref=GeneID:6032031,Genbank:XP_038122947.1;Name=XP_038122947.1;gbkey=CDS;gene=LOC6032031;product=zinc finger protein 189 isoform X3;protein_id=XP_038122947.1
NC_051861.1	Gnomon	exon	988367	988537	.	-	.	ID=exon-XM_038267018.1-4;Parent=rna-XM_038267018.1;Dbxref=GeneID:6032031,Genbank:XM_038267018.1;gbkey=mRNA;gene=LOC6032031;product=oocyte zinc finger protein XlCOF6%2C transcript variant X2;transcript_id=XM_038267018.1
NC_051861.1	Gnomon	CDS	988599	988782	.	-	1	ID=cds-XP_038122946.1;Parent=rna-XM_038267018.1;Dbxref=GeneID:6032031,Genbank:XP_038122946.1;Name=XP_038122946.1;gbkey=CDS;gene=LOC6032031;product=zinc finger protein 189 isoform X2;protein_id=XP_038122946.1
NC_051861.1	Gnomon	exon	988599	988782	.	-	.	ID=exon-XM_038267019.1-3;Parent=rna-XM_038267019.1;Dbxref=GeneID:6032031,Genbank:XM_038267019.1;gbkey=mRNA;gene=LOC6032031;product=oocyte zinc finger protein XlCOF6%2C transcript variant X3;transcript_id=XM_038267019.1
NC_051861.1	Gnomon	CDS	988599	988782	.	-	1	ID=cds-XP_038122947.1;Parent=rna-XM_038267019.1;Dbxref=GeneID:6032031,Genbank:XP_038122947.1;Name=XP_038122947.1;gbkey=CDS;gene=LOC6032031;product=zinc finger protein 189 isoform X3;protein_id=XP_038122947.1
NC_051861.1	Gnomon	exon	988599	988782	.	-	.	ID=exon-XM_038267018.1-3;Parent=rna-XM_038267018.1;Dbxref=GeneID:6032031,Genbank:XM_038267018.1;gbkey=mRNA;gene=LOC6032031;product=oocyte zinc finger protein XlCOF6%2C transcript variant X2;transcript_id=XM_038267018.1
NC_051861.1	Gnomon	exon	988845	990209	.	-	.	ID=exon-XM_038267018.1-2;Parent=rna-XM_038267018.1;Dbxref=GeneID:6032031,Genbank:XM_038267018.1;gbkey=mRNA;gene=LOC6032031;product=oocyte zinc finger protein XlCOF6%2C transcript variant X2;transcript_id=XM_038267018.1
NC_051861.1	Gnomon	CDS	988845	990209	.	-	1	ID=cds-XP_038122946.1;Parent=rna-XM_038267018.1;Dbxref=GeneID:6032031,Genbank:XP_038122946.1;Name=XP_038122946.1;gbkey=CDS;gene=LOC6032031;product=zinc finger protein 189 isoform X2;protein_id=XP_038122946.1
NC_051861.1	Gnomon	exon	988845	990209	.	-	.	ID=exon-XM_038267019.1-2;Parent=rna-XM_038267019.1;Dbxref=GeneID:6032031,Genbank:XM_038267019.1;gbkey=mRNA;gene=LOC6032031;product=oocyte zinc finger protein XlCOF6%2C transcript variant X3;transcript_id=XM_038267019.1
NC_051861.1	Gnomon	CDS	988845	990209	.	-	1	ID=cds-XP_038122947.1;Parent=rna-XM_038267019.1;Dbxref=GeneID:6032031,Genbank:XP_038122947.1;Name=XP_038122947.1;gbkey=CDS;gene=LOC6032031;product=zinc finger protein 189 isoform X3;protein_id=XP_038122947.1
NC_051861.1	Gnomon	exon	989819	990209	.	-	.	ID=exon-XM_038267020.1-2;Parent=rna-XM_038267020.1;Dbxref=GeneID:6032031,Genbank:XM_038267020.1;gbkey=mRNA;gene=LOC6032031;product=oocyte zinc finger protein XlCOF6%2C transcript variant X4;transcript_id=XM_038267020.1
NC_051861.1	Gnomon	CDS	989819	990209	.	-	1	ID=cds-XP_038122948.1;Parent=rna-XM_038267020.1;Dbxref=GeneID:6032031,Genbank:XP_038122948.1;Name=XP_038122948.1;gbkey=CDS;gene=LOC6032031;product=zinc finger protein 431 isoform X4;protein_id=XP_038122948.1
NC_051861.1	Gnomon	CDS	990273	990283	.	-	0	ID=cds-XP_038122948.1;Parent=rna-XM_038267020.1;Dbxref=GeneID:6032031,Genbank:XP_038122948.1;Name=XP_038122948.1;gbkey=CDS;gene=LOC6032031;product=zinc finger protein 431 isoform X4;protein_id=XP_038122948.1
NC_051861.1	Gnomon	CDS	990273	990283	.	-	0	ID=cds-XP_038122946.1;Parent=rna-XM_038267018.1;Dbxref=GeneID:6032031,Genbank:XP_038122946.1;Name=XP_038122946.1;gbkey=CDS;gene=LOC6032031;product=zinc finger protein 189 isoform X2;protein_id=XP_038122946.1
NC_051861.1	Gnomon	exon	990273	990428	.	-	.	ID=exon-XM_038267020.1-1;Parent=rna-XM_038267020.1;Dbxref=GeneID:6032031,Genbank:XM_038267020.1;gbkey=mRNA;gene=LOC6032031;product=oocyte zinc finger protein XlCOF6%2C transcript variant X4;transcript_id=XM_038267020.1
NC_051861.1	Gnomon	exon	990273	990428	.	-	.	ID=exon-XM_038267018.1-1;Parent=rna-XM_038267018.1;Dbxref=GeneID:6032031,Genbank:XM_038267018.1;gbkey=mRNA;gene=LOC6032031;product=oocyte zinc finger protein XlCOF6%2C transcript variant X2;transcript_id=XM_038267018.1
NC_051861.1	Gnomon	exon	990468	990587	.	+	.	ID=exon-XR_005279104.1-1;Parent=rna-XR_005279104.1;Dbxref=GeneID:119771231,Genbank:XR_005279104.1;gbkey=ncRNA;gene=LOC119771231;product=uncharacterized LOC119771231;transcript_id=XR_005279104.1
NC_051861.1	Gnomon	lnc_RNA	990468	990793	.	+	.	ID=rna-XR_005279104.1;Parent=gene-LOC119771231;Dbxref=GeneID:119771231,Genbank:XR_005279104.1;Name=XR_005279104.1;gbkey=ncRNA;gene=LOC119771231;model_evidence=Supporting evidence includes similarity to: 100%25 coverage of the annotated genomic feature by RNAseq alignments%2C including 17 samples with support for all annotated introns;product=uncharacterized LOC119771231;transcript_id=XR_005279104…
NC_051861.1	Gnomon	gene	990468	990793	.	+	.	ID=gene-LOC119771231;Dbxref=GeneID:119771231;Name=LOC119771231;gbkey=Gene;gene=LOC119771231;gene_biotype=lncRNA
NC_051861.1	Gnomon	exon	990646	990793	.	+	.	ID=exon-XR_005279104.1-2;Parent=rna-XR_005279104.1;Dbxref=GeneID:119771231,Genbank:XR_005279104.1;gbkey=ncRNA;gene=LOC119771231;product=uncharacterized LOC119771231;transcript_id=XR_005279104.1
NC_051861.1	Gnomon	exon	990800	991083	.	-	.	ID=exon-XM_038267021.1-6;Parent=rna-XM_038267021.1;Dbxref=GeneID:6032031,Genbank:XM_038267021.1;gbkey=mRNA;gene=LOC6032031;product=oocyte zinc finger protein XlCOF6%2C transcript variant X5;transcript_id=XM_038267021.1
NC_051861.1	Gnomon	mRNA	990800	993293	.	-	.	ID=rna-XM_038267021.1;Parent=gene-LOC6032031;Dbxref=GeneID:6032031,Genbank:XM_038267021.1;Name=XM_038267021.1;gbkey=mRNA;gene=LOC6032031;model_evidence=Supporting evidence includes similarity to: 1 Protein%2C and 100%25 coverage of the annotated genomic feature by RNAseq alignments%2C including 22 samples with support for all annotated introns;product=oocyte zinc finger protein XlCOF6%2C transcri…
NC_051861.1	Gnomon	CDS	990825	991083	.	-	1	ID=cds-XP_038122949.1;Parent=rna-XM_038267021.1;Dbxref=GeneID:6032031,Genbank:XP_038122949.1;Name=XP_038122949.1;gbkey=CDS;gene=LOC6032031;product=zinc finger protein 226 isoform X5;protein_id=XP_038122949.1
NC_051861.1	Gnomon	exon	991147	991205	.	-	.	ID=exon-XM_038267021.1-5;Parent=rna-XM_038267021.1;Dbxref=GeneID:6032031,Genbank:XM_038267021.1;gbkey=mRNA;gene=LOC6032031;product=oocyte zinc finger protein XlCOF6%2C transcript variant X5;transcript_id=XM_038267021.1
NC_051861.1	Gnomon	CDS	991147	991205	.	-	0	ID=cds-XP_038122949.1;Parent=rna-XM_038267021.1;Dbxref=GeneID:6032031,Genbank:XP_038122949.1;Name=XP_038122949.1;gbkey=CDS;gene=LOC6032031;product=zinc finger protein 226 isoform X5;protein_id=XP_038122949.1
NC_051861.1	Gnomon	CDS	991271	991441	.	-	0	ID=cds-XP_038122949.1;Parent=rna-XM_038267021.1;Dbxref=GeneID:6032031,Genbank:XP_038122949.1;Name=XP_038122949.1;gbkey=CDS;gene=LOC6032031;product=zinc finger protein 226 isoform X5;protein_id=XP_038122949.1
NC_051861.1	Gnomon	exon	991271	991441	.	-	.	ID=exon-XM_038267021.1-4;Parent=rna-XM_038267021.1;Dbxref=GeneID:6032031,Genbank:XM_038267021.1;gbkey=mRNA;gene=LOC6032031;product=oocyte zinc finger protein XlCOF6%2C transcript variant X5;transcript_id=XM_038267021.1
NC_051861.1	Gnomon	CDS	991502	991685	.	-	1	ID=cds-XP_038122949.1;Parent=rna-XM_038267021.1;Dbxref=GeneID:6032031,Genbank:XP_038122949.1;Name=XP_038122949.1;gbkey=CDS;gene=LOC6032031;product=zinc finger protein 226 isoform X5;protein_id=XP_038122949.1
NC_051861.1	Gnomon	exon	991502	991685	.	-	.	ID=exon-XM_038267021.1-3;Parent=rna-XM_038267021.1;Dbxref=GeneID:6032031,Genbank:XM_038267021.1;gbkey=mRNA;gene=LOC6032031;product=oocyte zinc finger protein XlCOF6%2C transcript variant X5;transcript_id=XM_038267021.1
NC_051861.1	Gnomon	CDS	991745	993097	.	-	1	ID=cds-XP_038122949.1;Parent=rna-XM_038267021.1;Dbxref=GeneID:6032031,Genbank:XP_038122949.1;Name=XP_038122949.1;gbkey=CDS;gene=LOC6032031;product=zinc finger protein 226 isoform X5;protein_id=XP_038122949.1
NC_051861.1	Gnomon	exon	991745	993097	.	-	.	ID=exon-XM_038267021.1-2;Parent=rna-XM_038267021.1;Dbxref=GeneID:6032031,Genbank:XM_038267021.1;gbkey=mRNA;gene=LOC6032031;product=oocyte zinc finger protein XlCOF6%2C transcript variant X5;transcript_id=XM_038267021.1
NC_051861.1	Gnomon	exon	993161	993186	.	-	.	ID=exon-XM_038267019.1-1;Parent=rna-XM_038267019.1;Dbxref=GeneID:6032031,Genbank:XM_038267019.1;gbkey=mRNA;gene=LOC6032031;product=oocyte zinc finger protein XlCOF6%2C transcript variant X3;transcript_id=XM_038267019.1
NC_051861.1	Gnomon	CDS	993161	993171	.	-	0	ID=cds-XP_038122947.1;Parent=rna-XM_038267019.1;Dbxref=GeneID:6032031,Genbank:XP_038122947.1;Name=XP_038122947.1;gbkey=CDS;gene=LOC6032031;product=zinc finger protein 189 isoform X3;protein_id=XP_038122947.1
NC_051861.1	Gnomon	exon	993161	993293	.	-	.	ID=exon-XM_038267021.1-1;Parent=rna-XM_038267021.1;Dbxref=GeneID:6032031,Genbank:XM_038267021.1;gbkey=mRNA;gene=LOC6032031;product=oocyte zinc finger protein XlCOF6%2C transcript variant X5;transcript_id=XM_038267021.1
NC_051861.1	Gnomon	CDS	993161	993171	.	-	0	ID=cds-XP_038122949.1;Parent=rna-XM_038267021.1;Dbxref=GeneID:6032031,Genbank:XP_038122949.1;Name=XP_038122949.1;gbkey=CDS;gene=LOC6032031;product=zinc finger protein 226 isoform X5;protein_id=XP_038122949.1
NC_051861.1	Gnomon	gene	999853	1001031	.	+	.	ID=gene-LOC6032032;Dbxref=GeneID:6032032;Name=LOC6032032;gbkey=Gene;gene=LOC6032032;gene_biotype=protein_coding
NC_051861.1	Gnomon	mRNA	999853	1001031	.	+	.	ID=rna-XM_038267024.1;Parent=gene-LOC6032032;Dbxref=GeneID:6032032,Genbank:XM_038267024.1;Name=XM_038267024.1;gbkey=mRNA;gene=LOC6032032;model_evidence=Supporting evidence includes similarity to: 100%25 coverage of the annotated genomic feature by RNAseq alignments%2C including 16 samples with support for all annotated introns;product=oocyte zinc finger protein XlCOF26;transcript_id=XM_038267024.1
NC_051861.1	Gnomon	exon	999853	999899	.	+	.	ID=exon-XM_038267024.1-1;Parent=rna-XM_038267024.1;Dbxref=GeneID:6032032,Genbank:XM_038267024.1;gbkey=mRNA;gene=LOC6032032;product=oocyte zinc finger protein XlCOF26;transcript_id=XM_038267024.1
NC_051861.1	Gnomon	CDS	999889	999899	.	+	0	ID=cds-XP_038122952.1;Parent=rna-XM_038267024.1;Dbxref=GeneID:6032032,Genbank:XP_038122952.1;Name=XP_038122952.1;gbkey=CDS;gene=LOC6032032;product=oocyte zinc finger protein XlCOF26;protein_id=XP_038122952.1
NC_051861.1	Gnomon	CDS	999951	1000644	.	+	1	ID=cds-XP_038122952.1;Parent=rna-XM_038267024.1;Dbxref=GeneID:6032032,Genbank:XP_038122952.1;Name=XP_038122952.1;gbkey=CDS;gene=LOC6032032;product=oocyte zinc finger protein XlCOF26;protein_id=XP_038122952.1
NC_051861.1	Gnomon	exon	999951	1000644	.	+	.	ID=exon-XM_038267024.1-2;Parent=rna-XM_038267024.1;Dbxref=GeneID:6032032,Genbank:XM_038267024.1;gbkey=mRNA;gene=LOC6032032;product=oocyte zinc finger protein XlCOF26;transcript_id=XM_038267024.1
NC_051861.1	Gnomon	exon	1000702	1001031	.	+	.	ID=exon-XM_038267024.1-3;Parent=rna-XM_038267024.1;Dbxref=GeneID:6032032,Genbank:XM_038267024.1;gbkey=mRNA;gene=LOC6032032;product=oocyte zinc finger protein XlCOF26;transcript_id=XM_038267024.1
NC_051861.1	Gnomon	CDS	1000702	1000980	.	+	0	ID=cds-XP_038122952.1;Parent=rna-XM_038267024.1;Dbxref=GeneID:6032032,Genbank:XP_038122952.1;Name=XP_038122952.1;gbkey=CDS;gene=LOC6032032;product=oocyte zinc finger protein XlCOF26;protein_id=XP_038122952.1
NC_051861.1	Gnomon	CDS	1001394	1001406	.	-	0	ID=cds-XP_038122951.1;Parent=rna-XM_038267023.1;Dbxref=GeneID:6032023,Genbank:XP_038122951.1;Name=XP_038122951.1;gbkey=CDS;gene=LOC6032023;product=homeobox protein abdominal-B;protein_id=XP_038122951.1
NC_051861.1	Gnomon	exon	1001394	1001560	.	-	.	ID=exon-XM_038267023.1-2;Parent=rna-XM_038267023.1;Dbxref=GeneID:6032023,Genbank:XM_038267023.1;gbkey=mRNA;gene=LOC6032023;product=homeobox protein abdominal-B;transcript_id=XM_038267023.1
NC_051861.1	Gnomon	exon	1002776	1002847	.	-	.	ID=exon-XM_038267023.1-1;Parent=rna-XM_038267023.1;Dbxref=GeneID:6032023,Genbank:XM_038267023.1;gbkey=mRNA;gene=LOC6032023;product=homeobox protein abdominal-B;transcript_id=XM_038267023.1
NC_051861.1	Gnomon	mRNA	1003154	1003812	.	+	.	ID=rna-XM_001842648.2;Parent=gene-LOC6032033;Dbxref=GeneID:6032033,Genbank:XM_001842648.2;Name=XM_001842648.2;gbkey=mRNA;gene=LOC6032033;model_evidence=Supporting evidence includes similarity to: 8 Proteins%2C and 100%25 coverage of the annotated genomic feature by RNAseq alignments%2C including 29 samples with support for all annotated introns;product=coiled-coil domain-containing protein 12;tra…
NC_051861.1	Gnomon	gene	1003154	1003812	.	+	.	ID=gene-LOC6032033;Dbxref=GeneID:6032033;Name=LOC6032033;gbkey=Gene;gene=LOC6032033;gene_biotype=protein_coding
NC_051861.1	Gnomon	exon	1003154	1003330	.	+	.	ID=exon-XM_001842648.2-1;Parent=rna-XM_001842648.2;Dbxref=GeneID:6032033,Genbank:XM_001842648.2;gbkey=mRNA;gene=LOC6032033;product=coiled-coil domain-containing protein 12;transcript_id=XM_001842648.2
NC_051861.1	Gnomon	CDS	1003206	1003330	.	+	0	ID=cds-XP_001842700.2;Parent=rna-XM_001842648.2;Dbxref=GeneID:6032033,Genbank:XP_001842700.2;Name=XP_001842700.2;gbkey=CDS;gene=LOC6032033;product=coiled-coil domain-containing protein 12;protein_id=XP_001842700.2
NC_051861.1	Gnomon	CDS	1003390	1003732	.	+	1	ID=cds-XP_001842700.2;Parent=rna-XM_001842648.2;Dbxref=GeneID:6032033,Genbank:XP_001842700.2;Name=XP_001842700.2;gbkey=CDS;gene=LOC6032033;product=coiled-coil domain-containing protein 12;protein_id=XP_001842700.2
NC_051861.1	Gnomon	exon	1003390	1003812	.	+	.	ID=exon-XM_001842648.2-2;Parent=rna-XM_001842648.2;Dbxref=GeneID:6032033,Genbank:XM_001842648.2;gbkey=mRNA;gene=LOC6032033;product=coiled-coil domain-containing protein 12;transcript_id=XM_001842648.2
NC_051861.1	Gnomon	exon	1003749	1003944	.	-	.	ID=exon-XM_001842649.2-4;Parent=rna-XM_001842649.2;Dbxref=GeneID:6032034,Genbank:XM_001842649.2;gbkey=mRNA;gene=LOC6032034;product=spindle assembly abnormal protein 6 homolog;transcript_id=XM_001842649.2
NC_051861.1	Gnomon	gene	1003749	1005536	.	-	.	ID=gene-LOC6032034;Dbxref=GeneID:6032034;Name=LOC6032034;gbkey=Gene;gene=LOC6032034;gene_biotype=protein_coding
NC_051861.1	Gnomon	mRNA	1003749	1005536	.	-	.	ID=rna-XM_001842649.2;Parent=gene-LOC6032034;Dbxref=GeneID:6032034,Genbank:XM_001842649.2;Name=XM_001842649.2;gbkey=mRNA;gene=LOC6032034;model_evidence=Supporting evidence includes similarity to: 3 Proteins%2C and 100%25 coverage of the annotated genomic feature by RNAseq alignments%2C including 22 samples with support for all annotated introns;product=spindle assembly abnormal protein 6 homolog;…
NC_051861.1	Gnomon	CDS	1003832	1003944	.	-	2	ID=cds-XP_001842701.2;Parent=rna-XM_001842649.2;Dbxref=GeneID:6032034,Genbank:XP_001842701.2;Name=XP_001842701.2;gbkey=CDS;gene=LOC6032034;product=spindle assembly abnormal protein 6 homolog;protein_id=XP_001842701.2
NC_051861.1	Gnomon	exon	1004002	1004552	.	-	.	ID=exon-XM_001842649.2-3;Parent=rna-XM_001842649.2;Dbxref=GeneID:6032034,Genbank:XM_001842649.2;gbkey=mRNA;gene=LOC6032034;product=spindle assembly abnormal protein 6 homolog;transcript_id=XM_001842649.2
NC_051861.1	Gnomon	CDS	1004002	1004552	.	-	1	ID=cds-XP_001842701.2;Parent=rna-XM_001842649.2;Dbxref=GeneID:6032034,Genbank:XP_001842701.2;Name=XP_001842701.2;gbkey=CDS;gene=LOC6032034;product=spindle assembly abnormal protein 6 homolog;protein_id=XP_001842701.2
NC_051861.1	Gnomon	exon	1004609	1005225	.	-	.	ID=exon-XM_001842649.2-2;Parent=rna-XM_001842649.2;Dbxref=GeneID:6032034,Genbank:XM_001842649.2;gbkey=mRNA;gene=LOC6032034;product=spindle assembly abnormal protein 6 homolog;transcript_id=XM_001842649.2
NC_051861.1	Gnomon	CDS	1004609	1005225	.	-	0	ID=cds-XP_001842701.2;Parent=rna-XM_001842649.2;Dbxref=GeneID:6032034,Genbank:XP_001842701.2;Name=XP_001842701.2;gbkey=CDS;gene=LOC6032034;product=spindle assembly abnormal protein 6 homolog;protein_id=XP_001842701.2
NC_051861.1	Gnomon	CDS	1005281	1005433	.	-	0	ID=cds-XP_001842701.2;Parent=rna-XM_001842649.2;Dbxref=GeneID:6032034,Genbank:XP_001842701.2;Name=XP_001842701.2;gbkey=CDS;gene=LOC6032034;product=spindle assembly abnormal protein 6 homolog;protein_id=XP_001842701.2
NC_051861.1	Gnomon	exon	1005281	1005536	.	-	.	ID=exon-XM_001842649.2-1;Parent=rna-XM_001842649.2;Dbxref=GeneID:6032034,Genbank:XM_001842649.2;gbkey=mRNA;gene=LOC6032034;product=spindle assembly abnormal protein 6 homolog;transcript_id=XM_001842649.2
NC_051861.1	Gnomon	mRNA	1012099	1014997	.	+	.	ID=rna-XM_038248712.1;Parent=gene-LOC6032035;Dbxref=GeneID:6032035,Genbank:XM_038248712.1;Name=XM_038248712.1;gbkey=mRNA;gene=LOC6032035;model_evidence=Supporting evidence includes similarity to: 5 Proteins%2C and 100%25 coverage of the annotated genomic feature by RNAseq alignments%2C including 24 samples with support for all annotated introns;product=zinc finger protein 271;transcript_id=XM_038…
NC_051861.1	Gnomon	exon	1012099	1012370	.	+	.	ID=exon-XM_038248712.1-1;Parent=rna-XM_038248712.1;Dbxref=GeneID:6032035,Genbank:XM_038248712.1;gbkey=mRNA;gene=LOC6032035;product=zinc finger protein 271;transcript_id=XM_038248712.1
NC_051861.1	Gnomon	gene	1012099	1014997	.	+	.	ID=gene-LOC6032035;Dbxref=GeneID:6032035;Name=LOC6032035;gbkey=Gene;gene=LOC6032035;gene_biotype=protein_coding
NC_051861.1	Gnomon	CDS	1012360	1012370	.	+	0	ID=cds-XP_038104640.1;Parent=rna-XM_038248712.1;Dbxref=GeneID:6032035,Genbank:XP_038104640.1;Name=XP_038104640.1;gbkey=CDS;gene=LOC6032035;product=zinc finger protein 271;protein_id=XP_038104640.1
NC_051861.1	Gnomon	exon	1012432	1014341	.	+	.	ID=exon-XM_038248712.1-2;Parent=rna-XM_038248712.1;Dbxref=GeneID:6032035,Genbank:XM_038248712.1;gbkey=mRNA;gene=LOC6032035;product=zinc finger protein 271;transcript_id=XM_038248712.1
NC_051861.1	Gnomon	CDS	1012432	1014341	.	+	1	ID=cds-XP_038104640.1;Parent=rna-XM_038248712.1;Dbxref=GeneID:6032035,Genbank:XP_038104640.1;Name=XP_038104640.1;gbkey=CDS;gene=LOC6032035;product=zinc finger protein 271;protein_id=XP_038104640.1
NC_051861.1	Gnomon	CDS	1014401	1014918	.	+	2	ID=cds-XP_038104640.1;Parent=rna-XM_038248712.1;Dbxref=GeneID:6032035,Genbank:XP_038104640.1;Name=XP_038104640.1;gbkey=CDS;gene=LOC6032035;product=zinc finger protein 271;protein_id=XP_038104640.1
NC_051861.1	Gnomon	exon	1014401	1014997	.	+	.	ID=exon-XM_038248712.1-3;Parent=rna-XM_038248712.1;Dbxref=GeneID:6032035,Genbank:XM_038248712.1;gbkey=mRNA;gene=LOC6032035;product=zinc finger protein 271;transcript_id=XM_038248712.1
NC_051861.1	Gnomon	exon	1018281	1019799	.	+	.	ID=exon-XM_038249513.1-1;Parent=rna-XM_038249513.1;Dbxref=GeneID:6032039,Genbank:XM_038249513.1;gbkey=mRNA;gene=LOC6032039;product=transmembrane protein 132C%2C transcript variant X2;transcript_id=XM_038249513.1
NC_051861.1	Gnomon	mRNA	1018281	1152444	.	+	.	ID=rna-XM_038249513.1;Parent=gene-LOC6032039;Dbxref=GeneID:6032039,Genbank:XM_038249513.1;Name=XM_038249513.1;gbkey=mRNA;gene=LOC6032039;model_evidence=Supporting evidence includes similarity to: 4 Proteins%2C and 100%25 coverage of the annotated genomic feature by RNAseq alignments%2C including 8 samples with support for all annotated introns;product=transmembrane protein 132C%2C transcript vari…
NC_051861.1	Gnomon	exon	1018281	1019799	.	+	.	ID=exon-XM_038249512.1-1;Parent=rna-XM_038249512.1;Dbxref=GeneID:6032039,Genbank:XM_038249512.1;gbkey=mRNA;gene=LOC6032039;product=transmembrane protein 132C%2C transcript variant X1;transcript_id=XM_038249512.1
NC_051861.1	Gnomon	gene	1018281	1152444	.	+	.	ID=gene-LOC6032039;Dbxref=GeneID:6032039;Name=LOC6032039;gbkey=Gene;gene=LOC6032039;gene_biotype=protein_coding
NC_051861.1	Gnomon	mRNA	1018281	1152444	.	+	.	ID=rna-XM_038249512.1;Parent=gene-LOC6032039;Dbxref=GeneID:6032039,Genbank:XM_038249512.1;Name=XM_038249512.1;gbkey=mRNA;gene=LOC6032039;model_evidence=Supporting evidence includes similarity to: 3 Proteins%2C and 100%25 coverage of the annotated genomic feature by RNAseq alignments%2C including 8 samples with support for all annotated introns;product=transmembrane protein 132C%2C transcript vari…
NC_051861.1	Gnomon	CDS	1019766	1019799	.	+	0	ID=cds-XP_038105441.1;Parent=rna-XM_038249513.1;Dbxref=GeneID:6032039,Genbank:XP_038105441.1;Name=XP_038105441.1;gbkey=CDS;gene=LOC6032039;product=transmembrane protein 132C isoform X2;protein_id=XP_038105441.1
NC_051861.1	Gnomon	CDS	1019766	1019799	.	+	0	ID=cds-XP_038105440.1;Parent=rna-XM_038249512.1;Dbxref=GeneID:6032039,Genbank:XP_038105440.1;Name=XP_038105440.1;gbkey=CDS;gene=LOC6032039;product=transmembrane protein 132E isoform X1;protein_id=XP_038105440.1
NC_051861.1	Gnomon	gene	1131021	1132169	.	-	.	ID=gene-LOC6032037;Dbxref=GeneID:6032037;Name=LOC6032037;gbkey=Gene;gene=LOC6032037;gene_biotype=protein_coding
NC_051861.1	Gnomon	mRNA	1131021	1132169	.	-	.	ID=rna-XM_038249514.1;Parent=gene-LOC6032037;Dbxref=GeneID:6032037,Genbank:XM_038249514.1;Name=XM_038249514.1;gbkey=mRNA;gene=LOC6032037;model_evidence=Supporting evidence includes similarity to: 16 Proteins%2C and 100%25 coverage of the annotated genomic feature by RNAseq alignments%2C including 11 samples with support for all annotated introns;product=phospholipase A1 member A;transcript_id=XM_…
NC_051861.1	Gnomon	exon	1131021	1132052	.	-	.	ID=exon-XM_038249514.1-2;Parent=rna-XM_038249514.1;Dbxref=GeneID:6032037,Genbank:XM_038249514.1;gbkey=mRNA;gene=LOC6032037;product=phospholipase A1 member A;transcript_id=XM_038249514.1
NC_051861.1	Gnomon	CDS	1131082	1132052	.	-	2	ID=cds-XP_038105442.1;Parent=rna-XM_038249514.1;Dbxref=GeneID:6032037,Genbank:XP_038105442.1;Name=XP_038105442.1;gbkey=CDS;gene=LOC6032037;product=phospholipase A1 member A;protein_id=XP_038105442.1
NC_051861.1	Gnomon	exon	1132107	1132169	.	-	.	ID=exon-XM_038249514.1-1;Parent=rna-XM_038249514.1;Dbxref=GeneID:6032037,Genbank:XM_038249514.1;gbkey=mRNA;gene=LOC6032037;product=phospholipase A1 member A;transcript_id=XM_038249514.1
NC_051861.1	Gnomon	CDS	1132107	1132149	.	-	0	ID=cds-XP_038105442.1;Parent=rna-XM_038249514.1;Dbxref=GeneID:6032037,Genbank:XP_038105442.1;Name=XP_038105442.1;gbkey=CDS;gene=LOC6032037;product=phospholipase A1 member A;protein_id=XP_038105442.1
NC_051861.1	Gnomon	mRNA	1134801	1135914	.	-	.	ID=rna-XM_001842653.2;Parent=gene-LOC6032038;Dbxref=GeneID:6032038,Genbank:XM_001842653.2;Name=XM_001842653.2;gbkey=mRNA;gene=LOC6032038;model_evidence=Supporting evidence includes similarity to: 2 ESTs%2C 6 Proteins%2C and 100%25 coverage of the annotated genomic feature by RNAseq alignments%2C including 13 samples with support for all annotated introns;product=phospholipase A1 member A;transcri…
NC_051861.1	Gnomon	exon	1134801	1135790	.	-	.	ID=exon-XM_001842653.2-2;Parent=rna-XM_001842653.2;Dbxref=GeneID:6032038,Genbank:XM_001842653.2;gbkey=mRNA;gene=LOC6032038;product=phospholipase A1 member A;transcript_id=XM_001842653.2
NC_051861.1	Gnomon	gene	1134801	1135914	.	-	.	ID=gene-LOC6032038;Dbxref=GeneID:6032038;Name=LOC6032038;gbkey=Gene;gene=LOC6032038;gene_biotype=protein_coding
NC_051861.1	Gnomon	CDS	1134820	1135790	.	-	2	ID=cds-XP_001842705.2;Parent=rna-XM_001842653.2;Dbxref=GeneID:6032038,Genbank:XP_001842705.2;Name=XP_001842705.2;gbkey=CDS;gene=LOC6032038;product=phospholipase A1 member A;protein_id=XP_001842705.2
NC_051861.1	Gnomon	exon	1135846	1135914	.	-	.	ID=exon-XM_001842653.2-1;Parent=rna-XM_001842653.2;Dbxref=GeneID:6032038,Genbank:XM_001842653.2;gbkey=mRNA;gene=LOC6032038;product=phospholipase A1 member A;transcript_id=XM_001842653.2
NC_051861.1	Gnomon	CDS	1135846	1135888	.	-	0	ID=cds-XP_001842705.2;Parent=rna-XM_001842653.2;Dbxref=GeneID:6032038,Genbank:XP_001842705.2;Name=XP_001842705.2;gbkey=CDS;gene=LOC6032038;product=phospholipase A1 member A;protein_id=XP_001842705.2
NC_051861.1	Gnomon	exon	1136996	1137860	.	+	.	ID=exon-XM_038249512.1-2;Parent=rna-XM_038249512.1;Dbxref=GeneID:6032039,Genbank:XM_038249512.1;gbkey=mRNA;gene=LOC6032039;product=transmembrane protein 132C%2C transcript variant X1;transcript_id=XM_038249512.1
NC_051861.1	Gnomon	CDS	1136996	1137860	.	+	2	ID=cds-XP_038105440.1;Parent=rna-XM_038249512.1;Dbxref=GeneID:6032039,Genbank:XP_038105440.1;Name=XP_038105440.1;gbkey=CDS;gene=LOC6032039;product=transmembrane protein 132E isoform X1;protein_id=XP_038105440.1
NC_051861.1	Gnomon	exon	1136996	1137860	.	+	.	ID=exon-XM_038249513.1-2;Parent=rna-XM_038249513.1;Dbxref=GeneID:6032039,Genbank:XM_038249513.1;gbkey=mRNA;gene=LOC6032039;product=transmembrane protein 132C%2C transcript variant X2;transcript_id=XM_038249513.1
NC_051861.1	Gnomon	CDS	1136996	1137860	.	+	2	ID=cds-XP_038105441.1;Parent=rna-XM_038249513.1;Dbxref=GeneID:6032039,Genbank:XP_038105441.1;Name=XP_038105441.1;gbkey=CDS;gene=LOC6032039;product=transmembrane protein 132C isoform X2;protein_id=XP_038105441.1
NC_051861.1	Gnomon	exon	1139858	1140031	.	+	.	ID=exon-XM_038249513.1-3;Parent=rna-XM_038249513.1;Dbxref=GeneID:6032039,Genbank:XM_038249513.1;gbkey=mRNA;gene=LOC6032039;product=transmembrane protein 132C%2C transcript variant X2;transcript_id=XM_038249513.1
NC_051861.1	Gnomon	CDS	1139858	1140031	.	+	1	ID=cds-XP_038105441.1;Parent=rna-XM_038249513.1;Dbxref=GeneID:6032039,Genbank:XP_038105441.1;Name=XP_038105441.1;gbkey=CDS;gene=LOC6032039;product=transmembrane protein 132C isoform X2;protein_id=XP_038105441.1
NC_051861.1	Gnomon	CDS	1139858	1140031	.	+	1	ID=cds-XP_038105440.1;Parent=rna-XM_038249512.1;Dbxref=GeneID:6032039,Genbank:XP_038105440.1;Name=XP_038105440.1;gbkey=CDS;gene=LOC6032039;product=transmembrane protein 132E isoform X1;protein_id=XP_038105440.1
NC_051861.1	Gnomon	exon	1139858	1140031	.	+	.	ID=exon-XM_038249512.1-3;Parent=rna-XM_038249512.1;Dbxref=GeneID:6032039,Genbank:XM_038249512.1;gbkey=mRNA;gene=LOC6032039;product=transmembrane protein 132C%2C transcript variant X1;transcript_id=XM_038249512.1
NC_051861.1	Gnomon	CDS	1140096	1140321	.	+	1	ID=cds-XP_038105440.1;Parent=rna-XM_038249512.1;Dbxref=GeneID:6032039,Genbank:XP_038105440.1;Name=XP_038105440.1;gbkey=CDS;gene=LOC6032039;product=transmembrane protein 132E isoform X1;protein_id=XP_038105440.1
NC_051861.1	Gnomon	CDS	1140096	1140321	.	+	1	ID=cds-XP_038105441.1;Parent=rna-XM_038249513.1;Dbxref=GeneID:6032039,Genbank:XP_038105441.1;Name=XP_038105441.1;gbkey=CDS;gene=LOC6032039;product=transmembrane protein 132C isoform X2;protein_id=XP_038105441.1
NC_051861.1	Gnomon	exon	1140096	1140321	.	+	.	ID=exon-XM_038249512.1-4;Parent=rna-XM_038249512.1;Dbxref=GeneID:6032039,Genbank:XM_038249512.1;gbkey=mRNA;gene=LOC6032039;product=transmembrane protein 132C%2C transcript variant X1;transcript_id=XM_038249512.1
NC_051861.1	Gnomon	exon	1140096	1140321	.	+	.	ID=exon-XM_038249513.1-4;Parent=rna-XM_038249513.1;Dbxref=GeneID:6032039,Genbank:XM_038249513.1;gbkey=mRNA;gene=LOC6032039;product=transmembrane protein 132C%2C transcript variant X2;transcript_id=XM_038249513.1
NC_051861.1	Gnomon	CDS	1140390	1140533	.	+	0	ID=cds-XP_038105441.1;Parent=rna-XM_038249513.1;Dbxref=GeneID:6032039,Genbank:XP_038105441.1;Name=XP_038105441.1;gbkey=CDS;gene=LOC6032039;product=transmembrane protein 132C isoform X2;protein_id=XP_038105441.1
NC_051861.1	Gnomon	exon	1140390	1140533	.	+	.	ID=exon-XM_038249513.1-5;Parent=rna-XM_038249513.1;Dbxref=GeneID:6032039,Genbank:XM_038249513.1;gbkey=mRNA;gene=LOC6032039;product=transmembrane protein 132C%2C transcript variant X2;transcript_id=XM_038249513.1
NC_051861.1	Gnomon	exon	1140390	1140533	.	+	.	ID=exon-XM_038249512.1-5;Parent=rna-XM_038249512.1;Dbxref=GeneID:6032039,Genbank:XM_038249512.1;gbkey=mRNA;gene=LOC6032039;product=transmembrane protein 132C%2C transcript variant X1;transcript_id=XM_038249512.1
NC_051861.1	Gnomon	CDS	1140390	1140533	.	+	0	ID=cds-XP_038105440.1;Parent=rna-XM_038249512.1;Dbxref=GeneID:6032039,Genbank:XP_038105440.1;Name=XP_038105440.1;gbkey=CDS;gene=LOC6032039;product=transmembrane protein 132E isoform X1;protein_id=XP_038105440.1
NC_051861.1	Gnomon	CDS	1140596	1140798	.	+	0	ID=cds-XP_038105440.1;Parent=rna-XM_038249512.1;Dbxref=GeneID:6032039,Genbank:XP_038105440.1;Name=XP_038105440.1;gbkey=CDS;gene=LOC6032039;product=transmembrane protein 132E isoform X1;protein_id=XP_038105440.1
NC_051861.1	Gnomon	CDS	1140596	1140798	.	+	0	ID=cds-XP_038105441.1;Parent=rna-XM_038249513.1;Dbxref=GeneID:6032039,Genbank:XP_038105441.1;Name=XP_038105441.1;gbkey=CDS;gene=LOC6032039;product=transmembrane protein 132C isoform X2;protein_id=XP_038105441.1
NC_051861.1	Gnomon	exon	1140596	1140798	.	+	.	ID=exon-XM_038249513.1-6;Parent=rna-XM_038249513.1;Dbxref=GeneID:6032039,Genbank:XM_038249513.1;gbkey=mRNA;gene=LOC6032039;product=transmembrane protein 132C%2C transcript variant X2;transcript_id=XM_038249513.1
NC_051861.1	Gnomon	exon	1140596	1140798	.	+	.	ID=exon-XM_038249512.1-6;Parent=rna-XM_038249512.1;Dbxref=GeneID:6032039,Genbank:XM_038249512.1;gbkey=mRNA;gene=LOC6032039;product=transmembrane protein 132C%2C transcript variant X1;transcript_id=XM_038249512.1
NC_051861.1	Gnomon	CDS	1140860	1141172	.	+	1	ID=cds-XP_038105440.1;Parent=rna-XM_038249512.1;Dbxref=GeneID:6032039,Genbank:XP_038105440.1;Name=XP_038105440.1;gbkey=CDS;gene=LOC6032039;product=transmembrane protein 132E isoform X1;protein_id=XP_038105440.1
NC_051861.1	Gnomon	exon	1140860	1141172	.	+	.	ID=exon-XM_038249512.1-7;Parent=rna-XM_038249512.1;Dbxref=GeneID:6032039,Genbank:XM_038249512.1;gbkey=mRNA;gene=LOC6032039;product=transmembrane protein 132C%2C transcript variant X1;transcript_id=XM_038249512.1
NC_051861.1	Gnomon	CDS	1140860	1141172	.	+	1	ID=cds-XP_038105441.1;Parent=rna-XM_038249513.1;Dbxref=GeneID:6032039,Genbank:XP_038105441.1;Name=XP_038105441.1;gbkey=CDS;gene=LOC6032039;product=transmembrane protein 132C isoform X2;protein_id=XP_038105441.1
NC_051861.1	Gnomon	exon	1140860	1141172	.	+	.	ID=exon-XM_038249513.1-7;Parent=rna-XM_038249513.1;Dbxref=GeneID:6032039,Genbank:XM_038249513.1;gbkey=mRNA;gene=LOC6032039;product=transmembrane protein 132C%2C transcript variant X2;transcript_id=XM_038249513.1
NC_051861.1	Gnomon	CDS	1141230	1141477	.	+	0	ID=cds-XP_038105440.1;Parent=rna-XM_038249512.1;Dbxref=GeneID:6032039,Genbank:XP_038105440.1;Name=XP_038105440.1;gbkey=CDS;gene=LOC6032039;product=transmembrane protein 132E isoform X1;protein_id=XP_038105440.1
NC_051861.1	Gnomon	exon	1141230	1141477	.	+	.	ID=exon-XM_038249512.1-8;Parent=rna-XM_038249512.1;Dbxref=GeneID:6032039,Genbank:XM_038249512.1;gbkey=mRNA;gene=LOC6032039;product=transmembrane protein 132C%2C transcript variant X1;transcript_id=XM_038249512.1
NC_051861.1	Gnomon	CDS	1141230	1141477	.	+	0	ID=cds-XP_038105441.1;Parent=rna-XM_038249513.1;Dbxref=GeneID:6032039,Genbank:XP_038105441.1;Name=XP_038105441.1;gbkey=CDS;gene=LOC6032039;product=transmembrane protein 132C isoform X2;protein_id=XP_038105441.1
NC_051861.1	Gnomon	exon	1141230	1141477	.	+	.	ID=exon-XM_038249513.1-8;Parent=rna-XM_038249513.1;Dbxref=GeneID:6032039,Genbank:XM_038249513.1;gbkey=mRNA;gene=LOC6032039;product=transmembrane protein 132C%2C transcript variant X2;transcript_id=XM_038249513.1
NC_051861.1	Gnomon	CDS	1141531	1141723	.	+	1	ID=cds-XP_038105440.1;Parent=rna-XM_038249512.1;Dbxref=GeneID:6032039,Genbank:XP_038105440.1;Name=XP_038105440.1;gbkey=CDS;gene=LOC6032039;product=transmembrane protein 132E isoform X1;protein_id=XP_038105440.1
NC_051861.1	Gnomon	CDS	1141531	1141723	.	+	1	ID=cds-XP_038105441.1;Parent=rna-XM_038249513.1;Dbxref=GeneID:6032039,Genbank:XP_038105441.1;Name=XP_038105441.1;gbkey=CDS;gene=LOC6032039;product=transmembrane protein 132C isoform X2;protein_id=XP_038105441.1
NC_051861.1	Gnomon	exon	1141531	1141723	.	+	.	ID=exon-XM_038249512.1-9;Parent=rna-XM_038249512.1;Dbxref=GeneID:6032039,Genbank:XM_038249512.1;gbkey=mRNA;gene=LOC6032039;product=transmembrane protein 132C%2C transcript variant X1;transcript_id=XM_038249512.1
NC_051861.1	Gnomon	exon	1141531	1141723	.	+	.	ID=exon-XM_038249513.1-9;Parent=rna-XM_038249513.1;Dbxref=GeneID:6032039,Genbank:XM_038249513.1;gbkey=mRNA;gene=LOC6032039;product=transmembrane protein 132C%2C transcript variant X2;transcript_id=XM_038249513.1
NC_051861.1	Gnomon	CDS	1142319	1142886	.	+	0	ID=cds-XP_038105440.1;Parent=rna-XM_038249512.1;Dbxref=GeneID:6032039,Genbank:XP_038105440.1;Name=XP_038105440.1;gbkey=CDS;gene=LOC6032039;product=transmembrane protein 132E isoform X1;protein_id=XP_038105440.1
NC_051861.1	Gnomon	exon	1142319	1142886	.	+	.	ID=exon-XM_038249512.1-10;Parent=rna-XM_038249512.1;Dbxref=GeneID:6032039,Genbank:XM_038249512.1;gbkey=mRNA;gene=LOC6032039;product=transmembrane protein 132C%2C transcript variant X1;transcript_id=XM_038249512.1
NC_051861.1	Gnomon	exon	1142319	1142433	.	+	.	ID=exon-XM_038249513.1-10;Parent=rna-XM_038249513.1;Dbxref=GeneID:6032039,Genbank:XM_038249513.1;gbkey=mRNA;gene=LOC6032039;product=transmembrane protein 132C%2C transcript variant X2;transcript_id=XM_038249513.1
NC_051861.1	Gnomon	CDS	1142319	1142433	.	+	0	ID=cds-XP_038105441.1;Parent=rna-XM_038249513.1;Dbxref=GeneID:6032039,Genbank:XP_038105441.1;Name=XP_038105441.1;gbkey=CDS;gene=LOC6032039;product=transmembrane protein 132C isoform X2;protein_id=XP_038105441.1
NC_051861.1	Gnomon	CDS	1142497	1142886	.	+	2	ID=cds-XP_038105441.1;Parent=rna-XM_038249513.1;Dbxref=GeneID:6032039,Genbank:XP_038105441.1;Name=XP_038105441.1;gbkey=CDS;gene=LOC6032039;product=transmembrane protein 132C isoform X2;protein_id=XP_038105441.1
NC_051861.1	Gnomon	exon	1142497	1142886	.	+	.	ID=exon-XM_038249513.1-11;Parent=rna-XM_038249513.1;Dbxref=GeneID:6032039,Genbank:XM_038249513.1;gbkey=mRNA;gene=LOC6032039;product=transmembrane protein 132C%2C transcript variant X2;transcript_id=XM_038249513.1
NC_051861.1	Gnomon	CDS	1142943	1143138	.	+	2	ID=cds-XP_038105441.1;Parent=rna-XM_038249513.1;Dbxref=GeneID:6032039,Genbank:XP_038105441.1;Name=XP_038105441.1;gbkey=CDS;gene=LOC6032039;product=transmembrane protein 132C isoform X2;protein_id=XP_038105441.1
NC_051861.1	Gnomon	CDS	1142943	1143138	.	+	2	ID=cds-XP_038105440.1;Parent=rna-XM_038249512.1;Dbxref=GeneID:6032039,Genbank:XP_038105440.1;Name=XP_038105440.1;gbkey=CDS;gene=LOC6032039;product=transmembrane protein 132E isoform X1;protein_id=XP_038105440.1
NC_051861.1	Gnomon	exon	1142943	1143138	.	+	.	ID=exon-XM_038249513.1-12;Parent=rna-XM_038249513.1;Dbxref=GeneID:6032039,Genbank:XM_038249513.1;gbkey=mRNA;gene=LOC6032039;product=transmembrane protein 132C%2C transcript variant X2;transcript_id=XM_038249513.1
NC_051861.1	Gnomon	exon	1142943	1143138	.	+	.	ID=exon-XM_038249512.1-11;Parent=rna-XM_038249512.1;Dbxref=GeneID:6032039,Genbank:XM_038249512.1;gbkey=mRNA;gene=LOC6032039;product=transmembrane protein 132C%2C transcript variant X1;transcript_id=XM_038249512.1
NC_051861.1	Gnomon	exon	1143196	1143316	.	+	.	ID=exon-XM_038249512.1-12;Parent=rna-XM_038249512.1;Dbxref=GeneID:6032039,Genbank:XM_038249512.1;gbkey=mRNA;gene=LOC6032039;product=transmembrane protein 132C%2C transcript variant X1;transcript_id=XM_038249512.1
NC_051861.1	Gnomon	exon	1143196	1143316	.	+	.	ID=exon-XM_038249513.1-13;Parent=rna-XM_038249513.1;Dbxref=GeneID:6032039,Genbank:XM_038249513.1;gbkey=mRNA;gene=LOC6032039;product=transmembrane protein 132C%2C transcript variant X2;transcript_id=XM_038249513.1
NC_051861.1	Gnomon	CDS	1143196	1143316	.	+	1	ID=cds-XP_038105440.1;Parent=rna-XM_038249512.1;Dbxref=GeneID:6032039,Genbank:XP_038105440.1;Name=XP_038105440.1;gbkey=CDS;gene=LOC6032039;product=transmembrane protein 132E isoform X1;protein_id=XP_038105440.1
NC_051861.1	Gnomon	CDS	1143196	1143316	.	+	1	ID=cds-XP_038105441.1;Parent=rna-XM_038249513.1;Dbxref=GeneID:6032039,Genbank:XP_038105441.1;Name=XP_038105441.1;gbkey=CDS;gene=LOC6032039;product=transmembrane protein 132C isoform X2;protein_id=XP_038105441.1
NC_051861.1	Gnomon	CDS	1143379	1144215	.	+	0	ID=cds-XP_038105441.1;Parent=rna-XM_038249513.1;Dbxref=GeneID:6032039,Genbank:XP_038105441.1;Name=XP_038105441.1;gbkey=CDS;gene=LOC6032039;product=transmembrane protein 132C isoform X2;protein_id=XP_038105441.1
NC_051861.1	Gnomon	CDS	1143379	1144215	.	+	0	ID=cds-XP_038105440.1;Parent=rna-XM_038249512.1;Dbxref=GeneID:6032039,Genbank:XP_038105440.1;Name=XP_038105440.1;gbkey=CDS;gene=LOC6032039;product=transmembrane protein 132E isoform X1;protein_id=XP_038105440.1
NC_051861.1	Gnomon	exon	1143379	1144215	.	+	.	ID=exon-XM_038249513.1-14;Parent=rna-XM_038249513.1;Dbxref=GeneID:6032039,Genbank:XM_038249513.1;gbkey=mRNA;gene=LOC6032039;product=transmembrane protein 132C%2C transcript variant X2;transcript_id=XM_038249513.1
NC_051861.1	Gnomon	exon	1143379	1144215	.	+	.	ID=exon-XM_038249512.1-13;Parent=rna-XM_038249512.1;Dbxref=GeneID:6032039,Genbank:XM_038249512.1;gbkey=mRNA;gene=LOC6032039;product=transmembrane protein 132C%2C transcript variant X1;transcript_id=XM_038249512.1
NC_051861.1	Gnomon	exon	1146466	1152444	.	+	.	ID=exon-XM_038249512.1-14;Parent=rna-XM_038249512.1;Dbxref=GeneID:6032039,Genbank:XM_038249512.1;gbkey=mRNA;gene=LOC6032039;product=transmembrane protein 132C%2C transcript variant X1;transcript_id=XM_038249512.1
NC_051861.1	Gnomon	CDS	1146466	1146480	.	+	0	ID=cds-XP_038105441.1;Parent=rna-XM_038249513.1;Dbxref=GeneID:6032039,Genbank:XP_038105441.1;Name=XP_038105441.1;gbkey=CDS;gene=LOC6032039;product=transmembrane protein 132C isoform X2;protein_id=XP_038105441.1
NC_051861.1	Gnomon	CDS	1146466	1146480	.	+	0	ID=cds-XP_038105440.1;Parent=rna-XM_038249512.1;Dbxref=GeneID:6032039,Genbank:XP_038105440.1;Name=XP_038105440.1;gbkey=CDS;gene=LOC6032039;product=transmembrane protein 132E isoform X1;protein_id=XP_038105440.1
NC_051861.1	Gnomon	exon	1146466	1152444	.	+	.	ID=exon-XM_038249513.1-15;Parent=rna-XM_038249513.1;Dbxref=GeneID:6032039,Genbank:XM_038249513.1;gbkey=mRNA;gene=LOC6032039;product=transmembrane protein 132C%2C transcript variant X2;transcript_id=XM_038249513.1
NC_051861.1	Gnomon	gene	1196191	1204663	.	+	.	ID=gene-LOC6032040;Dbxref=GeneID:6032040;Name=LOC6032040;gbkey=Gene;gene=LOC6032040;gene_biotype=protein_coding
NC_051861.1	Gnomon	mRNA	1196191	1204663	.	+	.	ID=rna-XM_001842655.2;Parent=gene-LOC6032040;Dbxref=GeneID:6032040,Genbank:XM_001842655.2;Name=XM_001842655.2;gbkey=mRNA;gene=LOC6032040;model_evidence=Supporting evidence includes similarity to: 51 Proteins%2C and 100%25 coverage of the annotated genomic feature by RNAseq alignments%2C including 10 samples with support for all annotated introns;product=cytochrome P450 18a1;transcript_id=XM_00184…
NC_051861.1	Gnomon	exon	1196191	1196984	.	+	.	ID=exon-XM_001842655.2-1;Parent=rna-XM_001842655.2;Dbxref=GeneID:6032040,Genbank:XM_001842655.2;gbkey=mRNA;gene=LOC6032040;product=cytochrome P450 18a1;transcript_id=XM_001842655.2
NC_051861.1	Gnomon	CDS	1196600	1196984	.	+	0	ID=cds-XP_001842707.2;Parent=rna-XM_001842655.2;Dbxref=GeneID:6032040,Genbank:XP_001842707.2;Name=XP_001842707.2;gbkey=CDS;gene=LOC6032040;product=cytochrome P450 18a1;protein_id=XP_001842707.2
NC_051861.1	Gnomon	exon	1200408	1200529	.	+	.	ID=exon-XM_001842655.2-2;Parent=rna-XM_001842655.2;Dbxref=GeneID:6032040,Genbank:XM_001842655.2;gbkey=mRNA;gene=LOC6032040;product=cytochrome P450 18a1;transcript_id=XM_001842655.2
NC_051861.1	Gnomon	CDS	1200408	1200529	.	+	2	ID=cds-XP_001842707.2;Parent=rna-XM_001842655.2;Dbxref=GeneID:6032040,Genbank:XP_001842707.2;Name=XP_001842707.2;gbkey=CDS;gene=LOC6032040;product=cytochrome P450 18a1;protein_id=XP_001842707.2
NC_051861.1	Gnomon	exon	1200666	1200704	.	+	.	ID=exon-XM_001842655.2-3;Parent=rna-XM_001842655.2;Dbxref=GeneID:6032040,Genbank:XM_001842655.2;gbkey=mRNA;gene=LOC6032040;product=cytochrome P450 18a1;transcript_id=XM_001842655.2
NC_051861.1	Gnomon	CDS	1200666	1200704	.	+	0	ID=cds-XP_001842707.2;Parent=rna-XM_001842655.2;Dbxref=GeneID:6032040,Genbank:XP_001842707.2;Name=XP_001842707.2;gbkey=CDS;gene=LOC6032040;product=cytochrome P450 18a1;protein_id=XP_001842707.2
NC_051861.1	Gnomon	exon	1200775	1201165	.	+	.	ID=exon-XM_001842655.2-4;Parent=rna-XM_001842655.2;Dbxref=GeneID:6032040,Genbank:XM_001842655.2;gbkey=mRNA;gene=LOC6032040;product=cytochrome P450 18a1;transcript_id=XM_001842655.2
NC_051861.1	Gnomon	CDS	1200775	1201165	.	+	0	ID=cds-XP_001842707.2;Parent=rna-XM_001842655.2;Dbxref=GeneID:6032040,Genbank:XP_001842707.2;Name=XP_001842707.2;gbkey=CDS;gene=LOC6032040;product=cytochrome P450 18a1;protein_id=XP_001842707.2
NC_051861.1	Gnomon	exon	1201257	1201521	.	+	.	ID=exon-XM_001842655.2-5;Parent=rna-XM_001842655.2;Dbxref=GeneID:6032040,Genbank:XM_001842655.2;gbkey=mRNA;gene=LOC6032040;product=cytochrome P450 18a1;transcript_id=XM_001842655.2
NC_051861.1	Gnomon	CDS	1201257	1201521	.	+	2	ID=cds-XP_001842707.2;Parent=rna-XM_001842655.2;Dbxref=GeneID:6032040,Genbank:XP_001842707.2;Name=XP_001842707.2;gbkey=CDS;gene=LOC6032040;product=cytochrome P450 18a1;protein_id=XP_001842707.2
NC_051861.1	Gnomon	exon	1202557	1204663	.	+	.	ID=exon-XM_001842655.2-6;Parent=rna-XM_001842655.2;Dbxref=GeneID:6032040,Genbank:XM_001842655.2;gbkey=mRNA;gene=LOC6032040;product=cytochrome P450 18a1;transcript_id=XM_001842655.2
NC_051861.1	Gnomon	CDS	1202557	1202956	.	+	1	ID=cds-XP_001842707.2;Parent=rna-XM_001842655.2;Dbxref=GeneID:6032040,Genbank:XP_001842707.2;Name=XP_001842707.2;gbkey=CDS;gene=LOC6032040;product=cytochrome P450 18a1;protein_id=XP_001842707.2
NC_051861.1	Gnomon	gene	1204650	1212780	.	-	.	ID=gene-LOC6032041;Dbxref=GeneID:6032041;Name=LOC6032041;gbkey=Gene;gene=LOC6032041;gene_biotype=protein_coding
NC_051861.1	Gnomon	mRNA	1204650	1212780	.	-	.	ID=rna-XM_038266880.1;Parent=gene-LOC6032041;Dbxref=GeneID:6032041,Genbank:XM_038266880.1;Name=XM_038266880.1;gbkey=mRNA;gene=LOC6032041;model_evidence=Supporting evidence includes similarity to: 23 Proteins%2C and 100%25 coverage of the annotated genomic feature by RNAseq alignments%2C including 9 samples with support for all annotated introns;product=cytochrome P450 306a1;transcript_id=XM_03826…
NC_051861.1	Gnomon	exon	1204650	1205060	.	-	.	ID=exon-XM_038266880.1-6;Parent=rna-XM_038266880.1;Dbxref=GeneID:6032041,Genbank:XM_038266880.1;gbkey=mRNA;gene=LOC6032041;product=cytochrome P450 306a1;transcript_id=XM_038266880.1
NC_051861.1	Gnomon	CDS	1204701	1205060	.	-	0	ID=cds-XP_038122808.1;Parent=rna-XM_038266880.1;Dbxref=GeneID:6032041,Genbank:XP_038122808.1;Name=XP_038122808.1;gbkey=CDS;gene=LOC6032041;product=cytochrome P450 306a1;protein_id=XP_038122808.1
NC_051861.1	Gnomon	exon	1205125	1205623	.	-	.	ID=exon-XM_038266880.1-5;Parent=rna-XM_038266880.1;Dbxref=GeneID:6032041,Genbank:XM_038266880.1;gbkey=mRNA;gene=LOC6032041;product=cytochrome P450 306a1;transcript_id=XM_038266880.1
NC_051861.1	Gnomon	CDS	1205125	1205623	.	-	1	ID=cds-XP_038122808.1;Parent=rna-XM_038266880.1;Dbxref=GeneID:6032041,Genbank:XP_038122808.1;Name=XP_038122808.1;gbkey=CDS;gene=LOC6032041;product=cytochrome P450 306a1;protein_id=XP_038122808.1
NC_051861.1	Gnomon	exon	1205730	1205935	.	-	.	ID=exon-XM_038266880.1-4;Parent=rna-XM_038266880.1;Dbxref=GeneID:6032041,Genbank:XM_038266880.1;gbkey=mRNA;gene=LOC6032041;product=cytochrome P450 306a1;transcript_id=XM_038266880.1
NC_051861.1	Gnomon	CDS	1205730	1205935	.	-	0	ID=cds-XP_038122808.1;Parent=rna-XM_038266880.1;Dbxref=GeneID:6032041,Genbank:XP_038122808.1;Name=XP_038122808.1;gbkey=CDS;gene=LOC6032041;product=cytochrome P450 306a1;protein_id=XP_038122808.1
NC_051861.1	Gnomon	exon	1206097	1206242	.	-	.	ID=exon-XM_038266880.1-3;Parent=rna-XM_038266880.1;Dbxref=GeneID:6032041,Genbank:XM_038266880.1;gbkey=mRNA;gene=LOC6032041;product=cytochrome P450 306a1;transcript_id=XM_038266880.1
NC_051861.1	Gnomon	CDS	1206097	1206242	.	-	2	ID=cds-XP_038122808.1;Parent=rna-XM_038266880.1;Dbxref=GeneID:6032041,Genbank:XP_038122808.1;Name=XP_038122808.1;gbkey=CDS;gene=LOC6032041;product=cytochrome P450 306a1;protein_id=XP_038122808.1
NC_051861.1	Gnomon	exon	1209429	1209738	.	-	.	ID=exon-XM_038266880.1-2;Parent=rna-XM_038266880.1;Dbxref=GeneID:6032041,Genbank:XM_038266880.1;gbkey=mRNA;gene=LOC6032041;product=cytochrome P450 306a1;transcript_id=XM_038266880.1
NC_051861.1	Gnomon	CDS	1209429	1209738	.	-	0	ID=cds-XP_038122808.1;Parent=rna-XM_038266880.1;Dbxref=GeneID:6032041,Genbank:XP_038122808.1;Name=XP_038122808.1;gbkey=CDS;gene=LOC6032041;product=cytochrome P450 306a1;protein_id=XP_038122808.1
NC_051861.1	Gnomon	exon	1212558	1212780	.	-	.	ID=exon-XM_038266880.1-1;Parent=rna-XM_038266880.1;Dbxref=GeneID:6032041,Genbank:XM_038266880.1;gbkey=mRNA;gene=LOC6032041;product=cytochrome P450 306a1;transcript_id=XM_038266880.1
NC_051861.1	Gnomon	gene	1248954	1253130	.	-	.	ID=gene-LOC6032043;Dbxref=GeneID:6032043;Name=LOC6032043;gbkey=Gene;gene=LOC6032043;gene_biotype=protein_coding
NC_051861.1	Gnomon	mRNA	1248954	1253130	.	-	.	ID=rna-XM_001842657.2;Parent=gene-LOC6032043;Dbxref=GeneID:6032043,Genbank:XM_001842657.2;Name=XM_001842657.2;gbkey=mRNA;gene=LOC6032043;model_evidence=Supporting evidence includes similarity to: 13 Proteins%2C and 100%25 coverage of the annotated genomic feature by RNAseq alignments%2C including 20 samples with support for all annotated introns;product=serine/threonine-protein kinase fused;trans…
NC_051861.1	Gnomon	exon	1248954	1249045	.	-	.	ID=exon-XM_001842657.2-4;Parent=rna-XM_001842657.2;Dbxref=GeneID:6032043,Genbank:XM_001842657.2;gbkey=mRNA;gene=LOC6032043;product=serine/threonine-protein kinase fused;transcript_id=XM_001842657.2
NC_051861.1	Gnomon	CDS	1248980	1249045	.	-	0	ID=cds-XP_001842709.2;Parent=rna-XM_001842657.2;Dbxref=GeneID:6032043,Genbank:XP_001842709.2;Name=XP_001842709.2;gbkey=CDS;gene=LOC6032043;product=serine/threonine-protein kinase fused;protein_id=XP_001842709.2
NC_051861.1	Gnomon	exon	1249106	1249235	.	-	.	ID=exon-XM_001842657.2-3;Parent=rna-XM_001842657.2;Dbxref=GeneID:6032043,Genbank:XM_001842657.2;gbkey=mRNA;gene=LOC6032043;product=serine/threonine-protein kinase fused;transcript_id=XM_001842657.2
NC_051861.1	Gnomon	CDS	1249106	1249235	.	-	1	ID=cds-XP_001842709.2;Parent=rna-XM_001842657.2;Dbxref=GeneID:6032043,Genbank:XP_001842709.2;Name=XP_001842709.2;gbkey=CDS;gene=LOC6032043;product=serine/threonine-protein kinase fused;protein_id=XP_001842709.2
NC_051861.1	Gnomon	exon	1250773	1252838	.	-	.	ID=exon-XM_001842657.2-2;Parent=rna-XM_001842657.2;Dbxref=GeneID:6032043,Genbank:XM_001842657.2;gbkey=mRNA;gene=LOC6032043;product=serine/threonine-protein kinase fused;transcript_id=XM_001842657.2
NC_051861.1	Gnomon	CDS	1250773	1252838	.	-	0	ID=cds-XP_001842709.2;Parent=rna-XM_001842657.2;Dbxref=GeneID:6032043,Genbank:XP_001842709.2;Name=XP_001842709.2;gbkey=CDS;gene=LOC6032043;product=serine/threonine-protein kinase fused;protein_id=XP_001842709.2
NC_051861.1	Gnomon	exon	1252895	1253130	.	-	.	ID=exon-XM_001842657.2-1;Parent=rna-XM_001842657.2;Dbxref=GeneID:6032043,Genbank:XM_001842657.2;gbkey=mRNA;gene=LOC6032043;product=serine/threonine-protein kinase fused;transcript_id=XM_001842657.2
NC_051861.1	Gnomon	CDS	1252895	1253005	.	-	0	ID=cds-XP_001842709.2;Parent=rna-XM_001842657.2;Dbxref=GeneID:6032043,Genbank:XP_001842709.2;Name=XP_001842709.2;gbkey=CDS;gene=LOC6032043;product=serine/threonine-protein kinase fused;protein_id=XP_001842709.2
NC_051861.1	Gnomon	gene	1254667	1263333	.	-	.	ID=gene-LOC6032044;Dbxref=GeneID:6032044;Name=LOC6032044;gbkey=Gene;gene=LOC6032044;gene_biotype=protein_coding
NC_051861.1	Gnomon	mRNA	1254667	1263333	.	-	.	ID=rna-XM_038248761.1;Parent=gene-LOC6032044;Dbxref=GeneID:6032044,Genbank:XM_038248761.1;Name=XM_038248761.1;gbkey=mRNA;gene=LOC6032044;model_evidence=Supporting evidence includes similarity to: 3 ESTs%2C 7 Proteins%2C and 100%25 coverage of the annotated genomic feature by RNAseq alignments%2C including 18 samples with support for all annotated introns;product=chitooligosaccharidolytic beta-N-a…
NC_051861.1	Gnomon	exon	1254667	1254907	.	-	.	ID=exon-XM_038248761.1-3;Parent=rna-XM_038248761.1;Dbxref=GeneID:6032044,Genbank:XM_038248761.1;gbkey=mRNA;gene=LOC6032044;product=chitooligosaccharidolytic beta-N-acetylglucosaminidase;transcript_id=XM_038248761.1
NC_051861.1	Gnomon	CDS	1254726	1254907	.	-	2	ID=cds-XP_038104689.1;Parent=rna-XM_038248761.1;Dbxref=GeneID:6032044,Genbank:XP_038104689.1;Name=XP_038104689.1;gbkey=CDS;gene=LOC6032044;product=chitooligosaccharidolytic beta-N-acetylglucosaminidase;protein_id=XP_038104689.1
NC_051861.1	Gnomon	CDS	1254962	1255660	.	-	2	ID=cds-XP_038104689.1;Parent=rna-XM_038248761.1;Dbxref=GeneID:6032044,Genbank:XP_038104689.1;Name=XP_038104689.1;gbkey=CDS;gene=LOC6032044;product=chitooligosaccharidolytic beta-N-acetylglucosaminidase;protein_id=XP_038104689.1
NC_051861.1	Gnomon	exon	1254962	1255660	.	-	.	ID=exon-XM_038248761.1-2;Parent=rna-XM_038248761.1;Dbxref=GeneID:6032044,Genbank:XM_038248761.1;gbkey=mRNA;gene=LOC6032044;product=chitooligosaccharidolytic beta-N-acetylglucosaminidase;transcript_id=XM_038248761.1
NC_051861.1	Gnomon	exon	1262018	1263333	.	-	.	ID=exon-XM_038248761.1-1;Parent=rna-XM_038248761.1;Dbxref=GeneID:6032044,Genbank:XM_038248761.1;gbkey=mRNA;gene=LOC6032044;product=chitooligosaccharidolytic beta-N-acetylglucosaminidase;transcript_id=XM_038248761.1
NC_051861.1	Gnomon	CDS	1262018	1262918	.	-	0	ID=cds-XP_038104689.1;Parent=rna-XM_038248761.1;Dbxref=GeneID:6032044,Genbank:XP_038104689.1;Name=XP_038104689.1;gbkey=CDS;gene=LOC6032044;product=chitooligosaccharidolytic beta-N-acetylglucosaminidase;protein_id=XP_038104689.1
NC_051861.1	Gnomon	gene	1263488	1267795	.	-	.	ID=gene-LOC6032045;Dbxref=GeneID:6032045;Name=LOC6032045;gbkey=Gene;gene=LOC6032045;gene_biotype=protein_coding
NC_051861.1	Gnomon	mRNA	1263488	1267795	.	-	.	ID=rna-XM_001842659.2;Parent=gene-LOC6032045;Dbxref=GeneID:6032045,Genbank:XM_001842659.2;Name=XM_001842659.2;gbkey=mRNA;gene=LOC6032045;model_evidence=Supporting evidence includes similarity to: 11 Proteins%2C and 100%25 coverage of the annotated genomic feature by RNAseq alignments%2C including 9 samples with support for all annotated introns;product=homeotic protein ocelliless;transcript_id=XM…
NC_051861.1	Gnomon	exon	1263488	1264023	.	-	.	ID=exon-XM_001842659.2-3;Parent=rna-XM_001842659.2;Dbxref=GeneID:6032045,Genbank:XM_001842659.2;gbkey=mRNA;gene=LOC6032045;product=homeotic protein ocelliless;transcript_id=XM_001842659.2
NC_051861.1	Gnomon	CDS	1263617	1264023	.	-	2	ID=cds-XP_001842711.2;Parent=rna-XM_001842659.2;Dbxref=GeneID:6032045,Genbank:XP_001842711.2;Name=XP_001842711.2;gbkey=CDS;gene=LOC6032045;product=homeotic protein ocelliless;protein_id=XP_001842711.2
NC_051861.1	Gnomon	exon	1264083	1264194	.	-	.	ID=exon-XM_001842659.2-2;Parent=rna-XM_001842659.2;Dbxref=GeneID:6032045,Genbank:XM_001842659.2;gbkey=mRNA;gene=LOC6032045;product=homeotic protein ocelliless;transcript_id=XM_001842659.2
NC_051861.1	Gnomon	CDS	1264083	1264194	.	-	0	ID=cds-XP_001842711.2;Parent=rna-XM_001842659.2;Dbxref=GeneID:6032045,Genbank:XP_001842711.2;Name=XP_001842711.2;gbkey=CDS;gene=LOC6032045;product=homeotic protein ocelliless;protein_id=XP_001842711.2
NC_051861.1	Gnomon	CDS	1267432	1267638	.	-	0	ID=cds-XP_001842711.2;Parent=rna-XM_001842659.2;Dbxref=GeneID:6032045,Genbank:XP_001842711.2;Name=XP_001842711.2;gbkey=CDS;gene=LOC6032045;product=homeotic protein ocelliless;protein_id=XP_001842711.2
NC_051861.1	Gnomon	exon	1267432	1267795	.	-	.	ID=exon-XM_001842659.2-1;Parent=rna-XM_001842659.2;Dbxref=GeneID:6032045,Genbank:XM_001842659.2;gbkey=mRNA;gene=LOC6032045;product=homeotic protein ocelliless;transcript_id=XM_001842659.2
NC_051861.1	Gnomon	exon	1288919	1289182	.	+	.	ID=exon-XM_001842660.2-1;Parent=rna-XM_001842660.2;Dbxref=GeneID:6032046,Genbank:XM_001842660.2;gbkey=mRNA;gene=LOC6032046;product=palmitoyl-protein thioesterase 1;transcript_id=XM_001842660.2
NC_051861.1	Gnomon	gene	1288919	1290463	.	+	.	ID=gene-LOC6032046;Dbxref=GeneID:6032046;Name=LOC6032046;gbkey=Gene;gene=LOC6032046;gene_biotype=protein_coding
NC_051861.1	Gnomon	mRNA	1288919	1290463	.	+	.	ID=rna-XM_001842660.2;Parent=gene-LOC6032046;Dbxref=GeneID:6032046,Genbank:XM_001842660.2;Name=XM_001842660.2;gbkey=mRNA;gene=LOC6032046;model_evidence=Supporting evidence includes similarity to: 4 ESTs%2C 17 Proteins%2C and 100%25 coverage of the annotated genomic feature by RNAseq alignments%2C including 24 samples with support for all annotated introns;product=palmitoyl-protein thioesterase 1;…
NC_051861.1	Gnomon	CDS	1289068	1289182	.	+	0	ID=cds-XP_001842712.2;Parent=rna-XM_001842660.2;Dbxref=GeneID:6032046,Genbank:XP_001842712.2;Name=XP_001842712.2;gbkey=CDS;gene=LOC6032046;product=palmitoyl-protein thioesterase 1;protein_id=XP_001842712.2
NC_051861.1	Gnomon	CDS	1289244	1289389	.	+	2	ID=cds-XP_001842712.2;Parent=rna-XM_001842660.2;Dbxref=GeneID:6032046,Genbank:XP_001842712.2;Name=XP_001842712.2;gbkey=CDS;gene=LOC6032046;product=palmitoyl-protein thioesterase 1;protein_id=XP_001842712.2
NC_051861.1	Gnomon	exon	1289244	1289389	.	+	.	ID=exon-XM_001842660.2-2;Parent=rna-XM_001842660.2;Dbxref=GeneID:6032046,Genbank:XM_001842660.2;gbkey=mRNA;gene=LOC6032046;product=palmitoyl-protein thioesterase 1;transcript_id=XM_001842660.2
NC_051861.1	Gnomon	CDS	1289556	1289644	.	+	0	ID=cds-XP_001842712.2;Parent=rna-XM_001842660.2;Dbxref=GeneID:6032046,Genbank:XP_001842712.2;Name=XP_001842712.2;gbkey=CDS;gene=LOC6032046;product=palmitoyl-protein thioesterase 1;protein_id=XP_001842712.2
NC_051861.1	Gnomon	exon	1289556	1289644	.	+	.	ID=exon-XM_001842660.2-3;Parent=rna-XM_001842660.2;Dbxref=GeneID:6032046,Genbank:XM_001842660.2;gbkey=mRNA;gene=LOC6032046;product=palmitoyl-protein thioesterase 1;transcript_id=XM_001842660.2
NC_051861.1	Gnomon	exon	1289711	1290146	.	+	.	ID=exon-XM_001842660.2-4;Parent=rna-XM_001842660.2;Dbxref=GeneID:6032046,Genbank:XM_001842660.2;gbkey=mRNA;gene=LOC6032046;product=palmitoyl-protein thioesterase 1;transcript_id=XM_001842660.2
NC_051861.1	Gnomon	CDS	1289711	1290146	.	+	1	ID=cds-XP_001842712.2;Parent=rna-XM_001842660.2;Dbxref=GeneID:6032046,Genbank:XP_001842712.2;Name=XP_001842712.2;gbkey=CDS;gene=LOC6032046;product=palmitoyl-protein thioesterase 1;protein_id=XP_001842712.2
NC_051861.1	Gnomon	exon	1290202	1290463	.	+	.	ID=exon-XM_001842660.2-5;Parent=rna-XM_001842660.2;Dbxref=GeneID:6032046,Genbank:XM_001842660.2;gbkey=mRNA;gene=LOC6032046;product=palmitoyl-protein thioesterase 1;transcript_id=XM_001842660.2
NC_051861.1	Gnomon	CDS	1290202	1290321	.	+	0	ID=cds-XP_001842712.2;Parent=rna-XM_001842660.2;Dbxref=GeneID:6032046,Genbank:XP_001842712.2;Name=XP_001842712.2;gbkey=CDS;gene=LOC6032046;product=palmitoyl-protein thioesterase 1;protein_id=XP_001842712.2
NC_051861.1	Gnomon	exon	1298341	1301324	.	-	.	ID=exon-XM_038249359.1-5;Parent=rna-XM_038249359.1;Dbxref=GeneID:6032047,Genbank:XM_038249359.1;gbkey=mRNA;gene=LOC6032047;product=platelet binding protein GspB%2C transcript variant X1;transcript_id=XM_038249359.1
NC_051861.1	Gnomon	gene	1298341	1420152	.	-	.	ID=gene-LOC6032047;Dbxref=GeneID:6032047;Name=LOC6032047;gbkey=Gene;gene=LOC6032047;gene_biotype=protein_coding
NC_051861.1	Gnomon	mRNA	1298341	1420152	.	-	.	ID=rna-XM_038249360.1;Parent=gene-LOC6032047;Dbxref=GeneID:6032047,Genbank:XM_038249360.1;Name=XM_038249360.1;gbkey=mRNA;gene=LOC6032047;model_evidence=Supporting evidence includes similarity to: 12 Proteins%2C and 100%25 coverage of the annotated genomic feature by RNAseq alignments%2C including 7 samples with support for all annotated introns;product=platelet binding protein GspB%2C transcript …
NC_051861.1	Gnomon	mRNA	1298341	1420152	.	-	.	ID=rna-XM_038249359.1;Parent=gene-LOC6032047;Dbxref=GeneID:6032047,Genbank:XM_038249359.1;Name=XM_038249359.1;gbkey=mRNA;gene=LOC6032047;model_evidence=Supporting evidence includes similarity to: 12 Proteins%2C and 100%25 coverage of the annotated genomic feature by RNAseq alignments%2C including 8 samples with support for all annotated introns;product=platelet binding protein GspB%2C transcript …
NC_051861.1	Gnomon	exon	1298341	1301324	.	-	.	ID=exon-XM_038249361.1-5;Parent=rna-XM_038249361.1;Dbxref=GeneID:6032047,Genbank:XM_038249361.1;gbkey=mRNA;gene=LOC6032047;product=platelet binding protein GspB%2C transcript variant X3;transcript_id=XM_038249361.1
NC_051861.1	Gnomon	mRNA	1298341	1420152	.	-	.	ID=rna-XM_038249361.1;Parent=gene-LOC6032047;Dbxref=GeneID:6032047,Genbank:XM_038249361.1;Name=XM_038249361.1;gbkey=mRNA;gene=LOC6032047;model_evidence=Supporting evidence includes similarity to: 11 Proteins%2C and 100%25 coverage of the annotated genomic feature by RNAseq alignments%2C including 4 samples with support for all annotated introns;product=platelet binding protein GspB%2C transcript …
NC_051861.1	Gnomon	exon	1298341	1301324	.	-	.	ID=exon-XM_038249360.1-4;Parent=rna-XM_038249360.1;Dbxref=GeneID:6032047,Genbank:XM_038249360.1;gbkey=mRNA;gene=LOC6032047;product=platelet binding protein GspB%2C transcript variant X2;transcript_id=XM_038249360.1
NC_051861.1	Gnomon	CDS	1298968	1301324	.	-	2	ID=cds-XP_038105287.1;Parent=rna-XM_038249359.1;Dbxref=GeneID:6032047,Genbank:XP_038105287.1;Name=XP_038105287.1;gbkey=CDS;gene=LOC6032047;product=platelet binding protein GspB isoform X1;protein_id=XP_038105287.1
NC_051861.1	Gnomon	CDS	1298968	1301324	.	-	2	ID=cds-XP_038105289.1;Parent=rna-XM_038249361.1;Dbxref=GeneID:6032047,Genbank:XP_038105289.1;Name=XP_038105289.1;gbkey=CDS;gene=LOC6032047;product=platelet binding protein GspB isoform X2;protein_id=XP_038105289.1
NC_051861.1	Gnomon	CDS	1298968	1301324	.	-	2	ID=cds-XP_038105288.1;Parent=rna-XM_038249360.1;Dbxref=GeneID:6032047,Genbank:XP_038105288.1;Name=XP_038105288.1;gbkey=CDS;gene=LOC6032047;product=platelet binding protein GspB isoform X1;protein_id=XP_038105288.1
NC_051861.1	Gnomon	exon	1301434	1301960	.	-	.	ID=exon-XM_038249360.1-3;Parent=rna-XM_038249360.1;Dbxref=GeneID:6032047,Genbank:XM_038249360.1;gbkey=mRNA;gene=LOC6032047;product=platelet binding protein GspB%2C transcript variant X2;transcript_id=XM_038249360.1
NC_051861.1	Gnomon	CDS	1301434	1301889	.	-	2	ID=cds-XP_038105289.1;Parent=rna-XM_038249361.1;Dbxref=GeneID:6032047,Genbank:XP_038105289.1;Name=XP_038105289.1;gbkey=CDS;gene=LOC6032047;product=platelet binding protein GspB isoform X2;protein_id=XP_038105289.1
NC_051861.1	Gnomon	CDS	1301434	1301960	.	-	1	ID=cds-XP_038105288.1;Parent=rna-XM_038249360.1;Dbxref=GeneID:6032047,Genbank:XP_038105288.1;Name=XP_038105288.1;gbkey=CDS;gene=LOC6032047;product=platelet binding protein GspB isoform X1;protein_id=XP_038105288.1
NC_051861.1	Gnomon	exon	1301434	1301960	.	-	.	ID=exon-XM_038249359.1-4;Parent=rna-XM_038249359.1;Dbxref=GeneID:6032047,Genbank:XM_038249359.1;gbkey=mRNA;gene=LOC6032047;product=platelet binding protein GspB%2C transcript variant X1;transcript_id=XM_038249359.1
NC_051861.1	Gnomon	exon	1301434	1301889	.	-	.	ID=exon-XM_038249361.1-4;Parent=rna-XM_038249361.1;Dbxref=GeneID:6032047,Genbank:XM_038249361.1;gbkey=mRNA;gene=LOC6032047;product=platelet binding protein GspB%2C transcript variant X3;transcript_id=XM_038249361.1
NC_051861.1	Gnomon	CDS	1301434	1301960	.	-	1	ID=cds-XP_038105287.1;Parent=rna-XM_038249359.1;Dbxref=GeneID:6032047,Genbank:XP_038105287.1;Name=XP_038105287.1;gbkey=CDS;gene=LOC6032047;product=platelet binding protein GspB isoform X1;protein_id=XP_038105287.1
NC_051861.1	Gnomon	exon	1312087	1312293	.	-	.	ID=exon-XM_038249367.1-3;Parent=rna-XM_038249367.1;Dbxref=GeneID:119765471,Genbank:XM_038249367.1;gbkey=mRNA;gene=LOC119765471;product=uncharacterized LOC119765471;transcript_id=XM_038249367.1
NC_051861.1	Gnomon	mRNA	1312087	1317847	.	-	.	ID=rna-XM_038249367.1;Parent=gene-LOC119765471;Dbxref=GeneID:119765471,Genbank:XM_038249367.1;Name=XM_038249367.1;gbkey=mRNA;gene=LOC119765471;model_evidence=Supporting evidence includes similarity to: 100%25 coverage of the annotated genomic feature by RNAseq alignments%2C including 2 samples with support for all annotated introns;product=uncharacterized LOC119765471;transcript_id=XM_038249367.1
NC_051861.1	Gnomon	gene	1312087	1317847	.	-	.	ID=gene-LOC119765471;Dbxref=GeneID:119765471;Name=LOC119765471;gbkey=Gene;gene=LOC119765471;gene_biotype=protein_coding
NC_051861.1	Gnomon	CDS	1312197	1312293	.	-	1	ID=cds-XP_038105295.1;Parent=rna-XM_038249367.1;Dbxref=GeneID:119765471,Genbank:XP_038105295.1;Name=XP_038105295.1;gbkey=CDS;gene=LOC119765471;product=uncharacterized protein LOC119765471;protein_id=XP_038105295.1
NC_051861.1	Gnomon	CDS	1313285	1313494	.	-	1	ID=cds-XP_038105295.1;Parent=rna-XM_038249367.1;Dbxref=GeneID:119765471,Genbank:XP_038105295.1;Name=XP_038105295.1;gbkey=CDS;gene=LOC119765471;product=uncharacterized protein LOC119765471;protein_id=XP_038105295.1
NC_051861.1	Gnomon	exon	1313285	1313494	.	-	.	ID=exon-XM_038249367.1-2;Parent=rna-XM_038249367.1;Dbxref=GeneID:119765471,Genbank:XM_038249367.1;gbkey=mRNA;gene=LOC119765471;product=uncharacterized LOC119765471;transcript_id=XM_038249367.1
NC_051861.1	Gnomon	exon	1317784	1317847	.	-	.	ID=exon-XM_038249367.1-1;Parent=rna-XM_038249367.1;Dbxref=GeneID:119765471,Genbank:XM_038249367.1;gbkey=mRNA;gene=LOC119765471;product=uncharacterized LOC119765471;transcript_id=XM_038249367.1
NC_051861.1	Gnomon	CDS	1317784	1317839	.	-	0	ID=cds-XP_038105295.1;Parent=rna-XM_038249367.1;Dbxref=GeneID:119765471,Genbank:XP_038105295.1;Name=XP_038105295.1;gbkey=CDS;gene=LOC119765471;product=uncharacterized protein LOC119765471;protein_id=XP_038105295.1
NC_051861.1	Gnomon	exon	1318455	1319509	.	+	.	ID=exon-XR_005276755.1-1;Parent=rna-XR_005276755.1;Dbxref=GeneID:119765472,Genbank:XR_005276755.1;gbkey=ncRNA;gene=LOC119765472;product=uncharacterized LOC119765472;transcript_id=XR_005276755.1
NC_051861.1	Gnomon	lnc_RNA	1318455	1320394	.	+	.	ID=rna-XR_005276755.1;Parent=gene-LOC119765472;Dbxref=GeneID:119765472,Genbank:XR_005276755.1;Name=XR_005276755.1;gbkey=ncRNA;gene=LOC119765472;model_evidence=Supporting evidence includes similarity to: 1 EST%2C and 100%25 coverage of the annotated genomic feature by RNAseq alignments%2C including 2 samples with support for all annotated introns;product=uncharacterized LOC119765472;transcript_id=…
NC_051861.1	Gnomon	gene	1318455	1320394	.	+	.	ID=gene-LOC119765472;Dbxref=GeneID:119765472;Name=LOC119765472;gbkey=Gene;gene=LOC119765472;gene_biotype=lncRNA
NC_051861.1	Gnomon	exon	1319599	1320394	.	+	.	ID=exon-XR_005276755.1-2;Parent=rna-XR_005276755.1;Dbxref=GeneID:119765472,Genbank:XR_005276755.1;gbkey=ncRNA;gene=LOC119765472;product=uncharacterized LOC119765472;transcript_id=XR_005276755.1
NC_051861.1	Gnomon	CDS	1346588	1346688	.	-	0	ID=cds-XP_038105287.1;Parent=rna-XM_038249359.1;Dbxref=GeneID:6032047,Genbank:XP_038105287.1;Name=XP_038105287.1;gbkey=CDS;gene=LOC6032047;product=platelet binding protein GspB isoform X1;protein_id=XP_038105287.1
NC_051861.1	Gnomon	exon	1346588	1346990	.	-	.	ID=exon-XM_038249359.1-3;Parent=rna-XM_038249359.1;Dbxref=GeneID:6032047,Genbank:XM_038249359.1;gbkey=mRNA;gene=LOC6032047;product=platelet binding protein GspB%2C transcript variant X1;transcript_id=XM_038249359.1
NC_051861.1	Gnomon	exon	1346588	1346990	.	-	.	ID=exon-XM_038249360.1-2;Parent=rna-XM_038249360.1;Dbxref=GeneID:6032047,Genbank:XM_038249360.1;gbkey=mRNA;gene=LOC6032047;product=platelet binding protein GspB%2C transcript variant X2;transcript_id=XM_038249360.1
NC_051861.1	Gnomon	CDS	1346588	1346688	.	-	0	ID=cds-XP_038105288.1;Parent=rna-XM_038249360.1;Dbxref=GeneID:6032047,Genbank:XP_038105288.1;Name=XP_038105288.1;gbkey=CDS;gene=LOC6032047;product=platelet binding protein GspB isoform X1;protein_id=XP_038105288.1
NC_051861.1	Gnomon	CDS	1346588	1346672	.	-	0	ID=cds-XP_038105289.1;Parent=rna-XM_038249361.1;Dbxref=GeneID:6032047,Genbank:XP_038105289.1;Name=XP_038105289.1;gbkey=CDS;gene=LOC6032047;product=platelet binding protein GspB isoform X2;protein_id=XP_038105289.1
NC_051861.1	Gnomon	exon	1346588	1346990	.	-	.	ID=exon-XM_038249361.1-3;Parent=rna-XM_038249361.1;Dbxref=GeneID:6032047,Genbank:XM_038249361.1;gbkey=mRNA;gene=LOC6032047;product=platelet binding protein GspB%2C transcript variant X3;transcript_id=XM_038249361.1
NC_051861.1	Gnomon	exon	1379226	1379252	.	-	.	ID=exon-XM_038249361.1-2;Parent=rna-XM_038249361.1;Dbxref=GeneID:6032047,Genbank:XM_038249361.1;gbkey=mRNA;gene=LOC6032047;product=platelet binding protein GspB%2C transcript variant X3;transcript_id=XM_038249361.1
NC_051861.1	Gnomon	exon	1379226	1379252	.	-	.	ID=exon-XM_038249359.1-2;Parent=rna-XM_038249359.1;Dbxref=GeneID:6032047,Genbank:XM_038249359.1;gbkey=mRNA;gene=LOC6032047;product=platelet binding protein GspB%2C transcript variant X1;transcript_id=XM_038249359.1
NC_051861.1	Gnomon	exon	1380482	1380696	.	+	.	ID=exon-XM_038249364.1-1;Parent=rna-XM_038249364.1;Dbxref=GeneID:6032048,Genbank:XM_038249364.1;gbkey=mRNA;gene=LOC6032048;product=uncharacterized LOC6032048;transcript_id=XM_038249364.1
NC_051861.1	Gnomon	mRNA	1380482	1388165	.	+	.	ID=rna-XM_038249364.1;Parent=gene-LOC6032048;Dbxref=GeneID:6032048,Genbank:XM_038249364.1;Name=XM_038249364.1;gbkey=mRNA;gene=LOC6032048;model_evidence=Supporting evidence includes similarity to: 8 ESTs%2C 1 Protein%2C and 100%25 coverage of the annotated genomic feature by RNAseq alignments%2C including 31 samples with support for all annotated introns;product=uncharacterized LOC6032048;transcri…
NC_051861.1	Gnomon	gene	1380482	1388165	.	+	.	ID=gene-LOC6032048;Dbxref=GeneID:6032048;Name=LOC6032048;gbkey=Gene;gene=LOC6032048;gene_biotype=protein_coding
NC_051861.1	Gnomon	CDS	1380604	1380696	.	+	0	ID=cds-XP_038105292.1;Parent=rna-XM_038249364.1;Dbxref=GeneID:6032048,Genbank:XP_038105292.1;Name=XP_038105292.1;gbkey=CDS;gene=LOC6032048;product=uncharacterized protein LOC6032048;protein_id=XP_038105292.1
NC_051861.1	Gnomon	exon	1380786	1380974	.	+	.	ID=exon-XM_038249364.1-2;Parent=rna-XM_038249364.1;Dbxref=GeneID:6032048,Genbank:XM_038249364.1;gbkey=mRNA;gene=LOC6032048;product=uncharacterized LOC6032048;transcript_id=XM_038249364.1
NC_051861.1	Gnomon	CDS	1380786	1380974	.	+	0	ID=cds-XP_038105292.1;Parent=rna-XM_038249364.1;Dbxref=GeneID:6032048,Genbank:XP_038105292.1;Name=XP_038105292.1;gbkey=CDS;gene=LOC6032048;product=uncharacterized protein LOC6032048;protein_id=XP_038105292.1
NC_051861.1	Gnomon	CDS	1381671	1381913	.	+	0	ID=cds-XP_038105292.1;Parent=rna-XM_038249364.1;Dbxref=GeneID:6032048,Genbank:XP_038105292.1;Name=XP_038105292.1;gbkey=CDS;gene=LOC6032048;product=uncharacterized protein LOC6032048;protein_id=XP_038105292.1
NC_051861.1	Gnomon	exon	1381671	1381913	.	+	.	ID=exon-XM_038249364.1-3;Parent=rna-XM_038249364.1;Dbxref=GeneID:6032048,Genbank:XM_038249364.1;gbkey=mRNA;gene=LOC6032048;product=uncharacterized LOC6032048;transcript_id=XM_038249364.1
NC_051861.1	Gnomon	CDS	1382452	1382640	.	+	0	ID=cds-XP_038105292.1;Parent=rna-XM_038249364.1;Dbxref=GeneID:6032048,Genbank:XP_038105292.1;Name=XP_038105292.1;gbkey=CDS;gene=LOC6032048;product=uncharacterized protein LOC6032048;protein_id=XP_038105292.1
NC_051861.1	Gnomon	exon	1382452	1382640	.	+	.	ID=exon-XM_038249364.1-4;Parent=rna-XM_038249364.1;Dbxref=GeneID:6032048,Genbank:XM_038249364.1;gbkey=mRNA;gene=LOC6032048;product=uncharacterized LOC6032048;transcript_id=XM_038249364.1
NC_051861.1	Gnomon	exon	1382879	1383085	.	+	.	ID=exon-XM_038249364.1-5;Parent=rna-XM_038249364.1;Dbxref=GeneID:6032048,Genbank:XM_038249364.1;gbkey=mRNA;gene=LOC6032048;product=uncharacterized LOC6032048;transcript_id=XM_038249364.1
NC_051861.1	Gnomon	CDS	1382879	1383085	.	+	0	ID=cds-XP_038105292.1;Parent=rna-XM_038249364.1;Dbxref=GeneID:6032048,Genbank:XP_038105292.1;Name=XP_038105292.1;gbkey=CDS;gene=LOC6032048;product=uncharacterized protein LOC6032048;protein_id=XP_038105292.1
NC_051861.1	Gnomon	exon	1383352	1383621	.	+	.	ID=exon-XM_038249364.1-6;Parent=rna-XM_038249364.1;Dbxref=GeneID:6032048,Genbank:XM_038249364.1;gbkey=mRNA;gene=LOC6032048;product=uncharacterized LOC6032048;transcript_id=XM_038249364.1
NC_051861.1	Gnomon	CDS	1383352	1383621	.	+	0	ID=cds-XP_038105292.1;Parent=rna-XM_038249364.1;Dbxref=GeneID:6032048,Genbank:XP_038105292.1;Name=XP_038105292.1;gbkey=CDS;gene=LOC6032048;product=uncharacterized protein LOC6032048;protein_id=XP_038105292.1
NC_051861.1	Gnomon	exon	1387635	1388165	.	+	.	ID=exon-XM_038249364.1-7;Parent=rna-XM_038249364.1;Dbxref=GeneID:6032048,Genbank:XM_038249364.1;gbkey=mRNA;gene=LOC6032048;product=uncharacterized LOC6032048;transcript_id=XM_038249364.1
NC_051861.1	Gnomon	CDS	1387635	1387700	.	+	0	ID=cds-XP_038105292.1;Parent=rna-XM_038249364.1;Dbxref=GeneID:6032048,Genbank:XP_038105292.1;Name=XP_038105292.1;gbkey=CDS;gene=LOC6032048;product=uncharacterized protein LOC6032048;protein_id=XP_038105292.1
NC_051861.1	Gnomon	exon	1419136	1420152	.	-	.	ID=exon-XM_038249360.1-1;Parent=rna-XM_038249360.1;Dbxref=GeneID:6032047,Genbank:XM_038249360.1;gbkey=mRNA;gene=LOC6032047;product=platelet binding protein GspB%2C transcript variant X2;transcript_id=XM_038249360.1
NC_051861.1	Gnomon	exon	1419136	1420152	.	-	.	ID=exon-XM_038249361.1-1;Parent=rna-XM_038249361.1;Dbxref=GeneID:6032047,Genbank:XM_038249361.1;gbkey=mRNA;gene=LOC6032047;product=platelet binding protein GspB%2C transcript variant X3;transcript_id=XM_038249361.1
NC_051861.1	Gnomon	exon	1419136	1420152	.	-	.	ID=exon-XM_038249359.1-1;Parent=rna-XM_038249359.1;Dbxref=GeneID:6032047,Genbank:XM_038249359.1;gbkey=mRNA;gene=LOC6032047;product=platelet binding protein GspB%2C transcript variant X1;transcript_id=XM_038249359.1
NC_051861.1	Gnomon	gene	1421854	1432872	.	+	.	ID=gene-LOC6032051;Dbxref=GeneID:6032051;Name=LOC6032051;gbkey=Gene;gene=LOC6032051;gene_biotype=protein_coding
NC_051861.1	Gnomon	mRNA	1421854	1432872	.	+	.	ID=rna-XM_001842665.2;Parent=gene-LOC6032051;Dbxref=GeneID:6032051,Genbank:XM_001842665.2;Name=XM_001842665.2;gbkey=mRNA;gene=LOC6032051;model_evidence=Supporting evidence includes similarity to: 2 ESTs%2C 65 Proteins%2C and 99%25 coverage of the annotated genomic feature by RNAseq alignments;product=uncharacterized LOC6032051;transcript_id=XM_001842665.2
NC_051861.1	Gnomon	exon	1421854	1422550	.	+	.	ID=exon-XM_001842665.2-1;Parent=rna-XM_001842665.2;Dbxref=GeneID:6032051,Genbank:XM_001842665.2;gbkey=mRNA;gene=LOC6032051;product=uncharacterized LOC6032051;transcript_id=XM_001842665.2
NC_051861.1	Gnomon	CDS	1421898	1422550	.	+	0	ID=cds-XP_001842717.2;Parent=rna-XM_001842665.2;Dbxref=GeneID:6032051,Genbank:XP_001842717.2;Name=XP_001842717.2;gbkey=CDS;gene=LOC6032051;product=uncharacterized protein LOC6032051;protein_id=XP_001842717.2
NC_051861.1	Gnomon	CDS	1422775	1423069	.	+	1	ID=cds-XP_001842717.2;Parent=rna-XM_001842665.2;Dbxref=GeneID:6032051,Genbank:XP_001842717.2;Name=XP_001842717.2;gbkey=CDS;gene=LOC6032051;product=uncharacterized protein LOC6032051;protein_id=XP_001842717.2
NC_051861.1	Gnomon	exon	1422775	1423069	.	+	.	ID=exon-XM_001842665.2-2;Parent=rna-XM_001842665.2;Dbxref=GeneID:6032051,Genbank:XM_001842665.2;gbkey=mRNA;gene=LOC6032051;product=uncharacterized LOC6032051;transcript_id=XM_001842665.2
NC_051861.1	Gnomon	exon	1423133	1423484	.	+	.	ID=exon-XM_001842665.2-3;Parent=rna-XM_001842665.2;Dbxref=GeneID:6032051,Genbank:XM_001842665.2;gbkey=mRNA;gene=LOC6032051;product=uncharacterized LOC6032051;transcript_id=XM_001842665.2
NC_051861.1	Gnomon	CDS	1423133	1423484	.	+	0	ID=cds-XP_001842717.2;Parent=rna-XM_001842665.2;Dbxref=GeneID:6032051,Genbank:XP_001842717.2;Name=XP_001842717.2;gbkey=CDS;gene=LOC6032051;product=uncharacterized protein LOC6032051;protein_id=XP_001842717.2
NC_051861.1	Gnomon	CDS	1423541	1425345	.	+	2	ID=cds-XP_001842717.2;Parent=rna-XM_001842665.2;Dbxref=GeneID:6032051,Genbank:XP_001842717.2;Name=XP_001842717.2;gbkey=CDS;gene=LOC6032051;product=uncharacterized protein LOC6032051;protein_id=XP_001842717.2
NC_051861.1	Gnomon	exon	1423541	1425345	.	+	.	ID=exon-XM_001842665.2-4;Parent=rna-XM_001842665.2;Dbxref=GeneID:6032051,Genbank:XM_001842665.2;gbkey=mRNA;gene=LOC6032051;product=uncharacterized LOC6032051;transcript_id=XM_001842665.2
NC_051861.1	Gnomon	exon	1426160	1426848	.	+	.	ID=exon-XM_001842665.2-5;Parent=rna-XM_001842665.2;Dbxref=GeneID:6032051,Genbank:XM_001842665.2;gbkey=mRNA;gene=LOC6032051;product=uncharacterized LOC6032051;transcript_id=XM_001842665.2
NC_051861.1	Gnomon	CDS	1426160	1426848	.	+	0	ID=cds-XP_001842717.2;Parent=rna-XM_001842665.2;Dbxref=GeneID:6032051,Genbank:XP_001842717.2;Name=XP_001842717.2;gbkey=CDS;gene=LOC6032051;product=uncharacterized protein LOC6032051;protein_id=XP_001842717.2
NC_051861.1	Gnomon	exon	1426904	1427547	.	+	.	ID=exon-XM_001842665.2-6;Parent=rna-XM_001842665.2;Dbxref=GeneID:6032051,Genbank:XM_001842665.2;gbkey=mRNA;gene=LOC6032051;product=uncharacterized LOC6032051;transcript_id=XM_001842665.2
NC_051861.1	Gnomon	CDS	1426904	1427547	.	+	1	ID=cds-XP_001842717.2;Parent=rna-XM_001842665.2;Dbxref=GeneID:6032051,Genbank:XP_001842717.2;Name=XP_001842717.2;gbkey=CDS;gene=LOC6032051;product=uncharacterized protein LOC6032051;protein_id=XP_001842717.2
NC_051861.1	Gnomon	CDS	1427613	1428958	.	+	2	ID=cds-XP_001842717.2;Parent=rna-XM_001842665.2;Dbxref=GeneID:6032051,Genbank:XP_001842717.2;Name=XP_001842717.2;gbkey=CDS;gene=LOC6032051;product=uncharacterized protein LOC6032051;protein_id=XP_001842717.2
NC_051861.1	Gnomon	exon	1427613	1428958	.	+	.	ID=exon-XM_001842665.2-7;Parent=rna-XM_001842665.2;Dbxref=GeneID:6032051,Genbank:XM_001842665.2;gbkey=mRNA;gene=LOC6032051;product=uncharacterized LOC6032051;transcript_id=XM_001842665.2
NC_051861.1	Gnomon	exon	1429022	1429239	.	+	.	ID=exon-XM_001842665.2-8;Parent=rna-XM_001842665.2;Dbxref=GeneID:6032051,Genbank:XM_001842665.2;gbkey=mRNA;gene=LOC6032051;product=uncharacterized LOC6032051;transcript_id=XM_001842665.2
NC_051861.1	Gnomon	CDS	1429022	1429239	.	+	0	ID=cds-XP_001842717.2;Parent=rna-XM_001842665.2;Dbxref=GeneID:6032051,Genbank:XP_001842717.2;Name=XP_001842717.2;gbkey=CDS;gene=LOC6032051;product=uncharacterized protein LOC6032051;protein_id=XP_001842717.2
NC_051861.1	Gnomon	CDS	1429451	1430503	.	+	1	ID=cds-XP_001842717.2;Parent=rna-XM_001842665.2;Dbxref=GeneID:6032051,Genbank:XP_001842717.2;Name=XP_001842717.2;gbkey=CDS;gene=LOC6032051;product=uncharacterized protein LOC6032051;protein_id=XP_001842717.2
NC_051861.1	Gnomon	exon	1429451	1430503	.	+	.	ID=exon-XM_001842665.2-9;Parent=rna-XM_001842665.2;Dbxref=GeneID:6032051,Genbank:XM_001842665.2;gbkey=mRNA;gene=LOC6032051;product=uncharacterized LOC6032051;transcript_id=XM_001842665.2
NC_051861.1	Gnomon	CDS	1430597	1430937	.	+	1	ID=cds-XP_001842717.2;Parent=rna-XM_001842665.2;Dbxref=GeneID:6032051,Genbank:XP_001842717.2;Name=XP_001842717.2;gbkey=CDS;gene=LOC6032051;product=uncharacterized protein LOC6032051;protein_id=XP_001842717.2
NC_051861.1	Gnomon	exon	1430597	1430937	.	+	.	ID=exon-XM_001842665.2-10;Parent=rna-XM_001842665.2;Dbxref=GeneID:6032051,Genbank:XM_001842665.2;gbkey=mRNA;gene=LOC6032051;product=uncharacterized LOC6032051;transcript_id=XM_001842665.2
NC_051861.1	Gnomon	exon	1430996	1431136	.	+	.	ID=exon-XM_001842665.2-11;Parent=rna-XM_001842665.2;Dbxref=GeneID:6032051,Genbank:XM_001842665.2;gbkey=mRNA;gene=LOC6032051;product=uncharacterized LOC6032051;transcript_id=XM_001842665.2
NC_051861.1	Gnomon	CDS	1430996	1431136	.	+	2	ID=cds-XP_001842717.2;Parent=rna-XM_001842665.2;Dbxref=GeneID:6032051,Genbank:XP_001842717.2;Name=XP_001842717.2;gbkey=CDS;gene=LOC6032051;product=uncharacterized protein LOC6032051;protein_id=XP_001842717.2
NC_051861.1	Gnomon	CDS	1431196	1432373	.	+	2	ID=cds-XP_001842717.2;Parent=rna-XM_001842665.2;Dbxref=GeneID:6032051,Genbank:XP_001842717.2;Name=XP_001842717.2;gbkey=CDS;gene=LOC6032051;product=uncharacterized protein LOC6032051;protein_id=XP_001842717.2
NC_051861.1	Gnomon	exon	1431196	1432373	.	+	.	ID=exon-XM_001842665.2-12;Parent=rna-XM_001842665.2;Dbxref=GeneID:6032051,Genbank:XM_001842665.2;gbkey=mRNA;gene=LOC6032051;product=uncharacterized LOC6032051;transcript_id=XM_001842665.2
NC_051861.1	Gnomon	exon	1432435	1432872	.	+	.	ID=exon-XM_001842665.2-13;Parent=rna-XM_001842665.2;Dbxref=GeneID:6032051,Genbank:XM_001842665.2;gbkey=mRNA;gene=LOC6032051;product=uncharacterized LOC6032051;transcript_id=XM_001842665.2
NC_051861.1	Gnomon	CDS	1432435	1432809	.	+	0	ID=cds-XP_001842717.2;Parent=rna-XM_001842665.2;Dbxref=GeneID:6032051,Genbank:XP_001842717.2;Name=XP_001842717.2;gbkey=CDS;gene=LOC6032051;product=uncharacterized protein LOC6032051;protein_id=XP_001842717.2
NC_051861.1	Gnomon	mRNA	1432995	1436139	.	+	.	ID=rna-XM_038249363.1;Parent=gene-LOC119765470;Dbxref=GeneID:119765470,Genbank:XM_038249363.1;Name=XM_038249363.1;gbkey=mRNA;gene=LOC119765470;model_evidence=Supporting evidence includes similarity to: 10 Proteins%2C and 100%25 coverage of the annotated genomic feature by RNAseq alignments%2C including 12 samples with support for all annotated introns;product=aminopeptidase Ey-like;transcript_id=…
NC_051861.1	Gnomon	exon	1432995	1433712	.	+	.	ID=exon-XM_038249363.1-1;Parent=rna-XM_038249363.1;Dbxref=GeneID:119765470,Genbank:XM_038249363.1;gbkey=mRNA;gene=LOC119765470;product=aminopeptidase Ey-like;transcript_id=XM_038249363.1
NC_051861.1	Gnomon	gene	1432995	1436139	.	+	.	ID=gene-LOC119765470;Dbxref=GeneID:119765470;Name=LOC119765470;gbkey=Gene;gene=LOC119765470;gene_biotype=protein_coding
NC_051861.1	Gnomon	CDS	1433045	1433712	.	+	0	ID=cds-XP_038105291.1;Parent=rna-XM_038249363.1;Dbxref=GeneID:119765470,Genbank:XP_038105291.1;Name=XP_038105291.1;gbkey=CDS;gene=LOC119765470;product=aminopeptidase Ey-like;protein_id=XP_038105291.1
NC_051861.1	Gnomon	CDS	1433774	1434499	.	+	1	ID=cds-XP_038105291.1;Parent=rna-XM_038249363.1;Dbxref=GeneID:119765470,Genbank:XP_038105291.1;Name=XP_038105291.1;gbkey=CDS;gene=LOC119765470;product=aminopeptidase Ey-like;protein_id=XP_038105291.1
NC_051861.1	Gnomon	exon	1433774	1434499	.	+	.	ID=exon-XM_038249363.1-2;Parent=rna-XM_038249363.1;Dbxref=GeneID:119765470,Genbank:XM_038249363.1;gbkey=mRNA;gene=LOC119765470;product=aminopeptidase Ey-like;transcript_id=XM_038249363.1
NC_051861.1	Gnomon	exon	1434562	1435219	.	+	.	ID=exon-XM_038249363.1-3;Parent=rna-XM_038249363.1;Dbxref=GeneID:119765470,Genbank:XM_038249363.1;gbkey=mRNA;gene=LOC119765470;product=aminopeptidase Ey-like;transcript_id=XM_038249363.1
NC_051861.1	Gnomon	CDS	1434562	1435219	.	+	1	ID=cds-XP_038105291.1;Parent=rna-XM_038249363.1;Dbxref=GeneID:119765470,Genbank:XP_038105291.1;Name=XP_038105291.1;gbkey=CDS;gene=LOC119765470;product=aminopeptidase Ey-like;protein_id=XP_038105291.1
NC_051861.1	Gnomon	exon	1435283	1435788	.	+	.	ID=exon-XM_038249363.1-4;Parent=rna-XM_038249363.1;Dbxref=GeneID:119765470,Genbank:XM_038249363.1;gbkey=mRNA;gene=LOC119765470;product=aminopeptidase Ey-like;transcript_id=XM_038249363.1
NC_051861.1	Gnomon	CDS	1435283	1435788	.	+	0	ID=cds-XP_038105291.1;Parent=rna-XM_038249363.1;Dbxref=GeneID:119765470,Genbank:XP_038105291.1;Name=XP_038105291.1;gbkey=CDS;gene=LOC119765470;product=aminopeptidase Ey-like;protein_id=XP_038105291.1
NC_051861.1	Gnomon	CDS	1435846	1435924	.	+	1	ID=cds-XP_038105291.1;Parent=rna-XM_038249363.1;Dbxref=GeneID:119765470,Genbank:XP_038105291.1;Name=XP_038105291.1;gbkey=CDS;gene=LOC119765470;product=aminopeptidase Ey-like;protein_id=XP_038105291.1
NC_051861.1	Gnomon	exon	1435846	1435924	.	+	.	ID=exon-XM_038249363.1-5;Parent=rna-XM_038249363.1;Dbxref=GeneID:119765470,Genbank:XM_038249363.1;gbkey=mRNA;gene=LOC119765470;product=aminopeptidase Ey-like;transcript_id=XM_038249363.1
NC_051861.1	Gnomon	CDS	1435991	1436026	.	+	0	ID=cds-XP_038105291.1;Parent=rna-XM_038249363.1;Dbxref=GeneID:119765470,Genbank:XP_038105291.1;Name=XP_038105291.1;gbkey=CDS;gene=LOC119765470;product=aminopeptidase Ey-like;protein_id=XP_038105291.1
NC_051861.1	Gnomon	exon	1435991	1436139	.	+	.	ID=exon-XM_038249363.1-6;Parent=rna-XM_038249363.1;Dbxref=GeneID:119765470,Genbank:XM_038249363.1;gbkey=mRNA;gene=LOC119765470;product=aminopeptidase Ey-like;transcript_id=XM_038249363.1
NC_051861.1	Gnomon	mRNA	1436369	1439544	.	+	.	ID=rna-XM_001842666.2;Parent=gene-LOC6032052;Dbxref=GeneID:6032052,Genbank:XM_001842666.2;Name=XM_001842666.2;gbkey=mRNA;gene=LOC6032052;model_evidence=Supporting evidence includes similarity to: 17 Proteins%2C and 100%25 coverage of the annotated genomic feature by RNAseq alignments%2C including 12 samples with support for all annotated introns;product=aminopeptidase N;transcript_id=XM_001842666…
NC_051861.1	Gnomon	exon	1436369	1436887	.	+	.	ID=exon-XM_001842666.2-1;Parent=rna-XM_001842666.2;Dbxref=GeneID:6032052,Genbank:XM_001842666.2;gbkey=mRNA;gene=LOC6032052;product=aminopeptidase N;transcript_id=XM_001842666.2
NC_051861.1	Gnomon	gene	1436369	1439544	.	+	.	ID=gene-LOC6032052;Dbxref=GeneID:6032052;Name=LOC6032052;gbkey=Gene;gene=LOC6032052;gene_biotype=protein_coding
NC_051861.1	Gnomon	CDS	1436430	1436887	.	+	0	ID=cds-XP_001842718.2;Parent=rna-XM_001842666.2;Dbxref=GeneID:6032052,Genbank:XP_001842718.2;Name=XP_001842718.2;gbkey=CDS;gene=LOC6032052;product=aminopeptidase N;protein_id=XP_001842718.2
NC_051861.1	Gnomon	exon	1436947	1437102	.	+	.	ID=exon-XM_001842666.2-2;Parent=rna-XM_001842666.2;Dbxref=GeneID:6032052,Genbank:XM_001842666.2;gbkey=mRNA;gene=LOC6032052;product=aminopeptidase N;transcript_id=XM_001842666.2
NC_051861.1	Gnomon	CDS	1436947	1437102	.	+	1	ID=cds-XP_001842718.2;Parent=rna-XM_001842666.2;Dbxref=GeneID:6032052,Genbank:XP_001842718.2;Name=XP_001842718.2;gbkey=CDS;gene=LOC6032052;product=aminopeptidase N;protein_id=XP_001842718.2
NC_051861.1	Gnomon	CDS	1437163	1437661	.	+	1	ID=cds-XP_001842718.2;Parent=rna-XM_001842666.2;Dbxref=GeneID:6032052,Genbank:XP_001842718.2;Name=XP_001842718.2;gbkey=CDS;gene=LOC6032052;product=aminopeptidase N;protein_id=XP_001842718.2
NC_051861.1	Gnomon	exon	1437163	1437661	.	+	.	ID=exon-XM_001842666.2-3;Parent=rna-XM_001842666.2;Dbxref=GeneID:6032052,Genbank:XM_001842666.2;gbkey=mRNA;gene=LOC6032052;product=aminopeptidase N;transcript_id=XM_001842666.2
NC_051861.1	Gnomon	exon	1437721	1437874	.	+	.	ID=exon-XM_001842666.2-4;Parent=rna-XM_001842666.2;Dbxref=GeneID:6032052,Genbank:XM_001842666.2;gbkey=mRNA;gene=LOC6032052;product=aminopeptidase N;transcript_id=XM_001842666.2
NC_051861.1	Gnomon	CDS	1437721	1437874	.	+	0	ID=cds-XP_001842718.2;Parent=rna-XM_001842666.2;Dbxref=GeneID:6032052,Genbank:XP_001842718.2;Name=XP_001842718.2;gbkey=CDS;gene=LOC6032052;product=aminopeptidase N;protein_id=XP_001842718.2
NC_051861.1	Gnomon	CDS	1437934	1438015	.	+	2	ID=cds-XP_001842718.2;Parent=rna-XM_001842666.2;Dbxref=GeneID:6032052,Genbank:XP_001842718.2;Name=XP_001842718.2;gbkey=CDS;gene=LOC6032052;product=aminopeptidase N;protein_id=XP_001842718.2
NC_051861.1	Gnomon	exon	1437934	1438015	.	+	.	ID=exon-XM_001842666.2-5;Parent=rna-XM_001842666.2;Dbxref=GeneID:6032052,Genbank:XM_001842666.2;gbkey=mRNA;gene=LOC6032052;product=aminopeptidase N;transcript_id=XM_001842666.2
NC_051861.1	Gnomon	exon	1438070	1439212	.	+	.	ID=exon-XM_001842666.2-6;Parent=rna-XM_001842666.2;Dbxref=GeneID:6032052,Genbank:XM_001842666.2;gbkey=mRNA;gene=LOC6032052;product=aminopeptidase N;transcript_id=XM_001842666.2
NC_051861.1	Gnomon	CDS	1438070	1439212	.	+	1	ID=cds-XP_001842718.2;Parent=rna-XM_001842666.2;Dbxref=GeneID:6032052,Genbank:XP_001842718.2;Name=XP_001842718.2;gbkey=CDS;gene=LOC6032052;product=aminopeptidase N;protein_id=XP_001842718.2
NC_051861.1	Gnomon	CDS	1439274	1439481	.	+	1	ID=cds-XP_001842718.2;Parent=rna-XM_001842666.2;Dbxref=GeneID:6032052,Genbank:XP_001842718.2;Name=XP_001842718.2;gbkey=CDS;gene=LOC6032052;product=aminopeptidase N;protein_id=XP_001842718.2
NC_051861.1	Gnomon	exon	1439274	1439544	.	+	.	ID=exon-XM_001842666.2-7;Parent=rna-XM_001842666.2;Dbxref=GeneID:6032052,Genbank:XM_001842666.2;gbkey=mRNA;gene=LOC6032052;product=aminopeptidase N;transcript_id=XM_001842666.2
NC_051861.1	Gnomon	exon	1439750	1440274	.	+	.	ID=exon-XM_001842667.2-1;Parent=rna-XM_001842667.2;Dbxref=GeneID:6032053,Genbank:XM_001842667.2;gbkey=mRNA;gene=LOC6032053;product=uncharacterized LOC6032053;transcript_id=XM_001842667.2
NC_051861.1	Gnomon	mRNA	1439750	1446136	.	+	.	ID=rna-XM_001842667.2;Parent=gene-LOC6032053;Dbxref=GeneID:6032053,Genbank:XM_001842667.2;Name=XM_001842667.2;gbkey=mRNA;gene=LOC6032053;model_evidence=Supporting evidence includes similarity to: 18 Proteins%2C and 99%25 coverage of the annotated genomic feature by RNAseq alignments;product=uncharacterized LOC6032053;transcript_id=XM_001842667.2
NC_051861.1	Gnomon	gene	1439750	1446136	.	+	.	ID=gene-LOC6032053;Dbxref=GeneID:6032053;Name=LOC6032053;gbkey=Gene;gene=LOC6032053;gene_biotype=protein_coding
NC_051861.1	Gnomon	CDS	1439814	1440274	.	+	0	ID=cds-XP_001842719.2;Parent=rna-XM_001842667.2;Dbxref=GeneID:6032053,Genbank:XP_001842719.2;Name=XP_001842719.2;gbkey=CDS;gene=LOC6032053;product=uncharacterized protein LOC6032053;protein_id=XP_001842719.2
NC_051861.1	Gnomon	CDS	1440334	1440489	.	+	1	ID=cds-XP_001842719.2;Parent=rna-XM_001842667.2;Dbxref=GeneID:6032053,Genbank:XP_001842719.2;Name=XP_001842719.2;gbkey=CDS;gene=LOC6032053;product=uncharacterized protein LOC6032053;protein_id=XP_001842719.2
NC_051861.1	Gnomon	exon	1440334	1440489	.	+	.	ID=exon-XM_001842667.2-2;Parent=rna-XM_001842667.2;Dbxref=GeneID:6032053,Genbank:XM_001842667.2;gbkey=mRNA;gene=LOC6032053;product=uncharacterized LOC6032053;transcript_id=XM_001842667.2
NC_051861.1	Gnomon	exon	1440545	1441043	.	+	.	ID=exon-XM_001842667.2-3;Parent=rna-XM_001842667.2;Dbxref=GeneID:6032053,Genbank:XM_001842667.2;gbkey=mRNA;gene=LOC6032053;product=uncharacterized LOC6032053;transcript_id=XM_001842667.2
NC_051861.1	Gnomon	CDS	1440545	1441043	.	+	1	ID=cds-XP_001842719.2;Parent=rna-XM_001842667.2;Dbxref=GeneID:6032053,Genbank:XP_001842719.2;Name=XP_001842719.2;gbkey=CDS;gene=LOC6032053;product=uncharacterized protein LOC6032053;protein_id=XP_001842719.2
NC_051861.1	Gnomon	CDS	1441100	1441253	.	+	0	ID=cds-XP_001842719.2;Parent=rna-XM_001842667.2;Dbxref=GeneID:6032053,Genbank:XP_001842719.2;Name=XP_001842719.2;gbkey=CDS;gene=LOC6032053;product=uncharacterized protein LOC6032053;protein_id=XP_001842719.2
NC_051861.1	Gnomon	exon	1441100	1441253	.	+	.	ID=exon-XM_001842667.2-4;Parent=rna-XM_001842667.2;Dbxref=GeneID:6032053,Genbank:XM_001842667.2;gbkey=mRNA;gene=LOC6032053;product=uncharacterized LOC6032053;transcript_id=XM_001842667.2
NC_051861.1	Gnomon	CDS	1441310	1441391	.	+	2	ID=cds-XP_001842719.2;Parent=rna-XM_001842667.2;Dbxref=GeneID:6032053,Genbank:XP_001842719.2;Name=XP_001842719.2;gbkey=CDS;gene=LOC6032053;product=uncharacterized protein LOC6032053;protein_id=XP_001842719.2
NC_051861.1	Gnomon	exon	1441310	1441391	.	+	.	ID=exon-XM_001842667.2-5;Parent=rna-XM_001842667.2;Dbxref=GeneID:6032053,Genbank:XM_001842667.2;gbkey=mRNA;gene=LOC6032053;product=uncharacterized LOC6032053;transcript_id=XM_001842667.2
NC_051861.1	Gnomon	CDS	1441450	1442574	.	+	1	ID=cds-XP_001842719.2;Parent=rna-XM_001842667.2;Dbxref=GeneID:6032053,Genbank:XP_001842719.2;Name=XP_001842719.2;gbkey=CDS;gene=LOC6032053;product=uncharacterized protein LOC6032053;protein_id=XP_001842719.2
NC_051861.1	Gnomon	exon	1441450	1442574	.	+	.	ID=exon-XM_001842667.2-6;Parent=rna-XM_001842667.2;Dbxref=GeneID:6032053,Genbank:XM_001842667.2;gbkey=mRNA;gene=LOC6032053;product=uncharacterized LOC6032053;transcript_id=XM_001842667.2
NC_051861.1	Gnomon	CDS	1442629	1442850	.	+	1	ID=cds-XP_001842719.2;Parent=rna-XM_001842667.2;Dbxref=GeneID:6032053,Genbank:XP_001842719.2;Name=XP_001842719.2;gbkey=CDS;gene=LOC6032053;product=uncharacterized protein LOC6032053;protein_id=XP_001842719.2
NC_051861.1	Gnomon	exon	1442629	1442850	.	+	.	ID=exon-XM_001842667.2-7;Parent=rna-XM_001842667.2;Dbxref=GeneID:6032053,Genbank:XM_001842667.2;gbkey=mRNA;gene=LOC6032053;product=uncharacterized LOC6032053;transcript_id=XM_001842667.2
NC_051861.1	Gnomon	exon	1443109	1443735	.	+	.	ID=exon-XM_001842667.2-8;Parent=rna-XM_001842667.2;Dbxref=GeneID:6032053,Genbank:XM_001842667.2;gbkey=mRNA;gene=LOC6032053;product=uncharacterized LOC6032053;transcript_id=XM_001842667.2
NC_051861.1	Gnomon	CDS	1443109	1443735	.	+	1	ID=cds-XP_001842719.2;Parent=rna-XM_001842667.2;Dbxref=GeneID:6032053,Genbank:XP_001842719.2;Name=XP_001842719.2;gbkey=CDS;gene=LOC6032053;product=uncharacterized protein LOC6032053;protein_id=XP_001842719.2
NC_051861.1	Gnomon	exon	1443787	1444439	.	+	.	ID=exon-XM_001842667.2-9;Parent=rna-XM_001842667.2;Dbxref=GeneID:6032053,Genbank:XM_001842667.2;gbkey=mRNA;gene=LOC6032053;product=uncharacterized LOC6032053;transcript_id=XM_001842667.2
NC_051861.1	Gnomon	CDS	1443787	1444439	.	+	1	ID=cds-XP_001842719.2;Parent=rna-XM_001842667.2;Dbxref=GeneID:6032053,Genbank:XP_001842719.2;Name=XP_001842719.2;gbkey=CDS;gene=LOC6032053;product=uncharacterized protein LOC6032053;protein_id=XP_001842719.2
NC_051861.1	Gnomon	CDS	1444497	1444578	.	+	2	ID=cds-XP_001842719.2;Parent=rna-XM_001842667.2;Dbxref=GeneID:6032053,Genbank:XP_001842719.2;Name=XP_001842719.2;gbkey=CDS;gene=LOC6032053;product=uncharacterized protein LOC6032053;protein_id=XP_001842719.2
NC_051861.1	Gnomon	exon	1444497	1444578	.	+	.	ID=exon-XM_001842667.2-10;Parent=rna-XM_001842667.2;Dbxref=GeneID:6032053,Genbank:XM_001842667.2;gbkey=mRNA;gene=LOC6032053;product=uncharacterized LOC6032053;transcript_id=XM_001842667.2
NC_051861.1	Gnomon	exon	1444638	1445795	.	+	.	ID=exon-XM_001842667.2-11;Parent=rna-XM_001842667.2;Dbxref=GeneID:6032053,Genbank:XM_001842667.2;gbkey=mRNA;gene=LOC6032053;product=uncharacterized LOC6032053;transcript_id=XM_001842667.2
NC_051861.1	Gnomon	CDS	1444638	1445795	.	+	1	ID=cds-XP_001842719.2;Parent=rna-XM_001842667.2;Dbxref=GeneID:6032053,Genbank:XP_001842719.2;Name=XP_001842719.2;gbkey=CDS;gene=LOC6032053;product=uncharacterized protein LOC6032053;protein_id=XP_001842719.2
NC_051861.1	Gnomon	CDS	1445851	1446067	.	+	1	ID=cds-XP_001842719.2;Parent=rna-XM_001842667.2;Dbxref=GeneID:6032053,Genbank:XP_001842719.2;Name=XP_001842719.2;gbkey=CDS;gene=LOC6032053;product=uncharacterized protein LOC6032053;protein_id=XP_001842719.2
NC_051861.1	Gnomon	exon	1445851	1446136	.	+	.	ID=exon-XM_001842667.2-12;Parent=rna-XM_001842667.2;Dbxref=GeneID:6032053,Genbank:XM_001842667.2;gbkey=mRNA;gene=LOC6032053;product=uncharacterized LOC6032053;transcript_id=XM_001842667.2
NC_051861.1	Gnomon	mRNA	1446498	1449894	.	-	.	ID=rna-XM_001842669.2;Parent=gene-LOC6032055;Dbxref=GeneID:6032055,Genbank:XM_001842669.2;Name=XM_001842669.2;gbkey=mRNA;gene=LOC6032055;model_evidence=Supporting evidence includes similarity to: 37 Proteins%2C and 100%25 coverage of the annotated genomic feature by RNAseq alignments%2C including 23 samples with support for all annotated introns;product=aminopeptidase N;transcript_id=XM_001842669…
NC_051861.1	Gnomon	gene	1446498	1449894	.	-	.	ID=gene-LOC6032055;Dbxref=GeneID:6032055;Name=LOC6032055;gbkey=Gene;gene=LOC6032055;gene_biotype=protein_coding
NC_051861.1	Gnomon	exon	1446498	1448336	.	-	.	ID=exon-XM_001842669.2-4;Parent=rna-XM_001842669.2;Dbxref=GeneID:6032055,Genbank:XM_001842669.2;gbkey=mRNA;gene=LOC6032055;product=aminopeptidase N;transcript_id=XM_001842669.2
NC_051861.1	Gnomon	CDS	1446518	1448336	.	-	1	ID=cds-XP_001842721.2;Parent=rna-XM_001842669.2;Dbxref=GeneID:6032055,Genbank:XP_001842721.2;Name=XP_001842721.2;gbkey=CDS;gene=LOC6032055;product=aminopeptidase N;protein_id=XP_001842721.2
NC_051861.1	Gnomon	CDS	1448394	1448690	.	-	1	ID=cds-XP_001842721.2;Parent=rna-XM_001842669.2;Dbxref=GeneID:6032055,Genbank:XP_001842721.2;Name=XP_001842721.2;gbkey=CDS;gene=LOC6032055;product=aminopeptidase N;protein_id=XP_001842721.2
NC_051861.1	Gnomon	exon	1448394	1448690	.	-	.	ID=exon-XM_001842669.2-3;Parent=rna-XM_001842669.2;Dbxref=GeneID:6032055,Genbank:XM_001842669.2;gbkey=mRNA;gene=LOC6032055;product=aminopeptidase N;transcript_id=XM_001842669.2
NC_051861.1	Gnomon	exon	1448748	1448903	.	-	.	ID=exon-XM_001842669.2-2;Parent=rna-XM_001842669.2;Dbxref=GeneID:6032055,Genbank:XM_001842669.2;gbkey=mRNA;gene=LOC6032055;product=aminopeptidase N;transcript_id=XM_001842669.2
NC_051861.1	Gnomon	CDS	1448748	1448903	.	-	1	ID=cds-XP_001842721.2;Parent=rna-XM_001842669.2;Dbxref=GeneID:6032055,Genbank:XP_001842721.2;Name=XP_001842721.2;gbkey=CDS;gene=LOC6032055;product=aminopeptidase N;protein_id=XP_001842721.2
NC_051861.1	Gnomon	CDS	1448962	1449392	.	-	0	ID=cds-XP_001842721.2;Parent=rna-XM_001842669.2;Dbxref=GeneID:6032055,Genbank:XP_001842721.2;Name=XP_001842721.2;gbkey=CDS;gene=LOC6032055;product=aminopeptidase N;protein_id=XP_001842721.2
NC_051861.1	Gnomon	exon	1448962	1449894	.	-	.	ID=exon-XM_001842669.2-1;Parent=rna-XM_001842669.2;Dbxref=GeneID:6032055,Genbank:XM_001842669.2;gbkey=mRNA;gene=LOC6032055;product=aminopeptidase N;transcript_id=XM_001842669.2
NC_051861.1	Gnomon	exon	1449923	1450132	.	+	.	ID=exon-XM_038249366.1-1;Parent=rna-XM_038249366.1;Dbxref=GeneID:6032056,Genbank:XM_038249366.1;gbkey=mRNA;gene=LOC6032056;product=serine protease snake;transcript_id=XM_038249366.1
NC_051861.1	Gnomon	gene	1449923	1451877	.	+	.	ID=gene-LOC6032056;Dbxref=GeneID:6032056;Name=LOC6032056;gbkey=Gene;gene=LOC6032056;gene_biotype=protein_coding
NC_051861.1	Gnomon	mRNA	1449923	1451877	.	+	.	ID=rna-XM_038249366.1;Parent=gene-LOC6032056;Dbxref=GeneID:6032056,Genbank:XM_038249366.1;Name=XM_038249366.1;gbkey=mRNA;gene=LOC6032056;model_evidence=Supporting evidence includes similarity to: 2 Proteins%2C and 100%25 coverage of the annotated genomic feature by RNAseq alignments%2C including 12 samples with support for all annotated introns;product=serine protease snake;transcript_id=XM_03824…
NC_051861.1	Gnomon	CDS	1450066	1450132	.	+	0	ID=cds-XP_038105294.1;Parent=rna-XM_038249366.1;Dbxref=GeneID:6032056,Genbank:XP_038105294.1;Name=XP_038105294.1;gbkey=CDS;gene=LOC6032056;product=serine protease snake;protein_id=XP_038105294.1
NC_051861.1	Gnomon	exon	1450206	1450246	.	+	.	ID=exon-XM_038249366.1-2;Parent=rna-XM_038249366.1;Dbxref=GeneID:6032056,Genbank:XM_038249366.1;gbkey=mRNA;gene=LOC6032056;product=serine protease snake;transcript_id=XM_038249366.1
NC_051861.1	Gnomon	CDS	1450206	1450246	.	+	2	ID=cds-XP_038105294.1;Parent=rna-XM_038249366.1;Dbxref=GeneID:6032056,Genbank:XP_038105294.1;Name=XP_038105294.1;gbkey=CDS;gene=LOC6032056;product=serine protease snake;protein_id=XP_038105294.1
NC_051861.1	Gnomon	exon	1450308	1450417	.	+	.	ID=exon-XM_038249366.1-3;Parent=rna-XM_038249366.1;Dbxref=GeneID:6032056,Genbank:XM_038249366.1;gbkey=mRNA;gene=LOC6032056;product=serine protease snake;transcript_id=XM_038249366.1
NC_051861.1	Gnomon	CDS	1450308	1450417	.	+	0	ID=cds-XP_038105294.1;Parent=rna-XM_038249366.1;Dbxref=GeneID:6032056,Genbank:XP_038105294.1;Name=XP_038105294.1;gbkey=CDS;gene=LOC6032056;product=serine protease snake;protein_id=XP_038105294.1
NC_051861.1	Gnomon	CDS	1450471	1450840	.	+	1	ID=cds-XP_038105294.1;Parent=rna-XM_038249366.1;Dbxref=GeneID:6032056,Genbank:XP_038105294.1;Name=XP_038105294.1;gbkey=CDS;gene=LOC6032056;product=serine protease snake;protein_id=XP_038105294.1
NC_051861.1	Gnomon	exon	1450471	1450840	.	+	.	ID=exon-XM_038249366.1-4;Parent=rna-XM_038249366.1;Dbxref=GeneID:6032056,Genbank:XM_038249366.1;gbkey=mRNA;gene=LOC6032056;product=serine protease snake;transcript_id=XM_038249366.1
NC_051861.1	Gnomon	CDS	1450893	1451073	.	+	0	ID=cds-XP_038105294.1;Parent=rna-XM_038249366.1;Dbxref=GeneID:6032056,Genbank:XP_038105294.1;Name=XP_038105294.1;gbkey=CDS;gene=LOC6032056;product=serine protease snake;protein_id=XP_038105294.1
NC_051861.1	Gnomon	exon	1450893	1451073	.	+	.	ID=exon-XM_038249366.1-5;Parent=rna-XM_038249366.1;Dbxref=GeneID:6032056,Genbank:XM_038249366.1;gbkey=mRNA;gene=LOC6032056;product=serine protease snake;transcript_id=XM_038249366.1
NC_051861.1	Gnomon	exon	1451134	1451877	.	+	.	ID=exon-XM_038249366.1-6;Parent=rna-XM_038249366.1;Dbxref=GeneID:6032056,Genbank:XM_038249366.1;gbkey=mRNA;gene=LOC6032056;product=serine protease snake;transcript_id=XM_038249366.1
NC_051861.1	Gnomon	CDS	1451134	1451153	.	+	2	ID=cds-XP_038105294.1;Parent=rna-XM_038249366.1;Dbxref=GeneID:6032056,Genbank:XP_038105294.1;Name=XP_038105294.1;gbkey=CDS;gene=LOC6032056;product=serine protease snake;protein_id=XP_038105294.1
NC_051861.1	Gnomon	exon	1453183	1453440	.	-	.	ID=exon-XM_001842671.2-4;Parent=rna-XM_001842671.2;Dbxref=GeneID:6032057,Genbank:XM_001842671.2;gbkey=mRNA;gene=LOC6032057;product=serine protease Hayan;transcript_id=XM_001842671.2
NC_051861.1	Gnomon	gene	1453183	1454593	.	-	.	ID=gene-LOC6032057;Dbxref=GeneID:6032057;Name=LOC6032057;gbkey=Gene;gene=LOC6032057;gene_biotype=protein_coding
NC_051861.1	Gnomon	mRNA	1453183	1454593	.	-	.	ID=rna-XM_001842671.2;Parent=gene-LOC6032057;Dbxref=GeneID:6032057,Genbank:XM_001842671.2;Name=XM_001842671.2;gbkey=mRNA;gene=LOC6032057;model_evidence=Supporting evidence includes similarity to: 1 EST%2C 2 Proteins%2C and 100%25 coverage of the annotated genomic feature by RNAseq alignments%2C including 5 samples with support for all annotated introns;product=serine protease Hayan;transcript_id=…
NC_051861.1	Gnomon	CDS	1453421	1453440	.	-	2	ID=cds-XP_001842723.2;Parent=rna-XM_001842671.2;Dbxref=GeneID:6032057,Genbank:XP_001842723.2;Name=XP_001842723.2;gbkey=CDS;gene=LOC6032057;product=serine protease Hayan;protein_id=XP_001842723.2
NC_051861.1	Gnomon	exon	1453501	1453690	.	-	.	ID=exon-XM_001842671.2-3;Parent=rna-XM_001842671.2;Dbxref=GeneID:6032057,Genbank:XM_001842671.2;gbkey=mRNA;gene=LOC6032057;product=serine protease Hayan;transcript_id=XM_001842671.2
NC_051861.1	Gnomon	CDS	1453501	1453690	.	-	0	ID=cds-XP_001842723.2;Parent=rna-XM_001842671.2;Dbxref=GeneID:6032057,Genbank:XP_001842723.2;Name=XP_001842723.2;gbkey=CDS;gene=LOC6032057;product=serine protease Hayan;protein_id=XP_001842723.2
NC_051861.1	Gnomon	CDS	1453752	1454278	.	-	2	ID=cds-XP_001842723.2;Parent=rna-XM_001842671.2;Dbxref=GeneID:6032057,Genbank:XP_001842723.2;Name=XP_001842723.2;gbkey=CDS;gene=LOC6032057;product=serine protease Hayan;protein_id=XP_001842723.2
NC_051861.1	Gnomon	exon	1453752	1454278	.	-	.	ID=exon-XM_001842671.2-2;Parent=rna-XM_001842671.2;Dbxref=GeneID:6032057,Genbank:XM_001842671.2;gbkey=mRNA;gene=LOC6032057;product=serine protease Hayan;transcript_id=XM_001842671.2
NC_051861.1	Gnomon	CDS	1454342	1454393	.	-	0	ID=cds-XP_001842723.2;Parent=rna-XM_001842671.2;Dbxref=GeneID:6032057,Genbank:XP_001842723.2;Name=XP_001842723.2;gbkey=CDS;gene=LOC6032057;product=serine protease Hayan;protein_id=XP_001842723.2
NC_051861.1	Gnomon	exon	1454342	1454593	.	-	.	ID=exon-XM_001842671.2-1;Parent=rna-XM_001842671.2;Dbxref=GeneID:6032057,Genbank:XM_001842671.2;gbkey=mRNA;gene=LOC6032057;product=serine protease Hayan;transcript_id=XM_001842671.2
NC_051861.1	Gnomon	mRNA	1454650	1460181	.	+	.	ID=rna-XM_001842673.2;Parent=gene-LOC6032059;Dbxref=GeneID:6032059,Genbank:XM_001842673.2;Name=XM_001842673.2;gbkey=mRNA;gene=LOC6032059;model_evidence=Supporting evidence includes similarity to: 4 Proteins%2C and 100%25 coverage of the annotated genomic feature by RNAseq alignments%2C including 16 samples with support for all annotated introns;product=uncharacterized LOC6032059;transcript_id=XM_…
NC_051861.1	Gnomon	gene	1454650	1460181	.	+	.	ID=gene-LOC6032059;Dbxref=GeneID:6032059;Name=LOC6032059;gbkey=Gene;gene=LOC6032059;gene_biotype=protein_coding
NC_051861.1	Gnomon	exon	1454650	1454944	.	+	.	ID=exon-XM_001842673.2-1;Parent=rna-XM_001842673.2;Dbxref=GeneID:6032059,Genbank:XM_001842673.2;gbkey=mRNA;gene=LOC6032059;product=uncharacterized LOC6032059;transcript_id=XM_001842673.2
NC_051861.1	Gnomon	CDS	1454809	1454944	.	+	0	ID=cds-XP_001842725.2;Parent=rna-XM_001842673.2;Dbxref=GeneID:6032059,Genbank:XP_001842725.2;Name=XP_001842725.2;gbkey=CDS;gene=LOC6032059;product=uncharacterized protein LOC6032059;protein_id=XP_001842725.2
NC_051861.1	Gnomon	exon	1455009	1456218	.	+	.	ID=exon-XM_001842673.2-2;Parent=rna-XM_001842673.2;Dbxref=GeneID:6032059,Genbank:XM_001842673.2;gbkey=mRNA;gene=LOC6032059;product=uncharacterized LOC6032059;transcript_id=XM_001842673.2
NC_051861.1	Gnomon	CDS	1455009	1456218	.	+	2	ID=cds-XP_001842725.2;Parent=rna-XM_001842673.2;Dbxref=GeneID:6032059,Genbank:XP_001842725.2;Name=XP_001842725.2;gbkey=CDS;gene=LOC6032059;product=uncharacterized protein LOC6032059;protein_id=XP_001842725.2
NC_051861.1	Gnomon	exon	1456281	1456408	.	+	.	ID=exon-XM_001842673.2-3;Parent=rna-XM_001842673.2;Dbxref=GeneID:6032059,Genbank:XM_001842673.2;gbkey=mRNA;gene=LOC6032059;product=uncharacterized LOC6032059;transcript_id=XM_001842673.2
NC_051861.1	Gnomon	CDS	1456281	1456408	.	+	1	ID=cds-XP_001842725.2;Parent=rna-XM_001842673.2;Dbxref=GeneID:6032059,Genbank:XP_001842725.2;Name=XP_001842725.2;gbkey=CDS;gene=LOC6032059;product=uncharacterized protein LOC6032059;protein_id=XP_001842725.2
NC_051861.1	Gnomon	exon	1456466	1456581	.	+	.	ID=exon-XM_001842673.2-4;Parent=rna-XM_001842673.2;Dbxref=GeneID:6032059,Genbank:XM_001842673.2;gbkey=mRNA;gene=LOC6032059;product=uncharacterized LOC6032059;transcript_id=XM_001842673.2
NC_051861.1	Gnomon	CDS	1456466	1456581	.	+	2	ID=cds-XP_001842725.2;Parent=rna-XM_001842673.2;Dbxref=GeneID:6032059,Genbank:XP_001842725.2;Name=XP_001842725.2;gbkey=CDS;gene=LOC6032059;product=uncharacterized protein LOC6032059;protein_id=XP_001842725.2
NC_051861.1	Gnomon	CDS	1458875	1459751	.	+	0	ID=cds-XP_001842725.2;Parent=rna-XM_001842673.2;Dbxref=GeneID:6032059,Genbank:XP_001842725.2;Name=XP_001842725.2;gbkey=CDS;gene=LOC6032059;product=uncharacterized protein LOC6032059;protein_id=XP_001842725.2
NC_051861.1	Gnomon	exon	1458875	1459751	.	+	.	ID=exon-XM_001842673.2-5;Parent=rna-XM_001842673.2;Dbxref=GeneID:6032059,Genbank:XM_001842673.2;gbkey=mRNA;gene=LOC6032059;product=uncharacterized LOC6032059;transcript_id=XM_001842673.2
NC_051861.1	Gnomon	exon	1459811	1460181	.	+	.	ID=exon-XM_001842673.2-6;Parent=rna-XM_001842673.2;Dbxref=GeneID:6032059,Genbank:XM_001842673.2;gbkey=mRNA;gene=LOC6032059;product=uncharacterized LOC6032059;transcript_id=XM_001842673.2
NC_051861.1	Gnomon	CDS	1459811	1460115	.	+	2	ID=cds-XP_001842725.2;Parent=rna-XM_001842673.2;Dbxref=GeneID:6032059,Genbank:XP_001842725.2;Name=XP_001842725.2;gbkey=CDS;gene=LOC6032059;product=uncharacterized protein LOC6032059;protein_id=XP_001842725.2
NC_051861.1	Gnomon	gene	1460105	1463545	.	-	.	ID=gene-LOC6032060;Dbxref=GeneID:6032060;Name=LOC6032060;gbkey=Gene;gene=LOC6032060;gene_biotype=protein_coding
NC_051861.1	Gnomon	mRNA	1460105	1463545	.	-	.	ID=rna-XM_001842674.2;Parent=gene-LOC6032060;Dbxref=GeneID:6032060,Genbank:XM_001842674.2;Name=XM_001842674.2;gbkey=mRNA;gene=LOC6032060;model_evidence=Supporting evidence includes similarity to: 7 Proteins%2C and 100%25 coverage of the annotated genomic feature by RNAseq alignments%2C including 20 samples with support for all annotated introns;product=palmitoyltransferase ZDHHC16;transcript_id=X…
NC_051861.1	Gnomon	exon	1460105	1460680	.	-	.	ID=exon-XM_001842674.2-6;Parent=rna-XM_001842674.2;Dbxref=GeneID:6032060,Genbank:XM_001842674.2;gbkey=mRNA;gene=LOC6032060;product=palmitoyltransferase ZDHHC16;transcript_id=XM_001842674.2
NC_051861.1	Gnomon	CDS	1460246	1460680	.	-	0	ID=cds-XP_001842726.2;Parent=rna-XM_001842674.2;Dbxref=GeneID:6032060,Genbank:XP_001842726.2;Name=XP_001842726.2;gbkey=CDS;gene=LOC6032060;product=palmitoyltransferase ZDHHC16;protein_id=XP_001842726.2
NC_051861.1	Gnomon	CDS	1462392	1462600	.	-	2	ID=cds-XP_001842726.2;Parent=rna-XM_001842674.2;Dbxref=GeneID:6032060,Genbank:XP_001842726.2;Name=XP_001842726.2;gbkey=CDS;gene=LOC6032060;product=palmitoyltransferase ZDHHC16;protein_id=XP_001842726.2
NC_051861.1	Gnomon	exon	1462392	1462600	.	-	.	ID=exon-XM_001842674.2-5;Parent=rna-XM_001842674.2;Dbxref=GeneID:6032060,Genbank:XM_001842674.2;gbkey=mRNA;gene=LOC6032060;product=palmitoyltransferase ZDHHC16;transcript_id=XM_001842674.2
NC_051861.1	Gnomon	exon	1462655	1462772	.	-	.	ID=exon-XM_001842674.2-4;Parent=rna-XM_001842674.2;Dbxref=GeneID:6032060,Genbank:XM_001842674.2;gbkey=mRNA;gene=LOC6032060;product=palmitoyltransferase ZDHHC16;transcript_id=XM_001842674.2
NC_051861.1	Gnomon	CDS	1462655	1462772	.	-	0	ID=cds-XP_001842726.2;Parent=rna-XM_001842674.2;Dbxref=GeneID:6032060,Genbank:XP_001842726.2;Name=XP_001842726.2;gbkey=CDS;gene=LOC6032060;product=palmitoyltransferase ZDHHC16;protein_id=XP_001842726.2
NC_051861.1	Gnomon	exon	1462832	1463023	.	-	.	ID=exon-XM_001842674.2-3;Parent=rna-XM_001842674.2;Dbxref=GeneID:6032060,Genbank:XM_001842674.2;gbkey=mRNA;gene=LOC6032060;product=palmitoyltransferase ZDHHC16;transcript_id=XM_001842674.2
NC_051861.1	Gnomon	CDS	1462832	1463023	.	-	0	ID=cds-XP_001842726.2;Parent=rna-XM_001842674.2;Dbxref=GeneID:6032060,Genbank:XP_001842726.2;Name=XP_001842726.2;gbkey=CDS;gene=LOC6032060;product=palmitoyltransferase ZDHHC16;protein_id=XP_001842726.2
NC_051861.1	Gnomon	CDS	1463077	1463224	.	-	1	ID=cds-XP_001842726.2;Parent=rna-XM_001842674.2;Dbxref=GeneID:6032060,Genbank:XP_001842726.2;Name=XP_001842726.2;gbkey=CDS;gene=LOC6032060;product=palmitoyltransferase ZDHHC16;protein_id=XP_001842726.2
NC_051861.1	Gnomon	exon	1463077	1463224	.	-	.	ID=exon-XM_001842674.2-2;Parent=rna-XM_001842674.2;Dbxref=GeneID:6032060,Genbank:XM_001842674.2;gbkey=mRNA;gene=LOC6032060;product=palmitoyltransferase ZDHHC16;transcript_id=XM_001842674.2
NC_051861.1	Gnomon	CDS	1463283	1463329	.	-	0	ID=cds-XP_001842726.2;Parent=rna-XM_001842674.2;Dbxref=GeneID:6032060,Genbank:XP_001842726.2;Name=XP_001842726.2;gbkey=CDS;gene=LOC6032060;product=palmitoyltransferase ZDHHC16;protein_id=XP_001842726.2
NC_051861.1	Gnomon	exon	1463283	1463545	.	-	.	ID=exon-XM_001842674.2-1;Parent=rna-XM_001842674.2;Dbxref=GeneID:6032060,Genbank:XM_001842674.2;gbkey=mRNA;gene=LOC6032060;product=palmitoyltransferase ZDHHC16;transcript_id=XM_001842674.2
NC_051861.1	Gnomon	exon	1464422	1464600	.	+	.	ID=exon-XM_001842675.2-1;Parent=rna-XM_001842675.2;Dbxref=GeneID:6032061,Genbank:XM_001842675.2;gbkey=mRNA;gene=LOC6032061;product=ADP-ribosylation factor-like protein 2;transcript_id=XM_001842675.2
NC_051861.1	Gnomon	gene	1464422	1465225	.	+	.	ID=gene-LOC6032061;Dbxref=GeneID:6032061;Name=LOC6032061;gbkey=Gene;gene=LOC6032061;gene_biotype=protein_coding
NC_051861.1	Gnomon	mRNA	1464422	1465225	.	+	.	ID=rna-XM_001842675.2;Parent=gene-LOC6032061;Dbxref=GeneID:6032061,Genbank:XM_001842675.2;Name=XM_001842675.2;gbkey=mRNA;gene=LOC6032061;model_evidence=Supporting evidence includes similarity to: 6 ESTs%2C 17 Proteins%2C and 100%25 coverage of the annotated genomic feature by RNAseq alignments%2C including 34 samples with support for all annotated introns;product=ADP-ribosylation factor-like prot…
NC_051861.1	Gnomon	CDS	1464536	1464600	.	+	0	ID=cds-XP_001842727.1;Parent=rna-XM_001842675.2;Dbxref=GeneID:6032061,Genbank:XP_001842727.1;Name=XP_001842727.1;gbkey=CDS;gene=LOC6032061;product=ADP-ribosylation factor-like protein 2;protein_id=XP_001842727.1
NC_051861.1	Gnomon	CDS	1464669	1465158	.	+	1	ID=cds-XP_001842727.1;Parent=rna-XM_001842675.2;Dbxref=GeneID:6032061,Genbank:XP_001842727.1;Name=XP_001842727.1;gbkey=CDS;gene=LOC6032061;product=ADP-ribosylation factor-like protein 2;protein_id=XP_001842727.1
NC_051861.1	Gnomon	exon	1464669	1465225	.	+	.	ID=exon-XM_001842675.2-2;Parent=rna-XM_001842675.2;Dbxref=GeneID:6032061,Genbank:XM_001842675.2;gbkey=mRNA;gene=LOC6032061;product=ADP-ribosylation factor-like protein 2;transcript_id=XM_001842675.2
NC_051861.1	Gnomon	gene	1465304	1468980	.	-	.	ID=gene-LOC6032062;Dbxref=GeneID:6032062;Name=LOC6032062;gbkey=Gene;gene=LOC6032062;gene_biotype=protein_coding
NC_051861.1	Gnomon	mRNA	1465304	1468980	.	-	.	ID=rna-XM_001842676.2;Parent=gene-LOC6032062;Dbxref=GeneID:6032062,Genbank:XM_001842676.2;Name=XM_001842676.2;gbkey=mRNA;gene=LOC6032062;model_evidence=Supporting evidence includes similarity to: 41 Proteins%2C and 100%25 coverage of the annotated genomic feature by RNAseq alignments%2C including 8 samples with support for all annotated introns;product=serine protease grass;transcript_id=XM_00184…
NC_051861.1	Gnomon	exon	1465304	1465731	.	-	.	ID=exon-XM_001842676.2-4;Parent=rna-XM_001842676.2;Dbxref=GeneID:6032062,Genbank:XM_001842676.2;gbkey=mRNA;gene=LOC6032062;product=serine protease grass;transcript_id=XM_001842676.2
NC_051861.1	Gnomon	CDS	1465310	1465731	.	-	2	ID=cds-XP_001842728.2;Parent=rna-XM_001842676.2;Dbxref=GeneID:6032062,Genbank:XP_001842728.2;Name=XP_001842728.2;gbkey=CDS;gene=LOC6032062;product=serine protease grass;protein_id=XP_001842728.2
NC_051861.1	Gnomon	CDS	1465792	1465979	.	-	1	ID=cds-XP_001842728.2;Parent=rna-XM_001842676.2;Dbxref=GeneID:6032062,Genbank:XP_001842728.2;Name=XP_001842728.2;gbkey=CDS;gene=LOC6032062;product=serine protease grass;protein_id=XP_001842728.2
NC_051861.1	Gnomon	exon	1465792	1465979	.	-	.	ID=exon-XM_001842676.2-3;Parent=rna-XM_001842676.2;Dbxref=GeneID:6032062,Genbank:XM_001842676.2;gbkey=mRNA;gene=LOC6032062;product=serine protease grass;transcript_id=XM_001842676.2
NC_051861.1	Gnomon	exon	1466039	1466477	.	-	.	ID=exon-XM_001842676.2-2;Parent=rna-XM_001842676.2;Dbxref=GeneID:6032062,Genbank:XM_001842676.2;gbkey=mRNA;gene=LOC6032062;product=serine protease grass;transcript_id=XM_001842676.2
NC_051861.1	Gnomon	CDS	1466039	1466477	.	-	2	ID=cds-XP_001842728.2;Parent=rna-XM_001842676.2;Dbxref=GeneID:6032062,Genbank:XP_001842728.2;Name=XP_001842728.2;gbkey=CDS;gene=LOC6032062;product=serine protease grass;protein_id=XP_001842728.2
NC_051861.1	Gnomon	CDS	1468791	1468863	.	-	0	ID=cds-XP_001842728.2;Parent=rna-XM_001842676.2;Dbxref=GeneID:6032062,Genbank:XP_001842728.2;Name=XP_001842728.2;gbkey=CDS;gene=LOC6032062;product=serine protease grass;protein_id=XP_001842728.2
NC_051861.1	Gnomon	exon	1468791	1468980	.	-	.	ID=exon-XM_001842676.2-1;Parent=rna-XM_001842676.2;Dbxref=GeneID:6032062,Genbank:XM_001842676.2;gbkey=mRNA;gene=LOC6032062;product=serine protease grass;transcript_id=XM_001842676.2
NC_051861.1	Gnomon	gene	1474557	1479209	.	-	.	ID=gene-LOC6032063;Dbxref=GeneID:6032063;Name=LOC6032063;gbkey=Gene;gene=LOC6032063;gene_biotype=protein_coding
NC_051861.1	Gnomon	mRNA	1474557	1479209	.	-	.	ID=rna-XM_001842677.2;Parent=gene-LOC6032063;Dbxref=GeneID:6032063,Genbank:XM_001842677.2;Name=XM_001842677.2;gbkey=mRNA;gene=LOC6032063;model_evidence=Supporting evidence includes similarity to: 8 ESTs%2C 30 Proteins%2C and 100%25 coverage of the annotated genomic feature by RNAseq alignments%2C including 25 samples with support for all annotated introns;product=serine protease grass;transcript_…
NC_051861.1	Gnomon	exon	1474557	1475069	.	-	.	ID=exon-XM_001842677.2-4;Parent=rna-XM_001842677.2;Dbxref=GeneID:6032063,Genbank:XM_001842677.2;gbkey=mRNA;gene=LOC6032063;product=serine protease grass;transcript_id=XM_001842677.2
NC_051861.1	Gnomon	CDS	1474654	1475069	.	-	2	ID=cds-XP_001842729.2;Parent=rna-XM_001842677.2;Dbxref=GeneID:6032063,Genbank:XP_001842729.2;Name=XP_001842729.2;gbkey=CDS;gene=LOC6032063;product=serine protease grass;protein_id=XP_001842729.2
NC_051861.1	Gnomon	CDS	1475143	1475354	.	-	1	ID=cds-XP_001842729.2;Parent=rna-XM_001842677.2;Dbxref=GeneID:6032063,Genbank:XP_001842729.2;Name=XP_001842729.2;gbkey=CDS;gene=LOC6032063;product=serine protease grass;protein_id=XP_001842729.2
NC_051861.1	Gnomon	exon	1475143	1475354	.	-	.	ID=exon-XM_001842677.2-3;Parent=rna-XM_001842677.2;Dbxref=GeneID:6032063,Genbank:XM_001842677.2;gbkey=mRNA;gene=LOC6032063;product=serine protease grass;transcript_id=XM_001842677.2
NC_051861.1	Gnomon	exon	1475416	1475854	.	-	.	ID=exon-XM_001842677.2-2;Parent=rna-XM_001842677.2;Dbxref=GeneID:6032063,Genbank:XM_001842677.2;gbkey=mRNA;gene=LOC6032063;product=serine protease grass;transcript_id=XM_001842677.2
NC_051861.1	Gnomon	CDS	1475416	1475854	.	-	2	ID=cds-XP_001842729.2;Parent=rna-XM_001842677.2;Dbxref=GeneID:6032063,Genbank:XP_001842729.2;Name=XP_001842729.2;gbkey=CDS;gene=LOC6032063;product=serine protease grass;protein_id=XP_001842729.2
NC_051861.1	Gnomon	CDS	1479070	1479136	.	-	0	ID=cds-XP_001842729.2;Parent=rna-XM_001842677.2;Dbxref=GeneID:6032063,Genbank:XP_001842729.2;Name=XP_001842729.2;gbkey=CDS;gene=LOC6032063;product=serine protease grass;protein_id=XP_001842729.2
NC_051861.1	Gnomon	exon	1479070	1479209	.	-	.	ID=exon-XM_001842677.2-1;Parent=rna-XM_001842677.2;Dbxref=GeneID:6032063,Genbank:XM_001842677.2;gbkey=mRNA;gene=LOC6032063;product=serine protease grass;transcript_id=XM_001842677.2
NC_051861.1	Gnomon	mRNA	1479381	1485626	.	-	.	ID=rna-XM_001842678.2;Parent=gene-LOC6032064;Dbxref=GeneID:6032064,Genbank:XM_001842678.2;Name=XM_001842678.2;gbkey=mRNA;gene=LOC6032064;model_evidence=Supporting evidence includes similarity to: 4 ESTs%2C 15 Proteins%2C and 100%25 coverage of the annotated genomic feature by RNAseq alignments%2C including 19 samples with support for all annotated introns;product=serine protease grass;transcript_…
NC_051861.1	Gnomon	gene	1479381	1485626	.	-	.	ID=gene-LOC6032064;Dbxref=GeneID:6032064;Name=LOC6032064;gbkey=Gene;gene=LOC6032064;gene_biotype=protein_coding
NC_051861.1	Gnomon	exon	1479381	1479871	.	-	.	ID=exon-XM_001842678.2-4;Parent=rna-XM_001842678.2;Dbxref=GeneID:6032064,Genbank:XM_001842678.2;gbkey=mRNA;gene=LOC6032064;product=serine protease grass;transcript_id=XM_001842678.2
NC_051861.1	Gnomon	CDS	1479453	1479871	.	-	2	ID=cds-XP_001842730.2;Parent=rna-XM_001842678.2;Dbxref=GeneID:6032064,Genbank:XP_001842730.2;Name=XP_001842730.2;gbkey=CDS;gene=LOC6032064;product=serine protease grass;protein_id=XP_001842730.2
NC_051861.1	Gnomon	CDS	1479938	1480152	.	-	1	ID=cds-XP_001842730.2;Parent=rna-XM_001842678.2;Dbxref=GeneID:6032064,Genbank:XP_001842730.2;Name=XP_001842730.2;gbkey=CDS;gene=LOC6032064;product=serine protease grass;protein_id=XP_001842730.2
NC_051861.1	Gnomon	exon	1479938	1480152	.	-	.	ID=exon-XM_001842678.2-3;Parent=rna-XM_001842678.2;Dbxref=GeneID:6032064,Genbank:XM_001842678.2;gbkey=mRNA;gene=LOC6032064;product=serine protease grass;transcript_id=XM_001842678.2
NC_051861.1	Gnomon	exon	1484956	1485424	.	-	.	ID=exon-XM_001842678.2-2;Parent=rna-XM_001842678.2;Dbxref=GeneID:6032064,Genbank:XM_001842678.2;gbkey=mRNA;gene=LOC6032064;product=serine protease grass;transcript_id=XM_001842678.2
NC_051861.1	Gnomon	CDS	1484956	1485424	.	-	2	ID=cds-XP_001842730.2;Parent=rna-XM_001842678.2;Dbxref=GeneID:6032064,Genbank:XP_001842730.2;Name=XP_001842730.2;gbkey=CDS;gene=LOC6032064;product=serine protease grass;protein_id=XP_001842730.2
NC_051861.1	Gnomon	CDS	1485484	1485544	.	-	0	ID=cds-XP_001842730.2;Parent=rna-XM_001842678.2;Dbxref=GeneID:6032064,Genbank:XP_001842730.2;Name=XP_001842730.2;gbkey=CDS;gene=LOC6032064;product=serine protease grass;protein_id=XP_001842730.2
NC_051861.1	Gnomon	exon	1485484	1485626	.	-	.	ID=exon-XM_001842678.2-1;Parent=rna-XM_001842678.2;Dbxref=GeneID:6032064,Genbank:XM_001842678.2;gbkey=mRNA;gene=LOC6032064;product=serine protease grass;transcript_id=XM_001842678.2
NC_051861.1	Gnomon	mRNA	1489153	1490545	.	+	.	ID=rna-XM_001842679.2;Parent=gene-LOC6032065;Dbxref=GeneID:6032065,Genbank:XM_001842679.2;Name=XM_001842679.2;gbkey=mRNA;gene=LOC6032065;model_evidence=Supporting evidence includes similarity to: 9 ESTs%2C 10 Proteins%2C and 100%25 coverage of the annotated genomic feature by RNAseq alignments%2C including 27 samples with support for all annotated introns;product=serine protease easter;transcript…
NC_051861.1	Gnomon	gene	1489153	1490545	.	+	.	ID=gene-LOC6032065;Dbxref=GeneID:6032065;Name=LOC6032065;gbkey=Gene;gene=LOC6032065;gene_biotype=protein_coding
NC_051861.1	Gnomon	exon	1489153	1489274	.	+	.	ID=exon-XM_001842679.2-1;Parent=rna-XM_001842679.2;Dbxref=GeneID:6032065,Genbank:XM_001842679.2;gbkey=mRNA;gene=LOC6032065;product=serine protease easter;transcript_id=XM_001842679.2
NC_051861.1	Gnomon	CDS	1489208	1489274	.	+	0	ID=cds-XP_001842731.2;Parent=rna-XM_001842679.2;Dbxref=GeneID:6032065,Genbank:XP_001842731.2;Name=XP_001842731.2;gbkey=CDS;gene=LOC6032065;product=serine protease easter;protein_id=XP_001842731.2
NC_051861.1	Gnomon	CDS	1489346	1489742	.	+	2	ID=cds-XP_001842731.2;Parent=rna-XM_001842679.2;Dbxref=GeneID:6032065,Genbank:XP_001842731.2;Name=XP_001842731.2;gbkey=CDS;gene=LOC6032065;product=serine protease easter;protein_id=XP_001842731.2
NC_051861.1	Gnomon	exon	1489346	1489742	.	+	.	ID=exon-XM_001842679.2-2;Parent=rna-XM_001842679.2;Dbxref=GeneID:6032065,Genbank:XM_001842679.2;gbkey=mRNA;gene=LOC6032065;product=serine protease easter;transcript_id=XM_001842679.2
NC_051861.1	Gnomon	CDS	1489810	1490015	.	+	1	ID=cds-XP_001842731.2;Parent=rna-XM_001842679.2;Dbxref=GeneID:6032065,Genbank:XP_001842731.2;Name=XP_001842731.2;gbkey=CDS;gene=LOC6032065;product=serine protease easter;protein_id=XP_001842731.2
NC_051861.1	Gnomon	exon	1489810	1490015	.	+	.	ID=exon-XM_001842679.2-3;Parent=rna-XM_001842679.2;Dbxref=GeneID:6032065,Genbank:XM_001842679.2;gbkey=mRNA;gene=LOC6032065;product=serine protease easter;transcript_id=XM_001842679.2
NC_051861.1	Gnomon	exon	1490072	1490545	.	+	.	ID=exon-XM_001842679.2-4;Parent=rna-XM_001842679.2;Dbxref=GeneID:6032065,Genbank:XM_001842679.2;gbkey=mRNA;gene=LOC6032065;product=serine protease easter;transcript_id=XM_001842679.2
NC_051861.1	Gnomon	CDS	1490072	1490508	.	+	2	ID=cds-XP_001842731.2;Parent=rna-XM_001842679.2;Dbxref=GeneID:6032065,Genbank:XP_001842731.2;Name=XP_001842731.2;gbkey=CDS;gene=LOC6032065;product=serine protease easter;protein_id=XP_001842731.2
NC_051861.1	Gnomon	exon	1490536	1490657	.	-	.	ID=exon-XM_001842680.2-2;Parent=rna-XM_001842680.2;Dbxref=GeneID:6032066,Genbank:XM_001842680.2;gbkey=mRNA;gene=LOC6032066;product=coiled-coil domain-containing protein 103;transcript_id=XM_001842680.2
NC_051861.1	Gnomon	gene	1490536	1490933	.	-	.	ID=gene-LOC6032066;Dbxref=GeneID:6032066;Name=LOC6032066;gbkey=Gene;gene=LOC6032066;gene_biotype=protein_coding
NC_051861.1	Gnomon	mRNA	1490536	1490933	.	-	.	ID=rna-XM_001842680.2;Parent=gene-LOC6032066;Dbxref=GeneID:6032066,Genbank:XM_001842680.2;Name=XM_001842680.2;gbkey=mRNA;gene=LOC6032066;model_evidence=Supporting evidence includes similarity to: 5 Proteins%2C and 100%25 coverage of the annotated genomic feature by RNAseq alignments%2C including 30 samples with support for all annotated introns;product=coiled-coil domain-containing protein 103;tr…
NC_051861.1	Gnomon	CDS	1490558	1490657	.	-	1	ID=cds-XP_001842732.1;Parent=rna-XM_001842680.2;Dbxref=GeneID:6032066,Genbank:XP_001842732.1;Name=XP_001842732.1;gbkey=CDS;gene=LOC6032066;product=coiled-coil domain-containing protein 103;protein_id=XP_001842732.1
NC_051861.1	Gnomon	exon	1490711	1490933	.	-	.	ID=exon-XM_001842680.2-1;Parent=rna-XM_001842680.2;Dbxref=GeneID:6032066,Genbank:XM_001842680.2;gbkey=mRNA;gene=LOC6032066;product=coiled-coil domain-containing protein 103;transcript_id=XM_001842680.2
NC_051861.1	Gnomon	CDS	1490711	1490844	.	-	0	ID=cds-XP_001842732.1;Parent=rna-XM_001842680.2;Dbxref=GeneID:6032066,Genbank:XP_001842732.1;Name=XP_001842732.1;gbkey=CDS;gene=LOC6032066;product=coiled-coil domain-containing protein 103;protein_id=XP_001842732.1
NC_051861.1	Gnomon	exon	1491047	1492629	.	-	.	ID=exon-XM_001842681.2-4;Parent=rna-XM_001842681.2;Dbxref=GeneID:6032067,Genbank:XM_001842681.2;gbkey=mRNA;gene=LOC6032067;product=titin;transcript_id=XM_001842681.2
NC_051861.1	Gnomon	gene	1491047	1502931	.	-	.	ID=gene-LOC6032067;Dbxref=GeneID:6032067;Name=LOC6032067;gbkey=Gene;gene=LOC6032067;gene_biotype=protein_coding
NC_051861.1	Gnomon	mRNA	1491047	1502931	.	-	.	ID=rna-XM_001842681.2;Parent=gene-LOC6032067;Dbxref=GeneID:6032067,Genbank:XM_001842681.2;Name=XM_001842681.2;gbkey=mRNA;gene=LOC6032067;model_evidence=Supporting evidence includes similarity to: 4 Proteins%2C and 100%25 coverage of the annotated genomic feature by RNAseq alignments%2C including 28 samples with support for all annotated introns;product=titin;transcript_id=XM_001842681.2
NC_051861.1	Gnomon	CDS	1491652	1492629	.	-	0	ID=cds-XP_001842733.2;Parent=rna-XM_001842681.2;Dbxref=GeneID:6032067,Genbank:XP_001842733.2;Name=XP_001842733.2;gbkey=CDS;gene=LOC6032067;product=titin;protein_id=XP_001842733.2
NC_051861.1	Gnomon	exon	1499258	1502269	.	-	.	ID=exon-XM_001842681.2-3;Parent=rna-XM_001842681.2;Dbxref=GeneID:6032067,Genbank:XM_001842681.2;gbkey=mRNA;gene=LOC6032067;product=titin;transcript_id=XM_001842681.2
NC_051861.1	Gnomon	CDS	1499258	1502269	.	-	0	ID=cds-XP_001842733.2;Parent=rna-XM_001842681.2;Dbxref=GeneID:6032067,Genbank:XP_001842733.2;Name=XP_001842733.2;gbkey=CDS;gene=LOC6032067;product=titin;protein_id=XP_001842733.2
NC_051861.1	Gnomon	exon	1502326	1502478	.	-	.	ID=exon-XM_001842681.2-2;Parent=rna-XM_001842681.2;Dbxref=GeneID:6032067,Genbank:XM_001842681.2;gbkey=mRNA;gene=LOC6032067;product=titin;transcript_id=XM_001842681.2
NC_051861.1	Gnomon	CDS	1502326	1502478	.	-	0	ID=cds-XP_001842733.2;Parent=rna-XM_001842681.2;Dbxref=GeneID:6032067,Genbank:XP_001842733.2;Name=XP_001842733.2;gbkey=CDS;gene=LOC6032067;product=titin;protein_id=XP_001842733.2
NC_051861.1	Gnomon	CDS	1502619	1502795	.	-	0	ID=cds-XP_001842733.2;Parent=rna-XM_001842681.2;Dbxref=GeneID:6032067,Genbank:XP_001842733.2;Name=XP_001842733.2;gbkey=CDS;gene=LOC6032067;product=titin;protein_id=XP_001842733.2
NC_051861.1	Gnomon	exon	1502619	1502931	.	-	.	ID=exon-XM_001842681.2-1;Parent=rna-XM_001842681.2;Dbxref=GeneID:6032067,Genbank:XM_001842681.2;gbkey=mRNA;gene=LOC6032067;product=titin;transcript_id=XM_001842681.2
NC_051861.1	Gnomon	gene	1503388	1506576	.	-	.	ID=gene-LOC6032068;Dbxref=GeneID:6032068;Name=LOC6032068;gbkey=Gene;gene=LOC6032068;gene_biotype=protein_coding
NC_051861.1	Gnomon	mRNA	1503388	1506576	.	-	.	ID=rna-XM_001842682.2;Parent=gene-LOC6032068;Dbxref=GeneID:6032068,Genbank:XM_001842682.2;Name=XM_001842682.2;gbkey=mRNA;gene=LOC6032068;model_evidence=Supporting evidence includes similarity to: 6 Proteins%2C and 100%25 coverage of the annotated genomic feature by RNAseq alignments%2C including 24 samples with support for all annotated introns;product=vacuolar protein sorting-associated protein …
NC_051861.1	Gnomon	exon	1503388	1504455	.	-	.	ID=exon-XM_001842682.2-5;Parent=rna-XM_001842682.2;Dbxref=GeneID:6032068,Genbank:XM_001842682.2;gbkey=mRNA;gene=LOC6032068;product=vacuolar protein sorting-associated protein 16 homolog;transcript_id=XM_001842682.2
NC_051861.1	Gnomon	CDS	1503434	1504455	.	-	2	ID=cds-XP_001842734.2;Parent=rna-XM_001842682.2;Dbxref=GeneID:6032068,Genbank:XP_001842734.2;Name=XP_001842734.2;gbkey=CDS;gene=LOC6032068;product=vacuolar protein sorting-associated protein 16 homolog;protein_id=XP_001842734.2
NC_051861.1	Gnomon	CDS	1504512	1504660	.	-	1	ID=cds-XP_001842734.2;Parent=rna-XM_001842682.2;Dbxref=GeneID:6032068,Genbank:XP_001842734.2;Name=XP_001842734.2;gbkey=CDS;gene=LOC6032068;product=vacuolar protein sorting-associated protein 16 homolog;protein_id=XP_001842734.2
NC_051861.1	Gnomon	exon	1504512	1504660	.	-	.	ID=exon-XM_001842682.2-4;Parent=rna-XM_001842682.2;Dbxref=GeneID:6032068,Genbank:XM_001842682.2;gbkey=mRNA;gene=LOC6032068;product=vacuolar protein sorting-associated protein 16 homolog;transcript_id=XM_001842682.2
NC_051861.1	Gnomon	exon	1504718	1505805	.	-	.	ID=exon-XM_001842682.2-3;Parent=rna-XM_001842682.2;Dbxref=GeneID:6032068,Genbank:XM_001842682.2;gbkey=mRNA;gene=LOC6032068;product=vacuolar protein sorting-associated protein 16 homolog;transcript_id=XM_001842682.2
NC_051861.1	Gnomon	CDS	1504718	1505805	.	-	0	ID=cds-XP_001842734.2;Parent=rna-XM_001842682.2;Dbxref=GeneID:6032068,Genbank:XP_001842734.2;Name=XP_001842734.2;gbkey=CDS;gene=LOC6032068;product=vacuolar protein sorting-associated protein 16 homolog;protein_id=XP_001842734.2
NC_051861.1	Gnomon	exon	1506122	1506317	.	-	.	ID=exon-XM_001842682.2-2;Parent=rna-XM_001842682.2;Dbxref=GeneID:6032068,Genbank:XM_001842682.2;gbkey=mRNA;gene=LOC6032068;product=vacuolar protein sorting-associated protein 16 homolog;transcript_id=XM_001842682.2
NC_051861.1	Gnomon	CDS	1506122	1506317	.	-	1	ID=cds-XP_001842734.2;Parent=rna-XM_001842682.2;Dbxref=GeneID:6032068,Genbank:XP_001842734.2;Name=XP_001842734.2;gbkey=CDS;gene=LOC6032068;product=vacuolar protein sorting-associated protein 16 homolog;protein_id=XP_001842734.2
NC_051861.1	Gnomon	exon	1506391	1506576	.	-	.	ID=exon-XM_001842682.2-1;Parent=rna-XM_001842682.2;Dbxref=GeneID:6032068,Genbank:XM_001842682.2;gbkey=mRNA;gene=LOC6032068;product=vacuolar protein sorting-associated protein 16 homolog;transcript_id=XM_001842682.2
NC_051861.1	Gnomon	CDS	1506391	1506449	.	-	0	ID=cds-XP_001842734.2;Parent=rna-XM_001842682.2;Dbxref=GeneID:6032068,Genbank:XP_001842734.2;Name=XP_001842734.2;gbkey=CDS;gene=LOC6032068;product=vacuolar protein sorting-associated protein 16 homolog;protein_id=XP_001842734.2
NC_051861.1	Gnomon	mRNA	1506737	1509195	.	-	.	ID=rna-XM_001842683.2;Parent=gene-LOC6032069;Dbxref=GeneID:6032069,Genbank:XM_001842683.2;Name=XM_001842683.2;gbkey=mRNA;gene=LOC6032069;model_evidence=Supporting evidence includes similarity to: 21 ESTs%2C 7 Proteins%2C and 100%25 coverage of the annotated genomic feature by RNAseq alignments%2C including 34 samples with support for all annotated introns;product=ubiquitin-like domain-containing …
NC_051861.1	Gnomon	gene	1506737	1509195	.	-	.	ID=gene-LOC6032069;Dbxref=GeneID:6032069;Name=LOC6032069;gbkey=Gene;gene=LOC6032069;gene_biotype=protein_coding
NC_051861.1	Gnomon	exon	1506737	1507731	.	-	.	ID=exon-XM_001842683.2-2;Parent=rna-XM_001842683.2;Dbxref=GeneID:6032069,Genbank:XM_001842683.2;gbkey=mRNA;gene=LOC6032069;product=ubiquitin-like domain-containing CTD phosphatase 1;transcript_id=XM_001842683.2
NC_051861.1	Gnomon	CDS	1506914	1507731	.	-	2	ID=cds-XP_001842735.1;Parent=rna-XM_001842683.2;Dbxref=GeneID:6032069,Genbank:XP_001842735.1;Name=XP_001842735.1;gbkey=CDS;gene=LOC6032069;product=ubiquitin-like domain-containing CTD phosphatase 1;protein_id=XP_001842735.1
NC_051861.1	Gnomon	CDS	1508917	1509088	.	-	0	ID=cds-XP_001842735.1;Parent=rna-XM_001842683.2;Dbxref=GeneID:6032069,Genbank:XP_001842735.1;Name=XP_001842735.1;gbkey=CDS;gene=LOC6032069;product=ubiquitin-like domain-containing CTD phosphatase 1;protein_id=XP_001842735.1
NC_051861.1	Gnomon	exon	1508917	1509195	.	-	.	ID=exon-XM_001842683.2-1;Parent=rna-XM_001842683.2;Dbxref=GeneID:6032069,Genbank:XM_001842683.2;gbkey=mRNA;gene=LOC6032069;product=ubiquitin-like domain-containing CTD phosphatase 1;transcript_id=XM_001842683.2
NC_051861.1	Gnomon	mRNA	1509402	1513093	.	+	.	ID=rna-XM_001842684.2;Parent=gene-LOC6032070;Dbxref=GeneID:6032070,Genbank:XM_001842684.2;Name=XM_001842684.2;gbkey=mRNA;gene=LOC6032070;model_evidence=Supporting evidence includes similarity to: 5 Proteins%2C and 100%25 coverage of the annotated genomic feature by RNAseq alignments%2C including 12 samples with support for all annotated introns;product=uncharacterized LOC6032070;transcript_id=XM_…
NC_051861.1	Gnomon	gene	1509402	1513093	.	+	.	ID=gene-LOC6032070;Dbxref=GeneID:6032070;Name=LOC6032070;gbkey=Gene;gene=LOC6032070;gene_biotype=protein_coding
NC_051861.1	Gnomon	exon	1509402	1509623	.	+	.	ID=exon-XM_001842684.2-1;Parent=rna-XM_001842684.2;Dbxref=GeneID:6032070,Genbank:XM_001842684.2;gbkey=mRNA;gene=LOC6032070;product=uncharacterized LOC6032070;transcript_id=XM_001842684.2
NC_051861.1	Gnomon	CDS	1509528	1509623	.	+	0	ID=cds-XP_001842736.2;Parent=rna-XM_001842684.2;Dbxref=GeneID:6032070,Genbank:XP_001842736.2;Name=XP_001842736.2;gbkey=CDS;gene=LOC6032070;product=uncharacterized protein LOC6032070;protein_id=XP_001842736.2
NC_051861.1	Gnomon	exon	1511953	1512843	.	+	.	ID=exon-XM_001842684.2-2;Parent=rna-XM_001842684.2;Dbxref=GeneID:6032070,Genbank:XM_001842684.2;gbkey=mRNA;gene=LOC6032070;product=uncharacterized LOC6032070;transcript_id=XM_001842684.2
NC_051861.1	Gnomon	CDS	1511953	1512843	.	+	0	ID=cds-XP_001842736.2;Parent=rna-XM_001842684.2;Dbxref=GeneID:6032070,Genbank:XP_001842736.2;Name=XP_001842736.2;gbkey=CDS;gene=LOC6032070;product=uncharacterized protein LOC6032070;protein_id=XP_001842736.2
NC_051861.1	Gnomon	exon	1512909	1513093	.	+	.	ID=exon-XM_001842684.2-3;Parent=rna-XM_001842684.2;Dbxref=GeneID:6032070,Genbank:XM_001842684.2;gbkey=mRNA;gene=LOC6032070;product=uncharacterized LOC6032070;transcript_id=XM_001842684.2
NC_051861.1	Gnomon	CDS	1512909	1513022	.	+	0	ID=cds-XP_001842736.2;Parent=rna-XM_001842684.2;Dbxref=GeneID:6032070,Genbank:XP_001842736.2;Name=XP_001842736.2;gbkey=CDS;gene=LOC6032070;product=uncharacterized protein LOC6032070;protein_id=XP_001842736.2
NC_051861.1	Gnomon	mRNA	1516536	1518449	.	+	.	ID=rna-XM_001842685.2;Parent=gene-LOC6032071;Dbxref=GeneID:6032071,Genbank:XM_001842685.2;Name=XM_001842685.2;gbkey=mRNA;gene=LOC6032071;model_evidence=Supporting evidence includes similarity to: 7 Proteins%2C and 100%25 coverage of the annotated genomic feature by RNAseq alignments%2C including 28 samples with support for all annotated introns;product=uncharacterized LOC6032071;transcript_id=XM_…
NC_051861.1	Gnomon	gene	1516536	1518449	.	+	.	ID=gene-LOC6032071;Dbxref=GeneID:6032071;Name=LOC6032071;gbkey=Gene;gene=LOC6032071;gene_biotype=protein_coding
NC_051861.1	Gnomon	exon	1516536	1516691	.	+	.	ID=exon-XM_001842685.2-1;Parent=rna-XM_001842685.2;Dbxref=GeneID:6032071,Genbank:XM_001842685.2;gbkey=mRNA;gene=LOC6032071;product=uncharacterized LOC6032071;transcript_id=XM_001842685.2
NC_051861.1	Gnomon	CDS	1516646	1516691	.	+	0	ID=cds-XP_001842737.2;Parent=rna-XM_001842685.2;Dbxref=GeneID:6032071,Genbank:XP_001842737.2;Name=XP_001842737.2;gbkey=CDS;gene=LOC6032071;product=uncharacterized protein LOC6032071;protein_id=XP_001842737.2
NC_051861.1	Gnomon	CDS	1516750	1517061	.	+	2	ID=cds-XP_001842737.2;Parent=rna-XM_001842685.2;Dbxref=GeneID:6032071,Genbank:XP_001842737.2;Name=XP_001842737.2;gbkey=CDS;gene=LOC6032071;product=uncharacterized protein LOC6032071;protein_id=XP_001842737.2
NC_051861.1	Gnomon	exon	1516750	1517061	.	+	.	ID=exon-XM_001842685.2-2;Parent=rna-XM_001842685.2;Dbxref=GeneID:6032071,Genbank:XM_001842685.2;gbkey=mRNA;gene=LOC6032071;product=uncharacterized LOC6032071;transcript_id=XM_001842685.2
NC_051861.1	Gnomon	CDS	1517124	1517774	.	+	2	ID=cds-XP_001842737.2;Parent=rna-XM_001842685.2;Dbxref=GeneID:6032071,Genbank:XP_001842737.2;Name=XP_001842737.2;gbkey=CDS;gene=LOC6032071;product=uncharacterized protein LOC6032071;protein_id=XP_001842737.2
NC_051861.1	Gnomon	exon	1517124	1517774	.	+	.	ID=exon-XM_001842685.2-3;Parent=rna-XM_001842685.2;Dbxref=GeneID:6032071,Genbank:XM_001842685.2;gbkey=mRNA;gene=LOC6032071;product=uncharacterized LOC6032071;transcript_id=XM_001842685.2
NC_051861.1	Gnomon	exon	1517830	1518449	.	+	.	ID=exon-XM_001842685.2-4;Parent=rna-XM_001842685.2;Dbxref=GeneID:6032071,Genbank:XM_001842685.2;gbkey=mRNA;gene=LOC6032071;product=uncharacterized LOC6032071;transcript_id=XM_001842685.2
NC_051861.1	Gnomon	CDS	1517830	1518140	.	+	2	ID=cds-XP_001842737.2;Parent=rna-XM_001842685.2;Dbxref=GeneID:6032071,Genbank:XP_001842737.2;Name=XP_001842737.2;gbkey=CDS;gene=LOC6032071;product=uncharacterized protein LOC6032071;protein_id=XP_001842737.2
NC_051861.1	Gnomon	exon	1524299	1524399	.	+	.	ID=exon-XM_038259734.1-1;Parent=rna-XM_038259734.1;Dbxref=GeneID:6032072,Genbank:XM_038259734.1;gbkey=mRNA;gene=LOC6032072;product=protein artichoke%2C transcript variant X2;transcript_id=XM_038259734.1
NC_051861.1	Gnomon	gene	1524299	1564165	.	+	.	ID=gene-LOC6032072;Dbxref=GeneID:6032072;Name=LOC6032072;gbkey=Gene;gene=LOC6032072;gene_biotype=protein_coding
NC_051861.1	Gnomon	mRNA	1524299	1564165	.	+	.	ID=rna-XM_038259734.1;Parent=gene-LOC6032072;Dbxref=GeneID:6032072,Genbank:XM_038259734.1;Name=XM_038259734.1;gbkey=mRNA;gene=LOC6032072;model_evidence=Supporting evidence includes similarity to: 2 ESTs%2C 24 Proteins%2C and 99%25 coverage of the annotated genomic feature by RNAseq alignments%2C including 8 samples with support for all annotated introns;product=protein artichoke%2C transcript var…
NC_051861.1	Gnomon	exon	1524299	1524462	.	+	.	ID=exon-XM_038259727.1-1;Parent=rna-XM_038259727.1;Dbxref=GeneID:6032072,Genbank:XM_038259727.1;gbkey=mRNA;gene=LOC6032072;product=protein artichoke%2C transcript variant X1;transcript_id=XM_038259727.1
NC_051861.1	Gnomon	mRNA	1524299	1564165	.	+	.	ID=rna-XM_038259727.1;Parent=gene-LOC6032072;Dbxref=GeneID:6032072,Genbank:XM_038259727.1;Name=XM_038259727.1;gbkey=mRNA;gene=LOC6032072;model_evidence=Supporting evidence includes similarity to: 2 ESTs%2C 24 Proteins%2C and 99%25 coverage of the annotated genomic feature by RNAseq alignments%2C including 9 samples with support for all annotated introns;product=protein artichoke%2C transcript var…
NC_051861.1	Gnomon	exon	1538598	1538764	.	+	.	ID=exon-XM_038259734.1-2;Parent=rna-XM_038259734.1;Dbxref=GeneID:6032072,Genbank:XM_038259734.1;gbkey=mRNA;gene=LOC6032072;product=protein artichoke%2C transcript variant X2;transcript_id=XM_038259734.1
NC_051861.1	Gnomon	exon	1538598	1538764	.	+	.	ID=exon-XM_038259727.1-2;Parent=rna-XM_038259727.1;Dbxref=GeneID:6032072,Genbank:XM_038259727.1;gbkey=mRNA;gene=LOC6032072;product=protein artichoke%2C transcript variant X1;transcript_id=XM_038259727.1
NC_051861.1	Gnomon	CDS	1538652	1538764	.	+	0	ID=cds-XP_038115662.1;Parent=rna-XM_038259734.1;Dbxref=GeneID:6032072,Genbank:XP_038115662.1;Name=XP_038115662.1;gbkey=CDS;gene=LOC6032072;product=protein artichoke;protein_id=XP_038115662.1
NC_051861.1	Gnomon	CDS	1538652	1538764	.	+	0	ID=cds-XP_038115655.1;Parent=rna-XM_038259727.1;Dbxref=GeneID:6032072,Genbank:XP_038115655.1;Name=XP_038115655.1;gbkey=CDS;gene=LOC6032072;product=protein artichoke;protein_id=XP_038115655.1
NC_051861.1	Gnomon	lnc_RNA	1549957	1551291	.	-	.	ID=rna-XR_005278210.1;Parent=gene-LOC119768758;Dbxref=GeneID:119768758,Genbank:XR_005278210.1;Name=XR_005278210.1;gbkey=ncRNA;gene=LOC119768758;model_evidence=Supporting evidence includes similarity to: 18 ESTs%2C and 100%25 coverage of the annotated genomic feature by RNAseq alignments%2C including 30 samples with support for all annotated introns;product=uncharacterized LOC119768758;transcript_…
NC_051861.1	Gnomon	exon	1549957	1550431	.	-	.	ID=exon-XR_005278210.1-3;Parent=rna-XR_005278210.1;Dbxref=GeneID:119768758,Genbank:XR_005278210.1;gbkey=ncRNA;gene=LOC119768758;product=uncharacterized LOC119768758;transcript_id=XR_005278210.1
NC_051861.1	Gnomon	gene	1549957	1551291	.	-	.	ID=gene-LOC119768758;Dbxref=GeneID:119768758;Name=LOC119768758;gbkey=Gene;gene=LOC119768758;gene_biotype=lncRNA
NC_051861.1	Gnomon	exon	1550519	1550567	.	-	.	ID=exon-XR_005278210.1-2;Parent=rna-XR_005278210.1;Dbxref=GeneID:119768758,Genbank:XR_005278210.1;gbkey=ncRNA;gene=LOC119768758;product=uncharacterized LOC119768758;transcript_id=XR_005278210.1
NC_051861.1	Gnomon	exon	1551197	1551291	.	-	.	ID=exon-XR_005278210.1-1;Parent=rna-XR_005278210.1;Dbxref=GeneID:119768758,Genbank:XR_005278210.1;gbkey=ncRNA;gene=LOC119768758;product=uncharacterized LOC119768758;transcript_id=XR_005278210.1
NC_051861.1	Gnomon	CDS	1559924	1560068	.	+	1	ID=cds-XP_038115655.1;Parent=rna-XM_038259727.1;Dbxref=GeneID:6032072,Genbank:XP_038115655.1;Name=XP_038115655.1;gbkey=CDS;gene=LOC6032072;product=protein artichoke;protein_id=XP_038115655.1
NC_051861.1	Gnomon	exon	1559924	1560068	.	+	.	ID=exon-XM_038259734.1-3;Parent=rna-XM_038259734.1;Dbxref=GeneID:6032072,Genbank:XM_038259734.1;gbkey=mRNA;gene=LOC6032072;product=protein artichoke%2C transcript variant X2;transcript_id=XM_038259734.1
NC_051861.1	Gnomon	CDS	1559924	1560068	.	+	1	ID=cds-XP_038115662.1;Parent=rna-XM_038259734.1;Dbxref=GeneID:6032072,Genbank:XP_038115662.1;Name=XP_038115662.1;gbkey=CDS;gene=LOC6032072;product=protein artichoke;protein_id=XP_038115662.1
NC_051861.1	Gnomon	exon	1559924	1560068	.	+	.	ID=exon-XM_038259727.1-3;Parent=rna-XM_038259727.1;Dbxref=GeneID:6032072,Genbank:XM_038259727.1;gbkey=mRNA;gene=LOC6032072;product=protein artichoke%2C transcript variant X1;transcript_id=XM_038259727.1
NC_051861.1	Gnomon	CDS	1560132	1560224	.	+	0	ID=cds-XP_038115662.1;Parent=rna-XM_038259734.1;Dbxref=GeneID:6032072,Genbank:XP_038115662.1;Name=XP_038115662.1;gbkey=CDS;gene=LOC6032072;product=protein artichoke;protein_id=XP_038115662.1
NC_051861.1	Gnomon	CDS	1560132	1560224	.	+	0	ID=cds-XP_038115655.1;Parent=rna-XM_038259727.1;Dbxref=GeneID:6032072,Genbank:XP_038115655.1;Name=XP_038115655.1;gbkey=CDS;gene=LOC6032072;product=protein artichoke;protein_id=XP_038115655.1
NC_051861.1	Gnomon	exon	1560132	1560224	.	+	.	ID=exon-XM_038259727.1-4;Parent=rna-XM_038259727.1;Dbxref=GeneID:6032072,Genbank:XM_038259727.1;gbkey=mRNA;gene=LOC6032072;product=protein artichoke%2C transcript variant X1;transcript_id=XM_038259727.1
NC_051861.1	Gnomon	exon	1560132	1560224	.	+	.	ID=exon-XM_038259734.1-4;Parent=rna-XM_038259734.1;Dbxref=GeneID:6032072,Genbank:XM_038259734.1;gbkey=mRNA;gene=LOC6032072;product=protein artichoke%2C transcript variant X2;transcript_id=XM_038259734.1
NC_051861.1	Gnomon	exon	1560307	1564165	.	+	.	ID=exon-XM_038259727.1-5;Parent=rna-XM_038259727.1;Dbxref=GeneID:6032072,Genbank:XM_038259727.1;gbkey=mRNA;gene=LOC6032072;product=protein artichoke%2C transcript variant X1;transcript_id=XM_038259727.1
NC_051861.1	Gnomon	exon	1560307	1564165	.	+	.	ID=exon-XM_038259734.1-5;Parent=rna-XM_038259734.1;Dbxref=GeneID:6032072,Genbank:XM_038259734.1;gbkey=mRNA;gene=LOC6032072;product=protein artichoke%2C transcript variant X2;transcript_id=XM_038259734.1
NC_051861.1	Gnomon	CDS	1560307	1564059	.	+	0	ID=cds-XP_038115662.1;Parent=rna-XM_038259734.1;Dbxref=GeneID:6032072,Genbank:XP_038115662.1;Name=XP_038115662.1;gbkey=CDS;gene=LOC6032072;product=protein artichoke;protein_id=XP_038115662.1
NC_051861.1	Gnomon	CDS	1560307	1564059	.	+	0	ID=cds-XP_038115655.1;Parent=rna-XM_038259727.1;Dbxref=GeneID:6032072,Genbank:XP_038115655.1;Name=XP_038115655.1;gbkey=CDS;gene=LOC6032072;product=protein artichoke;protein_id=XP_038115655.1
NC_051861.1	Gnomon	exon	1564505	1565164	.	-	.	ID=exon-XM_038259781.1-1;Parent=rna-XM_038259781.1;Dbxref=GeneID:6032073,Genbank:XM_038259781.1;gbkey=mRNA;gene=LOC6032073;product=uncharacterized LOC6032073;transcript_id=XM_038259781.1
NC_051861.1	Gnomon	gene	1564505	1565164	.	-	.	ID=gene-LOC6032073;Dbxref=GeneID:6032073;Name=LOC6032073;gbkey=Gene;gene=LOC6032073;gene_biotype=protein_coding
NC_051861.1	Gnomon	mRNA	1564505	1565164	.	-	.	ID=rna-XM_038259781.1;Parent=gene-LOC6032073;Dbxref=GeneID:6032073,Genbank:XM_038259781.1;Name=XM_038259781.1;gbkey=mRNA;gene=LOC6032073;model_evidence=Supporting evidence includes similarity to: 5 Proteins%2C and 100%25 coverage of the annotated genomic feature by RNAseq alignments;product=uncharacterized LOC6032073;transcript_id=XM_038259781.1
NC_051861.1	Gnomon	CDS	1564527	1565138	.	-	0	ID=cds-XP_038115709.1;Parent=rna-XM_038259781.1;Dbxref=GeneID:6032073,Genbank:XP_038115709.1;Name=XP_038115709.1;gbkey=CDS;gene=LOC6032073;product=uncharacterized protein LOC6032073;protein_id=XP_038115709.1
NC_051861.1	Gnomon	exon	1565205	1566760	.	-	.	ID=exon-XM_038259769.1-1;Parent=rna-XM_038259769.1;Dbxref=GeneID:119768757,Genbank:XM_038259769.1;gbkey=mRNA;gene=LOC119768757;product=zinc finger protein OZF;transcript_id=XM_038259769.1
NC_051861.1	Gnomon	gene	1565205	1566760	.	-	.	ID=gene-LOC119768757;Dbxref=GeneID:119768757;Name=LOC119768757;gbkey=Gene;gene=LOC119768757;gene_biotype=protein_coding
NC_051861.1	Gnomon	mRNA	1565205	1566760	.	-	.	ID=rna-XM_038259769.1;Parent=gene-LOC119768757;Dbxref=GeneID:119768757,Genbank:XM_038259769.1;Name=XM_038259769.1;gbkey=mRNA;gene=LOC119768757;model_evidence=Supporting evidence includes similarity to: 3 Proteins%2C and 100%25 coverage of the annotated genomic feature by RNAseq alignments;product=zinc finger protein OZF;transcript_id=XM_038259769.1
NC_051861.1	Gnomon	CDS	1565234	1566436	.	-	0	ID=cds-XP_038115697.1;Parent=rna-XM_038259769.1;Dbxref=GeneID:119768757,Genbank:XP_038115697.1;Name=XP_038115697.1;gbkey=CDS;gene=LOC119768757;product=zinc finger protein OZF;protein_id=XP_038115697.1
NC_051861.1	Gnomon	exon	1566891	1567808	.	+	.	ID=exon-XM_038259753.1-1;Parent=rna-XM_038259753.1;Dbxref=GeneID:6032074,Genbank:XM_038259753.1;gbkey=mRNA;gene=LOC6032074;product=uncharacterized LOC6032074%2C transcript variant X2;transcript_id=XM_038259753.1
NC_051861.1	Gnomon	gene	1566891	1605127	.	+	.	ID=gene-LOC6032074;Dbxref=GeneID:6032074;Name=LOC6032074;gbkey=Gene;gene=LOC6032074;gene_biotype=protein_coding
NC_051861.1	Gnomon	mRNA	1566891	1603673	.	+	.	ID=rna-XM_038259753.1;Parent=gene-LOC6032074;Dbxref=GeneID:6032074,Genbank:XM_038259753.1;Name=XM_038259753.1;gbkey=mRNA;gene=LOC6032074;model_evidence=Supporting evidence includes similarity to: 2 Proteins%2C and 99%25 coverage of the annotated genomic feature by RNAseq alignments%2C including 31 samples with support for all annotated introns;product=uncharacterized LOC6032074%2C transcript vari…
NC_051861.1	Gnomon	mRNA	1566892	1605127	.	+	.	ID=rna-XM_038259761.1;Parent=gene-LOC6032074;Dbxref=GeneID:6032074,Genbank:XM_038259761.1;Name=XM_038259761.1;gbkey=mRNA;gene=LOC6032074;model_evidence=Supporting evidence includes similarity to: 3 ESTs%2C 3 Proteins%2C and 100%25 coverage of the annotated genomic feature by RNAseq alignments%2C including 27 samples with support for all annotated introns;product=uncharacterized LOC6032074%2C tran…
NC_051861.1	Gnomon	exon	1566892	1567808	.	+	.	ID=exon-XM_038259761.1-1;Parent=rna-XM_038259761.1;Dbxref=GeneID:6032074,Genbank:XM_038259761.1;gbkey=mRNA;gene=LOC6032074;product=uncharacterized LOC6032074%2C transcript variant X3;transcript_id=XM_038259761.1
NC_051861.1	Gnomon	exon	1568582	1569249	.	+	.	ID=exon-XM_038259753.1-2;Parent=rna-XM_038259753.1;Dbxref=GeneID:6032074,Genbank:XM_038259753.1;gbkey=mRNA;gene=LOC6032074;product=uncharacterized LOC6032074%2C transcript variant X2;transcript_id=XM_038259753.1
NC_051861.1	Gnomon	exon	1568582	1569249	.	+	.	ID=exon-XM_038259761.1-2;Parent=rna-XM_038259761.1;Dbxref=GeneID:6032074,Genbank:XM_038259761.1;gbkey=mRNA;gene=LOC6032074;product=uncharacterized LOC6032074%2C transcript variant X3;transcript_id=XM_038259761.1
NC_051861.1	Gnomon	mRNA	1568856	1605127	.	+	.	ID=rna-XM_038259746.1;Parent=gene-LOC6032074;Dbxref=GeneID:6032074,Genbank:XM_038259746.1;Name=XM_038259746.1;gbkey=mRNA;gene=LOC6032074;model_evidence=Supporting evidence includes similarity to: 3 ESTs%2C 2 Proteins%2C and 100%25 coverage of the annotated genomic feature by RNAseq alignments%2C including 31 samples with support for all annotated introns;product=uncharacterized LOC6032074%2C tran…
NC_051861.1	Gnomon	exon	1568856	1569249	.	+	.	ID=exon-XM_038259746.1-1;Parent=rna-XM_038259746.1;Dbxref=GeneID:6032074,Genbank:XM_038259746.1;gbkey=mRNA;gene=LOC6032074;product=uncharacterized LOC6032074%2C transcript variant X1;transcript_id=XM_038259746.1
NC_051861.1	Gnomon	CDS	1568856	1569249	.	+	0	ID=cds-XP_038115681.1;Parent=rna-XM_038259753.1;Dbxref=GeneID:6032074,Genbank:XP_038115681.1;Name=XP_038115681.1;gbkey=CDS;gene=LOC6032074;product=uncharacterized protein LOC6032074 isoform X1;protein_id=XP_038115681.1
NC_051861.1	Gnomon	CDS	1568856	1569249	.	+	0	ID=cds-XP_038115689.1;Parent=rna-XM_038259761.1;Dbxref=GeneID:6032074,Genbank:XP_038115689.1;Name=XP_038115689.1;gbkey=CDS;gene=LOC6032074;product=uncharacterized protein LOC6032074 isoform X2;protein_id=XP_038115689.1
NC_051861.1	Gnomon	CDS	1568856	1569249	.	+	0	ID=cds-XP_038115674.1;Parent=rna-XM_038259746.1;Dbxref=GeneID:6032074,Genbank:XP_038115674.1;Name=XP_038115674.1;gbkey=CDS;gene=LOC6032074;product=uncharacterized protein LOC6032074 isoform X1;protein_id=XP_038115674.1
NC_051861.1	Gnomon	exon	1575397	1575553	.	+	.	ID=exon-XM_038259761.1-3;Parent=rna-XM_038259761.1;Dbxref=GeneID:6032074,Genbank:XM_038259761.1;gbkey=mRNA;gene=LOC6032074;product=uncharacterized LOC6032074%2C transcript variant X3;transcript_id=XM_038259761.1
NC_051861.1	Gnomon	exon	1575397	1575553	.	+	.	ID=exon-XM_038259753.1-3;Parent=rna-XM_038259753.1;Dbxref=GeneID:6032074,Genbank:XM_038259753.1;gbkey=mRNA;gene=LOC6032074;product=uncharacterized LOC6032074%2C transcript variant X2;transcript_id=XM_038259753.1
NC_051861.1	Gnomon	CDS	1575397	1575553	.	+	2	ID=cds-XP_038115681.1;Parent=rna-XM_038259753.1;Dbxref=GeneID:6032074,Genbank:XP_038115681.1;Name=XP_038115681.1;gbkey=CDS;gene=LOC6032074;product=uncharacterized protein LOC6032074 isoform X1;protein_id=XP_038115681.1
NC_051861.1	Gnomon	CDS	1575397	1575553	.	+	2	ID=cds-XP_038115689.1;Parent=rna-XM_038259761.1;Dbxref=GeneID:6032074,Genbank:XP_038115689.1;Name=XP_038115689.1;gbkey=CDS;gene=LOC6032074;product=uncharacterized protein LOC6032074 isoform X2;protein_id=XP_038115689.1
NC_051861.1	Gnomon	exon	1575397	1575553	.	+	.	ID=exon-XM_038259746.1-2;Parent=rna-XM_038259746.1;Dbxref=GeneID:6032074,Genbank:XM_038259746.1;gbkey=mRNA;gene=LOC6032074;product=uncharacterized LOC6032074%2C transcript variant X1;transcript_id=XM_038259746.1
NC_051861.1	Gnomon	CDS	1575397	1575553	.	+	2	ID=cds-XP_038115674.1;Parent=rna-XM_038259746.1;Dbxref=GeneID:6032074,Genbank:XP_038115674.1;Name=XP_038115674.1;gbkey=CDS;gene=LOC6032074;product=uncharacterized protein LOC6032074 isoform X1;protein_id=XP_038115674.1
NC_051861.1	Gnomon	exon	1575787	1575851	.	+	.	ID=exon-XM_038259761.1-4;Parent=rna-XM_038259761.1;Dbxref=GeneID:6032074,Genbank:XM_038259761.1;gbkey=mRNA;gene=LOC6032074;product=uncharacterized LOC6032074%2C transcript variant X3;transcript_id=XM_038259761.1
NC_051861.1	Gnomon	exon	1575787	1576016	.	+	.	ID=exon-XM_038259753.1-4;Parent=rna-XM_038259753.1;Dbxref=GeneID:6032074,Genbank:XM_038259753.1;gbkey=mRNA;gene=LOC6032074;product=uncharacterized LOC6032074%2C transcript variant X2;transcript_id=XM_038259753.1
NC_051861.1	Gnomon	CDS	1575787	1576016	.	+	1	ID=cds-XP_038115674.1;Parent=rna-XM_038259746.1;Dbxref=GeneID:6032074,Genbank:XP_038115674.1;Name=XP_038115674.1;gbkey=CDS;gene=LOC6032074;product=uncharacterized protein LOC6032074 isoform X1;protein_id=XP_038115674.1
NC_051861.1	Gnomon	exon	1575787	1576016	.	+	.	ID=exon-XM_038259746.1-3;Parent=rna-XM_038259746.1;Dbxref=GeneID:6032074,Genbank:XM_038259746.1;gbkey=mRNA;gene=LOC6032074;product=uncharacterized LOC6032074%2C transcript variant X1;transcript_id=XM_038259746.1
NC_051861.1	Gnomon	CDS	1575787	1575851	.	+	1	ID=cds-XP_038115689.1;Parent=rna-XM_038259761.1;Dbxref=GeneID:6032074,Genbank:XP_038115689.1;Name=XP_038115689.1;gbkey=CDS;gene=LOC6032074;product=uncharacterized protein LOC6032074 isoform X2;protein_id=XP_038115689.1
NC_051861.1	Gnomon	CDS	1575787	1576016	.	+	1	ID=cds-XP_038115681.1;Parent=rna-XM_038259753.1;Dbxref=GeneID:6032074,Genbank:XP_038115681.1;Name=XP_038115681.1;gbkey=CDS;gene=LOC6032074;product=uncharacterized protein LOC6032074 isoform X1;protein_id=XP_038115681.1
NC_051861.1	Gnomon	gene	1580891	1587758	.	+	.	ID=gene-LOC119768761;Dbxref=GeneID:119768761;Name=LOC119768761;gbkey=Gene;gene=LOC119768761;gene_biotype=lncRNA
NC_051861.1	Gnomon	exon	1580891	1581907	.	+	.	ID=exon-XR_005278215.1-1;Parent=rna-XR_005278215.1;Dbxref=GeneID:119768761,Genbank:XR_005278215.1;gbkey=ncRNA;gene=LOC119768761;product=uncharacterized LOC119768761%2C transcript variant X2;transcript_id=XR_005278215.1
NC_051861.1	Gnomon	lnc_RNA	1580891	1587758	.	+	.	ID=rna-XR_005278213.1;Parent=gene-LOC119768761;Dbxref=GeneID:119768761,Genbank:XR_005278213.1;Name=XR_005278213.1;gbkey=ncRNA;gene=LOC119768761;model_evidence=Supporting evidence includes similarity to: 100%25 coverage of the annotated genomic feature by RNAseq alignments%2C including 11 samples with support for all annotated introns;product=uncharacterized LOC119768761%2C transcript variant X1;t…
NC_051861.1	Gnomon	lnc_RNA	1580891	1587758	.	+	.	ID=rna-XR_005278215.1;Parent=gene-LOC119768761;Dbxref=GeneID:119768761,Genbank:XR_005278215.1;Name=XR_005278215.1;gbkey=ncRNA;gene=LOC119768761;model_evidence=Supporting evidence includes similarity to: 100%25 coverage of the annotated genomic feature by RNAseq alignments%2C including 6 samples with support for all annotated introns;product=uncharacterized LOC119768761%2C transcript variant X2;tr…
NC_051861.1	Gnomon	exon	1580891	1582610	.	+	.	ID=exon-XR_005278213.1-1;Parent=rna-XR_005278213.1;Dbxref=GeneID:119768761,Genbank:XR_005278213.1;gbkey=ncRNA;gene=LOC119768761;product=uncharacterized LOC119768761%2C transcript variant X1;transcript_id=XR_005278213.1
NC_051861.1	Gnomon	exon	1582242	1582610	.	+	.	ID=exon-XR_005278215.1-2;Parent=rna-XR_005278215.1;Dbxref=GeneID:119768761,Genbank:XR_005278215.1;gbkey=ncRNA;gene=LOC119768761;product=uncharacterized LOC119768761%2C transcript variant X2;transcript_id=XR_005278215.1
NC_051861.1	Gnomon	exon	1584782	1584987	.	+	.	ID=exon-XR_005278213.1-2;Parent=rna-XR_005278213.1;Dbxref=GeneID:119768761,Genbank:XR_005278213.1;gbkey=ncRNA;gene=LOC119768761;product=uncharacterized LOC119768761%2C transcript variant X1;transcript_id=XR_005278213.1
NC_051861.1	Gnomon	exon	1584782	1584987	.	+	.	ID=exon-XR_005278215.1-3;Parent=rna-XR_005278215.1;Dbxref=GeneID:119768761,Genbank:XR_005278215.1;gbkey=ncRNA;gene=LOC119768761;product=uncharacterized LOC119768761%2C transcript variant X2;transcript_id=XR_005278215.1
NC_051861.1	Gnomon	exon	1585055	1587758	.	+	.	ID=exon-XR_005278215.1-4;Parent=rna-XR_005278215.1;Dbxref=GeneID:119768761,Genbank:XR_005278215.1;gbkey=ncRNA;gene=LOC119768761;product=uncharacterized LOC119768761%2C transcript variant X2;transcript_id=XR_005278215.1
NC_051861.1	Gnomon	exon	1585055	1587758	.	+	.	ID=exon-XR_005278213.1-3;Parent=rna-XR_005278213.1;Dbxref=GeneID:119768761,Genbank:XR_005278213.1;gbkey=ncRNA;gene=LOC119768761;product=uncharacterized LOC119768761%2C transcript variant X1;transcript_id=XR_005278213.1
NC_051861.1	Gnomon	CDS	1593919	1594035	.	+	2	ID=cds-XP_038115681.1;Parent=rna-XM_038259753.1;Dbxref=GeneID:6032074,Genbank:XP_038115681.1;Name=XP_038115681.1;gbkey=CDS;gene=LOC6032074;product=uncharacterized protein LOC6032074 isoform X1;protein_id=XP_038115681.1
NC_051861.1	Gnomon	exon	1593919	1594035	.	+	.	ID=exon-XM_038259761.1-5;Parent=rna-XM_038259761.1;Dbxref=GeneID:6032074,Genbank:XM_038259761.1;gbkey=mRNA;gene=LOC6032074;product=uncharacterized LOC6032074%2C transcript variant X3;transcript_id=XM_038259761.1
NC_051861.1	Gnomon	exon	1593919	1594035	.	+	.	ID=exon-XM_038259746.1-4;Parent=rna-XM_038259746.1;Dbxref=GeneID:6032074,Genbank:XM_038259746.1;gbkey=mRNA;gene=LOC6032074;product=uncharacterized LOC6032074%2C transcript variant X1;transcript_id=XM_038259746.1
NC_051861.1	Gnomon	CDS	1593919	1594035	.	+	2	ID=cds-XP_038115689.1;Parent=rna-XM_038259761.1;Dbxref=GeneID:6032074,Genbank:XP_038115689.1;Name=XP_038115689.1;gbkey=CDS;gene=LOC6032074;product=uncharacterized protein LOC6032074 isoform X2;protein_id=XP_038115689.1
NC_051861.1	Gnomon	CDS	1593919	1594035	.	+	2	ID=cds-XP_038115674.1;Parent=rna-XM_038259746.1;Dbxref=GeneID:6032074,Genbank:XP_038115674.1;Name=XP_038115674.1;gbkey=CDS;gene=LOC6032074;product=uncharacterized protein LOC6032074 isoform X1;protein_id=XP_038115674.1
NC_051861.1	Gnomon	exon	1593919	1594035	.	+	.	ID=exon-XM_038259753.1-5;Parent=rna-XM_038259753.1;Dbxref=GeneID:6032074,Genbank:XM_038259753.1;gbkey=mRNA;gene=LOC6032074;product=uncharacterized LOC6032074%2C transcript variant X2;transcript_id=XM_038259753.1
NC_051861.1	Gnomon	CDS	1597014	1597151	.	+	2	ID=cds-XP_038115689.1;Parent=rna-XM_038259761.1;Dbxref=GeneID:6032074,Genbank:XP_038115689.1;Name=XP_038115689.1;gbkey=CDS;gene=LOC6032074;product=uncharacterized protein LOC6032074 isoform X2;protein_id=XP_038115689.1
NC_051861.1	Gnomon	CDS	1597014	1597151	.	+	2	ID=cds-XP_038115674.1;Parent=rna-XM_038259746.1;Dbxref=GeneID:6032074,Genbank:XP_038115674.1;Name=XP_038115674.1;gbkey=CDS;gene=LOC6032074;product=uncharacterized protein LOC6032074 isoform X1;protein_id=XP_038115674.1
NC_051861.1	Gnomon	CDS	1597014	1597151	.	+	2	ID=cds-XP_038115681.1;Parent=rna-XM_038259753.1;Dbxref=GeneID:6032074,Genbank:XP_038115681.1;Name=XP_038115681.1;gbkey=CDS;gene=LOC6032074;product=uncharacterized protein LOC6032074 isoform X1;protein_id=XP_038115681.1
NC_051861.1	Gnomon	exon	1597014	1597151	.	+	.	ID=exon-XM_038259753.1-6;Parent=rna-XM_038259753.1;Dbxref=GeneID:6032074,Genbank:XM_038259753.1;gbkey=mRNA;gene=LOC6032074;product=uncharacterized LOC6032074%2C transcript variant X2;transcript_id=XM_038259753.1
NC_051861.1	Gnomon	exon	1597014	1597151	.	+	.	ID=exon-XM_038259746.1-5;Parent=rna-XM_038259746.1;Dbxref=GeneID:6032074,Genbank:XM_038259746.1;gbkey=mRNA;gene=LOC6032074;product=uncharacterized LOC6032074%2C transcript variant X1;transcript_id=XM_038259746.1
NC_051861.1	Gnomon	exon	1597014	1597151	.	+	.	ID=exon-XM_038259761.1-6;Parent=rna-XM_038259761.1;Dbxref=GeneID:6032074,Genbank:XM_038259761.1;gbkey=mRNA;gene=LOC6032074;product=uncharacterized LOC6032074%2C transcript variant X3;transcript_id=XM_038259761.1
NC_051861.1	Gnomon	exon	1597227	1597361	.	+	.	ID=exon-XM_038259761.1-7;Parent=rna-XM_038259761.1;Dbxref=GeneID:6032074,Genbank:XM_038259761.1;gbkey=mRNA;gene=LOC6032074;product=uncharacterized LOC6032074%2C transcript variant X3;transcript_id=XM_038259761.1
NC_051861.1	Gnomon	exon	1597227	1597361	.	+	.	ID=exon-XM_038259753.1-7;Parent=rna-XM_038259753.1;Dbxref=GeneID:6032074,Genbank:XM_038259753.1;gbkey=mRNA;gene=LOC6032074;product=uncharacterized LOC6032074%2C transcript variant X2;transcript_id=XM_038259753.1
NC_051861.1	Gnomon	CDS	1597227	1597361	.	+	2	ID=cds-XP_038115689.1;Parent=rna-XM_038259761.1;Dbxref=GeneID:6032074,Genbank:XP_038115689.1;Name=XP_038115689.1;gbkey=CDS;gene=LOC6032074;product=uncharacterized protein LOC6032074 isoform X2;protein_id=XP_038115689.1
NC_051861.1	Gnomon	CDS	1597227	1597361	.	+	2	ID=cds-XP_038115681.1;Parent=rna-XM_038259753.1;Dbxref=GeneID:6032074,Genbank:XP_038115681.1;Name=XP_038115681.1;gbkey=CDS;gene=LOC6032074;product=uncharacterized protein LOC6032074 isoform X1;protein_id=XP_038115681.1
NC_051861.1	Gnomon	CDS	1597227	1597361	.	+	2	ID=cds-XP_038115674.1;Parent=rna-XM_038259746.1;Dbxref=GeneID:6032074,Genbank:XP_038115674.1;Name=XP_038115674.1;gbkey=CDS;gene=LOC6032074;product=uncharacterized protein LOC6032074 isoform X1;protein_id=XP_038115674.1
NC_051861.1	Gnomon	exon	1597227	1597361	.	+	.	ID=exon-XM_038259746.1-6;Parent=rna-XM_038259746.1;Dbxref=GeneID:6032074,Genbank:XM_038259746.1;gbkey=mRNA;gene=LOC6032074;product=uncharacterized LOC6032074%2C transcript variant X1;transcript_id=XM_038259746.1
NC_051861.1	Gnomon	exon	1597439	1597643	.	+	.	ID=exon-XM_038259753.1-8;Parent=rna-XM_038259753.1;Dbxref=GeneID:6032074,Genbank:XM_038259753.1;gbkey=mRNA;gene=LOC6032074;product=uncharacterized LOC6032074%2C transcript variant X2;transcript_id=XM_038259753.1
NC_051861.1	Gnomon	exon	1597439	1597643	.	+	.	ID=exon-XM_038259746.1-7;Parent=rna-XM_038259746.1;Dbxref=GeneID:6032074,Genbank:XM_038259746.1;gbkey=mRNA;gene=LOC6032074;product=uncharacterized LOC6032074%2C transcript variant X1;transcript_id=XM_038259746.1
NC_051861.1	Gnomon	CDS	1597439	1597643	.	+	2	ID=cds-XP_038115689.1;Parent=rna-XM_038259761.1;Dbxref=GeneID:6032074,Genbank:XP_038115689.1;Name=XP_038115689.1;gbkey=CDS;gene=LOC6032074;product=uncharacterized protein LOC6032074 isoform X2;protein_id=XP_038115689.1
NC_051861.1	Gnomon	CDS	1597439	1597643	.	+	2	ID=cds-XP_038115681.1;Parent=rna-XM_038259753.1;Dbxref=GeneID:6032074,Genbank:XP_038115681.1;Name=XP_038115681.1;gbkey=CDS;gene=LOC6032074;product=uncharacterized protein LOC6032074 isoform X1;protein_id=XP_038115681.1
NC_051861.1	Gnomon	CDS	1597439	1597643	.	+	2	ID=cds-XP_038115674.1;Parent=rna-XM_038259746.1;Dbxref=GeneID:6032074,Genbank:XP_038115674.1;Name=XP_038115674.1;gbkey=CDS;gene=LOC6032074;product=uncharacterized protein LOC6032074 isoform X1;protein_id=XP_038115674.1
NC_051861.1	Gnomon	exon	1597439	1597643	.	+	.	ID=exon-XM_038259761.1-8;Parent=rna-XM_038259761.1;Dbxref=GeneID:6032074,Genbank:XM_038259761.1;gbkey=mRNA;gene=LOC6032074;product=uncharacterized LOC6032074%2C transcript variant X3;transcript_id=XM_038259761.1
NC_051861.1	Gnomon	CDS	1597714	1597833	.	+	1	ID=cds-XP_038115674.1;Parent=rna-XM_038259746.1;Dbxref=GeneID:6032074,Genbank:XP_038115674.1;Name=XP_038115674.1;gbkey=CDS;gene=LOC6032074;product=uncharacterized protein LOC6032074 isoform X1;protein_id=XP_038115674.1
NC_051861.1	Gnomon	exon	1597714	1597833	.	+	.	ID=exon-XM_038259746.1-8;Parent=rna-XM_038259746.1;Dbxref=GeneID:6032074,Genbank:XM_038259746.1;gbkey=mRNA;gene=LOC6032074;product=uncharacterized LOC6032074%2C transcript variant X1;transcript_id=XM_038259746.1
NC_051861.1	Gnomon	CDS	1597714	1597833	.	+	1	ID=cds-XP_038115681.1;Parent=rna-XM_038259753.1;Dbxref=GeneID:6032074,Genbank:XP_038115681.1;Name=XP_038115681.1;gbkey=CDS;gene=LOC6032074;product=uncharacterized protein LOC6032074 isoform X1;protein_id=XP_038115681.1
NC_051861.1	Gnomon	exon	1597714	1597833	.	+	.	ID=exon-XM_038259753.1-9;Parent=rna-XM_038259753.1;Dbxref=GeneID:6032074,Genbank:XM_038259753.1;gbkey=mRNA;gene=LOC6032074;product=uncharacterized LOC6032074%2C transcript variant X2;transcript_id=XM_038259753.1
NC_051861.1	Gnomon	exon	1597714	1597833	.	+	.	ID=exon-XM_038259761.1-9;Parent=rna-XM_038259761.1;Dbxref=GeneID:6032074,Genbank:XM_038259761.1;gbkey=mRNA;gene=LOC6032074;product=uncharacterized LOC6032074%2C transcript variant X3;transcript_id=XM_038259761.1
NC_051861.1	Gnomon	CDS	1597714	1597833	.	+	1	ID=cds-XP_038115689.1;Parent=rna-XM_038259761.1;Dbxref=GeneID:6032074,Genbank:XP_038115689.1;Name=XP_038115689.1;gbkey=CDS;gene=LOC6032074;product=uncharacterized protein LOC6032074 isoform X2;protein_id=XP_038115689.1
NC_051861.1	Gnomon	exon	1597903	1598048	.	+	.	ID=exon-XM_038259761.1-10;Parent=rna-XM_038259761.1;Dbxref=GeneID:6032074,Genbank:XM_038259761.1;gbkey=mRNA;gene=LOC6032074;product=uncharacterized LOC6032074%2C transcript variant X3;transcript_id=XM_038259761.1
NC_051861.1	Gnomon	CDS	1597903	1598048	.	+	1	ID=cds-XP_038115689.1;Parent=rna-XM_038259761.1;Dbxref=GeneID:6032074,Genbank:XP_038115689.1;Name=XP_038115689.1;gbkey=CDS;gene=LOC6032074;product=uncharacterized protein LOC6032074 isoform X2;protein_id=XP_038115689.1
NC_051861.1	Gnomon	exon	1597903	1598048	.	+	.	ID=exon-XM_038259753.1-10;Parent=rna-XM_038259753.1;Dbxref=GeneID:6032074,Genbank:XM_038259753.1;gbkey=mRNA;gene=LOC6032074;product=uncharacterized LOC6032074%2C transcript variant X2;transcript_id=XM_038259753.1
NC_051861.1	Gnomon	exon	1597903	1598048	.	+	.	ID=exon-XM_038259746.1-9;Parent=rna-XM_038259746.1;Dbxref=GeneID:6032074,Genbank:XM_038259746.1;gbkey=mRNA;gene=LOC6032074;product=uncharacterized LOC6032074%2C transcript variant X1;transcript_id=XM_038259746.1
NC_051861.1	Gnomon	CDS	1597903	1598048	.	+	1	ID=cds-XP_038115681.1;Parent=rna-XM_038259753.1;Dbxref=GeneID:6032074,Genbank:XP_038115681.1;Name=XP_038115681.1;gbkey=CDS;gene=LOC6032074;product=uncharacterized protein LOC6032074 isoform X1;protein_id=XP_038115681.1
NC_051861.1	Gnomon	CDS	1597903	1598048	.	+	1	ID=cds-XP_038115674.1;Parent=rna-XM_038259746.1;Dbxref=GeneID:6032074,Genbank:XP_038115674.1;Name=XP_038115674.1;gbkey=CDS;gene=LOC6032074;product=uncharacterized protein LOC6032074 isoform X1;protein_id=XP_038115674.1
NC_051861.1	Gnomon	exon	1598128	1598571	.	+	.	ID=exon-XM_038259746.1-10;Parent=rna-XM_038259746.1;Dbxref=GeneID:6032074,Genbank:XM_038259746.1;gbkey=mRNA;gene=LOC6032074;product=uncharacterized LOC6032074%2C transcript variant X1;transcript_id=XM_038259746.1
NC_051861.1	Gnomon	exon	1598128	1598571	.	+	.	ID=exon-XM_038259761.1-11;Parent=rna-XM_038259761.1;Dbxref=GeneID:6032074,Genbank:XM_038259761.1;gbkey=mRNA;gene=LOC6032074;product=uncharacterized LOC6032074%2C transcript variant X3;transcript_id=XM_038259761.1
NC_051861.1	Gnomon	CDS	1598128	1598571	.	+	2	ID=cds-XP_038115674.1;Parent=rna-XM_038259746.1;Dbxref=GeneID:6032074,Genbank:XP_038115674.1;Name=XP_038115674.1;gbkey=CDS;gene=LOC6032074;product=uncharacterized protein LOC6032074 isoform X1;protein_id=XP_038115674.1
NC_051861.1	Gnomon	CDS	1598128	1598571	.	+	2	ID=cds-XP_038115681.1;Parent=rna-XM_038259753.1;Dbxref=GeneID:6032074,Genbank:XP_038115681.1;Name=XP_038115681.1;gbkey=CDS;gene=LOC6032074;product=uncharacterized protein LOC6032074 isoform X1;protein_id=XP_038115681.1
NC_051861.1	Gnomon	CDS	1598128	1598571	.	+	2	ID=cds-XP_038115689.1;Parent=rna-XM_038259761.1;Dbxref=GeneID:6032074,Genbank:XP_038115689.1;Name=XP_038115689.1;gbkey=CDS;gene=LOC6032074;product=uncharacterized protein LOC6032074 isoform X2;protein_id=XP_038115689.1
NC_051861.1	Gnomon	exon	1598128	1598571	.	+	.	ID=exon-XM_038259753.1-11;Parent=rna-XM_038259753.1;Dbxref=GeneID:6032074,Genbank:XM_038259753.1;gbkey=mRNA;gene=LOC6032074;product=uncharacterized LOC6032074%2C transcript variant X2;transcript_id=XM_038259753.1
NC_051861.1	Gnomon	exon	1598637	1598954	.	+	.	ID=exon-XM_038259753.1-12;Parent=rna-XM_038259753.1;Dbxref=GeneID:6032074,Genbank:XM_038259753.1;gbkey=mRNA;gene=LOC6032074;product=uncharacterized LOC6032074%2C transcript variant X2;transcript_id=XM_038259753.1
NC_051861.1	Gnomon	CDS	1598637	1598954	.	+	2	ID=cds-XP_038115689.1;Parent=rna-XM_038259761.1;Dbxref=GeneID:6032074,Genbank:XP_038115689.1;Name=XP_038115689.1;gbkey=CDS;gene=LOC6032074;product=uncharacterized protein LOC6032074 isoform X2;protein_id=XP_038115689.1
NC_051861.1	Gnomon	CDS	1598637	1598954	.	+	2	ID=cds-XP_038115681.1;Parent=rna-XM_038259753.1;Dbxref=GeneID:6032074,Genbank:XP_038115681.1;Name=XP_038115681.1;gbkey=CDS;gene=LOC6032074;product=uncharacterized protein LOC6032074 isoform X1;protein_id=XP_038115681.1
NC_051861.1	Gnomon	CDS	1598637	1598954	.	+	2	ID=cds-XP_038115674.1;Parent=rna-XM_038259746.1;Dbxref=GeneID:6032074,Genbank:XP_038115674.1;Name=XP_038115674.1;gbkey=CDS;gene=LOC6032074;product=uncharacterized protein LOC6032074 isoform X1;protein_id=XP_038115674.1
NC_051861.1	Gnomon	exon	1598637	1598954	.	+	.	ID=exon-XM_038259761.1-12;Parent=rna-XM_038259761.1;Dbxref=GeneID:6032074,Genbank:XM_038259761.1;gbkey=mRNA;gene=LOC6032074;product=uncharacterized LOC6032074%2C transcript variant X3;transcript_id=XM_038259761.1
NC_051861.1	Gnomon	exon	1598637	1598954	.	+	.	ID=exon-XM_038259746.1-11;Parent=rna-XM_038259746.1;Dbxref=GeneID:6032074,Genbank:XM_038259746.1;gbkey=mRNA;gene=LOC6032074;product=uncharacterized LOC6032074%2C transcript variant X1;transcript_id=XM_038259746.1
NC_051861.1	Gnomon	exon	1603564	1605127	.	+	.	ID=exon-XM_038259746.1-12;Parent=rna-XM_038259746.1;Dbxref=GeneID:6032074,Genbank:XM_038259746.1;gbkey=mRNA;gene=LOC6032074;product=uncharacterized LOC6032074%2C transcript variant X1;transcript_id=XM_038259746.1
NC_051861.1	Gnomon	CDS	1603564	1603673	.	+	2	ID=cds-XP_038115674.1;Parent=rna-XM_038259746.1;Dbxref=GeneID:6032074,Genbank:XP_038115674.1;Name=XP_038115674.1;gbkey=CDS;gene=LOC6032074;product=uncharacterized protein LOC6032074 isoform X1;protein_id=XP_038115674.1
NC_051861.1	Gnomon	CDS	1603564	1603673	.	+	2	ID=cds-XP_038115689.1;Parent=rna-XM_038259761.1;Dbxref=GeneID:6032074,Genbank:XP_038115689.1;Name=XP_038115689.1;gbkey=CDS;gene=LOC6032074;product=uncharacterized protein LOC6032074 isoform X2;protein_id=XP_038115689.1
NC_051861.1	Gnomon	exon	1603564	1605127	.	+	.	ID=exon-XM_038259761.1-13;Parent=rna-XM_038259761.1;Dbxref=GeneID:6032074,Genbank:XM_038259761.1;gbkey=mRNA;gene=LOC6032074;product=uncharacterized LOC6032074%2C transcript variant X3;transcript_id=XM_038259761.1
NC_051861.1	Gnomon	CDS	1603564	1603673	.	+	2	ID=cds-XP_038115681.1;Parent=rna-XM_038259753.1;Dbxref=GeneID:6032074,Genbank:XP_038115681.1;Name=XP_038115681.1;gbkey=CDS;gene=LOC6032074;product=uncharacterized protein LOC6032074 isoform X1;protein_id=XP_038115681.1
NC_051861.1	Gnomon	exon	1603564	1603673	.	+	.	ID=exon-XM_038259753.1-13;Parent=rna-XM_038259753.1;Dbxref=GeneID:6032074,Genbank:XM_038259753.1;gbkey=mRNA;gene=LOC6032074;product=uncharacterized LOC6032074%2C transcript variant X2;transcript_id=XM_038259753.1
NC_051861.1	Gnomon	exon	1608461	1609912	.	+	.	ID=exon-XM_038248830.1-1;Parent=rna-XM_038248830.1;Dbxref=GeneID:6032078,Genbank:XM_038248830.1;gbkey=mRNA;gene=LOC6032078;product=rho GTPase-activating protein 7;transcript_id=XM_038248830.1
NC_051861.1	Gnomon	gene	1608461	1656371	.	+	.	ID=gene-LOC6032078;Dbxref=GeneID:6032078;Name=LOC6032078;gbkey=Gene;gene=LOC6032078;gene_biotype=protein_coding
NC_051861.1	Gnomon	mRNA	1608461	1656371	.	+	.	ID=rna-XM_038248830.1;Parent=gene-LOC6032078;Dbxref=GeneID:6032078,Genbank:XM_038248830.1;Name=XM_038248830.1;gbkey=mRNA;gene=LOC6032078;model_evidence=Supporting evidence includes similarity to: 3 Proteins%2C and 100%25 coverage of the annotated genomic feature by RNAseq alignments%2C including 20 samples with support for all annotated introns;product=rho GTPase-activating protein 7;transcript_i…
NC_051861.1	Gnomon	CDS	1609640	1609912	.	+	0	ID=cds-XP_038104758.1;Parent=rna-XM_038248830.1;Dbxref=GeneID:6032078,Genbank:XP_038104758.1;Name=XP_038104758.1;gbkey=CDS;gene=LOC6032078;product=rho GTPase-activating protein 7;protein_id=XP_038104758.1
NC_051861.1	Gnomon	mRNA	1621829	1627228	.	-	.	ID=rna-XM_001842689.2;Parent=gene-LOC6032075;Dbxref=GeneID:6032075,Genbank:XM_001842689.2;Name=XM_001842689.2;gbkey=mRNA;gene=LOC6032075;model_evidence=Supporting evidence includes similarity to: 1 Protein%2C and 100%25 coverage of the annotated genomic feature by RNAseq alignments%2C including 19 samples with support for all annotated introns;product=uncharacterized LOC6032075;transcript_id=XM_0…
NC_051861.1	Gnomon	gene	1621829	1627228	.	-	.	ID=gene-LOC6032075;Dbxref=GeneID:6032075;Name=LOC6032075;gbkey=Gene;gene=LOC6032075;gene_biotype=protein_coding
NC_051861.1	Gnomon	exon	1621829	1622799	.	-	.	ID=exon-XM_001842689.2-2;Parent=rna-XM_001842689.2;Dbxref=GeneID:6032075,Genbank:XM_001842689.2;gbkey=mRNA;gene=LOC6032075;product=uncharacterized LOC6032075;transcript_id=XM_001842689.2
NC_051861.1	Gnomon	CDS	1622052	1622799	.	-	1	ID=cds-XP_001842741.2;Parent=rna-XM_001842689.2;Dbxref=GeneID:6032075,Genbank:XP_001842741.2;Name=XP_001842741.2;gbkey=CDS;gene=LOC6032075;product=uncharacterized protein LOC6032075;protein_id=XP_001842741.2
NC_051861.1	Gnomon	exon	1626869	1627228	.	-	.	ID=exon-XM_001842689.2-1;Parent=rna-XM_001842689.2;Dbxref=GeneID:6032075,Genbank:XM_001842689.2;gbkey=mRNA;gene=LOC6032075;product=uncharacterized LOC6032075;transcript_id=XM_001842689.2
NC_051861.1	Gnomon	CDS	1626869	1627095	.	-	0	ID=cds-XP_001842741.2;Parent=rna-XM_001842689.2;Dbxref=GeneID:6032075,Genbank:XP_001842741.2;Name=XP_001842741.2;gbkey=CDS;gene=LOC6032075;product=uncharacterized protein LOC6032075;protein_id=XP_001842741.2
NC_051861.1	Gnomon	CDS	1627476	1627847	.	+	0	ID=cds-XP_038104758.1;Parent=rna-XM_038248830.1;Dbxref=GeneID:6032078,Genbank:XP_038104758.1;Name=XP_038104758.1;gbkey=CDS;gene=LOC6032078;product=rho GTPase-activating protein 7;protein_id=XP_038104758.1
NC_051861.1	Gnomon	exon	1627476	1627847	.	+	.	ID=exon-XM_038248830.1-2;Parent=rna-XM_038248830.1;Dbxref=GeneID:6032078,Genbank:XM_038248830.1;gbkey=mRNA;gene=LOC6032078;product=rho GTPase-activating protein 7;transcript_id=XM_038248830.1
NC_051861.1	Gnomon	exon	1638950	1639798	.	+	.	ID=exon-XM_038248830.1-3;Parent=rna-XM_038248830.1;Dbxref=GeneID:6032078,Genbank:XM_038248830.1;gbkey=mRNA;gene=LOC6032078;product=rho GTPase-activating protein 7;transcript_id=XM_038248830.1
NC_051861.1	Gnomon	CDS	1638950	1639798	.	+	0	ID=cds-XP_038104758.1;Parent=rna-XM_038248830.1;Dbxref=GeneID:6032078,Genbank:XP_038104758.1;Name=XP_038104758.1;gbkey=CDS;gene=LOC6032078;product=rho GTPase-activating protein 7;protein_id=XP_038104758.1
NC_051861.1	Gnomon	CDS	1639873	1639915	.	+	0	ID=cds-XP_038104758.1;Parent=rna-XM_038248830.1;Dbxref=GeneID:6032078,Genbank:XP_038104758.1;Name=XP_038104758.1;gbkey=CDS;gene=LOC6032078;product=rho GTPase-activating protein 7;protein_id=XP_038104758.1
NC_051861.1	Gnomon	exon	1639873	1639915	.	+	.	ID=exon-XM_038248830.1-4;Parent=rna-XM_038248830.1;Dbxref=GeneID:6032078,Genbank:XM_038248830.1;gbkey=mRNA;gene=LOC6032078;product=rho GTPase-activating protein 7;transcript_id=XM_038248830.1
NC_051861.1	Gnomon	exon	1646047	1648797	.	+	.	ID=exon-XM_038248831.1-1;Parent=rna-XM_038248831.1;Dbxref=GeneID:119765284,Genbank:XM_038248831.1;gbkey=mRNA;gene=LOC119765284;product=uncharacterized protein PF11_0207-like;transcript_id=XM_038248831.1
NC_051861.1	Gnomon	gene	1646047	1649162	.	+	.	ID=gene-LOC119765284;Dbxref=GeneID:119765284;Name=LOC119765284;gbkey=Gene;gene=LOC119765284;gene_biotype=protein_coding
NC_051861.1	Gnomon	mRNA	1646047	1649162	.	+	.	ID=rna-XM_038248831.1;Parent=gene-LOC119765284;Dbxref=GeneID:119765284,Genbank:XM_038248831.1;Name=XM_038248831.1;gbkey=mRNA;gene=LOC119765284;model_evidence=Supporting evidence includes similarity to: 1 Protein%2C and 100%25 coverage of the annotated genomic feature by RNAseq alignments%2C including 15 samples with support for all annotated introns;product=uncharacterized protein PF11_0207-like;…
NC_051861.1	Gnomon	CDS	1647117	1648797	.	+	0	ID=cds-XP_038104759.1;Parent=rna-XM_038248831.1;Dbxref=GeneID:119765284,Genbank:XP_038104759.1;Name=XP_038104759.1;gbkey=CDS;gene=LOC119765284;product=uncharacterized protein PF11_0207-like;protein_id=XP_038104759.1
NC_051861.1	Gnomon	exon	1648990	1649162	.	+	.	ID=exon-XM_038248831.1-2;Parent=rna-XM_038248831.1;Dbxref=GeneID:119765284,Genbank:XM_038248831.1;gbkey=mRNA;gene=LOC119765284;product=uncharacterized protein PF11_0207-like;transcript_id=XM_038248831.1
NC_051861.1	Gnomon	CDS	1648990	1649123	.	+	2	ID=cds-XP_038104759.1;Parent=rna-XM_038248831.1;Dbxref=GeneID:119765284,Genbank:XP_038104759.1;Name=XP_038104759.1;gbkey=CDS;gene=LOC119765284;product=uncharacterized protein PF11_0207-like;protein_id=XP_038104759.1
NC_051861.1	Gnomon	exon	1649258	1649329	.	+	.	ID=exon-XM_038248830.1-5;Parent=rna-XM_038248830.1;Dbxref=GeneID:6032078,Genbank:XM_038248830.1;gbkey=mRNA;gene=LOC6032078;product=rho GTPase-activating protein 7;transcript_id=XM_038248830.1
NC_051861.1	Gnomon	CDS	1649258	1649329	.	+	2	ID=cds-XP_038104758.1;Parent=rna-XM_038248830.1;Dbxref=GeneID:6032078,Genbank:XP_038104758.1;Name=XP_038104758.1;gbkey=CDS;gene=LOC6032078;product=rho GTPase-activating protein 7;protein_id=XP_038104758.1
NC_051861.1	Gnomon	exon	1649389	1651239	.	+	.	ID=exon-XM_038248830.1-6;Parent=rna-XM_038248830.1;Dbxref=GeneID:6032078,Genbank:XM_038248830.1;gbkey=mRNA;gene=LOC6032078;product=rho GTPase-activating protein 7;transcript_id=XM_038248830.1
NC_051861.1	Gnomon	CDS	1649389	1651239	.	+	2	ID=cds-XP_038104758.1;Parent=rna-XM_038248830.1;Dbxref=GeneID:6032078,Genbank:XP_038104758.1;Name=XP_038104758.1;gbkey=CDS;gene=LOC6032078;product=rho GTPase-activating protein 7;protein_id=XP_038104758.1
NC_051861.1	Gnomon	exon	1651299	1651494	.	+	.	ID=exon-XM_038248830.1-7;Parent=rna-XM_038248830.1;Dbxref=GeneID:6032078,Genbank:XM_038248830.1;gbkey=mRNA;gene=LOC6032078;product=rho GTPase-activating protein 7;transcript_id=XM_038248830.1
NC_051861.1	Gnomon	CDS	1651299	1651494	.	+	2	ID=cds-XP_038104758.1;Parent=rna-XM_038248830.1;Dbxref=GeneID:6032078,Genbank:XP_038104758.1;Name=XP_038104758.1;gbkey=CDS;gene=LOC6032078;product=rho GTPase-activating protein 7;protein_id=XP_038104758.1
NC_051861.1	Gnomon	exon	1651557	1651841	.	+	.	ID=exon-XM_038248830.1-8;Parent=rna-XM_038248830.1;Dbxref=GeneID:6032078,Genbank:XM_038248830.1;gbkey=mRNA;gene=LOC6032078;product=rho GTPase-activating protein 7;transcript_id=XM_038248830.1
NC_051861.1	Gnomon	CDS	1651557	1651841	.	+	1	ID=cds-XP_038104758.1;Parent=rna-XM_038248830.1;Dbxref=GeneID:6032078,Genbank:XP_038104758.1;Name=XP_038104758.1;gbkey=CDS;gene=LOC6032078;product=rho GTPase-activating protein 7;protein_id=XP_038104758.1
NC_051861.1	Gnomon	CDS	1651898	1652164	.	+	1	ID=cds-XP_038104758.1;Parent=rna-XM_038248830.1;Dbxref=GeneID:6032078,Genbank:XP_038104758.1;Name=XP_038104758.1;gbkey=CDS;gene=LOC6032078;product=rho GTPase-activating protein 7;protein_id=XP_038104758.1
NC_051861.1	Gnomon	exon	1651898	1652164	.	+	.	ID=exon-XM_038248830.1-9;Parent=rna-XM_038248830.1;Dbxref=GeneID:6032078,Genbank:XM_038248830.1;gbkey=mRNA;gene=LOC6032078;product=rho GTPase-activating protein 7;transcript_id=XM_038248830.1
NC_051861.1	Gnomon	exon	1655330	1655509	.	+	.	ID=exon-XM_038248830.1-10;Parent=rna-XM_038248830.1;Dbxref=GeneID:6032078,Genbank:XM_038248830.1;gbkey=mRNA;gene=LOC6032078;product=rho GTPase-activating protein 7;transcript_id=XM_038248830.1
NC_051861.1	Gnomon	CDS	1655330	1655509	.	+	1	ID=cds-XP_038104758.1;Parent=rna-XM_038248830.1;Dbxref=GeneID:6032078,Genbank:XP_038104758.1;Name=XP_038104758.1;gbkey=CDS;gene=LOC6032078;product=rho GTPase-activating protein 7;protein_id=XP_038104758.1
NC_051861.1	Gnomon	exon	1655573	1656371	.	+	.	ID=exon-XM_038248830.1-11;Parent=rna-XM_038248830.1;Dbxref=GeneID:6032078,Genbank:XM_038248830.1;gbkey=mRNA;gene=LOC6032078;product=rho GTPase-activating protein 7;transcript_id=XM_038248830.1
NC_051861.1	Gnomon	CDS	1655573	1655687	.	+	1	ID=cds-XP_038104758.1;Parent=rna-XM_038248830.1;Dbxref=GeneID:6032078,Genbank:XP_038104758.1;Name=XP_038104758.1;gbkey=CDS;gene=LOC6032078;product=rho GTPase-activating protein 7;protein_id=XP_038104758.1
NC_051861.1	Gnomon	mRNA	1656481	1707828	.	-	.	ID=rna-XM_038248837.1;Parent=gene-LOC6032080;Dbxref=GeneID:6032080,Genbank:XM_038248837.1;Name=XM_038248837.1;gbkey=mRNA;gene=LOC6032080;model_evidence=Supporting evidence includes similarity to: 7 ESTs%2C 10 Proteins%2C and 100%25 coverage of the annotated genomic feature by RNAseq alignments%2C including 13 samples with support for all annotated introns;product=homeobox protein Hox-A3a%2C trans…
NC_051861.1	Gnomon	gene	1656481	1707828	.	-	.	ID=gene-LOC6032080;Dbxref=GeneID:6032080;Name=LOC6032080;gbkey=Gene;gene=LOC6032080;gene_biotype=protein_coding
NC_051861.1	Gnomon	mRNA	1656481	1707828	.	-	.	ID=rna-XM_038248842.1;Parent=gene-LOC6032080;Dbxref=GeneID:6032080,Genbank:XM_038248842.1;Name=XM_038248842.1;gbkey=mRNA;gene=LOC6032080;model_evidence=Supporting evidence includes similarity to: 7 ESTs%2C 10 Proteins%2C and 100%25 coverage of the annotated genomic feature by RNAseq alignments%2C including 16 samples with support for all annotated introns;product=homeobox protein Hox-A3a%2C trans…
NC_051861.1	Gnomon	exon	1656481	1657303	.	-	.	ID=exon-XM_038248837.1-5;Parent=rna-XM_038248837.1;Dbxref=GeneID:6032080,Genbank:XM_038248837.1;gbkey=mRNA;gene=LOC6032080;product=homeobox protein Hox-A3a%2C transcript variant X6;transcript_id=XM_038248837.1
NC_051861.1	Gnomon	exon	1656481	1657303	.	-	.	ID=exon-XM_038248839.1-5;Parent=rna-XM_038248839.1;Dbxref=GeneID:6032080,Genbank:XM_038248839.1;gbkey=mRNA;gene=LOC6032080;product=homeobox protein Hox-A3a%2C transcript variant X8;transcript_id=XM_038248839.1
NC_051861.1	Gnomon	mRNA	1656481	1707828	.	-	.	ID=rna-XM_038248836.1;Parent=gene-LOC6032080;Dbxref=GeneID:6032080,Genbank:XM_038248836.1;Name=XM_038248836.1;gbkey=mRNA;gene=LOC6032080;model_evidence=Supporting evidence includes similarity to: 7 ESTs%2C 10 Proteins%2C and 100%25 coverage of the annotated genomic feature by RNAseq alignments%2C including 8 samples with support for all annotated introns;product=homeobox protein Hox-A3a%2C transc…
NC_051861.1	Gnomon	exon	1656481	1657303	.	-	.	ID=exon-XM_038248836.1-5;Parent=rna-XM_038248836.1;Dbxref=GeneID:6032080,Genbank:XM_038248836.1;gbkey=mRNA;gene=LOC6032080;product=homeobox protein Hox-A3a%2C transcript variant X5;transcript_id=XM_038248836.1
NC_051861.1	Gnomon	exon	1656481	1657303	.	-	.	ID=exon-XM_038248842.1-5;Parent=rna-XM_038248842.1;Dbxref=GeneID:6032080,Genbank:XM_038248842.1;gbkey=mRNA;gene=LOC6032080;product=homeobox protein Hox-A3a%2C transcript variant X11;transcript_id=XM_038248842.1
NC_051861.1	Gnomon	exon	1656481	1657303	.	-	.	ID=exon-XM_038248832.1-5;Parent=rna-XM_038248832.1;Dbxref=GeneID:6032080,Genbank:XM_038248832.1;gbkey=mRNA;gene=LOC6032080;product=homeobox protein Hox-A3a%2C transcript variant X1;transcript_id=XM_038248832.1
NC_051861.1	Gnomon	mRNA	1656481	1707828	.	-	.	ID=rna-XM_038248835.1;Parent=gene-LOC6032080;Dbxref=GeneID:6032080,Genbank:XM_038248835.1;Name=XM_038248835.1;gbkey=mRNA;gene=LOC6032080;model_evidence=Supporting evidence includes similarity to: 7 ESTs%2C 10 Proteins%2C and 100%25 coverage of the annotated genomic feature by RNAseq alignments%2C including 6 samples with support for all annotated introns;product=homeobox protein Hox-A3a%2C transc…
NC_051861.1	Gnomon	mRNA	1656481	1707828	.	-	.	ID=rna-XM_038248832.1;Parent=gene-LOC6032080;Dbxref=GeneID:6032080,Genbank:XM_038248832.1;Name=XM_038248832.1;gbkey=mRNA;gene=LOC6032080;model_evidence=Supporting evidence includes similarity to: 7 ESTs%2C 10 Proteins%2C and 100%25 coverage of the annotated genomic feature by RNAseq alignments%2C including 10 samples with support for all annotated introns;product=homeobox protein Hox-A3a%2C trans…
NC_051861.1	Gnomon	mRNA	1656481	1707828	.	-	.	ID=rna-XM_038248841.1;Parent=gene-LOC6032080;Dbxref=GeneID:6032080,Genbank:XM_038248841.1;Name=XM_038248841.1;gbkey=mRNA;gene=LOC6032080;model_evidence=Supporting evidence includes similarity to: 7 ESTs%2C 10 Proteins%2C and 100%25 coverage of the annotated genomic feature by RNAseq alignments%2C including 11 samples with support for all annotated introns;product=homeobox protein Hox-A3a%2C trans…
NC_051861.1	Gnomon	exon	1656481	1657303	.	-	.	ID=exon-XM_038248835.1-5;Parent=rna-XM_038248835.1;Dbxref=GeneID:6032080,Genbank:XM_038248835.1;gbkey=mRNA;gene=LOC6032080;product=homeobox protein Hox-A3a%2C transcript variant X4;transcript_id=XM_038248835.1
NC_051861.1	Gnomon	mRNA	1656481	1707828	.	-	.	ID=rna-XM_038248839.1;Parent=gene-LOC6032080;Dbxref=GeneID:6032080,Genbank:XM_038248839.1;Name=XM_038248839.1;gbkey=mRNA;gene=LOC6032080;model_evidence=Supporting evidence includes similarity to: 7 ESTs%2C 10 Proteins%2C and 100%25 coverage of the annotated genomic feature by RNAseq alignments%2C including 11 samples with support for all annotated introns;product=homeobox protein Hox-A3a%2C trans…
NC_051861.1	Gnomon	mRNA	1656481	1707828	.	-	.	ID=rna-XM_038248834.1;Parent=gene-LOC6032080;Dbxref=GeneID:6032080,Genbank:XM_038248834.1;Name=XM_038248834.1;gbkey=mRNA;gene=LOC6032080;model_evidence=Supporting evidence includes similarity to: 7 ESTs%2C 10 Proteins%2C and 100%25 coverage of the annotated genomic feature by RNAseq alignments%2C including 8 samples with support for all annotated introns;product=homeobox protein Hox-A3a%2C transc…
NC_051861.1	Gnomon	exon	1656481	1657303	.	-	.	ID=exon-XM_038248840.1-4;Parent=rna-XM_038248840.1;Dbxref=GeneID:6032080,Genbank:XM_038248840.1;gbkey=mRNA;gene=LOC6032080;product=homeobox protein Hox-A3a%2C transcript variant X9;transcript_id=XM_038248840.1
NC_051861.1	Gnomon	exon	1656481	1657303	.	-	.	ID=exon-XM_038248841.1-5;Parent=rna-XM_038248841.1;Dbxref=GeneID:6032080,Genbank:XM_038248841.1;gbkey=mRNA;gene=LOC6032080;product=homeobox protein Hox-A3a%2C transcript variant X10;transcript_id=XM_038248841.1
NC_051861.1	Gnomon	exon	1656481	1657303	.	-	.	ID=exon-XM_038248834.1-5;Parent=rna-XM_038248834.1;Dbxref=GeneID:6032080,Genbank:XM_038248834.1;gbkey=mRNA;gene=LOC6032080;product=homeobox protein Hox-A3a%2C transcript variant X3;transcript_id=XM_038248834.1
NC_051861.1	Gnomon	exon	1656481	1657303	.	-	.	ID=exon-XM_038248838.1-5;Parent=rna-XM_038248838.1;Dbxref=GeneID:6032080,Genbank:XM_038248838.1;gbkey=mRNA;gene=LOC6032080;product=homeobox protein Hox-A3a%2C transcript variant X7;transcript_id=XM_038248838.1
NC_051861.1	Gnomon	mRNA	1656481	1707828	.	-	.	ID=rna-XM_038248840.1;Parent=gene-LOC6032080;Dbxref=GeneID:6032080,Genbank:XM_038248840.1;Name=XM_038248840.1;gbkey=mRNA;gene=LOC6032080;model_evidence=Supporting evidence includes similarity to: 7 ESTs%2C 10 Proteins%2C and 100%25 coverage of the annotated genomic feature by RNAseq alignments%2C including 17 samples with support for all annotated introns;product=homeobox protein Hox-A3a%2C trans…
NC_051861.1	Gnomon	mRNA	1656481	1707828	.	-	.	ID=rna-XM_038248838.1;Parent=gene-LOC6032080;Dbxref=GeneID:6032080,Genbank:XM_038248838.1;Name=XM_038248838.1;gbkey=mRNA;gene=LOC6032080;model_evidence=Supporting evidence includes similarity to: 7 ESTs%2C 10 Proteins%2C and 100%25 coverage of the annotated genomic feature by RNAseq alignments%2C including 16 samples with support for all annotated introns;product=homeobox protein Hox-A3a%2C trans…
NC_051861.1	Gnomon	mRNA	1656481	1707828	.	-	.	ID=rna-XM_038248833.1;Parent=gene-LOC6032080;Dbxref=GeneID:6032080,Genbank:XM_038248833.1;Name=XM_038248833.1;gbkey=mRNA;gene=LOC6032080;model_evidence=Supporting evidence includes similarity to: 7 ESTs%2C 10 Proteins%2C and 100%25 coverage of the annotated genomic feature by RNAseq alignments%2C including 11 samples with support for all annotated introns;product=homeobox protein Hox-A3a%2C trans…
NC_051861.1	Gnomon	exon	1656481	1657303	.	-	.	ID=exon-XM_038248833.1-5;Parent=rna-XM_038248833.1;Dbxref=GeneID:6032080,Genbank:XM_038248833.1;gbkey=mRNA;gene=LOC6032080;product=homeobox protein Hox-A3a%2C transcript variant X2;transcript_id=XM_038248833.1
NC_051861.1	Gnomon	CDS	1656719	1657303	.	-	0	ID=cds-XP_038104761.1;Parent=rna-XM_038248833.1;Dbxref=GeneID:6032080,Genbank:XP_038104761.1;Name=XP_038104761.1;gbkey=CDS;gene=LOC6032080;product=homeobox protein Hox-A3a;protein_id=XP_038104761.1
NC_051861.1	Gnomon	CDS	1656719	1657303	.	-	0	ID=cds-XP_038104769.1;Parent=rna-XM_038248841.1;Dbxref=GeneID:6032080,Genbank:XP_038104769.1;Name=XP_038104769.1;gbkey=CDS;gene=LOC6032080;product=homeobox protein Hox-A3a;protein_id=XP_038104769.1
NC_051861.1	Gnomon	CDS	1656719	1657303	.	-	0	ID=cds-XP_038104762.1;Parent=rna-XM_038248834.1;Dbxref=GeneID:6032080,Genbank:XP_038104762.1;Name=XP_038104762.1;gbkey=CDS;gene=LOC6032080;product=homeobox protein Hox-A3a;protein_id=XP_038104762.1
NC_051861.1	Gnomon	CDS	1656719	1657303	.	-	0	ID=cds-XP_038104767.1;Parent=rna-XM_038248839.1;Dbxref=GeneID:6032080,Genbank:XP_038104767.1;Name=XP_038104767.1;gbkey=CDS;gene=LOC6032080;product=homeobox protein Hox-A3a;protein_id=XP_038104767.1
NC_051861.1	Gnomon	CDS	1656719	1657303	.	-	0	ID=cds-XP_038104768.1;Parent=rna-XM_038248840.1;Dbxref=GeneID:6032080,Genbank:XP_038104768.1;Name=XP_038104768.1;gbkey=CDS;gene=LOC6032080;product=homeobox protein Hox-A3a;protein_id=XP_038104768.1
NC_051861.1	Gnomon	CDS	1656719	1657303	.	-	0	ID=cds-XP_038104766.1;Parent=rna-XM_038248838.1;Dbxref=GeneID:6032080,Genbank:XP_038104766.1;Name=XP_038104766.1;gbkey=CDS;gene=LOC6032080;product=homeobox protein Hox-A3a;protein_id=XP_038104766.1
NC_051861.1	Gnomon	CDS	1656719	1657303	.	-	0	ID=cds-XP_038104763.1;Parent=rna-XM_038248835.1;Dbxref=GeneID:6032080,Genbank:XP_038104763.1;Name=XP_038104763.1;gbkey=CDS;gene=LOC6032080;product=homeobox protein Hox-A3a;protein_id=XP_038104763.1
NC_051861.1	Gnomon	CDS	1656719	1657303	.	-	0	ID=cds-XP_038104770.1;Parent=rna-XM_038248842.1;Dbxref=GeneID:6032080,Genbank:XP_038104770.1;Name=XP_038104770.1;gbkey=CDS;gene=LOC6032080;product=homeobox protein Hox-A3a;protein_id=XP_038104770.1
NC_051861.1	Gnomon	CDS	1656719	1657303	.	-	0	ID=cds-XP_038104764.1;Parent=rna-XM_038248836.1;Dbxref=GeneID:6032080,Genbank:XP_038104764.1;Name=XP_038104764.1;gbkey=CDS;gene=LOC6032080;product=homeobox protein Hox-A3a;protein_id=XP_038104764.1
NC_051861.1	Gnomon	CDS	1656719	1657303	.	-	0	ID=cds-XP_038104760.1;Parent=rna-XM_038248832.1;Dbxref=GeneID:6032080,Genbank:XP_038104760.1;Name=XP_038104760.1;gbkey=CDS;gene=LOC6032080;product=homeobox protein Hox-A3a;protein_id=XP_038104760.1
NC_051861.1	Gnomon	CDS	1656719	1657303	.	-	0	ID=cds-XP_038104765.1;Parent=rna-XM_038248837.1;Dbxref=GeneID:6032080,Genbank:XP_038104765.1;Name=XP_038104765.1;gbkey=CDS;gene=LOC6032080;product=homeobox protein Hox-A3a;protein_id=XP_038104765.1
NC_051861.1	Gnomon	exon	1666680	1667068	.	-	.	ID=exon-XM_038248839.1-4;Parent=rna-XM_038248839.1;Dbxref=GeneID:6032080,Genbank:XM_038248839.1;gbkey=mRNA;gene=LOC6032080;product=homeobox protein Hox-A3a%2C transcript variant X8;transcript_id=XM_038248839.1
NC_051861.1	Gnomon	CDS	1666680	1667068	.	-	2	ID=cds-XP_038104762.1;Parent=rna-XM_038248834.1;Dbxref=GeneID:6032080,Genbank:XP_038104762.1;Name=XP_038104762.1;gbkey=CDS;gene=LOC6032080;product=homeobox protein Hox-A3a;protein_id=XP_038104762.1
NC_051861.1	Gnomon	CDS	1666680	1667068	.	-	2	ID=cds-XP_038104767.1;Parent=rna-XM_038248839.1;Dbxref=GeneID:6032080,Genbank:XP_038104767.1;Name=XP_038104767.1;gbkey=CDS;gene=LOC6032080;product=homeobox protein Hox-A3a;protein_id=XP_038104767.1
NC_051861.1	Gnomon	exon	1666680	1667068	.	-	.	ID=exon-XM_038248837.1-4;Parent=rna-XM_038248837.1;Dbxref=GeneID:6032080,Genbank:XM_038248837.1;gbkey=mRNA;gene=LOC6032080;product=homeobox protein Hox-A3a%2C transcript variant X6;transcript_id=XM_038248837.1
NC_051861.1	Gnomon	CDS	1666680	1667068	.	-	2	ID=cds-XP_038104765.1;Parent=rna-XM_038248837.1;Dbxref=GeneID:6032080,Genbank:XP_038104765.1;Name=XP_038104765.1;gbkey=CDS;gene=LOC6032080;product=homeobox protein Hox-A3a;protein_id=XP_038104765.1
NC_051861.1	Gnomon	exon	1666680	1667068	.	-	.	ID=exon-XM_038248836.1-4;Parent=rna-XM_038248836.1;Dbxref=GeneID:6032080,Genbank:XM_038248836.1;gbkey=mRNA;gene=LOC6032080;product=homeobox protein Hox-A3a%2C transcript variant X5;transcript_id=XM_038248836.1
NC_051861.1	Gnomon	exon	1666680	1667068	.	-	.	ID=exon-XM_038248842.1-4;Parent=rna-XM_038248842.1;Dbxref=GeneID:6032080,Genbank:XM_038248842.1;gbkey=mRNA;gene=LOC6032080;product=homeobox protein Hox-A3a%2C transcript variant X11;transcript_id=XM_038248842.1
NC_051861.1	Gnomon	CDS	1666680	1667068	.	-	2	ID=cds-XP_038104764.1;Parent=rna-XM_038248836.1;Dbxref=GeneID:6032080,Genbank:XP_038104764.1;Name=XP_038104764.1;gbkey=CDS;gene=LOC6032080;product=homeobox protein Hox-A3a;protein_id=XP_038104764.1
NC_051861.1	Gnomon	CDS	1666680	1667068	.	-	2	ID=cds-XP_038104770.1;Parent=rna-XM_038248842.1;Dbxref=GeneID:6032080,Genbank:XP_038104770.1;Name=XP_038104770.1;gbkey=CDS;gene=LOC6032080;product=homeobox protein Hox-A3a;protein_id=XP_038104770.1
NC_051861.1	Gnomon	exon	1666680	1667068	.	-	.	ID=exon-XM_038248835.1-4;Parent=rna-XM_038248835.1;Dbxref=GeneID:6032080,Genbank:XM_038248835.1;gbkey=mRNA;gene=LOC6032080;product=homeobox protein Hox-A3a%2C transcript variant X4;transcript_id=XM_038248835.1
NC_051861.1	Gnomon	CDS	1666680	1667068	.	-	2	ID=cds-XP_038104760.1;Parent=rna-XM_038248832.1;Dbxref=GeneID:6032080,Genbank:XP_038104760.1;Name=XP_038104760.1;gbkey=CDS;gene=LOC6032080;product=homeobox protein Hox-A3a;protein_id=XP_038104760.1
NC_051861.1	Gnomon	CDS	1666680	1667068	.	-	2	ID=cds-XP_038104763.1;Parent=rna-XM_038248835.1;Dbxref=GeneID:6032080,Genbank:XP_038104763.1;Name=XP_038104763.1;gbkey=CDS;gene=LOC6032080;product=homeobox protein Hox-A3a;protein_id=XP_038104763.1
NC_051861.1	Gnomon	exon	1666680	1667068	.	-	.	ID=exon-XM_038248841.1-4;Parent=rna-XM_038248841.1;Dbxref=GeneID:6032080,Genbank:XM_038248841.1;gbkey=mRNA;gene=LOC6032080;product=homeobox protein Hox-A3a%2C transcript variant X10;transcript_id=XM_038248841.1
NC_051861.1	Gnomon	exon	1666680	1667068	.	-	.	ID=exon-XM_038248832.1-4;Parent=rna-XM_038248832.1;Dbxref=GeneID:6032080,Genbank:XM_038248832.1;gbkey=mRNA;gene=LOC6032080;product=homeobox protein Hox-A3a%2C transcript variant X1;transcript_id=XM_038248832.1
NC_051861.1	Gnomon	exon	1666680	1667068	.	-	.	ID=exon-XM_038248834.1-4;Parent=rna-XM_038248834.1;Dbxref=GeneID:6032080,Genbank:XM_038248834.1;gbkey=mRNA;gene=LOC6032080;product=homeobox protein Hox-A3a%2C transcript variant X3;transcript_id=XM_038248834.1
NC_051861.1	Gnomon	CDS	1666680	1667068	.	-	2	ID=cds-XP_038104769.1;Parent=rna-XM_038248841.1;Dbxref=GeneID:6032080,Genbank:XP_038104769.1;Name=XP_038104769.1;gbkey=CDS;gene=LOC6032080;product=homeobox protein Hox-A3a;protein_id=XP_038104769.1
NC_051861.1	Gnomon	exon	1666680	1667068	.	-	.	ID=exon-XM_038248833.1-4;Parent=rna-XM_038248833.1;Dbxref=GeneID:6032080,Genbank:XM_038248833.1;gbkey=mRNA;gene=LOC6032080;product=homeobox protein Hox-A3a%2C transcript variant X2;transcript_id=XM_038248833.1
NC_051861.1	Gnomon	CDS	1666680	1667068	.	-	2	ID=cds-XP_038104761.1;Parent=rna-XM_038248833.1;Dbxref=GeneID:6032080,Genbank:XP_038104761.1;Name=XP_038104761.1;gbkey=CDS;gene=LOC6032080;product=homeobox protein Hox-A3a;protein_id=XP_038104761.1
NC_051861.1	Gnomon	CDS	1666680	1667068	.	-	2	ID=cds-XP_038104766.1;Parent=rna-XM_038248838.1;Dbxref=GeneID:6032080,Genbank:XP_038104766.1;Name=XP_038104766.1;gbkey=CDS;gene=LOC6032080;product=homeobox protein Hox-A3a;protein_id=XP_038104766.1
NC_051861.1	Gnomon	CDS	1666680	1667068	.	-	2	ID=cds-XP_038104768.1;Parent=rna-XM_038248840.1;Dbxref=GeneID:6032080,Genbank:XP_038104768.1;Name=XP_038104768.1;gbkey=CDS;gene=LOC6032080;product=homeobox protein Hox-A3a;protein_id=XP_038104768.1
NC_051861.1	Gnomon	exon	1666680	1667068	.	-	.	ID=exon-XM_038248838.1-4;Parent=rna-XM_038248838.1;Dbxref=GeneID:6032080,Genbank:XM_038248838.1;gbkey=mRNA;gene=LOC6032080;product=homeobox protein Hox-A3a%2C transcript variant X7;transcript_id=XM_038248838.1
NC_051861.1	Gnomon	exon	1666680	1667068	.	-	.	ID=exon-XM_038248840.1-3;Parent=rna-XM_038248840.1;Dbxref=GeneID:6032080,Genbank:XM_038248840.1;gbkey=mRNA;gene=LOC6032080;product=homeobox protein Hox-A3a%2C transcript variant X9;transcript_id=XM_038248840.1
NC_051861.1	Gnomon	CDS	1667142	1667628	.	-	0	ID=cds-XP_038104766.1;Parent=rna-XM_038248838.1;Dbxref=GeneID:6032080,Genbank:XP_038104766.1;Name=XP_038104766.1;gbkey=CDS;gene=LOC6032080;product=homeobox protein Hox-A3a;protein_id=XP_038104766.1
NC_051861.1	Gnomon	exon	1667142	1667756	.	-	.	ID=exon-XM_038248840.1-2;Parent=rna-XM_038248840.1;Dbxref=GeneID:6032080,Genbank:XM_038248840.1;gbkey=mRNA;gene=LOC6032080;product=homeobox protein Hox-A3a%2C transcript variant X9;transcript_id=XM_038248840.1
NC_051861.1	Gnomon	exon	1667142	1667756	.	-	.	ID=exon-XM_038248837.1-3;Parent=rna-XM_038248837.1;Dbxref=GeneID:6032080,Genbank:XM_038248837.1;gbkey=mRNA;gene=LOC6032080;product=homeobox protein Hox-A3a%2C transcript variant X6;transcript_id=XM_038248837.1
NC_051861.1	Gnomon	CDS	1667142	1667628	.	-	0	ID=cds-XP_038104768.1;Parent=rna-XM_038248840.1;Dbxref=GeneID:6032080,Genbank:XP_038104768.1;Name=XP_038104768.1;gbkey=CDS;gene=LOC6032080;product=homeobox protein Hox-A3a;protein_id=XP_038104768.1
NC_051861.1	Gnomon	exon	1667142	1667756	.	-	.	ID=exon-XM_038248838.1-3;Parent=rna-XM_038248838.1;Dbxref=GeneID:6032080,Genbank:XM_038248838.1;gbkey=mRNA;gene=LOC6032080;product=homeobox protein Hox-A3a%2C transcript variant X7;transcript_id=XM_038248838.1
NC_051861.1	Gnomon	CDS	1667142	1667628	.	-	0	ID=cds-XP_038104765.1;Parent=rna-XM_038248837.1;Dbxref=GeneID:6032080,Genbank:XP_038104765.1;Name=XP_038104765.1;gbkey=CDS;gene=LOC6032080;product=homeobox protein Hox-A3a;protein_id=XP_038104765.1
NC_051861.1	Gnomon	CDS	1667142	1667628	.	-	0	ID=cds-XP_038104761.1;Parent=rna-XM_038248833.1;Dbxref=GeneID:6032080,Genbank:XP_038104761.1;Name=XP_038104761.1;gbkey=CDS;gene=LOC6032080;product=homeobox protein Hox-A3a;protein_id=XP_038104761.1
NC_051861.1	Gnomon	exon	1667142	1667756	.	-	.	ID=exon-XM_038248842.1-3;Parent=rna-XM_038248842.1;Dbxref=GeneID:6032080,Genbank:XM_038248842.1;gbkey=mRNA;gene=LOC6032080;product=homeobox protein Hox-A3a%2C transcript variant X11;transcript_id=XM_038248842.1
NC_051861.1	Gnomon	exon	1667142	1667756	.	-	.	ID=exon-XM_038248836.1-3;Parent=rna-XM_038248836.1;Dbxref=GeneID:6032080,Genbank:XM_038248836.1;gbkey=mRNA;gene=LOC6032080;product=homeobox protein Hox-A3a%2C transcript variant X5;transcript_id=XM_038248836.1
NC_051861.1	Gnomon	exon	1667142	1667756	.	-	.	ID=exon-XM_038248833.1-3;Parent=rna-XM_038248833.1;Dbxref=GeneID:6032080,Genbank:XM_038248833.1;gbkey=mRNA;gene=LOC6032080;product=homeobox protein Hox-A3a%2C transcript variant X2;transcript_id=XM_038248833.1
NC_051861.1	Gnomon	CDS	1667142	1667628	.	-	0	ID=cds-XP_038104764.1;Parent=rna-XM_038248836.1;Dbxref=GeneID:6032080,Genbank:XP_038104764.1;Name=XP_038104764.1;gbkey=CDS;gene=LOC6032080;product=homeobox protein Hox-A3a;protein_id=XP_038104764.1
NC_051861.1	Gnomon	CDS	1667142	1667628	.	-	0	ID=cds-XP_038104770.1;Parent=rna-XM_038248842.1;Dbxref=GeneID:6032080,Genbank:XP_038104770.1;Name=XP_038104770.1;gbkey=CDS;gene=LOC6032080;product=homeobox protein Hox-A3a;protein_id=XP_038104770.1
NC_051861.1	Gnomon	exon	1667142	1667756	.	-	.	ID=exon-XM_038248835.1-3;Parent=rna-XM_038248835.1;Dbxref=GeneID:6032080,Genbank:XM_038248835.1;gbkey=mRNA;gene=LOC6032080;product=homeobox protein Hox-A3a%2C transcript variant X4;transcript_id=XM_038248835.1
NC_051861.1	Gnomon	exon	1667142	1667756	.	-	.	ID=exon-XM_038248839.1-3;Parent=rna-XM_038248839.1;Dbxref=GeneID:6032080,Genbank:XM_038248839.1;gbkey=mRNA;gene=LOC6032080;product=homeobox protein Hox-A3a%2C transcript variant X8;transcript_id=XM_038248839.1
NC_051861.1	Gnomon	CDS	1667142	1667628	.	-	0	ID=cds-XP_038104767.1;Parent=rna-XM_038248839.1;Dbxref=GeneID:6032080,Genbank:XP_038104767.1;Name=XP_038104767.1;gbkey=CDS;gene=LOC6032080;product=homeobox protein Hox-A3a;protein_id=XP_038104767.1
NC_051861.1	Gnomon	CDS	1667142	1667628	.	-	0	ID=cds-XP_038104762.1;Parent=rna-XM_038248834.1;Dbxref=GeneID:6032080,Genbank:XP_038104762.1;Name=XP_038104762.1;gbkey=CDS;gene=LOC6032080;product=homeobox protein Hox-A3a;protein_id=XP_038104762.1
NC_051861.1	Gnomon	exon	1667142	1667756	.	-	.	ID=exon-XM_038248832.1-3;Parent=rna-XM_038248832.1;Dbxref=GeneID:6032080,Genbank:XM_038248832.1;gbkey=mRNA;gene=LOC6032080;product=homeobox protein Hox-A3a%2C transcript variant X1;transcript_id=XM_038248832.1
NC_051861.1	Gnomon	CDS	1667142	1667628	.	-	0	ID=cds-XP_038104769.1;Parent=rna-XM_038248841.1;Dbxref=GeneID:6032080,Genbank:XP_038104769.1;Name=XP_038104769.1;gbkey=CDS;gene=LOC6032080;product=homeobox protein Hox-A3a;protein_id=XP_038104769.1
NC_051861.1	Gnomon	exon	1667142	1667756	.	-	.	ID=exon-XM_038248834.1-3;Parent=rna-XM_038248834.1;Dbxref=GeneID:6032080,Genbank:XM_038248834.1;gbkey=mRNA;gene=LOC6032080;product=homeobox protein Hox-A3a%2C transcript variant X3;transcript_id=XM_038248834.1
NC_051861.1	Gnomon	CDS	1667142	1667628	.	-	0	ID=cds-XP_038104763.1;Parent=rna-XM_038248835.1;Dbxref=GeneID:6032080,Genbank:XP_038104763.1;Name=XP_038104763.1;gbkey=CDS;gene=LOC6032080;product=homeobox protein Hox-A3a;protein_id=XP_038104763.1
NC_051861.1	Gnomon	CDS	1667142	1667628	.	-	0	ID=cds-XP_038104760.1;Parent=rna-XM_038248832.1;Dbxref=GeneID:6032080,Genbank:XP_038104760.1;Name=XP_038104760.1;gbkey=CDS;gene=LOC6032080;product=homeobox protein Hox-A3a;protein_id=XP_038104760.1
NC_051861.1	Gnomon	exon	1667142	1667756	.	-	.	ID=exon-XM_038248841.1-3;Parent=rna-XM_038248841.1;Dbxref=GeneID:6032080,Genbank:XM_038248841.1;gbkey=mRNA;gene=LOC6032080;product=homeobox protein Hox-A3a%2C transcript variant X10;transcript_id=XM_038248841.1
NC_051861.1	Gnomon	exon	1692951	1693225	.	-	.	ID=exon-XM_038248841.1-2;Parent=rna-XM_038248841.1;Dbxref=GeneID:6032080,Genbank:XM_038248841.1;gbkey=mRNA;gene=LOC6032080;product=homeobox protein Hox-A3a%2C transcript variant X10;transcript_id=XM_038248841.1
NC_051861.1	Gnomon	exon	1692951	1693186	.	-	.	ID=exon-XM_038248838.1-2;Parent=rna-XM_038248838.1;Dbxref=GeneID:6032080,Genbank:XM_038248838.1;gbkey=mRNA;gene=LOC6032080;product=homeobox protein Hox-A3a%2C transcript variant X7;transcript_id=XM_038248838.1
NC_051861.1	Gnomon	exon	1692951	1693186	.	-	.	ID=exon-XM_038248834.1-2;Parent=rna-XM_038248834.1;Dbxref=GeneID:6032080,Genbank:XM_038248834.1;gbkey=mRNA;gene=LOC6032080;product=homeobox protein Hox-A3a%2C transcript variant X3;transcript_id=XM_038248834.1
NC_051861.1	Gnomon	exon	1692951	1693225	.	-	.	ID=exon-XM_038248839.1-2;Parent=rna-XM_038248839.1;Dbxref=GeneID:6032080,Genbank:XM_038248839.1;gbkey=mRNA;gene=LOC6032080;product=homeobox protein Hox-A3a%2C transcript variant X8;transcript_id=XM_038248839.1
NC_051861.1	Gnomon	exon	1692951	1693186	.	-	.	ID=exon-XM_038248832.1-2;Parent=rna-XM_038248832.1;Dbxref=GeneID:6032080,Genbank:XM_038248832.1;gbkey=mRNA;gene=LOC6032080;product=homeobox protein Hox-A3a%2C transcript variant X1;transcript_id=XM_038248832.1
NC_051861.1	Gnomon	exon	1692951	1693225	.	-	.	ID=exon-XM_038248836.1-2;Parent=rna-XM_038248836.1;Dbxref=GeneID:6032080,Genbank:XM_038248836.1;gbkey=mRNA;gene=LOC6032080;product=homeobox protein Hox-A3a%2C transcript variant X5;transcript_id=XM_038248836.1
NC_051861.1	Gnomon	exon	1692951	1693186	.	-	.	ID=exon-XM_038248835.1-2;Parent=rna-XM_038248835.1;Dbxref=GeneID:6032080,Genbank:XM_038248835.1;gbkey=mRNA;gene=LOC6032080;product=homeobox protein Hox-A3a%2C transcript variant X4;transcript_id=XM_038248835.1
NC_051861.1	Gnomon	exon	1692951	1693186	.	-	.	ID=exon-XM_038248833.1-2;Parent=rna-XM_038248833.1;Dbxref=GeneID:6032080,Genbank:XM_038248833.1;gbkey=mRNA;gene=LOC6032080;product=homeobox protein Hox-A3a%2C transcript variant X2;transcript_id=XM_038248833.1
NC_051861.1	Gnomon	exon	1692951	1693186	.	-	.	ID=exon-XM_038248837.1-2;Parent=rna-XM_038248837.1;Dbxref=GeneID:6032080,Genbank:XM_038248837.1;gbkey=mRNA;gene=LOC6032080;product=homeobox protein Hox-A3a%2C transcript variant X6;transcript_id=XM_038248837.1
NC_051861.1	Gnomon	exon	1692951	1693186	.	-	.	ID=exon-XM_038248842.1-2;Parent=rna-XM_038248842.1;Dbxref=GeneID:6032080,Genbank:XM_038248842.1;gbkey=mRNA;gene=LOC6032080;product=homeobox protein Hox-A3a%2C transcript variant X11;transcript_id=XM_038248842.1
NC_051861.1	Gnomon	exon	1706919	1707828	.	-	.	ID=exon-XM_038248832.1-1;Parent=rna-XM_038248832.1;Dbxref=GeneID:6032080,Genbank:XM_038248832.1;gbkey=mRNA;gene=LOC6032080;product=homeobox protein Hox-A3a%2C transcript variant X1;transcript_id=XM_038248832.1
NC_051861.1	Gnomon	exon	1706919	1707828	.	-	.	ID=exon-XM_038248840.1-1;Parent=rna-XM_038248840.1;Dbxref=GeneID:6032080,Genbank:XM_038248840.1;gbkey=mRNA;gene=LOC6032080;product=homeobox protein Hox-A3a%2C transcript variant X9;transcript_id=XM_038248840.1
NC_051861.1	Gnomon	exon	1707084	1707828	.	-	.	ID=exon-XM_038248833.1-1;Parent=rna-XM_038248833.1;Dbxref=GeneID:6032080,Genbank:XM_038248833.1;gbkey=mRNA;gene=LOC6032080;product=homeobox protein Hox-A3a%2C transcript variant X2;transcript_id=XM_038248833.1
NC_051861.1	Gnomon	exon	1707221	1707828	.	-	.	ID=exon-XM_038248834.1-1;Parent=rna-XM_038248834.1;Dbxref=GeneID:6032080,Genbank:XM_038248834.1;gbkey=mRNA;gene=LOC6032080;product=homeobox protein Hox-A3a%2C transcript variant X3;transcript_id=XM_038248834.1
NC_051861.1	Gnomon	exon	1707251	1707828	.	-	.	ID=exon-XM_038248835.1-1;Parent=rna-XM_038248835.1;Dbxref=GeneID:6032080,Genbank:XM_038248835.1;gbkey=mRNA;gene=LOC6032080;product=homeobox protein Hox-A3a%2C transcript variant X4;transcript_id=XM_038248835.1
NC_051861.1	Gnomon	exon	1707324	1707828	.	-	.	ID=exon-XM_038248836.1-1;Parent=rna-XM_038248836.1;Dbxref=GeneID:6032080,Genbank:XM_038248836.1;gbkey=mRNA;gene=LOC6032080;product=homeobox protein Hox-A3a%2C transcript variant X5;transcript_id=XM_038248836.1
NC_051861.1	Gnomon	exon	1707324	1707828	.	-	.	ID=exon-XM_038248837.1-1;Parent=rna-XM_038248837.1;Dbxref=GeneID:6032080,Genbank:XM_038248837.1;gbkey=mRNA;gene=LOC6032080;product=homeobox protein Hox-A3a%2C transcript variant X6;transcript_id=XM_038248837.1
NC_051861.1	Gnomon	exon	1707465	1707828	.	-	.	ID=exon-XM_038248839.1-1;Parent=rna-XM_038248839.1;Dbxref=GeneID:6032080,Genbank:XM_038248839.1;gbkey=mRNA;gene=LOC6032080;product=homeobox protein Hox-A3a%2C transcript variant X8;transcript_id=XM_038248839.1
NC_051861.1	Gnomon	exon	1707465	1707828	.	-	.	ID=exon-XM_038248838.1-1;Parent=rna-XM_038248838.1;Dbxref=GeneID:6032080,Genbank:XM_038248838.1;gbkey=mRNA;gene=LOC6032080;product=homeobox protein Hox-A3a%2C transcript variant X7;transcript_id=XM_038248838.1
NC_051861.1	Gnomon	exon	1707568	1707828	.	-	.	ID=exon-XM_038248841.1-1;Parent=rna-XM_038248841.1;Dbxref=GeneID:6032080,Genbank:XM_038248841.1;gbkey=mRNA;gene=LOC6032080;product=homeobox protein Hox-A3a%2C transcript variant X10;transcript_id=XM_038248841.1
NC_051861.1	Gnomon	exon	1707568	1707828	.	-	.	ID=exon-XM_038248842.1-1;Parent=rna-XM_038248842.1;Dbxref=GeneID:6032080,Genbank:XM_038248842.1;gbkey=mRNA;gene=LOC6032080;product=homeobox protein Hox-A3a%2C transcript variant X11;transcript_id=XM_038248842.1
NC_051861.1	Gnomon	exon	1717288	1717634	.	-	.	ID=exon-XM_001842695.2-2;Parent=rna-XM_001842695.2;Dbxref=GeneID:6032081,Genbank:XM_001842695.2;gbkey=mRNA;gene=LOC6032081;product=larval cuticle protein LCP-17;transcript_id=XM_001842695.2
NC_051861.1	Gnomon	gene	1717288	1717842	.	-	.	ID=gene-LOC6032081;Dbxref=GeneID:6032081;Name=LOC6032081;gbkey=Gene;gene=LOC6032081;gene_biotype=protein_coding
NC_051861.1	Gnomon	mRNA	1717288	1717842	.	-	.	ID=rna-XM_001842695.2;Parent=gene-LOC6032081;Dbxref=GeneID:6032081,Genbank:XM_001842695.2;Name=XM_001842695.2;gbkey=mRNA;gene=LOC6032081;model_evidence=Supporting evidence includes similarity to: 12 ESTs%2C 4 Proteins%2C and 96%25 coverage of the annotated genomic feature by RNAseq alignments%2C including 16 samples with support for all annotated introns;product=larval cuticle protein LCP-17;tran…
NC_051861.1	Gnomon	CDS	1717317	1717634	.	-	0	ID=cds-XP_001842747.1;Parent=rna-XM_001842695.2;Dbxref=GeneID:6032081,Genbank:XP_001842747.1;Name=XP_001842747.1;gbkey=CDS;gene=LOC6032081;product=larval cuticle protein LCP-17;protein_id=XP_001842747.1
NC_051861.1	Gnomon	CDS	1717696	1717707	.	-	0	ID=cds-XP_001842747.1;Parent=rna-XM_001842695.2;Dbxref=GeneID:6032081,Genbank:XP_001842747.1;Name=XP_001842747.1;gbkey=CDS;gene=LOC6032081;product=larval cuticle protein LCP-17;protein_id=XP_001842747.1
NC_051861.1	Gnomon	exon	1717696	1717842	.	-	.	ID=exon-XM_001842695.2-1;Parent=rna-XM_001842695.2;Dbxref=GeneID:6032081,Genbank:XM_001842695.2;gbkey=mRNA;gene=LOC6032081;product=larval cuticle protein LCP-17;transcript_id=XM_001842695.2
NC_051861.1	RefSeq	cDNA_match	1723234	1723428	.	+	.	ID=852017fe-3177-4b5f-a543-e0ef9e4962a8;Target=XM_038250059.1 1 195 +;for_remapping=2;gap_count=2;num_ident=1605;num_mismatch=0;pct_coverage=99.9377;pct_coverage_hiqual=99.9377;pct_identity_gap=99.8134;pct_identity_ungap=100;rank=1
NC_051861.1	Gnomon	gene	1723234	1727816	.	+	.	ID=gene-LOC119765670;Dbxref=GeneID:119765670;Name=LOC119765670;gbkey=Gene;gene=LOC119765670;gene_biotype=protein_coding
NC_051861.1	Gnomon	mRNA	1723234	1727816	.	+	.	ID=rna-XM_038250059.1;Parent=gene-LOC119765670;Dbxref=GeneID:119765670,Genbank:XM_038250059.1;Name=XM_038250059.1;Note=The sequence of the model RefSeq transcript was modified relative to this genomic sequence to represent the inferred CDS: inserted 1 base in 1 codon%3B deleted 2 bases in 1 codon;exception=unclassified transcription discrepancy;gbkey=mRNA;gene=LOC119765670;model_evidence=Supporti…
NC_051861.1	Gnomon	exon	1723234	1723428	.	+	.	ID=exon-XM_038250059.1-1;Parent=rna-XM_038250059.1;Dbxref=GeneID:119765670,Genbank:XM_038250059.1;Note=The sequence of the model RefSeq transcript was modified relative to this genomic sequence to represent the inferred CDS: inserted 1 base in 1 codon%3B deleted 2 bases in 1 codon;exception=unclassified transcription discrepancy;gbkey=mRNA;gene=LOC119765670;product=guanine deaminase;transcript_id…
NC_051861.1	Gnomon	CDS	1723243	1723428	.	+	0	ID=cds-XP_038105987.1;Parent=rna-XM_038250059.1;Dbxref=GeneID:119765670,Genbank:XP_038105987.1;Name=XP_038105987.1;Note=The sequence of the model RefSeq protein was modified relative to this genomic sequence to represent the inferred CDS: inserted 1 base in 1 codon%3B deleted 2 bases in 1 codon;exception=unclassified translation discrepancy;gbkey=CDS;gene=LOC119765670;product=LOW QUALITY PROTEIN:…
NC_051861.1	RefSeq	cDNA_match	1723558	1723964	.	+	.	ID=852017fe-3177-4b5f-a543-e0ef9e4962a8;Target=XM_038250059.1 196 602 +;for_remapping=2;gap_count=2;num_ident=1605;num_mismatch=0;pct_coverage=99.9377;pct_coverage_hiqual=99.9377;pct_identity_gap=99.8134;pct_identity_ungap=100;rank=1
NC_051861.1	Gnomon	exon	1723558	1723964	.	+	.	ID=exon-XM_038250059.1-2;Parent=rna-XM_038250059.1;Dbxref=GeneID:119765670,Genbank:XM_038250059.1;Note=The sequence of the model RefSeq transcript was modified relative to this genomic sequence to represent the inferred CDS: inserted 1 base in 1 codon%3B deleted 2 bases in 1 codon;exception=unclassified transcription discrepancy;gbkey=mRNA;gene=LOC119765670;product=guanine deaminase;transcript_id…
NC_051861.1	Gnomon	CDS	1723558	1723964	.	+	0	ID=cds-XP_038105987.1;Parent=rna-XM_038250059.1;Dbxref=GeneID:119765670,Genbank:XP_038105987.1;Name=XP_038105987.1;Note=The sequence of the model RefSeq protein was modified relative to this genomic sequence to represent the inferred CDS: inserted 1 base in 1 codon%3B deleted 2 bases in 1 codon;exception=unclassified translation discrepancy;gbkey=CDS;gene=LOC119765670;product=LOW QUALITY PROTEIN:…
NC_051861.1	Gnomon	exon	1724025	1724464	.	+	.	ID=exon-XM_038250059.1-3;Parent=rna-XM_038250059.1;Dbxref=GeneID:119765670,Genbank:XM_038250059.1;Note=The sequence of the model RefSeq transcript was modified relative to this genomic sequence to represent the inferred CDS: inserted 1 base in 1 codon%3B deleted 2 bases in 1 codon;exception=unclassified transcription discrepancy;gbkey=mRNA;gene=LOC119765670;product=guanine deaminase;transcript_id…
NC_051861.1	RefSeq	cDNA_match	1724025	1724669	.	+	.	ID=852017fe-3177-4b5f-a543-e0ef9e4962a8;Target=XM_038250059.1 603 1246 +;for_remapping=2;gap_count=2;num_ident=1605;num_mismatch=0;pct_coverage=99.9377;pct_coverage_hiqual=99.9377;pct_identity_gap=99.8134;pct_identity_ungap=100;rank=1;Gap=M442 I1 M113 D2 M88
NC_051861.1	Gnomon	CDS	1724025	1724464	.	+	1	ID=cds-XP_038105987.1;Parent=rna-XM_038250059.1;Dbxref=GeneID:119765670,Genbank:XP_038105987.1;Name=XP_038105987.1;Note=The sequence of the model RefSeq protein was modified relative to this genomic sequence to represent the inferred CDS: inserted 1 base in 1 codon%3B deleted 2 bases in 1 codon;exception=unclassified translation discrepancy;gbkey=CDS;gene=LOC119765670;product=LOW QUALITY PROTEIN:…
NC_051861.1	Gnomon	exon	1724467	1724579	.	+	.	ID=exon-XM_038250059.1-4;Parent=rna-XM_038250059.1;Dbxref=GeneID:119765670,Genbank:XM_038250059.1;Note=The sequence of the model RefSeq transcript was modified relative to this genomic sequence to represent the inferred CDS: inserted 1 base in 1 codon%3B deleted 2 bases in 1 codon;exception=unclassified transcription discrepancy;gbkey=mRNA;gene=LOC119765670;product=guanine deaminase;transcript_id…
NC_051861.1	Gnomon	CDS	1724467	1724579	.	+	2	ID=cds-XP_038105987.1;Parent=rna-XM_038250059.1;Dbxref=GeneID:119765670,Genbank:XP_038105987.1;Name=XP_038105987.1;Note=The sequence of the model RefSeq protein was modified relative to this genomic sequence to represent the inferred CDS: inserted 1 base in 1 codon%3B deleted 2 bases in 1 codon;exception=unclassified translation discrepancy;gbkey=CDS;gene=LOC119765670;product=LOW QUALITY PROTEIN:…
NC_051861.1	Gnomon	CDS	1724582	1724669	.	+	0	ID=cds-XP_038105987.1;Parent=rna-XM_038250059.1;Dbxref=GeneID:119765670,Genbank:XP_038105987.1;Name=XP_038105987.1;Note=The sequence of the model RefSeq protein was modified relative to this genomic sequence to represent the inferred CDS: inserted 1 base in 1 codon%3B deleted 2 bases in 1 codon;exception=unclassified translation discrepancy;gbkey=CDS;gene=LOC119765670;product=LOW QUALITY PROTEIN:…
NC_051861.1	Gnomon	exon	1724582	1724669	.	+	.	ID=exon-XM_038250059.1-5;Parent=rna-XM_038250059.1;Dbxref=GeneID:119765670,Genbank:XM_038250059.1;Note=The sequence of the model RefSeq transcript was modified relative to this genomic sequence to represent the inferred CDS: inserted 1 base in 1 codon%3B deleted 2 bases in 1 codon;exception=unclassified transcription discrepancy;gbkey=mRNA;gene=LOC119765670;product=guanine deaminase;transcript_id…
NC_051861.1	Gnomon	gene	1724684	1725696	.	+	.	ID=gene-LOC119765672;Dbxref=GeneID:119765672;Name=LOC119765672;gbkey=Gene;gene=LOC119765672;gene_biotype=protein_coding
NC_051861.1	webApollo	mRNA	1724684	1725696	.	+	.	owner=rguo1990@terpmail.umd.edu;Parent=a96e2951-518e-4597-acff-73eb02c6198d;ID=OBP123;orig_id=rna-XM_038250060.1;date_last_modified=2022-12-30;Name=OBP123;date_creation=2022-12-30
NC_051861.1	webApollo	exon	1724684	1725696	.	+	.	Parent=OBP123;ID=6c821bef-ca7f-4068-834a-1b46ca7e5809;Name=6c821bef-ca7f-4068-834a-1b46ca7e5809
NC_051861.1	webApollo	gene	1724684	1725696	.	+	.	owner=rguo1990@terpmail.umd.edu;ID=a96e2951-518e-4597-acff-73eb02c6198d;date_last_modified=2022-12-30;Name=OBP123;date_creation=2022-12-30
NC_051861.1	webApollo	CDS	1724871	1725677	.	+	0	Parent=OBP123;ID=OBP123-CDS;Name=OBP123-CDS
NC_051861.1	webApollo	gene	1725780	1726689	.	+	.	owner=rguo1990@terpmail.umd.edu;ID=7e3aa67a-f69c-422b-8ae3-4033f17e8e2c;date_last_modified=2022-12-30;Name=OBP124;date_creation=2022-12-30
NC_051861.1	webApollo	exon	1725780	1726689	.	+	.	Parent=OBP124;ID=f99d9ab4-0ac0-44ab-914e-679dddaf2d23;Name=f99d9ab4-0ac0-44ab-914e-679dddaf2d23
NC_051861.1	Gnomon	gene	1725780	1726689	.	+	.	ID=gene-LOC119765673;Dbxref=GeneID:119765673;Name=LOC119765673;gbkey=Gene;gene=LOC119765673;gene_biotype=protein_coding
NC_051861.1	webApollo	mRNA	1725780	1726689	.	+	.	owner=rguo1990@terpmail.umd.edu;Parent=7e3aa67a-f69c-422b-8ae3-4033f17e8e2c;ID=OBP124;orig_id=rna-XM_038250061.1;date_last_modified=2022-12-30;Name=OBP124;date_creation=2022-12-30
NC_051861.1	webApollo	CDS	1725781	1726536	.	+	0	Parent=OBP124;ID=OBP124-CDS;Name=OBP124-CDS
NC_051861.1	Gnomon	exon	1727457	1727816	.	+	.	ID=exon-XM_038250059.1-6;Parent=rna-XM_038250059.1;Dbxref=GeneID:119765670,Genbank:XM_038250059.1;Note=The sequence of the model RefSeq transcript was modified relative to this genomic sequence to represent the inferred CDS: inserted 1 base in 1 codon%3B deleted 2 bases in 1 codon;exception=unclassified transcription discrepancy;gbkey=mRNA;gene=LOC119765670;product=guanine deaminase;transcript_id…
NC_051861.1	RefSeq	cDNA_match	1727457	1727816	.	+	.	ID=852017fe-3177-4b5f-a543-e0ef9e4962a8;Target=XM_038250059.1 1247 1606 +;for_remapping=2;gap_count=2;num_ident=1605;num_mismatch=0;pct_coverage=99.9377;pct_coverage_hiqual=99.9377;pct_identity_gap=99.8134;pct_identity_ungap=100;rank=1
NC_051861.1	Gnomon	CDS	1727457	1727683	.	+	2	ID=cds-XP_038105987.1;Parent=rna-XM_038250059.1;Dbxref=GeneID:119765670,Genbank:XP_038105987.1;Name=XP_038105987.1;Note=The sequence of the model RefSeq protein was modified relative to this genomic sequence to represent the inferred CDS: inserted 1 base in 1 codon%3B deleted 2 bases in 1 codon;exception=unclassified translation discrepancy;gbkey=CDS;gene=LOC119765670;product=LOW QUALITY PROTEIN:…
NC_051861.1	Gnomon	mRNA	1727950	1730726	.	+	.	ID=rna-XM_038250058.1;Parent=gene-LOC6032082;Dbxref=GeneID:6032082,Genbank:XM_038250058.1;Name=XM_038250058.1;gbkey=mRNA;gene=LOC6032082;model_evidence=Supporting evidence includes similarity to: 3 Proteins%2C and 100%25 coverage of the annotated genomic feature by RNAseq alignments%2C including 16 samples with support for all annotated introns;product=uncharacterized LOC6032082;transcript_id=XM_…
NC_051861.1	Gnomon	gene	1727950	1730726	.	+	.	ID=gene-LOC6032082;Dbxref=GeneID:6032082;Name=LOC6032082;gbkey=Gene;gene=LOC6032082;gene_biotype=protein_coding
NC_051861.1	Gnomon	exon	1727950	1728120	.	+	.	ID=exon-XM_038250058.1-1;Parent=rna-XM_038250058.1;Dbxref=GeneID:6032082,Genbank:XM_038250058.1;gbkey=mRNA;gene=LOC6032082;product=uncharacterized LOC6032082;transcript_id=XM_038250058.1
NC_051861.1	Gnomon	CDS	1728069	1728120	.	+	0	ID=cds-XP_038105986.1;Parent=rna-XM_038250058.1;Dbxref=GeneID:6032082,Genbank:XP_038105986.1;Name=XP_038105986.1;gbkey=CDS;gene=LOC6032082;product=uncharacterized protein LOC6032082;protein_id=XP_038105986.1
NC_051861.1	Gnomon	exon	1728203	1728568	.	+	.	ID=exon-XM_038250058.1-2;Parent=rna-XM_038250058.1;Dbxref=GeneID:6032082,Genbank:XM_038250058.1;gbkey=mRNA;gene=LOC6032082;product=uncharacterized LOC6032082;transcript_id=XM_038250058.1
NC_051861.1	Gnomon	CDS	1728203	1728568	.	+	2	ID=cds-XP_038105986.1;Parent=rna-XM_038250058.1;Dbxref=GeneID:6032082,Genbank:XP_038105986.1;Name=XP_038105986.1;gbkey=CDS;gene=LOC6032082;product=uncharacterized protein LOC6032082;protein_id=XP_038105986.1
NC_051861.1	Gnomon	exon	1729259	1730072	.	+	.	ID=exon-XM_038250058.1-3;Parent=rna-XM_038250058.1;Dbxref=GeneID:6032082,Genbank:XM_038250058.1;gbkey=mRNA;gene=LOC6032082;product=uncharacterized LOC6032082;transcript_id=XM_038250058.1
NC_051861.1	Gnomon	CDS	1729259	1730072	.	+	2	ID=cds-XP_038105986.1;Parent=rna-XM_038250058.1;Dbxref=GeneID:6032082,Genbank:XP_038105986.1;Name=XP_038105986.1;gbkey=CDS;gene=LOC6032082;product=uncharacterized protein LOC6032082;protein_id=XP_038105986.1
NC_051861.1	Gnomon	CDS	1730128	1730701	.	+	1	ID=cds-XP_038105986.1;Parent=rna-XM_038250058.1;Dbxref=GeneID:6032082,Genbank:XP_038105986.1;Name=XP_038105986.1;gbkey=CDS;gene=LOC6032082;product=uncharacterized protein LOC6032082;protein_id=XP_038105986.1
NC_051861.1	Gnomon	exon	1730128	1730726	.	+	.	ID=exon-XM_038250058.1-4;Parent=rna-XM_038250058.1;Dbxref=GeneID:6032082,Genbank:XM_038250058.1;gbkey=mRNA;gene=LOC6032082;product=uncharacterized LOC6032082;transcript_id=XM_038250058.1
NC_051861.1	Gnomon	exon	1730685	1730923	.	-	.	ID=exon-XM_001842697.2-5;Parent=rna-XM_001842697.2;Dbxref=GeneID:6032083,Genbank:XM_001842697.2;gbkey=mRNA;gene=LOC6032083;product=leucine-rich repeat-containing protein 40%2C transcript variant X1;transcript_id=XM_001842697.2
NC_051861.1	Gnomon	mRNA	1730685	1735317	.	-	.	ID=rna-XM_038250057.1;Parent=gene-LOC6032083;Dbxref=GeneID:6032083,Genbank:XM_038250057.1;Name=XM_038250057.1;gbkey=mRNA;gene=LOC6032083;model_evidence=Supporting evidence includes similarity to: 10 Proteins%2C and 100%25 coverage of the annotated genomic feature by RNAseq alignments%2C including 11 samples with support for all annotated introns;product=leucine-rich repeat-containing protein 40%2…
NC_051861.1	Gnomon	exon	1730685	1730923	.	-	.	ID=exon-XM_038250056.1-5;Parent=rna-XM_038250056.1;Dbxref=GeneID:6032083,Genbank:XM_038250056.1;gbkey=mRNA;gene=LOC6032083;product=leucine-rich repeat-containing protein 40%2C transcript variant X2;transcript_id=XM_038250056.1
NC_051861.1	Gnomon	gene	1730685	1735933	.	-	.	ID=gene-LOC6032083;Dbxref=GeneID:6032083;Name=LOC6032083;gbkey=Gene;gene=LOC6032083;gene_biotype=protein_coding
NC_051861.1	Gnomon	mRNA	1730685	1734922	.	-	.	ID=rna-XM_038250056.1;Parent=gene-LOC6032083;Dbxref=GeneID:6032083,Genbank:XM_038250056.1;Name=XM_038250056.1;gbkey=mRNA;gene=LOC6032083;model_evidence=Supporting evidence includes similarity to: 10 Proteins%2C and 100%25 coverage of the annotated genomic feature by RNAseq alignments%2C including 5 samples with support for all annotated introns;product=leucine-rich repeat-containing protein 40%2C…
NC_051861.1	Gnomon	mRNA	1730685	1735933	.	-	.	ID=rna-XM_001842697.2;Parent=gene-LOC6032083;Dbxref=GeneID:6032083,Genbank:XM_001842697.2;Name=XM_001842697.2;gbkey=mRNA;gene=LOC6032083;model_evidence=Supporting evidence includes similarity to: 18 Proteins%2C and 100%25 coverage of the annotated genomic feature by RNAseq alignments%2C including 17 samples with support for all annotated introns;product=leucine-rich repeat-containing protein 40%2…
NC_051861.1	Gnomon	exon	1730685	1730923	.	-	.	ID=exon-XM_038250057.1-5;Parent=rna-XM_038250057.1;Dbxref=GeneID:6032083,Genbank:XM_038250057.1;gbkey=mRNA;gene=LOC6032083;product=leucine-rich repeat-containing protein 40%2C transcript variant X3;transcript_id=XM_038250057.1
NC_051861.1	Gnomon	CDS	1730818	1730923	.	-	1	ID=cds-XP_001842749.1;Parent=rna-XM_001842697.2;Dbxref=GeneID:6032083,Genbank:XP_001842749.1;Name=XP_001842749.1;gbkey=CDS;gene=LOC6032083;product=leucine-rich repeat-containing protein 40 isoform X1;protein_id=XP_001842749.1
NC_051861.1	Gnomon	CDS	1730818	1730923	.	-	1	ID=cds-XP_038105984.1;Parent=rna-XM_038250056.1;Dbxref=GeneID:6032083,Genbank:XP_038105984.1;Name=XP_038105984.1;gbkey=CDS;gene=LOC6032083;product=leucine-rich repeat-containing protein 40 isoform X2;protein_id=XP_038105984.1
NC_051861.1	Gnomon	CDS	1730818	1730923	.	-	1	ID=cds-XP_038105985.1;Parent=rna-XM_038250057.1;Dbxref=GeneID:6032083,Genbank:XP_038105985.1;Name=XP_038105985.1;gbkey=CDS;gene=LOC6032083;product=leucine-rich repeat-containing protein 40 isoform X3;protein_id=XP_038105985.1
NC_051861.1	Gnomon	CDS	1730981	1732016	.	-	2	ID=cds-XP_038105985.1;Parent=rna-XM_038250057.1;Dbxref=GeneID:6032083,Genbank:XP_038105985.1;Name=XP_038105985.1;gbkey=CDS;gene=LOC6032083;product=leucine-rich repeat-containing protein 40 isoform X3;protein_id=XP_038105985.1
NC_051861.1	Gnomon	CDS	1730981	1732016	.	-	2	ID=cds-XP_038105984.1;Parent=rna-XM_038250056.1;Dbxref=GeneID:6032083,Genbank:XP_038105984.1;Name=XP_038105984.1;gbkey=CDS;gene=LOC6032083;product=leucine-rich repeat-containing protein 40 isoform X2;protein_id=XP_038105984.1
NC_051861.1	Gnomon	CDS	1730981	1732016	.	-	2	ID=cds-XP_001842749.1;Parent=rna-XM_001842697.2;Dbxref=GeneID:6032083,Genbank:XP_001842749.1;Name=XP_001842749.1;gbkey=CDS;gene=LOC6032083;product=leucine-rich repeat-containing protein 40 isoform X1;protein_id=XP_001842749.1
NC_051861.1	Gnomon	exon	1730981	1732016	.	-	.	ID=exon-XM_038250057.1-4;Parent=rna-XM_038250057.1;Dbxref=GeneID:6032083,Genbank:XM_038250057.1;gbkey=mRNA;gene=LOC6032083;product=leucine-rich repeat-containing protein 40%2C transcript variant X3;transcript_id=XM_038250057.1
NC_051861.1	Gnomon	exon	1730981	1732016	.	-	.	ID=exon-XM_001842697.2-4;Parent=rna-XM_001842697.2;Dbxref=GeneID:6032083,Genbank:XM_001842697.2;gbkey=mRNA;gene=LOC6032083;product=leucine-rich repeat-containing protein 40%2C transcript variant X1;transcript_id=XM_001842697.2
NC_051861.1	Gnomon	exon	1730981	1732016	.	-	.	ID=exon-XM_038250056.1-4;Parent=rna-XM_038250056.1;Dbxref=GeneID:6032083,Genbank:XM_038250056.1;gbkey=mRNA;gene=LOC6032083;product=leucine-rich repeat-containing protein 40%2C transcript variant X2;transcript_id=XM_038250056.1
NC_051861.1	Gnomon	exon	1732076	1732403	.	-	.	ID=exon-XM_038250056.1-3;Parent=rna-XM_038250056.1;Dbxref=GeneID:6032083,Genbank:XM_038250056.1;gbkey=mRNA;gene=LOC6032083;product=leucine-rich repeat-containing protein 40%2C transcript variant X2;transcript_id=XM_038250056.1
NC_051861.1	Gnomon	CDS	1732076	1732403	.	-	0	ID=cds-XP_001842749.1;Parent=rna-XM_001842697.2;Dbxref=GeneID:6032083,Genbank:XP_001842749.1;Name=XP_001842749.1;gbkey=CDS;gene=LOC6032083;product=leucine-rich repeat-containing protein 40 isoform X1;protein_id=XP_001842749.1
NC_051861.1	Gnomon	exon	1732076	1732403	.	-	.	ID=exon-XM_001842697.2-3;Parent=rna-XM_001842697.2;Dbxref=GeneID:6032083,Genbank:XM_001842697.2;gbkey=mRNA;gene=LOC6032083;product=leucine-rich repeat-containing protein 40%2C transcript variant X1;transcript_id=XM_001842697.2
NC_051861.1	Gnomon	exon	1732076	1732403	.	-	.	ID=exon-XM_038250057.1-3;Parent=rna-XM_038250057.1;Dbxref=GeneID:6032083,Genbank:XM_038250057.1;gbkey=mRNA;gene=LOC6032083;product=leucine-rich repeat-containing protein 40%2C transcript variant X3;transcript_id=XM_038250057.1
NC_051861.1	Gnomon	CDS	1732076	1732403	.	-	0	ID=cds-XP_038105984.1;Parent=rna-XM_038250056.1;Dbxref=GeneID:6032083,Genbank:XP_038105984.1;Name=XP_038105984.1;gbkey=CDS;gene=LOC6032083;product=leucine-rich repeat-containing protein 40 isoform X2;protein_id=XP_038105984.1
NC_051861.1	Gnomon	CDS	1732076	1732403	.	-	0	ID=cds-XP_038105985.1;Parent=rna-XM_038250057.1;Dbxref=GeneID:6032083,Genbank:XP_038105985.1;Name=XP_038105985.1;gbkey=CDS;gene=LOC6032083;product=leucine-rich repeat-containing protein 40 isoform X3;protein_id=XP_038105985.1
NC_051861.1	Gnomon	mRNA	1732386	1743003	.	+	.	ID=rna-XM_038250054.1;Parent=gene-LOC6032084;Dbxref=GeneID:6032084,Genbank:XM_038250054.1;Name=XM_038250054.1;gbkey=mRNA;gene=LOC6032084;model_evidence=Supporting evidence includes similarity to: 5 Proteins%2C and 100%25 coverage of the annotated genomic feature by RNAseq alignments%2C including 1 sample with support for all annotated introns;product=carotenoid isomerooxygenase%2C transcript vari…
NC_051861.1	Gnomon	gene	1732386	1743003	.	+	.	ID=gene-LOC6032084;Dbxref=GeneID:6032084;Name=LOC6032084;gbkey=Gene;gene=LOC6032084;gene_biotype=protein_coding
NC_051861.1	Gnomon	exon	1732386	1732434	.	+	.	ID=exon-XM_038250054.1-1;Parent=rna-XM_038250054.1;Dbxref=GeneID:6032084,Genbank:XM_038250054.1;gbkey=mRNA;gene=LOC6032084;product=carotenoid isomerooxygenase%2C transcript variant X2;transcript_id=XM_038250054.1
NC_051861.1	Gnomon	CDS	1732414	1732434	.	+	0	ID=cds-XP_038105982.1;Parent=rna-XM_038250054.1;Dbxref=GeneID:6032084,Genbank:XP_038105982.1;Name=XP_038105982.1;gbkey=CDS;gene=LOC6032084;product=carotenoid isomerooxygenase isoform X2;protein_id=XP_038105982.1
NC_051861.1	Gnomon	CDS	1734463	1734668	.	-	2	ID=cds-XP_038105984.1;Parent=rna-XM_038250056.1;Dbxref=GeneID:6032083,Genbank:XP_038105984.1;Name=XP_038105984.1;gbkey=CDS;gene=LOC6032083;product=leucine-rich repeat-containing protein 40 isoform X2;protein_id=XP_038105984.1
NC_051861.1	Gnomon	exon	1734463	1734668	.	-	.	ID=exon-XM_038250057.1-2;Parent=rna-XM_038250057.1;Dbxref=GeneID:6032083,Genbank:XM_038250057.1;gbkey=mRNA;gene=LOC6032083;product=leucine-rich repeat-containing protein 40%2C transcript variant X3;transcript_id=XM_038250057.1
NC_051861.1	Gnomon	CDS	1734463	1734668	.	-	2	ID=cds-XP_038105985.1;Parent=rna-XM_038250057.1;Dbxref=GeneID:6032083,Genbank:XP_038105985.1;Name=XP_038105985.1;gbkey=CDS;gene=LOC6032083;product=leucine-rich repeat-containing protein 40 isoform X3;protein_id=XP_038105985.1
NC_051861.1	Gnomon	CDS	1734463	1734668	.	-	2	ID=cds-XP_001842749.1;Parent=rna-XM_001842697.2;Dbxref=GeneID:6032083,Genbank:XP_001842749.1;Name=XP_001842749.1;gbkey=CDS;gene=LOC6032083;product=leucine-rich repeat-containing protein 40 isoform X1;protein_id=XP_001842749.1
NC_051861.1	Gnomon	exon	1734463	1734668	.	-	.	ID=exon-XM_001842697.2-2;Parent=rna-XM_001842697.2;Dbxref=GeneID:6032083,Genbank:XM_001842697.2;gbkey=mRNA;gene=LOC6032083;product=leucine-rich repeat-containing protein 40%2C transcript variant X1;transcript_id=XM_001842697.2
NC_051861.1	Gnomon	exon	1734463	1734668	.	-	.	ID=exon-XM_038250056.1-2;Parent=rna-XM_038250056.1;Dbxref=GeneID:6032083,Genbank:XM_038250056.1;gbkey=mRNA;gene=LOC6032083;product=leucine-rich repeat-containing protein 40%2C transcript variant X2;transcript_id=XM_038250056.1
NC_051861.1	Gnomon	CDS	1734756	1734849	.	-	0	ID=cds-XP_038105984.1;Parent=rna-XM_038250056.1;Dbxref=GeneID:6032083,Genbank:XP_038105984.1;Name=XP_038105984.1;gbkey=CDS;gene=LOC6032083;product=leucine-rich repeat-containing protein 40 isoform X2;protein_id=XP_038105984.1
NC_051861.1	Gnomon	exon	1734756	1734922	.	-	.	ID=exon-XM_038250056.1-1;Parent=rna-XM_038250056.1;Dbxref=GeneID:6032083,Genbank:XM_038250056.1;gbkey=mRNA;gene=LOC6032083;product=leucine-rich repeat-containing protein 40%2C transcript variant X2;transcript_id=XM_038250056.1
NC_051861.1	Gnomon	exon	1734939	1735317	.	-	.	ID=exon-XM_038250057.1-1;Parent=rna-XM_038250057.1;Dbxref=GeneID:6032083,Genbank:XM_038250057.1;gbkey=mRNA;gene=LOC6032083;product=leucine-rich repeat-containing protein 40%2C transcript variant X3;transcript_id=XM_038250057.1
NC_051861.1	Gnomon	CDS	1734939	1734939	.	-	0	ID=cds-XP_038105985.1;Parent=rna-XM_038250057.1;Dbxref=GeneID:6032083,Genbank:XP_038105985.1;Name=XP_038105985.1;gbkey=CDS;gene=LOC6032083;product=leucine-rich repeat-containing protein 40 isoform X3;protein_id=XP_038105985.1
NC_051861.1	Gnomon	CDS	1735437	1735599	.	-	0	ID=cds-XP_001842749.1;Parent=rna-XM_001842697.2;Dbxref=GeneID:6032083,Genbank:XP_001842749.1;Name=XP_001842749.1;gbkey=CDS;gene=LOC6032083;product=leucine-rich repeat-containing protein 40 isoform X1;protein_id=XP_001842749.1
NC_051861.1	Gnomon	exon	1735437	1735933	.	-	.	ID=exon-XM_001842697.2-1;Parent=rna-XM_001842697.2;Dbxref=GeneID:6032083,Genbank:XM_001842697.2;gbkey=mRNA;gene=LOC6032083;product=leucine-rich repeat-containing protein 40%2C transcript variant X1;transcript_id=XM_001842697.2
NC_051861.1	Gnomon	mRNA	1738224	1743003	.	+	.	ID=rna-XM_038250055.1;Parent=gene-LOC6032084;Dbxref=GeneID:6032084,Genbank:XM_038250055.1;Name=XM_038250055.1;gbkey=mRNA;gene=LOC6032084;model_evidence=Supporting evidence includes similarity to: 5 Proteins%2C and 100%25 coverage of the annotated genomic feature by RNAseq alignments%2C including 15 samples with support for all annotated introns;product=carotenoid isomerooxygenase%2C transcript va…
NC_051861.1	Gnomon	exon	1738224	1738832	.	+	.	ID=exon-XM_038250055.1-1;Parent=rna-XM_038250055.1;Dbxref=GeneID:6032084,Genbank:XM_038250055.1;gbkey=mRNA;gene=LOC6032084;product=carotenoid isomerooxygenase%2C transcript variant X3;transcript_id=XM_038250055.1
NC_051861.1	Gnomon	CDS	1738815	1738832	.	+	0	ID=cds-XP_038105983.1;Parent=rna-XM_038250055.1;Dbxref=GeneID:6032084,Genbank:XP_038105983.1;Name=XP_038105983.1;gbkey=CDS;gene=LOC6032084;product=carotenoid isomerooxygenase isoform X3;protein_id=XP_038105983.1
NC_051861.1	Gnomon	exon	1738867	1739606	.	+	.	ID=exon-XM_001842698.2-1;Parent=rna-XM_001842698.2;Dbxref=GeneID:6032084,Genbank:XM_001842698.2;gbkey=mRNA;gene=LOC6032084;product=carotenoid isomerooxygenase%2C transcript variant X1;transcript_id=XM_001842698.2
NC_051861.1	Gnomon	mRNA	1738867	1743003	.	+	.	ID=rna-XM_001842698.2;Parent=gene-LOC6032084;Dbxref=GeneID:6032084,Genbank:XM_001842698.2;Name=XM_001842698.2;gbkey=mRNA;gene=LOC6032084;model_evidence=Supporting evidence includes similarity to: 6 Proteins%2C and 100%25 coverage of the annotated genomic feature by RNAseq alignments%2C including 22 samples with support for all annotated introns;product=carotenoid isomerooxygenase%2C transcript va…
NC_051861.1	Gnomon	CDS	1739220	1739606	.	+	0	ID=cds-XP_001842750.2;Parent=rna-XM_001842698.2;Dbxref=GeneID:6032084,Genbank:XP_001842750.2;Name=XP_001842750.2;gbkey=CDS;gene=LOC6032084;product=carotenoid isomerooxygenase isoform X1;protein_id=XP_001842750.2
NC_051861.1	Gnomon	exon	1740942	1741390	.	+	.	ID=exon-XM_038250055.1-2;Parent=rna-XM_038250055.1;Dbxref=GeneID:6032084,Genbank:XM_038250055.1;gbkey=mRNA;gene=LOC6032084;product=carotenoid isomerooxygenase%2C transcript variant X3;transcript_id=XM_038250055.1
NC_051861.1	Gnomon	CDS	1740942	1741390	.	+	0	ID=cds-XP_001842750.2;Parent=rna-XM_001842698.2;Dbxref=GeneID:6032084,Genbank:XP_001842750.2;Name=XP_001842750.2;gbkey=CDS;gene=LOC6032084;product=carotenoid isomerooxygenase isoform X1;protein_id=XP_001842750.2
NC_051861.1	Gnomon	CDS	1740942	1741390	.	+	0	ID=cds-XP_038105982.1;Parent=rna-XM_038250054.1;Dbxref=GeneID:6032084,Genbank:XP_038105982.1;Name=XP_038105982.1;gbkey=CDS;gene=LOC6032084;product=carotenoid isomerooxygenase isoform X2;protein_id=XP_038105982.1
NC_051861.1	Gnomon	CDS	1740942	1741390	.	+	0	ID=cds-XP_038105983.1;Parent=rna-XM_038250055.1;Dbxref=GeneID:6032084,Genbank:XP_038105983.1;Name=XP_038105983.1;gbkey=CDS;gene=LOC6032084;product=carotenoid isomerooxygenase isoform X3;protein_id=XP_038105983.1
NC_051861.1	Gnomon	exon	1740942	1741390	.	+	.	ID=exon-XM_001842698.2-2;Parent=rna-XM_001842698.2;Dbxref=GeneID:6032084,Genbank:XM_001842698.2;gbkey=mRNA;gene=LOC6032084;product=carotenoid isomerooxygenase%2C transcript variant X1;transcript_id=XM_001842698.2
NC_051861.1	Gnomon	exon	1740942	1741390	.	+	.	ID=exon-XM_038250054.1-2;Parent=rna-XM_038250054.1;Dbxref=GeneID:6032084,Genbank:XM_038250054.1;gbkey=mRNA;gene=LOC6032084;product=carotenoid isomerooxygenase%2C transcript variant X2;transcript_id=XM_038250054.1
NC_051861.1	Gnomon	exon	1741449	1743003	.	+	.	ID=exon-XM_038250054.1-3;Parent=rna-XM_038250054.1;Dbxref=GeneID:6032084,Genbank:XM_038250054.1;gbkey=mRNA;gene=LOC6032084;product=carotenoid isomerooxygenase%2C transcript variant X2;transcript_id=XM_038250054.1
NC_051861.1	Gnomon	CDS	1741449	1742790	.	+	1	ID=cds-XP_038105983.1;Parent=rna-XM_038250055.1;Dbxref=GeneID:6032084,Genbank:XP_038105983.1;Name=XP_038105983.1;gbkey=CDS;gene=LOC6032084;product=carotenoid isomerooxygenase isoform X3;protein_id=XP_038105983.1
NC_051861.1	Gnomon	exon	1741449	1743003	.	+	.	ID=exon-XM_001842698.2-3;Parent=rna-XM_001842698.2;Dbxref=GeneID:6032084,Genbank:XM_001842698.2;gbkey=mRNA;gene=LOC6032084;product=carotenoid isomerooxygenase%2C transcript variant X1;transcript_id=XM_001842698.2
NC_051861.1	Gnomon	CDS	1741449	1742790	.	+	1	ID=cds-XP_038105982.1;Parent=rna-XM_038250054.1;Dbxref=GeneID:6032084,Genbank:XP_038105982.1;Name=XP_038105982.1;gbkey=CDS;gene=LOC6032084;product=carotenoid isomerooxygenase isoform X2;protein_id=XP_038105982.1
NC_051861.1	Gnomon	exon	1741449	1743003	.	+	.	ID=exon-XM_038250055.1-3;Parent=rna-XM_038250055.1;Dbxref=GeneID:6032084,Genbank:XM_038250055.1;gbkey=mRNA;gene=LOC6032084;product=carotenoid isomerooxygenase%2C transcript variant X3;transcript_id=XM_038250055.1
NC_051861.1	Gnomon	CDS	1741449	1742790	.	+	1	ID=cds-XP_001842750.2;Parent=rna-XM_001842698.2;Dbxref=GeneID:6032084,Genbank:XP_001842750.2;Name=XP_001842750.2;gbkey=CDS;gene=LOC6032084;product=carotenoid isomerooxygenase isoform X1;protein_id=XP_001842750.2
NC_051861.1	Gnomon	gene	1743087	1745474	.	+	.	ID=gene-LOC6032085;Dbxref=GeneID:6032085;Name=LOC6032085;gbkey=Gene;gene=LOC6032085;gene_biotype=protein_coding
NC_051861.1	Gnomon	mRNA	1743087	1745474	.	+	.	ID=rna-XM_001842699.2;Parent=gene-LOC6032085;Dbxref=GeneID:6032085,Genbank:XM_001842699.2;Name=XM_001842699.2;gbkey=mRNA;gene=LOC6032085;model_evidence=Supporting evidence includes similarity to: 1 mRNA%2C 16 ESTs%2C 7 Proteins%2C and 100%25 coverage of the annotated genomic feature by RNAseq alignments%2C including 3 samples with support for all annotated introns;product=adenosine deaminase 2-A;…
NC_051861.1	Gnomon	exon	1743087	1743316	.	+	.	ID=exon-XM_001842699.2-1;Parent=rna-XM_001842699.2;Dbxref=GeneID:6032085,Genbank:XM_001842699.2;gbkey=mRNA;gene=LOC6032085;product=adenosine deaminase 2-A;transcript_id=XM_001842699.2
NC_051861.1	Gnomon	CDS	1743256	1743316	.	+	0	ID=cds-XP_001842751.2;Parent=rna-XM_001842699.2;Dbxref=GeneID:6032085,Genbank:XP_001842751.2;Name=XP_001842751.2;gbkey=CDS;gene=LOC6032085;product=adenosine deaminase 2-A;protein_id=XP_001842751.2
NC_051861.1	Gnomon	exon	1743372	1743732	.	+	.	ID=exon-XM_001842699.2-2;Parent=rna-XM_001842699.2;Dbxref=GeneID:6032085,Genbank:XM_001842699.2;gbkey=mRNA;gene=LOC6032085;product=adenosine deaminase 2-A;transcript_id=XM_001842699.2
NC_051861.1	Gnomon	CDS	1743372	1743732	.	+	2	ID=cds-XP_001842751.2;Parent=rna-XM_001842699.2;Dbxref=GeneID:6032085,Genbank:XP_001842751.2;Name=XP_001842751.2;gbkey=CDS;gene=LOC6032085;product=adenosine deaminase 2-A;protein_id=XP_001842751.2
NC_051861.1	Gnomon	CDS	1744043	1744522	.	+	1	ID=cds-XP_001842751.2;Parent=rna-XM_001842699.2;Dbxref=GeneID:6032085,Genbank:XP_001842751.2;Name=XP_001842751.2;gbkey=CDS;gene=LOC6032085;product=adenosine deaminase 2-A;protein_id=XP_001842751.2
NC_051861.1	Gnomon	exon	1744043	1744522	.	+	.	ID=exon-XM_001842699.2-3;Parent=rna-XM_001842699.2;Dbxref=GeneID:6032085,Genbank:XM_001842699.2;gbkey=mRNA;gene=LOC6032085;product=adenosine deaminase 2-A;transcript_id=XM_001842699.2
NC_051861.1	Gnomon	CDS	1744577	1744713	.	+	1	ID=cds-XP_001842751.2;Parent=rna-XM_001842699.2;Dbxref=GeneID:6032085,Genbank:XP_001842751.2;Name=XP_001842751.2;gbkey=CDS;gene=LOC6032085;product=adenosine deaminase 2-A;protein_id=XP_001842751.2
NC_051861.1	Gnomon	exon	1744577	1744713	.	+	.	ID=exon-XM_001842699.2-4;Parent=rna-XM_001842699.2;Dbxref=GeneID:6032085,Genbank:XM_001842699.2;gbkey=mRNA;gene=LOC6032085;product=adenosine deaminase 2-A;transcript_id=XM_001842699.2
NC_051861.1	Gnomon	exon	1744768	1745128	.	+	.	ID=exon-XM_001842699.2-5;Parent=rna-XM_001842699.2;Dbxref=GeneID:6032085,Genbank:XM_001842699.2;gbkey=mRNA;gene=LOC6032085;product=adenosine deaminase 2-A;transcript_id=XM_001842699.2
NC_051861.1	Gnomon	CDS	1744768	1745128	.	+	2	ID=cds-XP_001842751.2;Parent=rna-XM_001842699.2;Dbxref=GeneID:6032085,Genbank:XP_001842751.2;Name=XP_001842751.2;gbkey=CDS;gene=LOC6032085;product=adenosine deaminase 2-A;protein_id=XP_001842751.2
NC_051861.1	Gnomon	exon	1745186	1745474	.	+	.	ID=exon-XM_001842699.2-6;Parent=rna-XM_001842699.2;Dbxref=GeneID:6032085,Genbank:XM_001842699.2;gbkey=mRNA;gene=LOC6032085;product=adenosine deaminase 2-A;transcript_id=XM_001842699.2
NC_051861.1	Gnomon	CDS	1745186	1745294	.	+	1	ID=cds-XP_001842751.2;Parent=rna-XM_001842699.2;Dbxref=GeneID:6032085,Genbank:XP_001842751.2;Name=XP_001842751.2;gbkey=CDS;gene=LOC6032085;product=adenosine deaminase 2-A;protein_id=XP_001842751.2
NC_051861.1	Gnomon	gene	1745267	1746356	.	-	.	ID=gene-LOC6032086;Dbxref=GeneID:6032086;Name=LOC6032086;gbkey=Gene;gene=LOC6032086;gene_biotype=protein_coding
NC_051861.1	Gnomon	mRNA	1745267	1746356	.	-	.	ID=rna-XM_038250062.1;Parent=gene-LOC6032086;Dbxref=GeneID:6032086,Genbank:XM_038250062.1;Name=XM_038250062.1;gbkey=mRNA;gene=LOC6032086;model_evidence=Supporting evidence includes similarity to: 3 Proteins%2C and 100%25 coverage of the annotated genomic feature by RNAseq alignments%2C including 7 samples with support for all annotated introns;product=low molecular weight phosphotyrosine protein …
NC_051861.1	Gnomon	exon	1745267	1745395	.	-	.	ID=exon-XM_038250062.1-3;Parent=rna-XM_038250062.1;Dbxref=GeneID:6032086,Genbank:XM_038250062.1;gbkey=mRNA;gene=LOC6032086;product=low molecular weight phosphotyrosine protein phosphatase;transcript_id=XM_038250062.1
NC_051861.1	Gnomon	CDS	1745291	1745395	.	-	0	ID=cds-XP_038105990.1;Parent=rna-XM_038250062.1;Dbxref=GeneID:6032086,Genbank:XP_038105990.1;Name=XP_038105990.1;gbkey=CDS;gene=LOC6032086;product=low molecular weight phosphotyrosine protein phosphatase;protein_id=XP_038105990.1
NC_051861.1	Gnomon	CDS	1745458	1745801	.	-	2	ID=cds-XP_038105990.1;Parent=rna-XM_038250062.1;Dbxref=GeneID:6032086,Genbank:XP_038105990.1;Name=XP_038105990.1;gbkey=CDS;gene=LOC6032086;product=low molecular weight phosphotyrosine protein phosphatase;protein_id=XP_038105990.1
NC_051861.1	Gnomon	exon	1745458	1745801	.	-	.	ID=exon-XM_038250062.1-2;Parent=rna-XM_038250062.1;Dbxref=GeneID:6032086,Genbank:XM_038250062.1;gbkey=mRNA;gene=LOC6032086;product=low molecular weight phosphotyrosine protein phosphatase;transcript_id=XM_038250062.1
NC_051861.1	Gnomon	exon	1745865	1746356	.	-	.	ID=exon-XM_038250062.1-1;Parent=rna-XM_038250062.1;Dbxref=GeneID:6032086,Genbank:XM_038250062.1;gbkey=mRNA;gene=LOC6032086;product=low molecular weight phosphotyrosine protein phosphatase;transcript_id=XM_038250062.1
NC_051861.1	Gnomon	CDS	1745865	1745889	.	-	0	ID=cds-XP_038105990.1;Parent=rna-XM_038250062.1;Dbxref=GeneID:6032086,Genbank:XP_038105990.1;Name=XP_038105990.1;gbkey=CDS;gene=LOC6032086;product=low molecular weight phosphotyrosine protein phosphatase;protein_id=XP_038105990.1
NC_051861.1	Gnomon	mRNA	1748409	1751097	.	-	.	ID=rna-XM_038249212.1;Parent=gene-LOC6032087;Dbxref=GeneID:6032087,Genbank:XM_038249212.1;Name=XM_038249212.1;gbkey=mRNA;gene=LOC6032087;model_evidence=Supporting evidence includes similarity to: 1 Protein%2C and 100%25 coverage of the annotated genomic feature by RNAseq alignments%2C including 6 samples with support for all annotated introns;product=low molecular weight phosphotyrosine protein p…
NC_051861.1	Gnomon	exon	1748409	1748701	.	-	.	ID=exon-XM_038249212.1-5;Parent=rna-XM_038249212.1;Dbxref=GeneID:6032087,Genbank:XM_038249212.1;gbkey=mRNA;gene=LOC6032087;product=low molecular weight phosphotyrosine protein phosphatase 1%2C transcript variant X1;transcript_id=XM_038249212.1
NC_051861.1	Gnomon	gene	1748409	1752484	.	-	.	ID=gene-LOC6032087;Dbxref=GeneID:6032087;Name=LOC6032087;gbkey=Gene;gene=LOC6032087;gene_biotype=protein_coding
NC_051861.1	Gnomon	CDS	1748567	1748701	.	-	0	ID=cds-XP_038105140.1;Parent=rna-XM_038249212.1;Dbxref=GeneID:6032087,Genbank:XP_038105140.1;Name=XP_038105140.1;gbkey=CDS;gene=LOC6032087;product=low molecular weight phosphotyrosine protein phosphatase 1 isoform X1;protein_id=XP_038105140.1
NC_051861.1	Gnomon	exon	1748763	1749112	.	-	.	ID=exon-XM_038249212.1-4;Parent=rna-XM_038249212.1;Dbxref=GeneID:6032087,Genbank:XM_038249212.1;gbkey=mRNA;gene=LOC6032087;product=low molecular weight phosphotyrosine protein phosphatase 1%2C transcript variant X1;transcript_id=XM_038249212.1
NC_051861.1	Gnomon	CDS	1748763	1749112	.	-	2	ID=cds-XP_038105140.1;Parent=rna-XM_038249212.1;Dbxref=GeneID:6032087,Genbank:XP_038105140.1;Name=XP_038105140.1;gbkey=CDS;gene=LOC6032087;product=low molecular weight phosphotyrosine protein phosphatase 1 isoform X1;protein_id=XP_038105140.1
NC_051861.1	Gnomon	CDS	1749172	1749196	.	-	0	ID=cds-XP_038105140.1;Parent=rna-XM_038249212.1;Dbxref=GeneID:6032087,Genbank:XP_038105140.1;Name=XP_038105140.1;gbkey=CDS;gene=LOC6032087;product=low molecular weight phosphotyrosine protein phosphatase 1 isoform X1;protein_id=XP_038105140.1
NC_051861.1	Gnomon	exon	1749172	1749314	.	-	.	ID=exon-XM_038249212.1-3;Parent=rna-XM_038249212.1;Dbxref=GeneID:6032087,Genbank:XM_038249212.1;gbkey=mRNA;gene=LOC6032087;product=low molecular weight phosphotyrosine protein phosphatase 1%2C transcript variant X1;transcript_id=XM_038249212.1
NC_051861.1	Gnomon	exon	1749184	1749314	.	-	.	ID=exon-XM_038249214.1-4;Parent=rna-XM_038249214.1;Dbxref=GeneID:6032087,Genbank:XM_038249214.1;gbkey=mRNA;gene=LOC6032087;product=low molecular weight phosphotyrosine protein phosphatase 1%2C transcript variant X3;transcript_id=XM_038249214.1
NC_051861.1	Gnomon	mRNA	1749184	1752483	.	-	.	ID=rna-XM_038249214.1;Parent=gene-LOC6032087;Dbxref=GeneID:6032087,Genbank:XM_038249214.1;Name=XM_038249214.1;gbkey=mRNA;gene=LOC6032087;model_evidence=Supporting evidence includes similarity to: 4 Proteins%2C and 100%25 coverage of the annotated genomic feature by RNAseq alignments%2C including 10 samples with support for all annotated introns;product=low molecular weight phosphotyrosine protein…
NC_051861.1	Gnomon	exon	1749423	1749641	.	-	.	ID=exon-XM_001842702.2-3;Parent=rna-XM_001842702.2;Dbxref=GeneID:6032087,Genbank:XM_001842702.2;gbkey=mRNA;gene=LOC6032087;product=low molecular weight phosphotyrosine protein phosphatase 1%2C transcript variant X2;transcript_id=XM_001842702.2
NC_051861.1	Gnomon	mRNA	1749423	1752482	.	-	.	ID=rna-XM_001842702.2;Parent=gene-LOC6032087;Dbxref=GeneID:6032087,Genbank:XM_001842702.2;Name=XM_001842702.2;gbkey=mRNA;gene=LOC6032087;model_evidence=Supporting evidence includes similarity to: 4 Proteins%2C and 100%25 coverage of the annotated genomic feature by RNAseq alignments%2C including 30 samples with support for all annotated introns;product=low molecular weight phosphotyrosine protein…
NC_051861.1	Gnomon	exon	1749544	1749641	.	-	.	ID=exon-XM_038249212.1-2;Parent=rna-XM_038249212.1;Dbxref=GeneID:6032087,Genbank:XM_038249212.1;gbkey=mRNA;gene=LOC6032087;product=low molecular weight phosphotyrosine protein phosphatase 1%2C transcript variant X1;transcript_id=XM_038249212.1
NC_051861.1	Gnomon	exon	1749544	1749641	.	-	.	ID=exon-XM_038249214.1-3;Parent=rna-XM_038249214.1;Dbxref=GeneID:6032087,Genbank:XM_038249214.1;gbkey=mRNA;gene=LOC6032087;product=low molecular weight phosphotyrosine protein phosphatase 1%2C transcript variant X3;transcript_id=XM_038249214.1
NC_051861.1	Gnomon	CDS	1749555	1749641	.	-	0	ID=cds-XP_001842754.2;Parent=rna-XM_001842702.2;Dbxref=GeneID:6032087,Genbank:XP_001842754.2;Name=XP_001842754.2;gbkey=CDS;gene=LOC6032087;product=low molecular weight phosphotyrosine protein phosphatase 1 isoform X2;protein_id=XP_001842754.2
NC_051861.1	Gnomon	CDS	1749555	1749641	.	-	0	ID=cds-XP_038105142.1;Parent=rna-XM_038249214.1;Dbxref=GeneID:6032087,Genbank:XP_038105142.1;Name=XP_038105142.1;gbkey=CDS;gene=LOC6032087;product=low molecular weight phosphotyrosine protein phosphatase 1 isoform X2;protein_id=XP_038105142.1
NC_051861.1	Gnomon	exon	1749693	1751097	.	-	.	ID=exon-XM_038249212.1-1;Parent=rna-XM_038249212.1;Dbxref=GeneID:6032087,Genbank:XM_038249212.1;gbkey=mRNA;gene=LOC6032087;product=low molecular weight phosphotyrosine protein phosphatase 1%2C transcript variant X1;transcript_id=XM_038249212.1
NC_051861.1	Gnomon	mRNA	1751412	1752484	.	-	.	ID=rna-XM_038249215.1;Parent=gene-LOC6032087;Dbxref=GeneID:6032087,Genbank:XM_038249215.1;Name=XM_038249215.1;gbkey=mRNA;gene=LOC6032087;model_evidence=Supporting evidence includes similarity to: 2 Proteins%2C and 100%25 coverage of the annotated genomic feature by RNAseq alignments%2C including 7 samples with support for all annotated introns;product=low molecular weight phosphotyrosine protein …
NC_051861.1	Gnomon	exon	1751412	1751691	.	-	.	ID=exon-XM_038249215.1-3;Parent=rna-XM_038249215.1;Dbxref=GeneID:6032087,Genbank:XM_038249215.1;gbkey=mRNA;gene=LOC6032087;product=low molecular weight phosphotyrosine protein phosphatase 1%2C transcript variant X4;transcript_id=XM_038249215.1
NC_051861.1	Gnomon	CDS	1751605	1751691	.	-	0	ID=cds-XP_038105143.1;Parent=rna-XM_038249215.1;Dbxref=GeneID:6032087,Genbank:XP_038105143.1;Name=XP_038105143.1;gbkey=CDS;gene=LOC6032087;product=low molecular weight phosphotyrosine protein phosphatase 1 isoform X3;protein_id=XP_038105143.1
NC_051861.1	Gnomon	CDS	1751900	1752246	.	-	2	ID=cds-XP_038105143.1;Parent=rna-XM_038249215.1;Dbxref=GeneID:6032087,Genbank:XP_038105143.1;Name=XP_038105143.1;gbkey=CDS;gene=LOC6032087;product=low molecular weight phosphotyrosine protein phosphatase 1 isoform X3;protein_id=XP_038105143.1
NC_051861.1	Gnomon	exon	1751900	1752246	.	-	.	ID=exon-XM_038249214.1-2;Parent=rna-XM_038249214.1;Dbxref=GeneID:6032087,Genbank:XM_038249214.1;gbkey=mRNA;gene=LOC6032087;product=low molecular weight phosphotyrosine protein phosphatase 1%2C transcript variant X3;transcript_id=XM_038249214.1
NC_051861.1	Gnomon	exon	1751900	1752246	.	-	.	ID=exon-XM_038249215.1-2;Parent=rna-XM_038249215.1;Dbxref=GeneID:6032087,Genbank:XM_038249215.1;gbkey=mRNA;gene=LOC6032087;product=low molecular weight phosphotyrosine protein phosphatase 1%2C transcript variant X4;transcript_id=XM_038249215.1
NC_051861.1	Gnomon	exon	1751900	1752246	.	-	.	ID=exon-XM_001842702.2-2;Parent=rna-XM_001842702.2;Dbxref=GeneID:6032087,Genbank:XM_001842702.2;gbkey=mRNA;gene=LOC6032087;product=low molecular weight phosphotyrosine protein phosphatase 1%2C transcript variant X2;transcript_id=XM_001842702.2
NC_051861.1	Gnomon	CDS	1751900	1752246	.	-	2	ID=cds-XP_001842754.2;Parent=rna-XM_001842702.2;Dbxref=GeneID:6032087,Genbank:XP_001842754.2;Name=XP_001842754.2;gbkey=CDS;gene=LOC6032087;product=low molecular weight phosphotyrosine protein phosphatase 1 isoform X2;protein_id=XP_001842754.2
NC_051861.1	Gnomon	CDS	1751900	1752246	.	-	2	ID=cds-XP_038105142.1;Parent=rna-XM_038249214.1;Dbxref=GeneID:6032087,Genbank:XP_038105142.1;Name=XP_038105142.1;gbkey=CDS;gene=LOC6032087;product=low molecular weight phosphotyrosine protein phosphatase 1 isoform X2;protein_id=XP_038105142.1
NC_051861.1	Gnomon	exon	1752316	1752483	.	-	.	ID=exon-XM_038249214.1-1;Parent=rna-XM_038249214.1;Dbxref=GeneID:6032087,Genbank:XM_038249214.1;gbkey=mRNA;gene=LOC6032087;product=low molecular weight phosphotyrosine protein phosphatase 1%2C transcript variant X3;transcript_id=XM_038249214.1
NC_051861.1	Gnomon	exon	1752316	1752484	.	-	.	ID=exon-XM_038249215.1-1;Parent=rna-XM_038249215.1;Dbxref=GeneID:6032087,Genbank:XM_038249215.1;gbkey=mRNA;gene=LOC6032087;product=low molecular weight phosphotyrosine protein phosphatase 1%2C transcript variant X4;transcript_id=XM_038249215.1
NC_051861.1	Gnomon	exon	1752316	1752482	.	-	.	ID=exon-XM_001842702.2-1;Parent=rna-XM_001842702.2;Dbxref=GeneID:6032087,Genbank:XM_001842702.2;gbkey=mRNA;gene=LOC6032087;product=low molecular weight phosphotyrosine protein phosphatase 1%2C transcript variant X2;transcript_id=XM_001842702.2
NC_051861.1	Gnomon	CDS	1752316	1752340	.	-	0	ID=cds-XP_038105143.1;Parent=rna-XM_038249215.1;Dbxref=GeneID:6032087,Genbank:XP_038105143.1;Name=XP_038105143.1;gbkey=CDS;gene=LOC6032087;product=low molecular weight phosphotyrosine protein phosphatase 1 isoform X3;protein_id=XP_038105143.1
NC_051861.1	Gnomon	CDS	1752316	1752340	.	-	0	ID=cds-XP_001842754.2;Parent=rna-XM_001842702.2;Dbxref=GeneID:6032087,Genbank:XP_001842754.2;Name=XP_001842754.2;gbkey=CDS;gene=LOC6032087;product=low molecular weight phosphotyrosine protein phosphatase 1 isoform X2;protein_id=XP_001842754.2
NC_051861.1	Gnomon	CDS	1752316	1752340	.	-	0	ID=cds-XP_038105142.1;Parent=rna-XM_038249214.1;Dbxref=GeneID:6032087,Genbank:XP_038105142.1;Name=XP_038105142.1;gbkey=CDS;gene=LOC6032087;product=low molecular weight phosphotyrosine protein phosphatase 1 isoform X2;protein_id=XP_038105142.1
NC_051861.1	Gnomon	exon	1758786	1759669	.	+	.	ID=exon-XM_038248868.1-1;Parent=rna-XM_038248868.1;Dbxref=GeneID:6032089,Genbank:XM_038248868.1;gbkey=mRNA;gene=LOC6032089;product=putative mediator of RNA polymerase II transcription subunit 26%2C transcript variant X10;transcript_id=XM_038248868.1
NC_051861.1	Gnomon	mRNA	1758786	1789931	.	+	.	ID=rna-XM_038248868.1;Parent=gene-LOC6032089;Dbxref=GeneID:6032089,Genbank:XM_038248868.1;Name=XM_038248868.1;gbkey=mRNA;gene=LOC6032089;model_evidence=Supporting evidence includes similarity to: 3 Proteins%2C and 100%25 coverage of the annotated genomic feature by RNAseq alignments%2C including 7 samples with support for all annotated introns;product=putative mediator of RNA polymerase II transc…
NC_051861.1	Gnomon	mRNA	1758786	1789931	.	+	.	ID=rna-XM_038248867.1;Parent=gene-LOC6032089;Dbxref=GeneID:6032089,Genbank:XM_038248867.1;Name=XM_038248867.1;gbkey=mRNA;gene=LOC6032089;model_evidence=Supporting evidence includes similarity to: 3 Proteins%2C and 100%25 coverage of the annotated genomic feature by RNAseq alignments%2C including 12 samples with support for all annotated introns;product=putative mediator of RNA polymerase II trans…
NC_051861.1	Gnomon	gene	1758786	1797473	.	+	.	ID=gene-LOC6032089;Dbxref=GeneID:6032089;Name=LOC6032089;gbkey=Gene;gene=LOC6032089;gene_biotype=protein_coding
NC_051861.1	Gnomon	exon	1758786	1759658	.	+	.	ID=exon-XM_038248867.1-1;Parent=rna-XM_038248867.1;Dbxref=GeneID:6032089,Genbank:XM_038248867.1;gbkey=mRNA;gene=LOC6032089;product=putative mediator of RNA polymerase II transcription subunit 26%2C transcript variant X9;transcript_id=XM_038248867.1
NC_051861.1	Gnomon	mRNA	1759677	1789931	.	+	.	ID=rna-XM_038248866.1;Parent=gene-LOC6032089;Dbxref=GeneID:6032089,Genbank:XM_038248866.1;Name=XM_038248866.1;gbkey=mRNA;gene=LOC6032089;model_evidence=Supporting evidence includes similarity to: 3 Proteins%2C and 100%25 coverage of the annotated genomic feature by RNAseq alignments%2C including 8 samples with support for all annotated introns;product=putative mediator of RNA polymerase II transc…
NC_051861.1	Gnomon	exon	1759677	1760368	.	+	.	ID=exon-XM_038248866.1-1;Parent=rna-XM_038248866.1;Dbxref=GeneID:6032089,Genbank:XM_038248866.1;gbkey=mRNA;gene=LOC6032089;product=putative mediator of RNA polymerase II transcription subunit 26%2C transcript variant X8;transcript_id=XM_038248866.1
NC_051861.1	Gnomon	mRNA	1780268	1789931	.	+	.	ID=rna-XM_038248859.1;Parent=gene-LOC6032089;Dbxref=GeneID:6032089,Genbank:XM_038248859.1;Name=XM_038248859.1;gbkey=mRNA;gene=LOC6032089;model_evidence=Supporting evidence includes similarity to: 2 Proteins%2C and 100%25 coverage of the annotated genomic feature by RNAseq alignments%2C including 6 samples with support for all annotated introns;product=putative mediator of RNA polymerase II transc…
NC_051861.1	Gnomon	exon	1780268	1780610	.	+	.	ID=exon-XM_038248860.1-1;Parent=rna-XM_038248860.1;Dbxref=GeneID:6032089,Genbank:XM_038248860.1;gbkey=mRNA;gene=LOC6032089;product=putative mediator of RNA polymerase II transcription subunit 26%2C transcript variant X3;transcript_id=XM_038248860.1
NC_051861.1	Gnomon	mRNA	1780268	1789931	.	+	.	ID=rna-XM_038248858.1;Parent=gene-LOC6032089;Dbxref=GeneID:6032089,Genbank:XM_038248858.1;Name=XM_038248858.1;gbkey=mRNA;gene=LOC6032089;model_evidence=Supporting evidence includes similarity to: 2 Proteins%2C and 100%25 coverage of the annotated genomic feature by RNAseq alignments%2C including 8 samples with support for all annotated introns;product=putative mediator of RNA polymerase II transc…
NC_051861.1	Gnomon	mRNA	1780268	1789931	.	+	.	ID=rna-XM_038248865.1;Parent=gene-LOC6032089;Dbxref=GeneID:6032089,Genbank:XM_038248865.1;Name=XM_038248865.1;gbkey=mRNA;gene=LOC6032089;model_evidence=Supporting evidence includes similarity to: 3 Proteins%2C and 100%25 coverage of the annotated genomic feature by RNAseq alignments%2C including 8 samples with support for all annotated introns;product=putative mediator of RNA polymerase II transc…
NC_051861.1	Gnomon	mRNA	1780268	1789931	.	+	.	ID=rna-XM_038248864.1;Parent=gene-LOC6032089;Dbxref=GeneID:6032089,Genbank:XM_038248864.1;Name=XM_038248864.1;gbkey=mRNA;gene=LOC6032089;model_evidence=Supporting evidence includes similarity to: 2 Proteins%2C and 100%25 coverage of the annotated genomic feature by RNAseq alignments%2C including 4 samples with support for all annotated introns;product=putative mediator of RNA polymerase II transc…
NC_051861.1	Gnomon	exon	1780268	1780528	.	+	.	ID=exon-XM_038248864.1-1;Parent=rna-XM_038248864.1;Dbxref=GeneID:6032089,Genbank:XM_038248864.1;gbkey=mRNA;gene=LOC6032089;product=putative mediator of RNA polymerase II transcription subunit 26%2C transcript variant X6;transcript_id=XM_038248864.1
NC_051861.1	Gnomon	exon	1780268	1780528	.	+	.	ID=exon-XM_038248858.1-1;Parent=rna-XM_038248858.1;Dbxref=GeneID:6032089,Genbank:XM_038248858.1;gbkey=mRNA;gene=LOC6032089;product=putative mediator of RNA polymerase II transcription subunit 26%2C transcript variant X1;transcript_id=XM_038248858.1
NC_051861.1	Gnomon	exon	1780268	1780528	.	+	.	ID=exon-XM_038248865.1-1;Parent=rna-XM_038248865.1;Dbxref=GeneID:6032089,Genbank:XM_038248865.1;gbkey=mRNA;gene=LOC6032089;product=putative mediator of RNA polymerase II transcription subunit 26%2C transcript variant X7;transcript_id=XM_038248865.1
NC_051861.1	Gnomon	exon	1780268	1780550	.	+	.	ID=exon-XM_038248859.1-1;Parent=rna-XM_038248859.1;Dbxref=GeneID:6032089,Genbank:XM_038248859.1;gbkey=mRNA;gene=LOC6032089;product=putative mediator of RNA polymerase II transcription subunit 26%2C transcript variant X2;transcript_id=XM_038248859.1
NC_051861.1	Gnomon	mRNA	1780268	1789931	.	+	.	ID=rna-XM_038248860.1;Parent=gene-LOC6032089;Dbxref=GeneID:6032089,Genbank:XM_038248860.1;Name=XM_038248860.1;gbkey=mRNA;gene=LOC6032089;model_evidence=Supporting evidence includes similarity to: 2 Proteins%2C and 100%25 coverage of the annotated genomic feature by RNAseq alignments%2C including 3 samples with support for all annotated introns;product=putative mediator of RNA polymerase II transc…
NC_051861.1	Gnomon	exon	1780275	1780400	.	+	.	ID=exon-XM_038248861.1-1;Parent=rna-XM_038248861.1;Dbxref=GeneID:6032089,Genbank:XM_038248861.1;gbkey=mRNA;gene=LOC6032089;product=putative mediator of RNA polymerase II transcription subunit 26%2C transcript variant X4;transcript_id=XM_038248861.1
NC_051861.1	Gnomon	mRNA	1780275	1789931	.	+	.	ID=rna-XM_038248861.1;Parent=gene-LOC6032089;Dbxref=GeneID:6032089,Genbank:XM_038248861.1;Name=XM_038248861.1;gbkey=mRNA;gene=LOC6032089;model_evidence=Supporting evidence includes similarity to: 2 Proteins%2C and 100%25 coverage of the annotated genomic feature by RNAseq alignments%2C including 3 samples with support for all annotated introns;product=putative mediator of RNA polymerase II transc…
NC_051861.1	Gnomon	mRNA	1780278	1789931	.	+	.	ID=rna-XM_038248863.1;Parent=gene-LOC6032089;Dbxref=GeneID:6032089,Genbank:XM_038248863.1;Name=XM_038248863.1;gbkey=mRNA;gene=LOC6032089;model_evidence=Supporting evidence includes similarity to: 2 Proteins%2C and 100%25 coverage of the annotated genomic feature by RNAseq alignments%2C including 5 samples with support for all annotated introns;product=putative mediator of RNA polymerase II transc…
NC_051861.1	Gnomon	exon	1780278	1780392	.	+	.	ID=exon-XM_038248863.1-1;Parent=rna-XM_038248863.1;Dbxref=GeneID:6032089,Genbank:XM_038248863.1;gbkey=mRNA;gene=LOC6032089;product=putative mediator of RNA polymerase II transcription subunit 26%2C transcript variant X5;transcript_id=XM_038248863.1
NC_051861.1	Gnomon	mRNA	1780282	1797473	.	+	.	ID=rna-XM_038248870.1;Parent=gene-LOC6032089;Dbxref=GeneID:6032089,Genbank:XM_038248870.1;Name=XM_038248870.1;gbkey=mRNA;gene=LOC6032089;model_evidence=Supporting evidence includes similarity to: 3 Proteins%2C and 100%25 coverage of the annotated genomic feature by RNAseq alignments%2C including 10 samples with support for all annotated introns;product=putative mediator of RNA polymerase II trans…
NC_051861.1	Gnomon	exon	1780282	1780528	.	+	.	ID=exon-XM_038248870.1-1;Parent=rna-XM_038248870.1;Dbxref=GeneID:6032089,Genbank:XM_038248870.1;gbkey=mRNA;gene=LOC6032089;product=putative mediator of RNA polymerase II transcription subunit 26%2C transcript variant X12;transcript_id=XM_038248870.1
NC_051861.1	Gnomon	mRNA	1780283	1797473	.	+	.	ID=rna-XM_038248869.1;Parent=gene-LOC6032089;Dbxref=GeneID:6032089,Genbank:XM_038248869.1;Name=XM_038248869.1;gbkey=mRNA;gene=LOC6032089;model_evidence=Supporting evidence includes similarity to: 10 Proteins%2C and 100%25 coverage of the annotated genomic feature by RNAseq alignments%2C including 10 samples with support for all annotated introns;product=putative mediator of RNA polymerase II tran…
NC_051861.1	Gnomon	exon	1780283	1780528	.	+	.	ID=exon-XM_038248872.1-1;Parent=rna-XM_038248872.1;Dbxref=GeneID:6032089,Genbank:XM_038248872.1;gbkey=mRNA;gene=LOC6032089;product=putative mediator of RNA polymerase II transcription subunit 26%2C transcript variant X14;transcript_id=XM_038248872.1
NC_051861.1	Gnomon	exon	1780283	1780528	.	+	.	ID=exon-XR_005276623.1-1;Parent=rna-XR_005276623.1;Dbxref=GeneID:6032089,Genbank:XR_005276623.1;gbkey=misc_RNA;gene=LOC6032089;product=putative mediator of RNA polymerase II transcription subunit 26%2C transcript variant X15;transcript_id=XR_005276623.1
NC_051861.1	Gnomon	exon	1780283	1780528	.	+	.	ID=exon-XM_038248869.1-1;Parent=rna-XM_038248869.1;Dbxref=GeneID:6032089,Genbank:XM_038248869.1;gbkey=mRNA;gene=LOC6032089;product=putative mediator of RNA polymerase II transcription subunit 26%2C transcript variant X11;transcript_id=XM_038248869.1
NC_051861.1	Gnomon	mRNA	1780283	1797473	.	+	.	ID=rna-XM_038248872.1;Parent=gene-LOC6032089;Dbxref=GeneID:6032089,Genbank:XM_038248872.1;Name=XM_038248872.1;gbkey=mRNA;gene=LOC6032089;model_evidence=Supporting evidence includes similarity to: 4 Proteins%2C and 100%25 coverage of the annotated genomic feature by RNAseq alignments%2C including 9 samples with support for all annotated introns;product=putative mediator of RNA polymerase II transc…
NC_051861.1	Gnomon	transcript	1780283	1794421	.	+	.	ID=rna-XR_005276623.1;Parent=gene-LOC6032089;Dbxref=GeneID:6032089,Genbank:XR_005276623.1;Name=XR_005276623.1;gbkey=misc_RNA;gene=LOC6032089;model_evidence=Supporting evidence includes similarity to: 10 Proteins%2C and 100%25 coverage of the annotated genomic feature by RNAseq alignments%2C including 11 samples with support for all annotated introns;product=putative mediator of RNA polymerase II …
NC_051861.1	Gnomon	exon	1780283	1780528	.	+	.	ID=exon-XM_038248871.1-1;Parent=rna-XM_038248871.1;Dbxref=GeneID:6032089,Genbank:XM_038248871.1;gbkey=mRNA;gene=LOC6032089;product=putative mediator of RNA polymerase II transcription subunit 26%2C transcript variant X13;transcript_id=XM_038248871.1
NC_051861.1	Gnomon	mRNA	1780283	1797473	.	+	.	ID=rna-XM_038248871.1;Parent=gene-LOC6032089;Dbxref=GeneID:6032089,Genbank:XM_038248871.1;Name=XM_038248871.1;gbkey=mRNA;gene=LOC6032089;model_evidence=Supporting evidence includes similarity to: 10 Proteins%2C and 100%25 coverage of the annotated genomic feature by RNAseq alignments%2C including 12 samples with support for all annotated introns;product=putative mediator of RNA polymerase II tran…
NC_051861.1	Gnomon	CDS	1780506	1780528	.	+	0	ID=cds-XP_038104792.1;Parent=rna-XM_038248864.1;Dbxref=GeneID:6032089,Genbank:XP_038104792.1;Name=XP_038104792.1;gbkey=CDS;gene=LOC6032089;product=putative mediator of RNA polymerase II transcription subunit 26 isoform X2;protein_id=XP_038104792.1
NC_051861.1	Gnomon	exon	1781383	1781623	.	+	.	ID=exon-XM_038248872.1-2;Parent=rna-XM_038248872.1;Dbxref=GeneID:6032089,Genbank:XM_038248872.1;gbkey=mRNA;gene=LOC6032089;product=putative mediator of RNA polymerase II transcription subunit 26%2C transcript variant X14;transcript_id=XM_038248872.1
NC_051861.1	Gnomon	exon	1781383	1781623	.	+	.	ID=exon-XM_038248861.1-2;Parent=rna-XM_038248861.1;Dbxref=GeneID:6032089,Genbank:XM_038248861.1;gbkey=mRNA;gene=LOC6032089;product=putative mediator of RNA polymerase II transcription subunit 26%2C transcript variant X4;transcript_id=XM_038248861.1
NC_051861.1	Gnomon	exon	1781383	1781623	.	+	.	ID=exon-XM_038248869.1-2;Parent=rna-XM_038248869.1;Dbxref=GeneID:6032089,Genbank:XM_038248869.1;gbkey=mRNA;gene=LOC6032089;product=putative mediator of RNA polymerase II transcription subunit 26%2C transcript variant X11;transcript_id=XM_038248869.1
NC_051861.1	Gnomon	exon	1781383	1781623	.	+	.	ID=exon-XM_038248871.1-2;Parent=rna-XM_038248871.1;Dbxref=GeneID:6032089,Genbank:XM_038248871.1;gbkey=mRNA;gene=LOC6032089;product=putative mediator of RNA polymerase II transcription subunit 26%2C transcript variant X13;transcript_id=XM_038248871.1
NC_051861.1	Gnomon	exon	1781383	1781623	.	+	.	ID=exon-XM_038248860.1-2;Parent=rna-XM_038248860.1;Dbxref=GeneID:6032089,Genbank:XM_038248860.1;gbkey=mRNA;gene=LOC6032089;product=putative mediator of RNA polymerase II transcription subunit 26%2C transcript variant X3;transcript_id=XM_038248860.1
NC_051861.1	Gnomon	exon	1781383	1781623	.	+	.	ID=exon-XM_038248870.1-2;Parent=rna-XM_038248870.1;Dbxref=GeneID:6032089,Genbank:XM_038248870.1;gbkey=mRNA;gene=LOC6032089;product=putative mediator of RNA polymerase II transcription subunit 26%2C transcript variant X12;transcript_id=XM_038248870.1
NC_051861.1	Gnomon	exon	1781383	1781623	.	+	.	ID=exon-XR_005276623.1-2;Parent=rna-XR_005276623.1;Dbxref=GeneID:6032089,Genbank:XR_005276623.1;gbkey=misc_RNA;gene=LOC6032089;product=putative mediator of RNA polymerase II transcription subunit 26%2C transcript variant X15;transcript_id=XR_005276623.1
NC_051861.1	Gnomon	exon	1781383	1781623	.	+	.	ID=exon-XM_038248863.1-2;Parent=rna-XM_038248863.1;Dbxref=GeneID:6032089,Genbank:XM_038248863.1;gbkey=mRNA;gene=LOC6032089;product=putative mediator of RNA polymerase II transcription subunit 26%2C transcript variant X5;transcript_id=XM_038248863.1
NC_051861.1	Gnomon	exon	1781383	1781623	.	+	.	ID=exon-XM_038248858.1-2;Parent=rna-XM_038248858.1;Dbxref=GeneID:6032089,Genbank:XM_038248858.1;gbkey=mRNA;gene=LOC6032089;product=putative mediator of RNA polymerase II transcription subunit 26%2C transcript variant X1;transcript_id=XM_038248858.1
NC_051861.1	Gnomon	exon	1781383	1781623	.	+	.	ID=exon-XM_038248859.1-2;Parent=rna-XM_038248859.1;Dbxref=GeneID:6032089,Genbank:XM_038248859.1;gbkey=mRNA;gene=LOC6032089;product=putative mediator of RNA polymerase II transcription subunit 26%2C transcript variant X2;transcript_id=XM_038248859.1
NC_051861.1	Gnomon	exon	1781383	1781623	.	+	.	ID=exon-XM_038248865.1-2;Parent=rna-XM_038248865.1;Dbxref=GeneID:6032089,Genbank:XM_038248865.1;gbkey=mRNA;gene=LOC6032089;product=putative mediator of RNA polymerase II transcription subunit 26%2C transcript variant X7;transcript_id=XM_038248865.1
NC_051861.1	Gnomon	CDS	1781592	1781623	.	+	0	ID=cds-XP_038104798.1;Parent=rna-XM_038248870.1;Dbxref=GeneID:6032089,Genbank:XP_038104798.1;Name=XP_038104798.1;gbkey=CDS;gene=LOC6032089;product=uncharacterized protein LOC6032089 isoform X6;protein_id=XP_038104798.1
NC_051861.1	Gnomon	CDS	1781592	1781623	.	+	0	ID=cds-XP_038104789.1;Parent=rna-XM_038248861.1;Dbxref=GeneID:6032089,Genbank:XP_038104789.1;Name=XP_038104789.1;gbkey=CDS;gene=LOC6032089;product=putative mediator of RNA polymerase II transcription subunit 26 isoform X1;protein_id=XP_038104789.1
NC_051861.1	Gnomon	CDS	1781592	1781623	.	+	0	ID=cds-XP_038104797.1;Parent=rna-XM_038248869.1;Dbxref=GeneID:6032089,Genbank:XP_038104797.1;Name=XP_038104797.1;gbkey=CDS;gene=LOC6032089;product=uncharacterized protein LOC6032089 isoform X5;protein_id=XP_038104797.1
NC_051861.1	Gnomon	CDS	1781592	1781623	.	+	0	ID=cds-XP_038104791.1;Parent=rna-XM_038248863.1;Dbxref=GeneID:6032089,Genbank:XP_038104791.1;Name=XP_038104791.1;gbkey=CDS;gene=LOC6032089;product=putative mediator of RNA polymerase II transcription subunit 26 isoform X1;protein_id=XP_038104791.1
NC_051861.1	Gnomon	CDS	1781592	1781623	.	+	0	ID=cds-XP_038104787.1;Parent=rna-XM_038248859.1;Dbxref=GeneID:6032089,Genbank:XP_038104787.1;Name=XP_038104787.1;gbkey=CDS;gene=LOC6032089;product=putative mediator of RNA polymerase II transcription subunit 26 isoform X1;protein_id=XP_038104787.1
NC_051861.1	Gnomon	CDS	1781592	1781623	.	+	0	ID=cds-XP_038104793.1;Parent=rna-XM_038248865.1;Dbxref=GeneID:6032089,Genbank:XP_038104793.1;Name=XP_038104793.1;gbkey=CDS;gene=LOC6032089;product=putative mediator of RNA polymerase II transcription subunit 26 isoform X3;protein_id=XP_038104793.1
NC_051861.1	Gnomon	CDS	1781592	1781623	.	+	0	ID=cds-XP_038104799.1;Parent=rna-XM_038248871.1;Dbxref=GeneID:6032089,Genbank:XP_038104799.1;Name=XP_038104799.1;gbkey=CDS;gene=LOC6032089;product=uncharacterized protein LOC6032089 isoform X7;protein_id=XP_038104799.1
NC_051861.1	Gnomon	CDS	1781592	1781623	.	+	0	ID=cds-XP_038104788.1;Parent=rna-XM_038248860.1;Dbxref=GeneID:6032089,Genbank:XP_038104788.1;Name=XP_038104788.1;gbkey=CDS;gene=LOC6032089;product=putative mediator of RNA polymerase II transcription subunit 26 isoform X1;protein_id=XP_038104788.1
NC_051861.1	Gnomon	CDS	1781592	1781623	.	+	0	ID=cds-XP_038104800.1;Parent=rna-XM_038248872.1;Dbxref=GeneID:6032089,Genbank:XP_038104800.1;Name=XP_038104800.1;gbkey=CDS;gene=LOC6032089;product=uncharacterized protein LOC6032089 isoform X8;protein_id=XP_038104800.1
NC_051861.1	Gnomon	CDS	1781592	1781623	.	+	0	ID=cds-XP_038104786.1;Parent=rna-XM_038248858.1;Dbxref=GeneID:6032089,Genbank:XP_038104786.1;Name=XP_038104786.1;gbkey=CDS;gene=LOC6032089;product=putative mediator of RNA polymerase II transcription subunit 26 isoform X1;protein_id=XP_038104786.1
NC_051861.1	Gnomon	CDS	1781734	1784053	.	+	1	ID=cds-XP_038104789.1;Parent=rna-XM_038248861.1;Dbxref=GeneID:6032089,Genbank:XP_038104789.1;Name=XP_038104789.1;gbkey=CDS;gene=LOC6032089;product=putative mediator of RNA polymerase II transcription subunit 26 isoform X1;protein_id=XP_038104789.1
NC_051861.1	Gnomon	exon	1781734	1784053	.	+	.	ID=exon-XM_038248860.1-3;Parent=rna-XM_038248860.1;Dbxref=GeneID:6032089,Genbank:XM_038248860.1;gbkey=mRNA;gene=LOC6032089;product=putative mediator of RNA polymerase II transcription subunit 26%2C transcript variant X3;transcript_id=XM_038248860.1
NC_051861.1	Gnomon	exon	1781734	1784053	.	+	.	ID=exon-XM_038248859.1-3;Parent=rna-XM_038248859.1;Dbxref=GeneID:6032089,Genbank:XM_038248859.1;gbkey=mRNA;gene=LOC6032089;product=putative mediator of RNA polymerase II transcription subunit 26%2C transcript variant X2;transcript_id=XM_038248859.1
NC_051861.1	Gnomon	exon	1781734	1784053	.	+	.	ID=exon-XR_005276623.1-3;Parent=rna-XR_005276623.1;Dbxref=GeneID:6032089,Genbank:XR_005276623.1;gbkey=misc_RNA;gene=LOC6032089;product=putative mediator of RNA polymerase II transcription subunit 26%2C transcript variant X15;transcript_id=XR_005276623.1
NC_051861.1	Gnomon	exon	1781734	1784053	.	+	.	ID=exon-XM_038248869.1-3;Parent=rna-XM_038248869.1;Dbxref=GeneID:6032089,Genbank:XM_038248869.1;gbkey=mRNA;gene=LOC6032089;product=putative mediator of RNA polymerase II transcription subunit 26%2C transcript variant X11;transcript_id=XM_038248869.1
NC_051861.1	Gnomon	exon	1781734	1784053	.	+	.	ID=exon-XM_038248861.1-3;Parent=rna-XM_038248861.1;Dbxref=GeneID:6032089,Genbank:XM_038248861.1;gbkey=mRNA;gene=LOC6032089;product=putative mediator of RNA polymerase II transcription subunit 26%2C transcript variant X4;transcript_id=XM_038248861.1
NC_051861.1	Gnomon	CDS	1781734	1784053	.	+	1	ID=cds-XP_038104800.1;Parent=rna-XM_038248872.1;Dbxref=GeneID:6032089,Genbank:XP_038104800.1;Name=XP_038104800.1;gbkey=CDS;gene=LOC6032089;product=uncharacterized protein LOC6032089 isoform X8;protein_id=XP_038104800.1
NC_051861.1	Gnomon	exon	1781734	1784053	.	+	.	ID=exon-XM_038248866.1-2;Parent=rna-XM_038248866.1;Dbxref=GeneID:6032089,Genbank:XM_038248866.1;gbkey=mRNA;gene=LOC6032089;product=putative mediator of RNA polymerase II transcription subunit 26%2C transcript variant X8;transcript_id=XM_038248866.1
NC_051861.1	Gnomon	CDS	1781734	1784053	.	+	1	ID=cds-XP_038104799.1;Parent=rna-XM_038248871.1;Dbxref=GeneID:6032089,Genbank:XP_038104799.1;Name=XP_038104799.1;gbkey=CDS;gene=LOC6032089;product=uncharacterized protein LOC6032089 isoform X7;protein_id=XP_038104799.1
NC_051861.1	Gnomon	CDS	1781734	1784053	.	+	1	ID=cds-XP_038104786.1;Parent=rna-XM_038248858.1;Dbxref=GeneID:6032089,Genbank:XP_038104786.1;Name=XP_038104786.1;gbkey=CDS;gene=LOC6032089;product=putative mediator of RNA polymerase II transcription subunit 26 isoform X1;protein_id=XP_038104786.1
NC_051861.1	Gnomon	CDS	1781734	1784053	.	+	1	ID=cds-XP_038104792.1;Parent=rna-XM_038248864.1;Dbxref=GeneID:6032089,Genbank:XP_038104792.1;Name=XP_038104792.1;gbkey=CDS;gene=LOC6032089;product=putative mediator of RNA polymerase II transcription subunit 26 isoform X2;protein_id=XP_038104792.1
NC_051861.1	Gnomon	exon	1781734	1784053	.	+	.	ID=exon-XM_038248867.1-2;Parent=rna-XM_038248867.1;Dbxref=GeneID:6032089,Genbank:XM_038248867.1;gbkey=mRNA;gene=LOC6032089;product=putative mediator of RNA polymerase II transcription subunit 26%2C transcript variant X9;transcript_id=XM_038248867.1
NC_051861.1	Gnomon	exon	1781734	1784053	.	+	.	ID=exon-XM_038248863.1-3;Parent=rna-XM_038248863.1;Dbxref=GeneID:6032089,Genbank:XM_038248863.1;gbkey=mRNA;gene=LOC6032089;product=putative mediator of RNA polymerase II transcription subunit 26%2C transcript variant X5;transcript_id=XM_038248863.1
NC_051861.1	Gnomon	CDS	1781734	1784053	.	+	1	ID=cds-XP_038104788.1;Parent=rna-XM_038248860.1;Dbxref=GeneID:6032089,Genbank:XP_038104788.1;Name=XP_038104788.1;gbkey=CDS;gene=LOC6032089;product=putative mediator of RNA polymerase II transcription subunit 26 isoform X1;protein_id=XP_038104788.1
NC_051861.1	Gnomon	exon	1781734	1784053	.	+	.	ID=exon-XM_038248871.1-3;Parent=rna-XM_038248871.1;Dbxref=GeneID:6032089,Genbank:XM_038248871.1;gbkey=mRNA;gene=LOC6032089;product=putative mediator of RNA polymerase II transcription subunit 26%2C transcript variant X13;transcript_id=XM_038248871.1
NC_051861.1	Gnomon	exon	1781734	1784053	.	+	.	ID=exon-XM_038248864.1-2;Parent=rna-XM_038248864.1;Dbxref=GeneID:6032089,Genbank:XM_038248864.1;gbkey=mRNA;gene=LOC6032089;product=putative mediator of RNA polymerase II transcription subunit 26%2C transcript variant X6;transcript_id=XM_038248864.1
NC_051861.1	Gnomon	exon	1781734	1784053	.	+	.	ID=exon-XM_038248870.1-3;Parent=rna-XM_038248870.1;Dbxref=GeneID:6032089,Genbank:XM_038248870.1;gbkey=mRNA;gene=LOC6032089;product=putative mediator of RNA polymerase II transcription subunit 26%2C transcript variant X12;transcript_id=XM_038248870.1
NC_051861.1	Gnomon	exon	1781734	1784053	.	+	.	ID=exon-XM_038248858.1-3;Parent=rna-XM_038248858.1;Dbxref=GeneID:6032089,Genbank:XM_038248858.1;gbkey=mRNA;gene=LOC6032089;product=putative mediator of RNA polymerase II transcription subunit 26%2C transcript variant X1;transcript_id=XM_038248858.1
NC_051861.1	Gnomon	exon	1781734	1784053	.	+	.	ID=exon-XM_038248868.1-2;Parent=rna-XM_038248868.1;Dbxref=GeneID:6032089,Genbank:XM_038248868.1;gbkey=mRNA;gene=LOC6032089;product=putative mediator of RNA polymerase II transcription subunit 26%2C transcript variant X10;transcript_id=XM_038248868.1
NC_051861.1	Gnomon	CDS	1781734	1784053	.	+	1	ID=cds-XP_038104791.1;Parent=rna-XM_038248863.1;Dbxref=GeneID:6032089,Genbank:XP_038104791.1;Name=XP_038104791.1;gbkey=CDS;gene=LOC6032089;product=putative mediator of RNA polymerase II transcription subunit 26 isoform X1;protein_id=XP_038104791.1
NC_051861.1	Gnomon	CDS	1781734	1784053	.	+	1	ID=cds-XP_038104787.1;Parent=rna-XM_038248859.1;Dbxref=GeneID:6032089,Genbank:XP_038104787.1;Name=XP_038104787.1;gbkey=CDS;gene=LOC6032089;product=putative mediator of RNA polymerase II transcription subunit 26 isoform X1;protein_id=XP_038104787.1
NC_051861.1	Gnomon	CDS	1781734	1784053	.	+	1	ID=cds-XP_038104797.1;Parent=rna-XM_038248869.1;Dbxref=GeneID:6032089,Genbank:XP_038104797.1;Name=XP_038104797.1;gbkey=CDS;gene=LOC6032089;product=uncharacterized protein LOC6032089 isoform X5;protein_id=XP_038104797.1
NC_051861.1	Gnomon	exon	1781734	1784053	.	+	.	ID=exon-XM_038248865.1-3;Parent=rna-XM_038248865.1;Dbxref=GeneID:6032089,Genbank:XM_038248865.1;gbkey=mRNA;gene=LOC6032089;product=putative mediator of RNA polymerase II transcription subunit 26%2C transcript variant X7;transcript_id=XM_038248865.1
NC_051861.1	Gnomon	CDS	1781734	1784053	.	+	1	ID=cds-XP_038104793.1;Parent=rna-XM_038248865.1;Dbxref=GeneID:6032089,Genbank:XP_038104793.1;Name=XP_038104793.1;gbkey=CDS;gene=LOC6032089;product=putative mediator of RNA polymerase II transcription subunit 26 isoform X3;protein_id=XP_038104793.1
NC_051861.1	Gnomon	exon	1781734	1784053	.	+	.	ID=exon-XM_038248872.1-3;Parent=rna-XM_038248872.1;Dbxref=GeneID:6032089,Genbank:XM_038248872.1;gbkey=mRNA;gene=LOC6032089;product=putative mediator of RNA polymerase II transcription subunit 26%2C transcript variant X14;transcript_id=XM_038248872.1
NC_051861.1	Gnomon	CDS	1781734	1784053	.	+	1	ID=cds-XP_038104798.1;Parent=rna-XM_038248870.1;Dbxref=GeneID:6032089,Genbank:XP_038104798.1;Name=XP_038104798.1;gbkey=CDS;gene=LOC6032089;product=uncharacterized protein LOC6032089 isoform X6;protein_id=XP_038104798.1
NC_051861.1	Gnomon	CDS	1781759	1784053	.	+	0	ID=cds-XP_038104796.1;Parent=rna-XM_038248868.1;Dbxref=GeneID:6032089,Genbank:XP_038104796.1;Name=XP_038104796.1;gbkey=CDS;gene=LOC6032089;product=putative mediator of RNA polymerase II transcription subunit 26 isoform X4;protein_id=XP_038104796.1
NC_051861.1	Gnomon	CDS	1781759	1784053	.	+	0	ID=cds-XP_038104795.1;Parent=rna-XM_038248867.1;Dbxref=GeneID:6032089,Genbank:XP_038104795.1;Name=XP_038104795.1;gbkey=CDS;gene=LOC6032089;product=putative mediator of RNA polymerase II transcription subunit 26 isoform X4;protein_id=XP_038104795.1
NC_051861.1	Gnomon	CDS	1781759	1784053	.	+	0	ID=cds-XP_038104794.1;Parent=rna-XM_038248866.1;Dbxref=GeneID:6032089,Genbank:XP_038104794.1;Name=XP_038104794.1;gbkey=CDS;gene=LOC6032089;product=putative mediator of RNA polymerase II transcription subunit 26 isoform X4;protein_id=XP_038104794.1
NC_051861.1	Gnomon	exon	1784213	1784540	.	+	.	ID=exon-XM_038248867.1-3;Parent=rna-XM_038248867.1;Dbxref=GeneID:6032089,Genbank:XM_038248867.1;gbkey=mRNA;gene=LOC6032089;product=putative mediator of RNA polymerase II transcription subunit 26%2C transcript variant X9;transcript_id=XM_038248867.1
NC_051861.1	Gnomon	CDS	1784213	1784540	.	+	0	ID=cds-XP_038104791.1;Parent=rna-XM_038248863.1;Dbxref=GeneID:6032089,Genbank:XP_038104791.1;Name=XP_038104791.1;gbkey=CDS;gene=LOC6032089;product=putative mediator of RNA polymerase II transcription subunit 26 isoform X1;protein_id=XP_038104791.1
NC_051861.1	Gnomon	CDS	1784213	1784540	.	+	0	ID=cds-XP_038104796.1;Parent=rna-XM_038248868.1;Dbxref=GeneID:6032089,Genbank:XP_038104796.1;Name=XP_038104796.1;gbkey=CDS;gene=LOC6032089;product=putative mediator of RNA polymerase II transcription subunit 26 isoform X4;protein_id=XP_038104796.1
NC_051861.1	Gnomon	CDS	1784213	1784540	.	+	0	ID=cds-XP_038104797.1;Parent=rna-XM_038248869.1;Dbxref=GeneID:6032089,Genbank:XP_038104797.1;Name=XP_038104797.1;gbkey=CDS;gene=LOC6032089;product=uncharacterized protein LOC6032089 isoform X5;protein_id=XP_038104797.1
NC_051861.1	Gnomon	CDS	1784213	1784540	.	+	0	ID=cds-XP_038104798.1;Parent=rna-XM_038248870.1;Dbxref=GeneID:6032089,Genbank:XP_038104798.1;Name=XP_038104798.1;gbkey=CDS;gene=LOC6032089;product=uncharacterized protein LOC6032089 isoform X6;protein_id=XP_038104798.1
NC_051861.1	Gnomon	CDS	1784213	1784540	.	+	0	ID=cds-XP_038104795.1;Parent=rna-XM_038248867.1;Dbxref=GeneID:6032089,Genbank:XP_038104795.1;Name=XP_038104795.1;gbkey=CDS;gene=LOC6032089;product=putative mediator of RNA polymerase II transcription subunit 26 isoform X4;protein_id=XP_038104795.1
NC_051861.1	Gnomon	exon	1784213	1784540	.	+	.	ID=exon-XM_038248859.1-4;Parent=rna-XM_038248859.1;Dbxref=GeneID:6032089,Genbank:XM_038248859.1;gbkey=mRNA;gene=LOC6032089;product=putative mediator of RNA polymerase II transcription subunit 26%2C transcript variant X2;transcript_id=XM_038248859.1
NC_051861.1	Gnomon	exon	1784213	1784540	.	+	.	ID=exon-XM_038248860.1-4;Parent=rna-XM_038248860.1;Dbxref=GeneID:6032089,Genbank:XM_038248860.1;gbkey=mRNA;gene=LOC6032089;product=putative mediator of RNA polymerase II transcription subunit 26%2C transcript variant X3;transcript_id=XM_038248860.1
NC_051861.1	Gnomon	CDS	1784213	1784540	.	+	0	ID=cds-XP_038104787.1;Parent=rna-XM_038248859.1;Dbxref=GeneID:6032089,Genbank:XP_038104787.1;Name=XP_038104787.1;gbkey=CDS;gene=LOC6032089;product=putative mediator of RNA polymerase II transcription subunit 26 isoform X1;protein_id=XP_038104787.1
NC_051861.1	Gnomon	exon	1784213	1784540	.	+	.	ID=exon-XM_038248868.1-3;Parent=rna-XM_038248868.1;Dbxref=GeneID:6032089,Genbank:XM_038248868.1;gbkey=mRNA;gene=LOC6032089;product=putative mediator of RNA polymerase II transcription subunit 26%2C transcript variant X10;transcript_id=XM_038248868.1
NC_051861.1	Gnomon	exon	1784213	1784540	.	+	.	ID=exon-XM_038248863.1-4;Parent=rna-XM_038248863.1;Dbxref=GeneID:6032089,Genbank:XM_038248863.1;gbkey=mRNA;gene=LOC6032089;product=putative mediator of RNA polymerase II transcription subunit 26%2C transcript variant X5;transcript_id=XM_038248863.1
NC_051861.1	Gnomon	exon	1784213	1784540	.	+	.	ID=exon-XM_038248871.1-4;Parent=rna-XM_038248871.1;Dbxref=GeneID:6032089,Genbank:XM_038248871.1;gbkey=mRNA;gene=LOC6032089;product=putative mediator of RNA polymerase II transcription subunit 26%2C transcript variant X13;transcript_id=XM_038248871.1
NC_051861.1	Gnomon	exon	1784213	1784540	.	+	.	ID=exon-XM_038248864.1-3;Parent=rna-XM_038248864.1;Dbxref=GeneID:6032089,Genbank:XM_038248864.1;gbkey=mRNA;gene=LOC6032089;product=putative mediator of RNA polymerase II transcription subunit 26%2C transcript variant X6;transcript_id=XM_038248864.1
NC_051861.1	Gnomon	exon	1784213	1784540	.	+	.	ID=exon-XM_038248870.1-4;Parent=rna-XM_038248870.1;Dbxref=GeneID:6032089,Genbank:XM_038248870.1;gbkey=mRNA;gene=LOC6032089;product=putative mediator of RNA polymerase II transcription subunit 26%2C transcript variant X12;transcript_id=XM_038248870.1
NC_051861.1	Gnomon	CDS	1784213	1784540	.	+	0	ID=cds-XP_038104794.1;Parent=rna-XM_038248866.1;Dbxref=GeneID:6032089,Genbank:XP_038104794.1;Name=XP_038104794.1;gbkey=CDS;gene=LOC6032089;product=putative mediator of RNA polymerase II transcription subunit 26 isoform X4;protein_id=XP_038104794.1
NC_051861.1	Gnomon	exon	1784213	1784540	.	+	.	ID=exon-XM_038248858.1-4;Parent=rna-XM_038248858.1;Dbxref=GeneID:6032089,Genbank:XM_038248858.1;gbkey=mRNA;gene=LOC6032089;product=putative mediator of RNA polymerase II transcription subunit 26%2C transcript variant X1;transcript_id=XM_038248858.1
NC_051861.1	Gnomon	CDS	1784213	1784540	.	+	0	ID=cds-XP_038104786.1;Parent=rna-XM_038248858.1;Dbxref=GeneID:6032089,Genbank:XP_038104786.1;Name=XP_038104786.1;gbkey=CDS;gene=LOC6032089;product=putative mediator of RNA polymerase II transcription subunit 26 isoform X1;protein_id=XP_038104786.1
NC_051861.1	Gnomon	CDS	1784213	1784540	.	+	0	ID=cds-XP_038104792.1;Parent=rna-XM_038248864.1;Dbxref=GeneID:6032089,Genbank:XP_038104792.1;Name=XP_038104792.1;gbkey=CDS;gene=LOC6032089;product=putative mediator of RNA polymerase II transcription subunit 26 isoform X2;protein_id=XP_038104792.1
NC_051861.1	Gnomon	CDS	1784213	1784540	.	+	0	ID=cds-XP_038104799.1;Parent=rna-XM_038248871.1;Dbxref=GeneID:6032089,Genbank:XP_038104799.1;Name=XP_038104799.1;gbkey=CDS;gene=LOC6032089;product=uncharacterized protein LOC6032089 isoform X7;protein_id=XP_038104799.1
NC_051861.1	Gnomon	exon	1784213	1784540	.	+	.	ID=exon-XM_038248869.1-4;Parent=rna-XM_038248869.1;Dbxref=GeneID:6032089,Genbank:XM_038248869.1;gbkey=mRNA;gene=LOC6032089;product=putative mediator of RNA polymerase II transcription subunit 26%2C transcript variant X11;transcript_id=XM_038248869.1
NC_051861.1	Gnomon	exon	1784213	1784540	.	+	.	ID=exon-XM_038248872.1-4;Parent=rna-XM_038248872.1;Dbxref=GeneID:6032089,Genbank:XM_038248872.1;gbkey=mRNA;gene=LOC6032089;product=putative mediator of RNA polymerase II transcription subunit 26%2C transcript variant X14;transcript_id=XM_038248872.1
NC_051861.1	Gnomon	CDS	1784213	1784540	.	+	0	ID=cds-XP_038104788.1;Parent=rna-XM_038248860.1;Dbxref=GeneID:6032089,Genbank:XP_038104788.1;Name=XP_038104788.1;gbkey=CDS;gene=LOC6032089;product=putative mediator of RNA polymerase II transcription subunit 26 isoform X1;protein_id=XP_038104788.1
NC_051861.1	Gnomon	exon	1784213	1784540	.	+	.	ID=exon-XM_038248866.1-3;Parent=rna-XM_038248866.1;Dbxref=GeneID:6032089,Genbank:XM_038248866.1;gbkey=mRNA;gene=LOC6032089;product=putative mediator of RNA polymerase II transcription subunit 26%2C transcript variant X8;transcript_id=XM_038248866.1
NC_051861.1	Gnomon	CDS	1784213	1784540	.	+	0	ID=cds-XP_038104800.1;Parent=rna-XM_038248872.1;Dbxref=GeneID:6032089,Genbank:XP_038104800.1;Name=XP_038104800.1;gbkey=CDS;gene=LOC6032089;product=uncharacterized protein LOC6032089 isoform X8;protein_id=XP_038104800.1
NC_051861.1	Gnomon	exon	1784213	1784540	.	+	.	ID=exon-XM_038248861.1-4;Parent=rna-XM_038248861.1;Dbxref=GeneID:6032089,Genbank:XM_038248861.1;gbkey=mRNA;gene=LOC6032089;product=putative mediator of RNA polymerase II transcription subunit 26%2C transcript variant X4;transcript_id=XM_038248861.1
NC_051861.1	Gnomon	CDS	1784213	1784540	.	+	0	ID=cds-XP_038104789.1;Parent=rna-XM_038248861.1;Dbxref=GeneID:6032089,Genbank:XP_038104789.1;Name=XP_038104789.1;gbkey=CDS;gene=LOC6032089;product=putative mediator of RNA polymerase II transcription subunit 26 isoform X1;protein_id=XP_038104789.1
NC_051861.1	Gnomon	exon	1784213	1784540	.	+	.	ID=exon-XR_005276623.1-4;Parent=rna-XR_005276623.1;Dbxref=GeneID:6032089,Genbank:XR_005276623.1;gbkey=misc_RNA;gene=LOC6032089;product=putative mediator of RNA polymerase II transcription subunit 26%2C transcript variant X15;transcript_id=XR_005276623.1
NC_051861.1	Gnomon	CDS	1784231	1784540	.	+	0	ID=cds-XP_038104793.1;Parent=rna-XM_038248865.1;Dbxref=GeneID:6032089,Genbank:XP_038104793.1;Name=XP_038104793.1;gbkey=CDS;gene=LOC6032089;product=putative mediator of RNA polymerase II transcription subunit 26 isoform X3;protein_id=XP_038104793.1
NC_051861.1	Gnomon	exon	1784231	1784540	.	+	.	ID=exon-XM_038248865.1-4;Parent=rna-XM_038248865.1;Dbxref=GeneID:6032089,Genbank:XM_038248865.1;gbkey=mRNA;gene=LOC6032089;product=putative mediator of RNA polymerase II transcription subunit 26%2C transcript variant X7;transcript_id=XM_038248865.1
NC_051861.1	Gnomon	exon	1784599	1785165	.	+	.	ID=exon-XM_038248861.1-5;Parent=rna-XM_038248861.1;Dbxref=GeneID:6032089,Genbank:XM_038248861.1;gbkey=mRNA;gene=LOC6032089;product=putative mediator of RNA polymerase II transcription subunit 26%2C transcript variant X4;transcript_id=XM_038248861.1
NC_051861.1	Gnomon	CDS	1784599	1785165	.	+	2	ID=cds-XP_038104789.1;Parent=rna-XM_038248861.1;Dbxref=GeneID:6032089,Genbank:XP_038104789.1;Name=XP_038104789.1;gbkey=CDS;gene=LOC6032089;product=putative mediator of RNA polymerase II transcription subunit 26 isoform X1;protein_id=XP_038104789.1
NC_051861.1	Gnomon	exon	1784599	1785165	.	+	.	ID=exon-XM_038248866.1-4;Parent=rna-XM_038248866.1;Dbxref=GeneID:6032089,Genbank:XM_038248866.1;gbkey=mRNA;gene=LOC6032089;product=putative mediator of RNA polymerase II transcription subunit 26%2C transcript variant X8;transcript_id=XM_038248866.1
NC_051861.1	Gnomon	CDS	1784599	1785165	.	+	2	ID=cds-XP_038104792.1;Parent=rna-XM_038248864.1;Dbxref=GeneID:6032089,Genbank:XP_038104792.1;Name=XP_038104792.1;gbkey=CDS;gene=LOC6032089;product=putative mediator of RNA polymerase II transcription subunit 26 isoform X2;protein_id=XP_038104792.1
NC_051861.1	Gnomon	CDS	1784599	1785165	.	+	2	ID=cds-XP_038104795.1;Parent=rna-XM_038248867.1;Dbxref=GeneID:6032089,Genbank:XP_038104795.1;Name=XP_038104795.1;gbkey=CDS;gene=LOC6032089;product=putative mediator of RNA polymerase II transcription subunit 26 isoform X4;protein_id=XP_038104795.1
NC_051861.1	Gnomon	exon	1784599	1785165	.	+	.	ID=exon-XM_038248869.1-5;Parent=rna-XM_038248869.1;Dbxref=GeneID:6032089,Genbank:XM_038248869.1;gbkey=mRNA;gene=LOC6032089;product=putative mediator of RNA polymerase II transcription subunit 26%2C transcript variant X11;transcript_id=XM_038248869.1
NC_051861.1	Gnomon	exon	1784599	1785165	.	+	.	ID=exon-XM_038248864.1-4;Parent=rna-XM_038248864.1;Dbxref=GeneID:6032089,Genbank:XM_038248864.1;gbkey=mRNA;gene=LOC6032089;product=putative mediator of RNA polymerase II transcription subunit 26%2C transcript variant X6;transcript_id=XM_038248864.1
NC_051861.1	Gnomon	CDS	1784599	1785165	.	+	2	ID=cds-XP_038104787.1;Parent=rna-XM_038248859.1;Dbxref=GeneID:6032089,Genbank:XP_038104787.1;Name=XP_038104787.1;gbkey=CDS;gene=LOC6032089;product=putative mediator of RNA polymerase II transcription subunit 26 isoform X1;protein_id=XP_038104787.1
NC_051861.1	Gnomon	exon	1784599	1785165	.	+	.	ID=exon-XM_038248863.1-5;Parent=rna-XM_038248863.1;Dbxref=GeneID:6032089,Genbank:XM_038248863.1;gbkey=mRNA;gene=LOC6032089;product=putative mediator of RNA polymerase II transcription subunit 26%2C transcript variant X5;transcript_id=XM_038248863.1
NC_051861.1	Gnomon	CDS	1784599	1785165	.	+	2	ID=cds-XP_038104794.1;Parent=rna-XM_038248866.1;Dbxref=GeneID:6032089,Genbank:XP_038104794.1;Name=XP_038104794.1;gbkey=CDS;gene=LOC6032089;product=putative mediator of RNA polymerase II transcription subunit 26 isoform X4;protein_id=XP_038104794.1
NC_051861.1	Gnomon	CDS	1784599	1785165	.	+	2	ID=cds-XP_038104793.1;Parent=rna-XM_038248865.1;Dbxref=GeneID:6032089,Genbank:XP_038104793.1;Name=XP_038104793.1;gbkey=CDS;gene=LOC6032089;product=putative mediator of RNA polymerase II transcription subunit 26 isoform X3;protein_id=XP_038104793.1
NC_051861.1	Gnomon	exon	1784599	1785165	.	+	.	ID=exon-XM_038248867.1-4;Parent=rna-XM_038248867.1;Dbxref=GeneID:6032089,Genbank:XM_038248867.1;gbkey=mRNA;gene=LOC6032089;product=putative mediator of RNA polymerase II transcription subunit 26%2C transcript variant X9;transcript_id=XM_038248867.1
NC_051861.1	Gnomon	CDS	1784599	1785165	.	+	2	ID=cds-XP_038104796.1;Parent=rna-XM_038248868.1;Dbxref=GeneID:6032089,Genbank:XP_038104796.1;Name=XP_038104796.1;gbkey=CDS;gene=LOC6032089;product=putative mediator of RNA polymerase II transcription subunit 26 isoform X4;protein_id=XP_038104796.1
NC_051861.1	Gnomon	CDS	1784599	1785165	.	+	2	ID=cds-XP_038104791.1;Parent=rna-XM_038248863.1;Dbxref=GeneID:6032089,Genbank:XP_038104791.1;Name=XP_038104791.1;gbkey=CDS;gene=LOC6032089;product=putative mediator of RNA polymerase II transcription subunit 26 isoform X1;protein_id=XP_038104791.1
NC_051861.1	Gnomon	CDS	1784599	1785165	.	+	2	ID=cds-XP_038104799.1;Parent=rna-XM_038248871.1;Dbxref=GeneID:6032089,Genbank:XP_038104799.1;Name=XP_038104799.1;gbkey=CDS;gene=LOC6032089;product=uncharacterized protein LOC6032089 isoform X7;protein_id=XP_038104799.1
NC_051861.1	Gnomon	exon	1784599	1785165	.	+	.	ID=exon-XM_038248865.1-5;Parent=rna-XM_038248865.1;Dbxref=GeneID:6032089,Genbank:XM_038248865.1;gbkey=mRNA;gene=LOC6032089;product=putative mediator of RNA polymerase II transcription subunit 26%2C transcript variant X7;transcript_id=XM_038248865.1
NC_051861.1	Gnomon	exon	1784599	1785165	.	+	.	ID=exon-XM_038248868.1-4;Parent=rna-XM_038248868.1;Dbxref=GeneID:6032089,Genbank:XM_038248868.1;gbkey=mRNA;gene=LOC6032089;product=putative mediator of RNA polymerase II transcription subunit 26%2C transcript variant X10;transcript_id=XM_038248868.1
NC_051861.1	Gnomon	exon	1784599	1785165	.	+	.	ID=exon-XM_038248860.1-5;Parent=rna-XM_038248860.1;Dbxref=GeneID:6032089,Genbank:XM_038248860.1;gbkey=mRNA;gene=LOC6032089;product=putative mediator of RNA polymerase II transcription subunit 26%2C transcript variant X3;transcript_id=XM_038248860.1
NC_051861.1	Gnomon	exon	1784599	1785165	.	+	.	ID=exon-XM_038248871.1-5;Parent=rna-XM_038248871.1;Dbxref=GeneID:6032089,Genbank:XM_038248871.1;gbkey=mRNA;gene=LOC6032089;product=putative mediator of RNA polymerase II transcription subunit 26%2C transcript variant X13;transcript_id=XM_038248871.1
NC_051861.1	Gnomon	CDS	1784599	1785165	.	+	2	ID=cds-XP_038104797.1;Parent=rna-XM_038248869.1;Dbxref=GeneID:6032089,Genbank:XP_038104797.1;Name=XP_038104797.1;gbkey=CDS;gene=LOC6032089;product=uncharacterized protein LOC6032089 isoform X5;protein_id=XP_038104797.1
NC_051861.1	Gnomon	exon	1784599	1785165	.	+	.	ID=exon-XM_038248870.1-5;Parent=rna-XM_038248870.1;Dbxref=GeneID:6032089,Genbank:XM_038248870.1;gbkey=mRNA;gene=LOC6032089;product=putative mediator of RNA polymerase II transcription subunit 26%2C transcript variant X12;transcript_id=XM_038248870.1
NC_051861.1	Gnomon	CDS	1784599	1785165	.	+	2	ID=cds-XP_038104786.1;Parent=rna-XM_038248858.1;Dbxref=GeneID:6032089,Genbank:XP_038104786.1;Name=XP_038104786.1;gbkey=CDS;gene=LOC6032089;product=putative mediator of RNA polymerase II transcription subunit 26 isoform X1;protein_id=XP_038104786.1
NC_051861.1	Gnomon	CDS	1784599	1785165	.	+	2	ID=cds-XP_038104788.1;Parent=rna-XM_038248860.1;Dbxref=GeneID:6032089,Genbank:XP_038104788.1;Name=XP_038104788.1;gbkey=CDS;gene=LOC6032089;product=putative mediator of RNA polymerase II transcription subunit 26 isoform X1;protein_id=XP_038104788.1
NC_051861.1	Gnomon	exon	1784599	1785165	.	+	.	ID=exon-XR_005276623.1-5;Parent=rna-XR_005276623.1;Dbxref=GeneID:6032089,Genbank:XR_005276623.1;gbkey=misc_RNA;gene=LOC6032089;product=putative mediator of RNA polymerase II transcription subunit 26%2C transcript variant X15;transcript_id=XR_005276623.1
NC_051861.1	Gnomon	CDS	1784599	1785165	.	+	2	ID=cds-XP_038104800.1;Parent=rna-XM_038248872.1;Dbxref=GeneID:6032089,Genbank:XP_038104800.1;Name=XP_038104800.1;gbkey=CDS;gene=LOC6032089;product=uncharacterized protein LOC6032089 isoform X8;protein_id=XP_038104800.1
NC_051861.1	Gnomon	CDS	1784599	1785165	.	+	2	ID=cds-XP_038104798.1;Parent=rna-XM_038248870.1;Dbxref=GeneID:6032089,Genbank:XP_038104798.1;Name=XP_038104798.1;gbkey=CDS;gene=LOC6032089;product=uncharacterized protein LOC6032089 isoform X6;protein_id=XP_038104798.1
NC_051861.1	Gnomon	exon	1784599	1785165	.	+	.	ID=exon-XM_038248872.1-5;Parent=rna-XM_038248872.1;Dbxref=GeneID:6032089,Genbank:XM_038248872.1;gbkey=mRNA;gene=LOC6032089;product=putative mediator of RNA polymerase II transcription subunit 26%2C transcript variant X14;transcript_id=XM_038248872.1
NC_051861.1	Gnomon	exon	1784599	1785165	.	+	.	ID=exon-XM_038248859.1-5;Parent=rna-XM_038248859.1;Dbxref=GeneID:6032089,Genbank:XM_038248859.1;gbkey=mRNA;gene=LOC6032089;product=putative mediator of RNA polymerase II transcription subunit 26%2C transcript variant X2;transcript_id=XM_038248859.1
NC_051861.1	Gnomon	exon	1784599	1785165	.	+	.	ID=exon-XM_038248858.1-5;Parent=rna-XM_038248858.1;Dbxref=GeneID:6032089,Genbank:XM_038248858.1;gbkey=mRNA;gene=LOC6032089;product=putative mediator of RNA polymerase II transcription subunit 26%2C transcript variant X1;transcript_id=XM_038248858.1
NC_051861.1	Gnomon	exon	1786035	1789931	.	+	.	ID=exon-XM_038248860.1-6;Parent=rna-XM_038248860.1;Dbxref=GeneID:6032089,Genbank:XM_038248860.1;gbkey=mRNA;gene=LOC6032089;product=putative mediator of RNA polymerase II transcription subunit 26%2C transcript variant X3;transcript_id=XM_038248860.1
NC_051861.1	Gnomon	exon	1786035	1789931	.	+	.	ID=exon-XM_038248864.1-5;Parent=rna-XM_038248864.1;Dbxref=GeneID:6032089,Genbank:XM_038248864.1;gbkey=mRNA;gene=LOC6032089;product=putative mediator of RNA polymerase II transcription subunit 26%2C transcript variant X6;transcript_id=XM_038248864.1
NC_051861.1	Gnomon	CDS	1786035	1789576	.	+	2	ID=cds-XP_038104787.1;Parent=rna-XM_038248859.1;Dbxref=GeneID:6032089,Genbank:XP_038104787.1;Name=XP_038104787.1;gbkey=CDS;gene=LOC6032089;product=putative mediator of RNA polymerase II transcription subunit 26 isoform X1;protein_id=XP_038104787.1
NC_051861.1	Gnomon	exon	1786035	1789931	.	+	.	ID=exon-XM_038248859.1-6;Parent=rna-XM_038248859.1;Dbxref=GeneID:6032089,Genbank:XM_038248859.1;gbkey=mRNA;gene=LOC6032089;product=putative mediator of RNA polymerase II transcription subunit 26%2C transcript variant X2;transcript_id=XM_038248859.1
NC_051861.1	Gnomon	CDS	1786035	1789576	.	+	2	ID=cds-XP_038104794.1;Parent=rna-XM_038248866.1;Dbxref=GeneID:6032089,Genbank:XP_038104794.1;Name=XP_038104794.1;gbkey=CDS;gene=LOC6032089;product=putative mediator of RNA polymerase II transcription subunit 26 isoform X4;protein_id=XP_038104794.1
NC_051861.1	Gnomon	CDS	1786035	1789576	.	+	2	ID=cds-XP_038104786.1;Parent=rna-XM_038248858.1;Dbxref=GeneID:6032089,Genbank:XP_038104786.1;Name=XP_038104786.1;gbkey=CDS;gene=LOC6032089;product=putative mediator of RNA polymerase II transcription subunit 26 isoform X1;protein_id=XP_038104786.1
NC_051861.1	Gnomon	exon	1786035	1789931	.	+	.	ID=exon-XM_038248865.1-6;Parent=rna-XM_038248865.1;Dbxref=GeneID:6032089,Genbank:XM_038248865.1;gbkey=mRNA;gene=LOC6032089;product=putative mediator of RNA polymerase II transcription subunit 26%2C transcript variant X7;transcript_id=XM_038248865.1
NC_051861.1	Gnomon	exon	1786035	1789931	.	+	.	ID=exon-XM_038248866.1-5;Parent=rna-XM_038248866.1;Dbxref=GeneID:6032089,Genbank:XM_038248866.1;gbkey=mRNA;gene=LOC6032089;product=putative mediator of RNA polymerase II transcription subunit 26%2C transcript variant X8;transcript_id=XM_038248866.1
NC_051861.1	Gnomon	CDS	1786035	1789576	.	+	2	ID=cds-XP_038104795.1;Parent=rna-XM_038248867.1;Dbxref=GeneID:6032089,Genbank:XP_038104795.1;Name=XP_038104795.1;gbkey=CDS;gene=LOC6032089;product=putative mediator of RNA polymerase II transcription subunit 26 isoform X4;protein_id=XP_038104795.1
NC_051861.1	Gnomon	exon	1786035	1789931	.	+	.	ID=exon-XM_038248867.1-5;Parent=rna-XM_038248867.1;Dbxref=GeneID:6032089,Genbank:XM_038248867.1;gbkey=mRNA;gene=LOC6032089;product=putative mediator of RNA polymerase II transcription subunit 26%2C transcript variant X9;transcript_id=XM_038248867.1
NC_051861.1	Gnomon	CDS	1786035	1789576	.	+	2	ID=cds-XP_038104796.1;Parent=rna-XM_038248868.1;Dbxref=GeneID:6032089,Genbank:XP_038104796.1;Name=XP_038104796.1;gbkey=CDS;gene=LOC6032089;product=putative mediator of RNA polymerase II transcription subunit 26 isoform X4;protein_id=XP_038104796.1
NC_051861.1	Gnomon	CDS	1786035	1789576	.	+	2	ID=cds-XP_038104793.1;Parent=rna-XM_038248865.1;Dbxref=GeneID:6032089,Genbank:XP_038104793.1;Name=XP_038104793.1;gbkey=CDS;gene=LOC6032089;product=putative mediator of RNA polymerase II transcription subunit 26 isoform X3;protein_id=XP_038104793.1
NC_051861.1	Gnomon	CDS	1786035	1789576	.	+	2	ID=cds-XP_038104788.1;Parent=rna-XM_038248860.1;Dbxref=GeneID:6032089,Genbank:XP_038104788.1;Name=XP_038104788.1;gbkey=CDS;gene=LOC6032089;product=putative mediator of RNA polymerase II transcription subunit 26 isoform X1;protein_id=XP_038104788.1
NC_051861.1	Gnomon	CDS	1786035	1789576	.	+	2	ID=cds-XP_038104791.1;Parent=rna-XM_038248863.1;Dbxref=GeneID:6032089,Genbank:XP_038104791.1;Name=XP_038104791.1;gbkey=CDS;gene=LOC6032089;product=putative mediator of RNA polymerase II transcription subunit 26 isoform X1;protein_id=XP_038104791.1
NC_051861.1	Gnomon	exon	1786035	1789931	.	+	.	ID=exon-XM_038248863.1-6;Parent=rna-XM_038248863.1;Dbxref=GeneID:6032089,Genbank:XM_038248863.1;gbkey=mRNA;gene=LOC6032089;product=putative mediator of RNA polymerase II transcription subunit 26%2C transcript variant X5;transcript_id=XM_038248863.1
NC_051861.1	Gnomon	CDS	1786035	1789576	.	+	2	ID=cds-XP_038104789.1;Parent=rna-XM_038248861.1;Dbxref=GeneID:6032089,Genbank:XP_038104789.1;Name=XP_038104789.1;gbkey=CDS;gene=LOC6032089;product=putative mediator of RNA polymerase II transcription subunit 26 isoform X1;protein_id=XP_038104789.1
NC_051861.1	Gnomon	exon	1786035	1789931	.	+	.	ID=exon-XM_038248861.1-6;Parent=rna-XM_038248861.1;Dbxref=GeneID:6032089,Genbank:XM_038248861.1;gbkey=mRNA;gene=LOC6032089;product=putative mediator of RNA polymerase II transcription subunit 26%2C transcript variant X4;transcript_id=XM_038248861.1
NC_051861.1	Gnomon	CDS	1786035	1789576	.	+	2	ID=cds-XP_038104792.1;Parent=rna-XM_038248864.1;Dbxref=GeneID:6032089,Genbank:XP_038104792.1;Name=XP_038104792.1;gbkey=CDS;gene=LOC6032089;product=putative mediator of RNA polymerase II transcription subunit 26 isoform X2;protein_id=XP_038104792.1
NC_051861.1	Gnomon	exon	1786035	1789931	.	+	.	ID=exon-XM_038248858.1-6;Parent=rna-XM_038248858.1;Dbxref=GeneID:6032089,Genbank:XM_038248858.1;gbkey=mRNA;gene=LOC6032089;product=putative mediator of RNA polymerase II transcription subunit 26%2C transcript variant X1;transcript_id=XM_038248858.1
NC_051861.1	Gnomon	exon	1786035	1789931	.	+	.	ID=exon-XM_038248868.1-5;Parent=rna-XM_038248868.1;Dbxref=GeneID:6032089,Genbank:XM_038248868.1;gbkey=mRNA;gene=LOC6032089;product=putative mediator of RNA polymerase II transcription subunit 26%2C transcript variant X10;transcript_id=XM_038248868.1
NC_051861.1	Gnomon	CDS	1790042	1790448	.	+	2	ID=cds-XP_038104797.1;Parent=rna-XM_038248869.1;Dbxref=GeneID:6032089,Genbank:XP_038104797.1;Name=XP_038104797.1;gbkey=CDS;gene=LOC6032089;product=uncharacterized protein LOC6032089 isoform X5;protein_id=XP_038104797.1
NC_051861.1	Gnomon	exon	1790042	1790448	.	+	.	ID=exon-XM_038248869.1-6;Parent=rna-XM_038248869.1;Dbxref=GeneID:6032089,Genbank:XM_038248869.1;gbkey=mRNA;gene=LOC6032089;product=putative mediator of RNA polymerase II transcription subunit 26%2C transcript variant X11;transcript_id=XM_038248869.1
NC_051861.1	Gnomon	CDS	1790042	1790448	.	+	2	ID=cds-XP_038104799.1;Parent=rna-XM_038248871.1;Dbxref=GeneID:6032089,Genbank:XP_038104799.1;Name=XP_038104799.1;gbkey=CDS;gene=LOC6032089;product=uncharacterized protein LOC6032089 isoform X7;protein_id=XP_038104799.1
NC_051861.1	Gnomon	exon	1790042	1790448	.	+	.	ID=exon-XM_038248871.1-6;Parent=rna-XM_038248871.1;Dbxref=GeneID:6032089,Genbank:XM_038248871.1;gbkey=mRNA;gene=LOC6032089;product=putative mediator of RNA polymerase II transcription subunit 26%2C transcript variant X13;transcript_id=XM_038248871.1
NC_051861.1	Gnomon	CDS	1790042	1790448	.	+	2	ID=cds-XP_038104800.1;Parent=rna-XM_038248872.1;Dbxref=GeneID:6032089,Genbank:XP_038104800.1;Name=XP_038104800.1;gbkey=CDS;gene=LOC6032089;product=uncharacterized protein LOC6032089 isoform X8;protein_id=XP_038104800.1
NC_051861.1	Gnomon	exon	1790042	1790448	.	+	.	ID=exon-XM_038248872.1-6;Parent=rna-XM_038248872.1;Dbxref=GeneID:6032089,Genbank:XM_038248872.1;gbkey=mRNA;gene=LOC6032089;product=putative mediator of RNA polymerase II transcription subunit 26%2C transcript variant X14;transcript_id=XM_038248872.1
NC_051861.1	Gnomon	exon	1790042	1790448	.	+	.	ID=exon-XR_005276623.1-6;Parent=rna-XR_005276623.1;Dbxref=GeneID:6032089,Genbank:XR_005276623.1;gbkey=misc_RNA;gene=LOC6032089;product=putative mediator of RNA polymerase II transcription subunit 26%2C transcript variant X15;transcript_id=XR_005276623.1
NC_051861.1	Gnomon	exon	1790054	1790448	.	+	.	ID=exon-XM_038248870.1-6;Parent=rna-XM_038248870.1;Dbxref=GeneID:6032089,Genbank:XM_038248870.1;gbkey=mRNA;gene=LOC6032089;product=putative mediator of RNA polymerase II transcription subunit 26%2C transcript variant X12;transcript_id=XM_038248870.1
NC_051861.1	Gnomon	CDS	1790054	1790448	.	+	2	ID=cds-XP_038104798.1;Parent=rna-XM_038248870.1;Dbxref=GeneID:6032089,Genbank:XP_038104798.1;Name=XP_038104798.1;gbkey=CDS;gene=LOC6032089;product=uncharacterized protein LOC6032089 isoform X6;protein_id=XP_038104798.1
NC_051861.1	Gnomon	exon	1790555	1790692	.	+	.	ID=exon-XM_038248869.1-7;Parent=rna-XM_038248869.1;Dbxref=GeneID:6032089,Genbank:XM_038248869.1;gbkey=mRNA;gene=LOC6032089;product=putative mediator of RNA polymerase II transcription subunit 26%2C transcript variant X11;transcript_id=XM_038248869.1
NC_051861.1	Gnomon	CDS	1790555	1790692	.	+	0	ID=cds-XP_038104798.1;Parent=rna-XM_038248870.1;Dbxref=GeneID:6032089,Genbank:XP_038104798.1;Name=XP_038104798.1;gbkey=CDS;gene=LOC6032089;product=uncharacterized protein LOC6032089 isoform X6;protein_id=XP_038104798.1
NC_051861.1	Gnomon	exon	1790555	1790692	.	+	.	ID=exon-XR_005276623.1-7;Parent=rna-XR_005276623.1;Dbxref=GeneID:6032089,Genbank:XR_005276623.1;gbkey=misc_RNA;gene=LOC6032089;product=putative mediator of RNA polymerase II transcription subunit 26%2C transcript variant X15;transcript_id=XR_005276623.1
NC_051861.1	Gnomon	exon	1790555	1790692	.	+	.	ID=exon-XM_038248871.1-7;Parent=rna-XM_038248871.1;Dbxref=GeneID:6032089,Genbank:XM_038248871.1;gbkey=mRNA;gene=LOC6032089;product=putative mediator of RNA polymerase II transcription subunit 26%2C transcript variant X13;transcript_id=XM_038248871.1
NC_051861.1	Gnomon	CDS	1790555	1790692	.	+	0	ID=cds-XP_038104797.1;Parent=rna-XM_038248869.1;Dbxref=GeneID:6032089,Genbank:XP_038104797.1;Name=XP_038104797.1;gbkey=CDS;gene=LOC6032089;product=uncharacterized protein LOC6032089 isoform X5;protein_id=XP_038104797.1
NC_051861.1	Gnomon	CDS	1790555	1790692	.	+	0	ID=cds-XP_038104799.1;Parent=rna-XM_038248871.1;Dbxref=GeneID:6032089,Genbank:XP_038104799.1;Name=XP_038104799.1;gbkey=CDS;gene=LOC6032089;product=uncharacterized protein LOC6032089 isoform X7;protein_id=XP_038104799.1
NC_051861.1	Gnomon	exon	1790555	1790692	.	+	.	ID=exon-XM_038248870.1-7;Parent=rna-XM_038248870.1;Dbxref=GeneID:6032089,Genbank:XM_038248870.1;gbkey=mRNA;gene=LOC6032089;product=putative mediator of RNA polymerase II transcription subunit 26%2C transcript variant X12;transcript_id=XM_038248870.1
NC_051861.1	Gnomon	CDS	1791015	1791341	.	+	0	ID=cds-XP_038104800.1;Parent=rna-XM_038248872.1;Dbxref=GeneID:6032089,Genbank:XP_038104800.1;Name=XP_038104800.1;gbkey=CDS;gene=LOC6032089;product=uncharacterized protein LOC6032089 isoform X8;protein_id=XP_038104800.1
NC_051861.1	Gnomon	CDS	1791015	1791341	.	+	0	ID=cds-XP_038104799.1;Parent=rna-XM_038248871.1;Dbxref=GeneID:6032089,Genbank:XP_038104799.1;Name=XP_038104799.1;gbkey=CDS;gene=LOC6032089;product=uncharacterized protein LOC6032089 isoform X7;protein_id=XP_038104799.1
NC_051861.1	Gnomon	CDS	1791015	1791341	.	+	0	ID=cds-XP_038104797.1;Parent=rna-XM_038248869.1;Dbxref=GeneID:6032089,Genbank:XP_038104797.1;Name=XP_038104797.1;gbkey=CDS;gene=LOC6032089;product=uncharacterized protein LOC6032089 isoform X5;protein_id=XP_038104797.1
NC_051861.1	Gnomon	CDS	1791015	1791341	.	+	0	ID=cds-XP_038104798.1;Parent=rna-XM_038248870.1;Dbxref=GeneID:6032089,Genbank:XP_038104798.1;Name=XP_038104798.1;gbkey=CDS;gene=LOC6032089;product=uncharacterized protein LOC6032089 isoform X6;protein_id=XP_038104798.1
NC_051861.1	Gnomon	exon	1791015	1791341	.	+	.	ID=exon-XM_038248870.1-8;Parent=rna-XM_038248870.1;Dbxref=GeneID:6032089,Genbank:XM_038248870.1;gbkey=mRNA;gene=LOC6032089;product=putative mediator of RNA polymerase II transcription subunit 26%2C transcript variant X12;transcript_id=XM_038248870.1
NC_051861.1	Gnomon	exon	1791015	1791341	.	+	.	ID=exon-XM_038248872.1-7;Parent=rna-XM_038248872.1;Dbxref=GeneID:6032089,Genbank:XM_038248872.1;gbkey=mRNA;gene=LOC6032089;product=putative mediator of RNA polymerase II transcription subunit 26%2C transcript variant X14;transcript_id=XM_038248872.1
NC_051861.1	Gnomon	exon	1791015	1791341	.	+	.	ID=exon-XM_038248869.1-8;Parent=rna-XM_038248869.1;Dbxref=GeneID:6032089,Genbank:XM_038248869.1;gbkey=mRNA;gene=LOC6032089;product=putative mediator of RNA polymerase II transcription subunit 26%2C transcript variant X11;transcript_id=XM_038248869.1
NC_051861.1	Gnomon	exon	1791015	1791341	.	+	.	ID=exon-XM_038248871.1-8;Parent=rna-XM_038248871.1;Dbxref=GeneID:6032089,Genbank:XM_038248871.1;gbkey=mRNA;gene=LOC6032089;product=putative mediator of RNA polymerase II transcription subunit 26%2C transcript variant X13;transcript_id=XM_038248871.1
NC_051861.1	Gnomon	exon	1791015	1791341	.	+	.	ID=exon-XR_005276623.1-8;Parent=rna-XR_005276623.1;Dbxref=GeneID:6032089,Genbank:XR_005276623.1;gbkey=misc_RNA;gene=LOC6032089;product=putative mediator of RNA polymerase II transcription subunit 26%2C transcript variant X15;transcript_id=XR_005276623.1
NC_051861.1	Gnomon	exon	1791401	1791631	.	+	.	ID=exon-XR_005276623.1-9;Parent=rna-XR_005276623.1;Dbxref=GeneID:6032089,Genbank:XR_005276623.1;gbkey=misc_RNA;gene=LOC6032089;product=putative mediator of RNA polymerase II transcription subunit 26%2C transcript variant X15;transcript_id=XR_005276623.1
NC_051861.1	Gnomon	CDS	1791401	1791631	.	+	0	ID=cds-XP_038104799.1;Parent=rna-XM_038248871.1;Dbxref=GeneID:6032089,Genbank:XP_038104799.1;Name=XP_038104799.1;gbkey=CDS;gene=LOC6032089;product=uncharacterized protein LOC6032089 isoform X7;protein_id=XP_038104799.1
NC_051861.1	Gnomon	CDS	1791401	1791631	.	+	0	ID=cds-XP_038104797.1;Parent=rna-XM_038248869.1;Dbxref=GeneID:6032089,Genbank:XP_038104797.1;Name=XP_038104797.1;gbkey=CDS;gene=LOC6032089;product=uncharacterized protein LOC6032089 isoform X5;protein_id=XP_038104797.1
NC_051861.1	Gnomon	exon	1791401	1791631	.	+	.	ID=exon-XM_038248869.1-9;Parent=rna-XM_038248869.1;Dbxref=GeneID:6032089,Genbank:XM_038248869.1;gbkey=mRNA;gene=LOC6032089;product=putative mediator of RNA polymerase II transcription subunit 26%2C transcript variant X11;transcript_id=XM_038248869.1
NC_051861.1	Gnomon	CDS	1791401	1791631	.	+	0	ID=cds-XP_038104800.1;Parent=rna-XM_038248872.1;Dbxref=GeneID:6032089,Genbank:XP_038104800.1;Name=XP_038104800.1;gbkey=CDS;gene=LOC6032089;product=uncharacterized protein LOC6032089 isoform X8;protein_id=XP_038104800.1
NC_051861.1	Gnomon	exon	1791401	1791631	.	+	.	ID=exon-XM_038248871.1-9;Parent=rna-XM_038248871.1;Dbxref=GeneID:6032089,Genbank:XM_038248871.1;gbkey=mRNA;gene=LOC6032089;product=putative mediator of RNA polymerase II transcription subunit 26%2C transcript variant X13;transcript_id=XM_038248871.1
NC_051861.1	Gnomon	exon	1791401	1791631	.	+	.	ID=exon-XM_038248870.1-9;Parent=rna-XM_038248870.1;Dbxref=GeneID:6032089,Genbank:XM_038248870.1;gbkey=mRNA;gene=LOC6032089;product=putative mediator of RNA polymerase II transcription subunit 26%2C transcript variant X12;transcript_id=XM_038248870.1
NC_051861.1	Gnomon	exon	1791401	1791631	.	+	.	ID=exon-XM_038248872.1-8;Parent=rna-XM_038248872.1;Dbxref=GeneID:6032089,Genbank:XM_038248872.1;gbkey=mRNA;gene=LOC6032089;product=putative mediator of RNA polymerase II transcription subunit 26%2C transcript variant X14;transcript_id=XM_038248872.1
NC_051861.1	Gnomon	CDS	1791401	1791631	.	+	0	ID=cds-XP_038104798.1;Parent=rna-XM_038248870.1;Dbxref=GeneID:6032089,Genbank:XP_038104798.1;Name=XP_038104798.1;gbkey=CDS;gene=LOC6032089;product=uncharacterized protein LOC6032089 isoform X6;protein_id=XP_038104798.1
NC_051861.1	Gnomon	exon	1791695	1792933	.	+	.	ID=exon-XR_005276623.1-10;Parent=rna-XR_005276623.1;Dbxref=GeneID:6032089,Genbank:XR_005276623.1;gbkey=misc_RNA;gene=LOC6032089;product=putative mediator of RNA polymerase II transcription subunit 26%2C transcript variant X15;transcript_id=XR_005276623.1
NC_051861.1	Gnomon	exon	1791695	1792933	.	+	.	ID=exon-XM_038248871.1-10;Parent=rna-XM_038248871.1;Dbxref=GeneID:6032089,Genbank:XM_038248871.1;gbkey=mRNA;gene=LOC6032089;product=putative mediator of RNA polymerase II transcription subunit 26%2C transcript variant X13;transcript_id=XM_038248871.1
NC_051861.1	Gnomon	CDS	1791695	1792933	.	+	0	ID=cds-XP_038104798.1;Parent=rna-XM_038248870.1;Dbxref=GeneID:6032089,Genbank:XP_038104798.1;Name=XP_038104798.1;gbkey=CDS;gene=LOC6032089;product=uncharacterized protein LOC6032089 isoform X6;protein_id=XP_038104798.1
NC_051861.1	Gnomon	CDS	1791695	1792933	.	+	0	ID=cds-XP_038104797.1;Parent=rna-XM_038248869.1;Dbxref=GeneID:6032089,Genbank:XP_038104797.1;Name=XP_038104797.1;gbkey=CDS;gene=LOC6032089;product=uncharacterized protein LOC6032089 isoform X5;protein_id=XP_038104797.1
NC_051861.1	Gnomon	exon	1791695	1792933	.	+	.	ID=exon-XM_038248870.1-10;Parent=rna-XM_038248870.1;Dbxref=GeneID:6032089,Genbank:XM_038248870.1;gbkey=mRNA;gene=LOC6032089;product=putative mediator of RNA polymerase II transcription subunit 26%2C transcript variant X12;transcript_id=XM_038248870.1
NC_051861.1	Gnomon	CDS	1791695	1792933	.	+	0	ID=cds-XP_038104800.1;Parent=rna-XM_038248872.1;Dbxref=GeneID:6032089,Genbank:XP_038104800.1;Name=XP_038104800.1;gbkey=CDS;gene=LOC6032089;product=uncharacterized protein LOC6032089 isoform X8;protein_id=XP_038104800.1
NC_051861.1	Gnomon	exon	1791695	1792933	.	+	.	ID=exon-XM_038248872.1-9;Parent=rna-XM_038248872.1;Dbxref=GeneID:6032089,Genbank:XM_038248872.1;gbkey=mRNA;gene=LOC6032089;product=putative mediator of RNA polymerase II transcription subunit 26%2C transcript variant X14;transcript_id=XM_038248872.1
NC_051861.1	Gnomon	exon	1791695	1792933	.	+	.	ID=exon-XM_038248869.1-10;Parent=rna-XM_038248869.1;Dbxref=GeneID:6032089,Genbank:XM_038248869.1;gbkey=mRNA;gene=LOC6032089;product=putative mediator of RNA polymerase II transcription subunit 26%2C transcript variant X11;transcript_id=XM_038248869.1
NC_051861.1	Gnomon	CDS	1791695	1792933	.	+	0	ID=cds-XP_038104799.1;Parent=rna-XM_038248871.1;Dbxref=GeneID:6032089,Genbank:XP_038104799.1;Name=XP_038104799.1;gbkey=CDS;gene=LOC6032089;product=uncharacterized protein LOC6032089 isoform X7;protein_id=XP_038104799.1
NC_051861.1	Gnomon	CDS	1792993	1793268	.	+	0	ID=cds-XP_038104798.1;Parent=rna-XM_038248870.1;Dbxref=GeneID:6032089,Genbank:XP_038104798.1;Name=XP_038104798.1;gbkey=CDS;gene=LOC6032089;product=uncharacterized protein LOC6032089 isoform X6;protein_id=XP_038104798.1
NC_051861.1	Gnomon	CDS	1792993	1793268	.	+	0	ID=cds-XP_038104799.1;Parent=rna-XM_038248871.1;Dbxref=GeneID:6032089,Genbank:XP_038104799.1;Name=XP_038104799.1;gbkey=CDS;gene=LOC6032089;product=uncharacterized protein LOC6032089 isoform X7;protein_id=XP_038104799.1
NC_051861.1	Gnomon	exon	1792993	1793268	.	+	.	ID=exon-XR_005276623.1-11;Parent=rna-XR_005276623.1;Dbxref=GeneID:6032089,Genbank:XR_005276623.1;gbkey=misc_RNA;gene=LOC6032089;product=putative mediator of RNA polymerase II transcription subunit 26%2C transcript variant X15;transcript_id=XR_005276623.1
NC_051861.1	Gnomon	CDS	1792993	1793268	.	+	0	ID=cds-XP_038104800.1;Parent=rna-XM_038248872.1;Dbxref=GeneID:6032089,Genbank:XP_038104800.1;Name=XP_038104800.1;gbkey=CDS;gene=LOC6032089;product=uncharacterized protein LOC6032089 isoform X8;protein_id=XP_038104800.1
NC_051861.1	Gnomon	exon	1792993	1793268	.	+	.	ID=exon-XM_038248870.1-11;Parent=rna-XM_038248870.1;Dbxref=GeneID:6032089,Genbank:XM_038248870.1;gbkey=mRNA;gene=LOC6032089;product=putative mediator of RNA polymerase II transcription subunit 26%2C transcript variant X12;transcript_id=XM_038248870.1
NC_051861.1	Gnomon	exon	1792993	1793268	.	+	.	ID=exon-XM_038248871.1-11;Parent=rna-XM_038248871.1;Dbxref=GeneID:6032089,Genbank:XM_038248871.1;gbkey=mRNA;gene=LOC6032089;product=putative mediator of RNA polymerase II transcription subunit 26%2C transcript variant X13;transcript_id=XM_038248871.1
NC_051861.1	Gnomon	exon	1792993	1793268	.	+	.	ID=exon-XM_038248872.1-10;Parent=rna-XM_038248872.1;Dbxref=GeneID:6032089,Genbank:XM_038248872.1;gbkey=mRNA;gene=LOC6032089;product=putative mediator of RNA polymerase II transcription subunit 26%2C transcript variant X14;transcript_id=XM_038248872.1
NC_051861.1	Gnomon	exon	1792993	1793268	.	+	.	ID=exon-XM_038248869.1-11;Parent=rna-XM_038248869.1;Dbxref=GeneID:6032089,Genbank:XM_038248869.1;gbkey=mRNA;gene=LOC6032089;product=putative mediator of RNA polymerase II transcription subunit 26%2C transcript variant X11;transcript_id=XM_038248869.1
NC_051861.1	Gnomon	CDS	1792993	1793268	.	+	0	ID=cds-XP_038104797.1;Parent=rna-XM_038248869.1;Dbxref=GeneID:6032089,Genbank:XP_038104797.1;Name=XP_038104797.1;gbkey=CDS;gene=LOC6032089;product=uncharacterized protein LOC6032089 isoform X5;protein_id=XP_038104797.1
NC_051861.1	Gnomon	CDS	1793336	1793447	.	+	0	ID=cds-XP_038104797.1;Parent=rna-XM_038248869.1;Dbxref=GeneID:6032089,Genbank:XP_038104797.1;Name=XP_038104797.1;gbkey=CDS;gene=LOC6032089;product=uncharacterized protein LOC6032089 isoform X5;protein_id=XP_038104797.1
NC_051861.1	Gnomon	exon	1793336	1793447	.	+	.	ID=exon-XR_005276623.1-12;Parent=rna-XR_005276623.1;Dbxref=GeneID:6032089,Genbank:XR_005276623.1;gbkey=misc_RNA;gene=LOC6032089;product=putative mediator of RNA polymerase II transcription subunit 26%2C transcript variant X15;transcript_id=XR_005276623.1
NC_051861.1	Gnomon	exon	1793336	1793447	.	+	.	ID=exon-XM_038248870.1-12;Parent=rna-XM_038248870.1;Dbxref=GeneID:6032089,Genbank:XM_038248870.1;gbkey=mRNA;gene=LOC6032089;product=putative mediator of RNA polymerase II transcription subunit 26%2C transcript variant X12;transcript_id=XM_038248870.1
NC_051861.1	Gnomon	exon	1793336	1793447	.	+	.	ID=exon-XM_038248869.1-12;Parent=rna-XM_038248869.1;Dbxref=GeneID:6032089,Genbank:XM_038248869.1;gbkey=mRNA;gene=LOC6032089;product=putative mediator of RNA polymerase II transcription subunit 26%2C transcript variant X11;transcript_id=XM_038248869.1
NC_051861.1	Gnomon	exon	1793336	1793447	.	+	.	ID=exon-XM_038248871.1-12;Parent=rna-XM_038248871.1;Dbxref=GeneID:6032089,Genbank:XM_038248871.1;gbkey=mRNA;gene=LOC6032089;product=putative mediator of RNA polymerase II transcription subunit 26%2C transcript variant X13;transcript_id=XM_038248871.1
NC_051861.1	Gnomon	CDS	1793336	1793447	.	+	0	ID=cds-XP_038104800.1;Parent=rna-XM_038248872.1;Dbxref=GeneID:6032089,Genbank:XP_038104800.1;Name=XP_038104800.1;gbkey=CDS;gene=LOC6032089;product=uncharacterized protein LOC6032089 isoform X8;protein_id=XP_038104800.1
NC_051861.1	Gnomon	exon	1793336	1793447	.	+	.	ID=exon-XM_038248872.1-11;Parent=rna-XM_038248872.1;Dbxref=GeneID:6032089,Genbank:XM_038248872.1;gbkey=mRNA;gene=LOC6032089;product=putative mediator of RNA polymerase II transcription subunit 26%2C transcript variant X14;transcript_id=XM_038248872.1
NC_051861.1	Gnomon	CDS	1793336	1793447	.	+	0	ID=cds-XP_038104798.1;Parent=rna-XM_038248870.1;Dbxref=GeneID:6032089,Genbank:XP_038104798.1;Name=XP_038104798.1;gbkey=CDS;gene=LOC6032089;product=uncharacterized protein LOC6032089 isoform X6;protein_id=XP_038104798.1
NC_051861.1	Gnomon	CDS	1793336	1793447	.	+	0	ID=cds-XP_038104799.1;Parent=rna-XM_038248871.1;Dbxref=GeneID:6032089,Genbank:XP_038104799.1;Name=XP_038104799.1;gbkey=CDS;gene=LOC6032089;product=uncharacterized protein LOC6032089 isoform X7;protein_id=XP_038104799.1
NC_051861.1	Gnomon	exon	1793658	1794030	.	+	.	ID=exon-XR_005276623.1-13;Parent=rna-XR_005276623.1;Dbxref=GeneID:6032089,Genbank:XR_005276623.1;gbkey=misc_RNA;gene=LOC6032089;product=putative mediator of RNA polymerase II transcription subunit 26%2C transcript variant X15;transcript_id=XR_005276623.1
NC_051861.1	Gnomon	CDS	1794004	1794030	.	+	2	ID=cds-XP_038104798.1;Parent=rna-XM_038248870.1;Dbxref=GeneID:6032089,Genbank:XP_038104798.1;Name=XP_038104798.1;gbkey=CDS;gene=LOC6032089;product=uncharacterized protein LOC6032089 isoform X6;protein_id=XP_038104798.1
NC_051861.1	Gnomon	exon	1794004	1794030	.	+	.	ID=exon-XM_038248872.1-12;Parent=rna-XM_038248872.1;Dbxref=GeneID:6032089,Genbank:XM_038248872.1;gbkey=mRNA;gene=LOC6032089;product=putative mediator of RNA polymerase II transcription subunit 26%2C transcript variant X14;transcript_id=XM_038248872.1
NC_051861.1	Gnomon	CDS	1794004	1794030	.	+	2	ID=cds-XP_038104800.1;Parent=rna-XM_038248872.1;Dbxref=GeneID:6032089,Genbank:XP_038104800.1;Name=XP_038104800.1;gbkey=CDS;gene=LOC6032089;product=uncharacterized protein LOC6032089 isoform X8;protein_id=XP_038104800.1
NC_051861.1	Gnomon	CDS	1794004	1794030	.	+	2	ID=cds-XP_038104797.1;Parent=rna-XM_038248869.1;Dbxref=GeneID:6032089,Genbank:XP_038104797.1;Name=XP_038104797.1;gbkey=CDS;gene=LOC6032089;product=uncharacterized protein LOC6032089 isoform X5;protein_id=XP_038104797.1
NC_051861.1	Gnomon	exon	1794004	1794030	.	+	.	ID=exon-XM_038248870.1-13;Parent=rna-XM_038248870.1;Dbxref=GeneID:6032089,Genbank:XM_038248870.1;gbkey=mRNA;gene=LOC6032089;product=putative mediator of RNA polymerase II transcription subunit 26%2C transcript variant X12;transcript_id=XM_038248870.1
NC_051861.1	Gnomon	exon	1794004	1794030	.	+	.	ID=exon-XM_038248869.1-13;Parent=rna-XM_038248869.1;Dbxref=GeneID:6032089,Genbank:XM_038248869.1;gbkey=mRNA;gene=LOC6032089;product=putative mediator of RNA polymerase II transcription subunit 26%2C transcript variant X11;transcript_id=XM_038248869.1
NC_051861.1	Gnomon	exon	1794299	1797473	.	+	.	ID=exon-XM_038248870.1-14;Parent=rna-XM_038248870.1;Dbxref=GeneID:6032089,Genbank:XM_038248870.1;gbkey=mRNA;gene=LOC6032089;product=putative mediator of RNA polymerase II transcription subunit 26%2C transcript variant X12;transcript_id=XM_038248870.1
NC_051861.1	Gnomon	CDS	1794299	1794537	.	+	2	ID=cds-XP_038104799.1;Parent=rna-XM_038248871.1;Dbxref=GeneID:6032089,Genbank:XP_038104799.1;Name=XP_038104799.1;gbkey=CDS;gene=LOC6032089;product=uncharacterized protein LOC6032089 isoform X7;protein_id=XP_038104799.1
NC_051861.1	Gnomon	exon	1794299	1797473	.	+	.	ID=exon-XM_038248871.1-13;Parent=rna-XM_038248871.1;Dbxref=GeneID:6032089,Genbank:XM_038248871.1;gbkey=mRNA;gene=LOC6032089;product=putative mediator of RNA polymerase II transcription subunit 26%2C transcript variant X13;transcript_id=XM_038248871.1
NC_051861.1	Gnomon	CDS	1794299	1794537	.	+	2	ID=cds-XP_038104798.1;Parent=rna-XM_038248870.1;Dbxref=GeneID:6032089,Genbank:XP_038104798.1;Name=XP_038104798.1;gbkey=CDS;gene=LOC6032089;product=uncharacterized protein LOC6032089 isoform X6;protein_id=XP_038104798.1
NC_051861.1	Gnomon	CDS	1794299	1794537	.	+	2	ID=cds-XP_038104800.1;Parent=rna-XM_038248872.1;Dbxref=GeneID:6032089,Genbank:XP_038104800.1;Name=XP_038104800.1;gbkey=CDS;gene=LOC6032089;product=uncharacterized protein LOC6032089 isoform X8;protein_id=XP_038104800.1
NC_051861.1	Gnomon	exon	1794299	1797473	.	+	.	ID=exon-XM_038248869.1-14;Parent=rna-XM_038248869.1;Dbxref=GeneID:6032089,Genbank:XM_038248869.1;gbkey=mRNA;gene=LOC6032089;product=putative mediator of RNA polymerase II transcription subunit 26%2C transcript variant X11;transcript_id=XM_038248869.1
NC_051861.1	Gnomon	exon	1794299	1794421	.	+	.	ID=exon-XR_005276623.1-14;Parent=rna-XR_005276623.1;Dbxref=GeneID:6032089,Genbank:XR_005276623.1;gbkey=misc_RNA;gene=LOC6032089;product=putative mediator of RNA polymerase II transcription subunit 26%2C transcript variant X15;transcript_id=XR_005276623.1
NC_051861.1	Gnomon	CDS	1794299	1794537	.	+	2	ID=cds-XP_038104797.1;Parent=rna-XM_038248869.1;Dbxref=GeneID:6032089,Genbank:XP_038104797.1;Name=XP_038104797.1;gbkey=CDS;gene=LOC6032089;product=uncharacterized protein LOC6032089 isoform X5;protein_id=XP_038104797.1
NC_051861.1	Gnomon	exon	1794299	1797473	.	+	.	ID=exon-XM_038248872.1-13;Parent=rna-XM_038248872.1;Dbxref=GeneID:6032089,Genbank:XM_038248872.1;gbkey=mRNA;gene=LOC6032089;product=putative mediator of RNA polymerase II transcription subunit 26%2C transcript variant X14;transcript_id=XM_038248872.1
NC_051861.1	Gnomon	mRNA	1798353	1802164	.	-	.	ID=rna-XM_001842705.2;Parent=gene-LOC6032091;Dbxref=GeneID:6032091,Genbank:XM_001842705.2;Name=XM_001842705.2;gbkey=mRNA;gene=LOC6032091;model_evidence=Supporting evidence includes similarity to: 1 EST%2C 6 Proteins%2C and 100%25 coverage of the annotated genomic feature by RNAseq alignments%2C including 26 samples with support for all annotated introns;product=E3 ubiquitin-protein ligase MGRN1;t…
NC_051861.1	Gnomon	gene	1798353	1802164	.	-	.	ID=gene-LOC6032091;Dbxref=GeneID:6032091;Name=LOC6032091;gbkey=Gene;gene=LOC6032091;gene_biotype=protein_coding
NC_051861.1	Gnomon	exon	1798353	1799523	.	-	.	ID=exon-XM_001842705.2-5;Parent=rna-XM_001842705.2;Dbxref=GeneID:6032091,Genbank:XM_001842705.2;gbkey=mRNA;gene=LOC6032091;product=E3 ubiquitin-protein ligase MGRN1;transcript_id=XM_001842705.2
NC_051861.1	Gnomon	CDS	1798663	1799523	.	-	0	ID=cds-XP_001842757.2;Parent=rna-XM_001842705.2;Dbxref=GeneID:6032091,Genbank:XP_001842757.2;Name=XP_001842757.2;gbkey=CDS;gene=LOC6032091;product=E3 ubiquitin-protein ligase MGRN1;protein_id=XP_001842757.2
NC_051861.1	Gnomon	exon	1799579	1799713	.	-	.	ID=exon-XM_001842705.2-4;Parent=rna-XM_001842705.2;Dbxref=GeneID:6032091,Genbank:XM_001842705.2;gbkey=mRNA;gene=LOC6032091;product=E3 ubiquitin-protein ligase MGRN1;transcript_id=XM_001842705.2
NC_051861.1	Gnomon	CDS	1799579	1799713	.	-	0	ID=cds-XP_001842757.2;Parent=rna-XM_001842705.2;Dbxref=GeneID:6032091,Genbank:XP_001842757.2;Name=XP_001842757.2;gbkey=CDS;gene=LOC6032091;product=E3 ubiquitin-protein ligase MGRN1;protein_id=XP_001842757.2
NC_051861.1	Gnomon	CDS	1799777	1800616	.	-	0	ID=cds-XP_001842757.2;Parent=rna-XM_001842705.2;Dbxref=GeneID:6032091,Genbank:XP_001842757.2;Name=XP_001842757.2;gbkey=CDS;gene=LOC6032091;product=E3 ubiquitin-protein ligase MGRN1;protein_id=XP_001842757.2
NC_051861.1	Gnomon	exon	1799777	1800616	.	-	.	ID=exon-XM_001842705.2-3;Parent=rna-XM_001842705.2;Dbxref=GeneID:6032091,Genbank:XM_001842705.2;gbkey=mRNA;gene=LOC6032091;product=E3 ubiquitin-protein ligase MGRN1;transcript_id=XM_001842705.2
NC_051861.1	Gnomon	CDS	1801393	1801511	.	-	2	ID=cds-XP_001842757.2;Parent=rna-XM_001842705.2;Dbxref=GeneID:6032091,Genbank:XP_001842757.2;Name=XP_001842757.2;gbkey=CDS;gene=LOC6032091;product=E3 ubiquitin-protein ligase MGRN1;protein_id=XP_001842757.2
NC_051861.1	Gnomon	exon	1801393	1801511	.	-	.	ID=exon-XM_001842705.2-2;Parent=rna-XM_001842705.2;Dbxref=GeneID:6032091,Genbank:XM_001842705.2;gbkey=mRNA;gene=LOC6032091;product=E3 ubiquitin-protein ligase MGRN1;transcript_id=XM_001842705.2
NC_051861.1	Gnomon	CDS	1801673	1801760	.	-	0	ID=cds-XP_001842757.2;Parent=rna-XM_001842705.2;Dbxref=GeneID:6032091,Genbank:XP_001842757.2;Name=XP_001842757.2;gbkey=CDS;gene=LOC6032091;product=E3 ubiquitin-protein ligase MGRN1;protein_id=XP_001842757.2
NC_051861.1	Gnomon	exon	1801673	1802164	.	-	.	ID=exon-XM_001842705.2-1;Parent=rna-XM_001842705.2;Dbxref=GeneID:6032091,Genbank:XM_001842705.2;gbkey=mRNA;gene=LOC6032091;product=E3 ubiquitin-protein ligase MGRN1;transcript_id=XM_001842705.2
NC_051861.1	Gnomon	mRNA	1803652	1805163	.	-	.	ID=rna-XM_001842706.2;Parent=gene-LOC6032092;Dbxref=GeneID:6032092,Genbank:XM_001842706.2;Name=XM_001842706.2;gbkey=mRNA;gene=LOC6032092;model_evidence=Supporting evidence includes similarity to: 1 Protein%2C and 97%25 coverage of the annotated genomic feature by RNAseq alignments;product=lactosylceramide 4-alpha-galactosyltransferase;transcript_id=XM_001842706.2
NC_051861.1	Gnomon	gene	1803652	1805163	.	-	.	ID=gene-LOC6032092;Dbxref=GeneID:6032092;Name=LOC6032092;gbkey=Gene;gene=LOC6032092;gene_biotype=protein_coding
NC_051861.1	Gnomon	exon	1803652	1804053	.	-	.	ID=exon-XM_001842706.2-2;Parent=rna-XM_001842706.2;Dbxref=GeneID:6032092,Genbank:XM_001842706.2;gbkey=mRNA;gene=LOC6032092;product=lactosylceramide 4-alpha-galactosyltransferase;transcript_id=XM_001842706.2
NC_051861.1	Gnomon	CDS	1803687	1804053	.	-	1	ID=cds-XP_001842758.2;Parent=rna-XM_001842706.2;Dbxref=GeneID:6032092,Genbank:XP_001842758.2;Name=XP_001842758.2;gbkey=CDS;gene=LOC6032092;product=lactosylceramide 4-alpha-galactosyltransferase;protein_id=XP_001842758.2
NC_051861.1	Gnomon	exon	1804111	1805163	.	-	.	ID=exon-XM_001842706.2-1;Parent=rna-XM_001842706.2;Dbxref=GeneID:6032092,Genbank:XM_001842706.2;gbkey=mRNA;gene=LOC6032092;product=lactosylceramide 4-alpha-galactosyltransferase;transcript_id=XM_001842706.2
NC_051861.1	Gnomon	CDS	1804111	1804859	.	-	0	ID=cds-XP_001842758.2;Parent=rna-XM_001842706.2;Dbxref=GeneID:6032092,Genbank:XP_001842758.2;Name=XP_001842758.2;gbkey=CDS;gene=LOC6032092;product=lactosylceramide 4-alpha-galactosyltransferase;protein_id=XP_001842758.2
NC_051861.1	Gnomon	exon	1804209	1804220	.	+	.	ID=exon-XM_038250268.1-1;Parent=rna-XM_038250268.1;Dbxref=GeneID:6032095,Genbank:XM_038250268.1;gbkey=mRNA;gene=LOC6032095;product=uncharacterized LOC6032095%2C transcript variant X1;transcript_id=XM_038250268.1
NC_051861.1	Gnomon	gene	1804209	1952718	.	+	.	ID=gene-LOC6032095;Dbxref=GeneID:6032095;Name=LOC6032095;gbkey=Gene;gene=LOC6032095;gene_biotype=protein_coding
NC_051861.1	Gnomon	mRNA	1804209	1952718	.	+	.	ID=rna-XM_038250268.1;Parent=gene-LOC6032095;Dbxref=GeneID:6032095,Genbank:XM_038250268.1;Name=XM_038250268.1;gbkey=mRNA;gene=LOC6032095;model_evidence=Supporting evidence includes similarity to: 7 Proteins%2C and 100%25 coverage of the annotated genomic feature by RNAseq alignments%2C including 1 sample with support for all annotated introns;product=uncharacterized LOC6032095%2C transcript varia…
NC_051861.1	Gnomon	exon	1805513	1806306	.	+	.	ID=exon-XM_001842707.2-1;Parent=rna-XM_001842707.2;Dbxref=GeneID:6032093,Genbank:XM_001842707.2;gbkey=mRNA;gene=LOC6032093;product=lactosylceramide 4-alpha-galactosyltransferase;transcript_id=XM_001842707.2
NC_051861.1	Gnomon	mRNA	1805513	1808350	.	+	.	ID=rna-XM_001842707.2;Parent=gene-LOC6032093;Dbxref=GeneID:6032093,Genbank:XM_001842707.2;Name=XM_001842707.2;gbkey=mRNA;gene=LOC6032093;model_evidence=Supporting evidence includes similarity to: 3 Proteins%2C and 74%25 coverage of the annotated genomic feature by RNAseq alignments%2C including 6 samples with support for all annotated introns;product=lactosylceramide 4-alpha-galactosyltransferase…
NC_051861.1	Gnomon	CDS	1805513	1806306	.	+	0	ID=cds-XP_001842759.2;Parent=rna-XM_001842707.2;Dbxref=GeneID:6032093,Genbank:XP_001842759.2;Name=XP_001842759.2;gbkey=CDS;gene=LOC6032093;product=lactosylceramide 4-alpha-galactosyltransferase;protein_id=XP_001842759.2
NC_051861.1	Gnomon	gene	1805513	1808350	.	+	.	ID=gene-LOC6032093;Dbxref=GeneID:6032093;Name=LOC6032093;gbkey=Gene;gene=LOC6032093;gene_biotype=protein_coding
NC_051861.1	Gnomon	CDS	1807984	1808350	.	+	1	ID=cds-XP_001842759.2;Parent=rna-XM_001842707.2;Dbxref=GeneID:6032093,Genbank:XP_001842759.2;Name=XP_001842759.2;gbkey=CDS;gene=LOC6032093;product=lactosylceramide 4-alpha-galactosyltransferase;protein_id=XP_001842759.2
NC_051861.1	Gnomon	exon	1807984	1808350	.	+	.	ID=exon-XM_001842707.2-2;Parent=rna-XM_001842707.2;Dbxref=GeneID:6032093,Genbank:XM_001842707.2;gbkey=mRNA;gene=LOC6032093;product=lactosylceramide 4-alpha-galactosyltransferase;transcript_id=XM_001842707.2
NC_051861.1	Gnomon	exon	1813669	1815109	.	+	.	ID=exon-XM_038250289.1-1;Parent=rna-XM_038250289.1;Dbxref=GeneID:6032095,Genbank:XM_038250289.1;gbkey=mRNA;gene=LOC6032095;product=uncharacterized LOC6032095%2C transcript variant X5;transcript_id=XM_038250289.1
NC_051861.1	Gnomon	mRNA	1813669	1952718	.	+	.	ID=rna-XM_038250279.1;Parent=gene-LOC6032095;Dbxref=GeneID:6032095,Genbank:XM_038250279.1;Name=XM_038250279.1;gbkey=mRNA;gene=LOC6032095;model_evidence=Supporting evidence includes similarity to: 7 Proteins%2C and 100%25 coverage of the annotated genomic feature by RNAseq alignments%2C including 1 sample with support for all annotated introns;product=uncharacterized LOC6032095%2C transcript varia…
NC_051861.1	Gnomon	exon	1813669	1815109	.	+	.	ID=exon-XM_038250279.1-1;Parent=rna-XM_038250279.1;Dbxref=GeneID:6032095,Genbank:XM_038250279.1;gbkey=mRNA;gene=LOC6032095;product=uncharacterized LOC6032095%2C transcript variant X3;transcript_id=XM_038250279.1
NC_051861.1	Gnomon	exon	1813669	1815109	.	+	.	ID=exon-XM_038250293.1-1;Parent=rna-XM_038250293.1;Dbxref=GeneID:6032095,Genbank:XM_038250293.1;gbkey=mRNA;gene=LOC6032095;product=uncharacterized LOC6032095%2C transcript variant X6;transcript_id=XM_038250293.1
NC_051861.1	Gnomon	mRNA	1813669	1952718	.	+	.	ID=rna-XM_038250289.1;Parent=gene-LOC6032095;Dbxref=GeneID:6032095,Genbank:XM_038250289.1;Name=XM_038250289.1;gbkey=mRNA;gene=LOC6032095;model_evidence=Supporting evidence includes similarity to: 8 Proteins%2C and 100%25 coverage of the annotated genomic feature by RNAseq alignments%2C including 1 sample with support for all annotated introns;product=uncharacterized LOC6032095%2C transcript varia…
NC_051861.1	Gnomon	mRNA	1813669	1952718	.	+	.	ID=rna-XM_038250293.1;Parent=gene-LOC6032095;Dbxref=GeneID:6032095,Genbank:XM_038250293.1;Name=XM_038250293.1;gbkey=mRNA;gene=LOC6032095;model_evidence=Supporting evidence includes similarity to: 8 Proteins%2C and 100%25 coverage of the annotated genomic feature by RNAseq alignments%2C including 2 samples with support for all annotated introns;product=uncharacterized LOC6032095%2C transcript vari…
NC_051861.1	Gnomon	mRNA	1813669	1952718	.	+	.	ID=rna-XM_038250285.1;Parent=gene-LOC6032095;Dbxref=GeneID:6032095,Genbank:XM_038250285.1;Name=XM_038250285.1;gbkey=mRNA;gene=LOC6032095;model_evidence=Supporting evidence includes similarity to: 7 Proteins%2C and 100%25 coverage of the annotated genomic feature by RNAseq alignments%2C including 1 sample with support for all annotated introns;product=uncharacterized LOC6032095%2C transcript varia…
NC_051861.1	Gnomon	exon	1813669	1815109	.	+	.	ID=exon-XM_038250285.1-1;Parent=rna-XM_038250285.1;Dbxref=GeneID:6032095,Genbank:XM_038250285.1;gbkey=mRNA;gene=LOC6032095;product=uncharacterized LOC6032095%2C transcript variant X4;transcript_id=XM_038250285.1
NC_051861.1	Gnomon	exon	1813671	1815109	.	+	.	ID=exon-XM_038250273.1-1;Parent=rna-XM_038250273.1;Dbxref=GeneID:6032095,Genbank:XM_038250273.1;gbkey=mRNA;gene=LOC6032095;product=uncharacterized LOC6032095%2C transcript variant X2;transcript_id=XM_038250273.1
NC_051861.1	Gnomon	mRNA	1813671	1941363	.	+	.	ID=rna-XM_038250273.1;Parent=gene-LOC6032095;Dbxref=GeneID:6032095,Genbank:XM_038250273.1;Name=XM_038250273.1;gbkey=mRNA;gene=LOC6032095;model_evidence=Supporting evidence includes similarity to: 9 Proteins%2C and 100%25 coverage of the annotated genomic feature by RNAseq alignments%2C including 6 samples with support for all annotated introns;product=uncharacterized LOC6032095%2C transcript vari…
NC_051861.1	Gnomon	exon	1815089	1815109	.	+	.	ID=exon-XM_038250268.1-2;Parent=rna-XM_038250268.1;Dbxref=GeneID:6032095,Genbank:XM_038250268.1;gbkey=mRNA;gene=LOC6032095;product=uncharacterized LOC6032095%2C transcript variant X1;transcript_id=XM_038250268.1
NC_051861.1	Gnomon	exon	1830757	1831081	.	+	.	ID=exon-XM_038250285.1-2;Parent=rna-XM_038250285.1;Dbxref=GeneID:6032095,Genbank:XM_038250285.1;gbkey=mRNA;gene=LOC6032095;product=uncharacterized LOC6032095%2C transcript variant X4;transcript_id=XM_038250285.1
NC_051861.1	Gnomon	exon	1830757	1831081	.	+	.	ID=exon-XM_038250273.1-2;Parent=rna-XM_038250273.1;Dbxref=GeneID:6032095,Genbank:XM_038250273.1;gbkey=mRNA;gene=LOC6032095;product=uncharacterized LOC6032095%2C transcript variant X2;transcript_id=XM_038250273.1
NC_051861.1	Gnomon	exon	1830757	1831081	.	+	.	ID=exon-XM_038250279.1-2;Parent=rna-XM_038250279.1;Dbxref=GeneID:6032095,Genbank:XM_038250279.1;gbkey=mRNA;gene=LOC6032095;product=uncharacterized LOC6032095%2C transcript variant X3;transcript_id=XM_038250279.1
NC_051861.1	Gnomon	exon	1830757	1831081	.	+	.	ID=exon-XM_038250289.1-2;Parent=rna-XM_038250289.1;Dbxref=GeneID:6032095,Genbank:XM_038250289.1;gbkey=mRNA;gene=LOC6032095;product=uncharacterized LOC6032095%2C transcript variant X5;transcript_id=XM_038250289.1
NC_051861.1	Gnomon	exon	1830757	1831081	.	+	.	ID=exon-XM_038250293.1-2;Parent=rna-XM_038250293.1;Dbxref=GeneID:6032095,Genbank:XM_038250293.1;gbkey=mRNA;gene=LOC6032095;product=uncharacterized LOC6032095%2C transcript variant X6;transcript_id=XM_038250293.1
NC_051861.1	Gnomon	exon	1830757	1831081	.	+	.	ID=exon-XM_038250268.1-3;Parent=rna-XM_038250268.1;Dbxref=GeneID:6032095,Genbank:XM_038250268.1;gbkey=mRNA;gene=LOC6032095;product=uncharacterized LOC6032095%2C transcript variant X1;transcript_id=XM_038250268.1
NC_051861.1	Gnomon	CDS	1830783	1831081	.	+	0	ID=cds-XP_038106201.1;Parent=rna-XM_038250273.1;Dbxref=GeneID:6032095,Genbank:XP_038106201.1;Name=XP_038106201.1;gbkey=CDS;gene=LOC6032095;product=uncharacterized protein LOC6032095 isoform X2;protein_id=XP_038106201.1
NC_051861.1	Gnomon	CDS	1830783	1831081	.	+	0	ID=cds-XP_038106207.1;Parent=rna-XM_038250279.1;Dbxref=GeneID:6032095,Genbank:XP_038106207.1;Name=XP_038106207.1;gbkey=CDS;gene=LOC6032095;product=uncharacterized protein LOC6032095 isoform X3;protein_id=XP_038106207.1
NC_051861.1	Gnomon	CDS	1830783	1831081	.	+	0	ID=cds-XP_038106213.1;Parent=rna-XM_038250285.1;Dbxref=GeneID:6032095,Genbank:XP_038106213.1;Name=XP_038106213.1;gbkey=CDS;gene=LOC6032095;product=uncharacterized protein LOC6032095 isoform X4;protein_id=XP_038106213.1
NC_051861.1	Gnomon	CDS	1830783	1831081	.	+	0	ID=cds-XP_038106221.1;Parent=rna-XM_038250293.1;Dbxref=GeneID:6032095,Genbank:XP_038106221.1;Name=XP_038106221.1;gbkey=CDS;gene=LOC6032095;product=uncharacterized protein LOC6032095 isoform X6;protein_id=XP_038106221.1
NC_051861.1	Gnomon	CDS	1830783	1831081	.	+	0	ID=cds-XP_038106196.1;Parent=rna-XM_038250268.1;Dbxref=GeneID:6032095,Genbank:XP_038106196.1;Name=XP_038106196.1;gbkey=CDS;gene=LOC6032095;product=uncharacterized protein LOC6032095 isoform X1;protein_id=XP_038106196.1
NC_051861.1	Gnomon	CDS	1830783	1831081	.	+	0	ID=cds-XP_038106217.1;Parent=rna-XM_038250289.1;Dbxref=GeneID:6032095,Genbank:XP_038106217.1;Name=XP_038106217.1;gbkey=CDS;gene=LOC6032095;product=uncharacterized protein LOC6032095 isoform X5;protein_id=XP_038106217.1
NC_051861.1	Gnomon	exon	1835384	1836049	.	+	.	ID=exon-XM_038250297.1-1;Parent=rna-XM_038250297.1;Dbxref=GeneID:6032095,Genbank:XM_038250297.1;gbkey=mRNA;gene=LOC6032095;product=uncharacterized LOC6032095%2C transcript variant X7;transcript_id=XM_038250297.1
NC_051861.1	Gnomon	mRNA	1835384	1952718	.	+	.	ID=rna-XM_038250297.1;Parent=gene-LOC6032095;Dbxref=GeneID:6032095,Genbank:XM_038250297.1;Name=XM_038250297.1;gbkey=mRNA;gene=LOC6032095;model_evidence=Supporting evidence includes similarity to: 8 Proteins%2C and 100%25 coverage of the annotated genomic feature by RNAseq alignments%2C including 5 samples with support for all annotated introns;product=uncharacterized LOC6032095%2C transcript vari…
NC_051861.1	Gnomon	CDS	1860211	1860465	.	+	1	ID=cds-XP_038106207.1;Parent=rna-XM_038250279.1;Dbxref=GeneID:6032095,Genbank:XP_038106207.1;Name=XP_038106207.1;gbkey=CDS;gene=LOC6032095;product=uncharacterized protein LOC6032095 isoform X3;protein_id=XP_038106207.1
NC_051861.1	Gnomon	exon	1860211	1860465	.	+	.	ID=exon-XM_038250285.1-3;Parent=rna-XM_038250285.1;Dbxref=GeneID:6032095,Genbank:XM_038250285.1;gbkey=mRNA;gene=LOC6032095;product=uncharacterized LOC6032095%2C transcript variant X4;transcript_id=XM_038250285.1
NC_051861.1	Gnomon	exon	1860211	1860465	.	+	.	ID=exon-XM_038250279.1-3;Parent=rna-XM_038250279.1;Dbxref=GeneID:6032095,Genbank:XM_038250279.1;gbkey=mRNA;gene=LOC6032095;product=uncharacterized LOC6032095%2C transcript variant X3;transcript_id=XM_038250279.1
NC_051861.1	Gnomon	exon	1860211	1860465	.	+	.	ID=exon-XM_038250268.1-4;Parent=rna-XM_038250268.1;Dbxref=GeneID:6032095,Genbank:XM_038250268.1;gbkey=mRNA;gene=LOC6032095;product=uncharacterized LOC6032095%2C transcript variant X1;transcript_id=XM_038250268.1
NC_051861.1	Gnomon	CDS	1860211	1860465	.	+	1	ID=cds-XP_038106217.1;Parent=rna-XM_038250289.1;Dbxref=GeneID:6032095,Genbank:XP_038106217.1;Name=XP_038106217.1;gbkey=CDS;gene=LOC6032095;product=uncharacterized protein LOC6032095 isoform X5;protein_id=XP_038106217.1
NC_051861.1	Gnomon	CDS	1860211	1860465	.	+	1	ID=cds-XP_038106196.1;Parent=rna-XM_038250268.1;Dbxref=GeneID:6032095,Genbank:XP_038106196.1;Name=XP_038106196.1;gbkey=CDS;gene=LOC6032095;product=uncharacterized protein LOC6032095 isoform X1;protein_id=XP_038106196.1
NC_051861.1	Gnomon	CDS	1860211	1860465	.	+	1	ID=cds-XP_038106213.1;Parent=rna-XM_038250285.1;Dbxref=GeneID:6032095,Genbank:XP_038106213.1;Name=XP_038106213.1;gbkey=CDS;gene=LOC6032095;product=uncharacterized protein LOC6032095 isoform X4;protein_id=XP_038106213.1
NC_051861.1	Gnomon	exon	1860211	1860465	.	+	.	ID=exon-XM_038250289.1-3;Parent=rna-XM_038250289.1;Dbxref=GeneID:6032095,Genbank:XM_038250289.1;gbkey=mRNA;gene=LOC6032095;product=uncharacterized LOC6032095%2C transcript variant X5;transcript_id=XM_038250289.1
NC_051861.1	Gnomon	CDS	1860211	1860465	.	+	1	ID=cds-XP_038106201.1;Parent=rna-XM_038250273.1;Dbxref=GeneID:6032095,Genbank:XP_038106201.1;Name=XP_038106201.1;gbkey=CDS;gene=LOC6032095;product=uncharacterized protein LOC6032095 isoform X2;protein_id=XP_038106201.1
NC_051861.1	Gnomon	exon	1860211	1860465	.	+	.	ID=exon-XM_038250273.1-3;Parent=rna-XM_038250273.1;Dbxref=GeneID:6032095,Genbank:XM_038250273.1;gbkey=mRNA;gene=LOC6032095;product=uncharacterized LOC6032095%2C transcript variant X2;transcript_id=XM_038250273.1
NC_051861.1	Gnomon	CDS	1874742	1874959	.	+	1	ID=cds-XP_038106196.1;Parent=rna-XM_038250268.1;Dbxref=GeneID:6032095,Genbank:XP_038106196.1;Name=XP_038106196.1;gbkey=CDS;gene=LOC6032095;product=uncharacterized protein LOC6032095 isoform X1;protein_id=XP_038106196.1
NC_051861.1	Gnomon	exon	1874742	1874959	.	+	.	ID=exon-XM_038250289.1-4;Parent=rna-XM_038250289.1;Dbxref=GeneID:6032095,Genbank:XM_038250289.1;gbkey=mRNA;gene=LOC6032095;product=uncharacterized LOC6032095%2C transcript variant X5;transcript_id=XM_038250289.1
NC_051861.1	Gnomon	exon	1874742	1874959	.	+	.	ID=exon-XM_038250279.1-4;Parent=rna-XM_038250279.1;Dbxref=GeneID:6032095,Genbank:XM_038250279.1;gbkey=mRNA;gene=LOC6032095;product=uncharacterized LOC6032095%2C transcript variant X3;transcript_id=XM_038250279.1
NC_051861.1	Gnomon	exon	1874742	1874959	.	+	.	ID=exon-XM_038250293.1-3;Parent=rna-XM_038250293.1;Dbxref=GeneID:6032095,Genbank:XM_038250293.1;gbkey=mRNA;gene=LOC6032095;product=uncharacterized LOC6032095%2C transcript variant X6;transcript_id=XM_038250293.1
NC_051861.1	Gnomon	CDS	1874742	1874959	.	+	1	ID=cds-XP_038106201.1;Parent=rna-XM_038250273.1;Dbxref=GeneID:6032095,Genbank:XP_038106201.1;Name=XP_038106201.1;gbkey=CDS;gene=LOC6032095;product=uncharacterized protein LOC6032095 isoform X2;protein_id=XP_038106201.1
NC_051861.1	Gnomon	CDS	1874742	1874959	.	+	1	ID=cds-XP_038106207.1;Parent=rna-XM_038250279.1;Dbxref=GeneID:6032095,Genbank:XP_038106207.1;Name=XP_038106207.1;gbkey=CDS;gene=LOC6032095;product=uncharacterized protein LOC6032095 isoform X3;protein_id=XP_038106207.1
NC_051861.1	Gnomon	CDS	1874742	1874959	.	+	1	ID=cds-XP_038106221.1;Parent=rna-XM_038250293.1;Dbxref=GeneID:6032095,Genbank:XP_038106221.1;Name=XP_038106221.1;gbkey=CDS;gene=LOC6032095;product=uncharacterized protein LOC6032095 isoform X6;protein_id=XP_038106221.1
NC_051861.1	Gnomon	exon	1874742	1874959	.	+	.	ID=exon-XM_038250268.1-5;Parent=rna-XM_038250268.1;Dbxref=GeneID:6032095,Genbank:XM_038250268.1;gbkey=mRNA;gene=LOC6032095;product=uncharacterized LOC6032095%2C transcript variant X1;transcript_id=XM_038250268.1
NC_051861.1	Gnomon	CDS	1874742	1874959	.	+	1	ID=cds-XP_038106213.1;Parent=rna-XM_038250285.1;Dbxref=GeneID:6032095,Genbank:XP_038106213.1;Name=XP_038106213.1;gbkey=CDS;gene=LOC6032095;product=uncharacterized protein LOC6032095 isoform X4;protein_id=XP_038106213.1
NC_051861.1	Gnomon	exon	1874742	1874959	.	+	.	ID=exon-XM_038250285.1-4;Parent=rna-XM_038250285.1;Dbxref=GeneID:6032095,Genbank:XM_038250285.1;gbkey=mRNA;gene=LOC6032095;product=uncharacterized LOC6032095%2C transcript variant X4;transcript_id=XM_038250285.1
NC_051861.1	Gnomon	exon	1874742	1874959	.	+	.	ID=exon-XM_038250297.1-2;Parent=rna-XM_038250297.1;Dbxref=GeneID:6032095,Genbank:XM_038250297.1;gbkey=mRNA;gene=LOC6032095;product=uncharacterized LOC6032095%2C transcript variant X7;transcript_id=XM_038250297.1
NC_051861.1	Gnomon	CDS	1874742	1874959	.	+	1	ID=cds-XP_038106217.1;Parent=rna-XM_038250289.1;Dbxref=GeneID:6032095,Genbank:XP_038106217.1;Name=XP_038106217.1;gbkey=CDS;gene=LOC6032095;product=uncharacterized protein LOC6032095 isoform X5;protein_id=XP_038106217.1
NC_051861.1	Gnomon	exon	1874742	1874959	.	+	.	ID=exon-XM_038250273.1-4;Parent=rna-XM_038250273.1;Dbxref=GeneID:6032095,Genbank:XM_038250273.1;gbkey=mRNA;gene=LOC6032095;product=uncharacterized LOC6032095%2C transcript variant X2;transcript_id=XM_038250273.1
NC_051861.1	Gnomon	CDS	1874770	1874959	.	+	0	ID=cds-XP_038106225.1;Parent=rna-XM_038250297.1;Dbxref=GeneID:6032095,Genbank:XP_038106225.1;Name=XP_038106225.1;gbkey=CDS;gene=LOC6032095;product=uncharacterized protein LOC6032095 isoform X7;protein_id=XP_038106225.1
NC_051861.1	Gnomon	exon	1875788	1877739	.	+	.	ID=exon-XM_038250273.1-5;Parent=rna-XM_038250273.1;Dbxref=GeneID:6032095,Genbank:XM_038250273.1;gbkey=mRNA;gene=LOC6032095;product=uncharacterized LOC6032095%2C transcript variant X2;transcript_id=XM_038250273.1
NC_051861.1	Gnomon	CDS	1875788	1877739	.	+	2	ID=cds-XP_038106221.1;Parent=rna-XM_038250293.1;Dbxref=GeneID:6032095,Genbank:XP_038106221.1;Name=XP_038106221.1;gbkey=CDS;gene=LOC6032095;product=uncharacterized protein LOC6032095 isoform X6;protein_id=XP_038106221.1
NC_051861.1	Gnomon	exon	1875788	1877739	.	+	.	ID=exon-XM_038250293.1-4;Parent=rna-XM_038250293.1;Dbxref=GeneID:6032095,Genbank:XM_038250293.1;gbkey=mRNA;gene=LOC6032095;product=uncharacterized LOC6032095%2C transcript variant X6;transcript_id=XM_038250293.1
NC_051861.1	Gnomon	CDS	1875788	1877739	.	+	2	ID=cds-XP_038106201.1;Parent=rna-XM_038250273.1;Dbxref=GeneID:6032095,Genbank:XP_038106201.1;Name=XP_038106201.1;gbkey=CDS;gene=LOC6032095;product=uncharacterized protein LOC6032095 isoform X2;protein_id=XP_038106201.1
NC_051861.1	Gnomon	exon	1875788	1877739	.	+	.	ID=exon-XM_038250268.1-6;Parent=rna-XM_038250268.1;Dbxref=GeneID:6032095,Genbank:XM_038250268.1;gbkey=mRNA;gene=LOC6032095;product=uncharacterized LOC6032095%2C transcript variant X1;transcript_id=XM_038250268.1
NC_051861.1	Gnomon	CDS	1875788	1876386	.	+	2	ID=cds-XP_038106213.1;Parent=rna-XM_038250285.1;Dbxref=GeneID:6032095,Genbank:XP_038106213.1;Name=XP_038106213.1;gbkey=CDS;gene=LOC6032095;product=uncharacterized protein LOC6032095 isoform X4;protein_id=XP_038106213.1
NC_051861.1	Gnomon	CDS	1875788	1877739	.	+	2	ID=cds-XP_038106225.1;Parent=rna-XM_038250297.1;Dbxref=GeneID:6032095,Genbank:XP_038106225.1;Name=XP_038106225.1;gbkey=CDS;gene=LOC6032095;product=uncharacterized protein LOC6032095 isoform X7;protein_id=XP_038106225.1
NC_051861.1	Gnomon	exon	1875788	1876386	.	+	.	ID=exon-XM_038250285.1-5;Parent=rna-XM_038250285.1;Dbxref=GeneID:6032095,Genbank:XM_038250285.1;gbkey=mRNA;gene=LOC6032095;product=uncharacterized LOC6032095%2C transcript variant X4;transcript_id=XM_038250285.1
NC_051861.1	Gnomon	CDS	1875788	1877739	.	+	2	ID=cds-XP_038106196.1;Parent=rna-XM_038250268.1;Dbxref=GeneID:6032095,Genbank:XP_038106196.1;Name=XP_038106196.1;gbkey=CDS;gene=LOC6032095;product=uncharacterized protein LOC6032095 isoform X1;protein_id=XP_038106196.1
NC_051861.1	Gnomon	CDS	1875788	1876386	.	+	2	ID=cds-XP_038106207.1;Parent=rna-XM_038250279.1;Dbxref=GeneID:6032095,Genbank:XP_038106207.1;Name=XP_038106207.1;gbkey=CDS;gene=LOC6032095;product=uncharacterized protein LOC6032095 isoform X3;protein_id=XP_038106207.1
NC_051861.1	Gnomon	exon	1875788	1877187	.	+	.	ID=exon-XM_038250289.1-5;Parent=rna-XM_038250289.1;Dbxref=GeneID:6032095,Genbank:XM_038250289.1;gbkey=mRNA;gene=LOC6032095;product=uncharacterized LOC6032095%2C transcript variant X5;transcript_id=XM_038250289.1
NC_051861.1	Gnomon	exon	1875788	1876386	.	+	.	ID=exon-XM_038250279.1-5;Parent=rna-XM_038250279.1;Dbxref=GeneID:6032095,Genbank:XM_038250279.1;gbkey=mRNA;gene=LOC6032095;product=uncharacterized LOC6032095%2C transcript variant X3;transcript_id=XM_038250279.1
NC_051861.1	Gnomon	CDS	1875788	1877187	.	+	2	ID=cds-XP_038106217.1;Parent=rna-XM_038250289.1;Dbxref=GeneID:6032095,Genbank:XP_038106217.1;Name=XP_038106217.1;gbkey=CDS;gene=LOC6032095;product=uncharacterized protein LOC6032095 isoform X5;protein_id=XP_038106217.1
NC_051861.1	Gnomon	exon	1875788	1877739	.	+	.	ID=exon-XM_038250297.1-3;Parent=rna-XM_038250297.1;Dbxref=GeneID:6032095,Genbank:XM_038250297.1;gbkey=mRNA;gene=LOC6032095;product=uncharacterized LOC6032095%2C transcript variant X7;transcript_id=XM_038250297.1
NC_051861.1	Gnomon	CDS	1876444	1877739	.	+	0	ID=cds-XP_038106207.1;Parent=rna-XM_038250279.1;Dbxref=GeneID:6032095,Genbank:XP_038106207.1;Name=XP_038106207.1;gbkey=CDS;gene=LOC6032095;product=uncharacterized protein LOC6032095 isoform X3;protein_id=XP_038106207.1
NC_051861.1	Gnomon	exon	1876444	1877739	.	+	.	ID=exon-XM_038250279.1-6;Parent=rna-XM_038250279.1;Dbxref=GeneID:6032095,Genbank:XM_038250279.1;gbkey=mRNA;gene=LOC6032095;product=uncharacterized LOC6032095%2C transcript variant X3;transcript_id=XM_038250279.1
NC_051861.1	Gnomon	exon	1876456	1877739	.	+	.	ID=exon-XM_038250285.1-6;Parent=rna-XM_038250285.1;Dbxref=GeneID:6032095,Genbank:XM_038250285.1;gbkey=mRNA;gene=LOC6032095;product=uncharacterized LOC6032095%2C transcript variant X4;transcript_id=XM_038250285.1
NC_051861.1	Gnomon	CDS	1876456	1877739	.	+	0	ID=cds-XP_038106213.1;Parent=rna-XM_038250285.1;Dbxref=GeneID:6032095,Genbank:XP_038106213.1;Name=XP_038106213.1;gbkey=CDS;gene=LOC6032095;product=uncharacterized protein LOC6032095 isoform X4;protein_id=XP_038106213.1
NC_051861.1	Gnomon	CDS	1877263	1877739	.	+	0	ID=cds-XP_038106217.1;Parent=rna-XM_038250289.1;Dbxref=GeneID:6032095,Genbank:XP_038106217.1;Name=XP_038106217.1;gbkey=CDS;gene=LOC6032095;product=uncharacterized protein LOC6032095 isoform X5;protein_id=XP_038106217.1
NC_051861.1	Gnomon	exon	1877263	1877739	.	+	.	ID=exon-XM_038250289.1-6;Parent=rna-XM_038250289.1;Dbxref=GeneID:6032095,Genbank:XM_038250289.1;gbkey=mRNA;gene=LOC6032095;product=uncharacterized LOC6032095%2C transcript variant X5;transcript_id=XM_038250289.1
NC_051861.1	Gnomon	CDS	1881052	1881537	.	+	0	ID=cds-XP_038106225.1;Parent=rna-XM_038250297.1;Dbxref=GeneID:6032095,Genbank:XP_038106225.1;Name=XP_038106225.1;gbkey=CDS;gene=LOC6032095;product=uncharacterized protein LOC6032095 isoform X7;protein_id=XP_038106225.1
NC_051861.1	Gnomon	exon	1881052	1881537	.	+	.	ID=exon-XM_038250268.1-7;Parent=rna-XM_038250268.1;Dbxref=GeneID:6032095,Genbank:XM_038250268.1;gbkey=mRNA;gene=LOC6032095;product=uncharacterized LOC6032095%2C transcript variant X1;transcript_id=XM_038250268.1
NC_051861.1	Gnomon	CDS	1881052	1881537	.	+	0	ID=cds-XP_038106196.1;Parent=rna-XM_038250268.1;Dbxref=GeneID:6032095,Genbank:XP_038106196.1;Name=XP_038106196.1;gbkey=CDS;gene=LOC6032095;product=uncharacterized protein LOC6032095 isoform X1;protein_id=XP_038106196.1
NC_051861.1	Gnomon	CDS	1881052	1881537	.	+	0	ID=cds-XP_038106207.1;Parent=rna-XM_038250279.1;Dbxref=GeneID:6032095,Genbank:XP_038106207.1;Name=XP_038106207.1;gbkey=CDS;gene=LOC6032095;product=uncharacterized protein LOC6032095 isoform X3;protein_id=XP_038106207.1
NC_051861.1	Gnomon	CDS	1881052	1881537	.	+	0	ID=cds-XP_038106201.1;Parent=rna-XM_038250273.1;Dbxref=GeneID:6032095,Genbank:XP_038106201.1;Name=XP_038106201.1;gbkey=CDS;gene=LOC6032095;product=uncharacterized protein LOC6032095 isoform X2;protein_id=XP_038106201.1
NC_051861.1	Gnomon	exon	1881052	1881537	.	+	.	ID=exon-XM_038250297.1-4;Parent=rna-XM_038250297.1;Dbxref=GeneID:6032095,Genbank:XM_038250297.1;gbkey=mRNA;gene=LOC6032095;product=uncharacterized LOC6032095%2C transcript variant X7;transcript_id=XM_038250297.1
NC_051861.1	Gnomon	exon	1881052	1881537	.	+	.	ID=exon-XM_038250279.1-7;Parent=rna-XM_038250279.1;Dbxref=GeneID:6032095,Genbank:XM_038250279.1;gbkey=mRNA;gene=LOC6032095;product=uncharacterized LOC6032095%2C transcript variant X3;transcript_id=XM_038250279.1
NC_051861.1	Gnomon	exon	1881052	1881537	.	+	.	ID=exon-XM_038250273.1-6;Parent=rna-XM_038250273.1;Dbxref=GeneID:6032095,Genbank:XM_038250273.1;gbkey=mRNA;gene=LOC6032095;product=uncharacterized LOC6032095%2C transcript variant X2;transcript_id=XM_038250273.1
NC_051861.1	Gnomon	exon	1881052	1881537	.	+	.	ID=exon-XM_038250289.1-7;Parent=rna-XM_038250289.1;Dbxref=GeneID:6032095,Genbank:XM_038250289.1;gbkey=mRNA;gene=LOC6032095;product=uncharacterized LOC6032095%2C transcript variant X5;transcript_id=XM_038250289.1
NC_051861.1	Gnomon	CDS	1881052	1881537	.	+	0	ID=cds-XP_038106217.1;Parent=rna-XM_038250289.1;Dbxref=GeneID:6032095,Genbank:XP_038106217.1;Name=XP_038106217.1;gbkey=CDS;gene=LOC6032095;product=uncharacterized protein LOC6032095 isoform X5;protein_id=XP_038106217.1
NC_051861.1	Gnomon	exon	1881052	1881537	.	+	.	ID=exon-XM_038250285.1-7;Parent=rna-XM_038250285.1;Dbxref=GeneID:6032095,Genbank:XM_038250285.1;gbkey=mRNA;gene=LOC6032095;product=uncharacterized LOC6032095%2C transcript variant X4;transcript_id=XM_038250285.1
NC_051861.1	Gnomon	CDS	1881052	1881537	.	+	0	ID=cds-XP_038106221.1;Parent=rna-XM_038250293.1;Dbxref=GeneID:6032095,Genbank:XP_038106221.1;Name=XP_038106221.1;gbkey=CDS;gene=LOC6032095;product=uncharacterized protein LOC6032095 isoform X6;protein_id=XP_038106221.1
NC_051861.1	Gnomon	exon	1881052	1881537	.	+	.	ID=exon-XM_038250293.1-5;Parent=rna-XM_038250293.1;Dbxref=GeneID:6032095,Genbank:XM_038250293.1;gbkey=mRNA;gene=LOC6032095;product=uncharacterized LOC6032095%2C transcript variant X6;transcript_id=XM_038250293.1
NC_051861.1	Gnomon	CDS	1881052	1881537	.	+	0	ID=cds-XP_038106213.1;Parent=rna-XM_038250285.1;Dbxref=GeneID:6032095,Genbank:XP_038106213.1;Name=XP_038106213.1;gbkey=CDS;gene=LOC6032095;product=uncharacterized protein LOC6032095 isoform X4;protein_id=XP_038106213.1
NC_051861.1	Gnomon	CDS	1881697	1881805	.	+	0	ID=cds-XP_038106221.1;Parent=rna-XM_038250293.1;Dbxref=GeneID:6032095,Genbank:XP_038106221.1;Name=XP_038106221.1;gbkey=CDS;gene=LOC6032095;product=uncharacterized protein LOC6032095 isoform X6;protein_id=XP_038106221.1
NC_051861.1	Gnomon	exon	1881697	1881805	.	+	.	ID=exon-XM_038250268.1-8;Parent=rna-XM_038250268.1;Dbxref=GeneID:6032095,Genbank:XM_038250268.1;gbkey=mRNA;gene=LOC6032095;product=uncharacterized LOC6032095%2C transcript variant X1;transcript_id=XM_038250268.1
NC_051861.1	Gnomon	CDS	1881697	1881805	.	+	0	ID=cds-XP_038106213.1;Parent=rna-XM_038250285.1;Dbxref=GeneID:6032095,Genbank:XP_038106213.1;Name=XP_038106213.1;gbkey=CDS;gene=LOC6032095;product=uncharacterized protein LOC6032095 isoform X4;protein_id=XP_038106213.1
NC_051861.1	Gnomon	CDS	1881697	1881805	.	+	0	ID=cds-XP_038106225.1;Parent=rna-XM_038250297.1;Dbxref=GeneID:6032095,Genbank:XP_038106225.1;Name=XP_038106225.1;gbkey=CDS;gene=LOC6032095;product=uncharacterized protein LOC6032095 isoform X7;protein_id=XP_038106225.1
NC_051861.1	Gnomon	exon	1881697	1881805	.	+	.	ID=exon-XM_038250293.1-6;Parent=rna-XM_038250293.1;Dbxref=GeneID:6032095,Genbank:XM_038250293.1;gbkey=mRNA;gene=LOC6032095;product=uncharacterized LOC6032095%2C transcript variant X6;transcript_id=XM_038250293.1
[truncated: 347,820 more rows]
